# Supplementary material for: KymoButler, a deep learning software for automated kymograph analysis
Source: eLife. 2019 Aug 13;8:e42288. doi: 10.7554/eLife.42288 (PMC6692109; doi:10.7554/eLife.42288)
Supplement: Figure 2—source data 2. — A ZIP file containing all analysed synthetic unidirectional movies, their kymographs, results from KymographClear based analysis and manually annotated ImageJ rois. [file elife-42288-fig2-data2.zip › N30/mov07/kymograph/kymograph_1/kymograph1.txt]

25235	25235	23449.3	32822.6	30387.9	34176.1	30585.1	29647.4	25160	27130.1	28675.4	31829.2	27530.7	30968.4	29851.2	30732.4	24271.2	26853	34715.9	26678.3	28362.9	24879.1	22581.1	29537.4	31089.6	31929.8	30620.3	28265	31844.1	33453.5	31121.1	25413.8	30941.6	29860.7	31214	27270.4	29463.8	26195.5	26599.5	33732.6	27231.7	31634.9	30086.8	28750.5	27584.4	27031.8	29489.3	32077.4	27563.5	30248.5
35429.2	35429.2	40029.9	28188	31286.3	28065.5	33782.5	28237.2	34618.5	39502.6	30323.8	35223.9	33059.2	33291.8	34211.4	34382.1	32531.8	30551.3	34386.9	27414.7	38802.7	34660.8	31259.6	29265.5	30646.7	28023.8	34193.2	29767.9	26790.7	29364.5	37547.4	34263.4	32126	29738.7	20879.2	38366	33793.2	36399.4	36201.4	33165.2	24172.8	45081.9	33015.2	41243.8	40242	28321.3	31018.1	30567.1	38372.9	30833.5
37264.5	37264.5	34154	24952.9	22763.5	38417.5	35312.9	32168	35359	37906.7	31214.1	33887.3	28918.2	37068.6	34872.9	37998.3	33892.7	27894.8	33515.8	35313.3	41818	30242.5	33647.9	36387.1	38757	36393.8	32886.6	29192.9	31176.4	32259.6	35223.3	32533.9	36356.4	36147.7	31386.2	38360.3	30240	25388.1	35095.9	32917.9	27601.6	28927.7	33418.9	42008.5	32640.4	32285	36576.9	37255.6	34257.8	37196.9
29335.7	29335.7	26386.5	31220.1	27244.3	31822.1	31709.3	24697.9	28425.8	30658.4	32588.7	27567.2	35093.4	25296.3	27097	28080.4	30432	31355.1	34793.9	29181.4	35286.8	28679.5	32205.5	32579.7	30541.8	28300	26444.7	25884.1	25623.9	27850.1	30090.3	34706	31124.9	31824.7	34272.1	23845.3	23590	29879.7	31082.5	30451.2	36283.3	29170.2	33176.5	38742.8	31853.7	32024	31640.8	28331.7	32606.3	30643.5
34595.1	34595.1	29202	29665.2	35993.2	28329.6	32123.9	36601.8	30463.8	33934.7	35021.4	31700.6	32363.3	33650.5	29671.6	36034	37599.7	31822.1	38663	29706.8	30224.4	32984.8	34706.1	38303.6	36631.1	32308.4	35334.4	39696.8	34463.1	31518	29790.4	30571.9	33513.1	40053.7	33829.6	26652.9	29018.5	32577.3	34860.3	27542.9	34338.1	29172.1	34170.7	30254.2	38409.9	34621.7	34480	30081.5	35348.9	37808.4
25382.3	25382.3	30942.7	34271.8	32065	34497.5	30972.9	30653.6	28952.7	31898.6	32941.5	26567.8	31449	29099.4	30192.1	29056.9	31238.4	32571.3	34707.6	35403	28780.5	35049.6	28086.7	32445.4	28427.6	28329.4	29999.6	34430.3	27849.8	27483	30800.8	28394.7	32035.5	32899.5	31807.4	28700.2	29981.5	30644.9	32257.1	27260.3	33702.3	35780.4	32348.1	30754.1	34300.6	28127.6	29090.6	27856	28978.2	37873.2
33288.1	33288.1	25858.5	29153.2	36499.2	25528.2	32381.7	34453.4	25604.2	33959.1	31586.1	33077.5	31146.1	32000.3	34743.3	30204.8	29555.1	28311.1	37031.6	30350.7	29852.6	29028.7	31645.2	31584	31055.3	26040.4	26825.4	35171	33096.6	35866.1	25611.2	24594	29998.9	31101.8	30272.2	34326	35636.3	34056.8	28106.6	30803.9	29826.1	31711.2	34319.4	30600.6	38063.3	31195.5	35728.9	35864.4	31432	31359.9
39889	39889	33099	38662.5	32275.5	29693.9	28574.4	35064.8	37653.3	37284.8	34968.4	36831.2	35816.8	37391.8	31281.5	36816.4	37621.3	32885.8	27318.1	32927.6	31191	33935.1	34125.4	31601.8	38765.6	34889.8	47082.9	35043.3	32507.5	26264	34981.2	33692.4	31880	33375.4	32639.7	34102.6	26453.3	33700	41357.8	31978.7	35977.4	34478.9	37923.5	30691.9	32981.7	34697.4	31687.9	29954.3	35601	40757
30572.4	30572.4	30462.6	22854.7	28397.9	30927.8	31358.9	30416.4	30752.9	31049.8	30940.1	29812.9	30864.8	21928.7	32812.3	36473.9	28991.1	27090.6	24763.7	36811.4	29449.6	24972.1	32076	26805.9	22866.2	26996.7	30849.4	32471.3	33424.5	30704	30329	24448.6	24514.8	29334.9	32279.5	27768.6	36680.5	31769.6	32727.9	34395.4	32253.9	27334.2	35951.7	31932.3	24973.9	27565.7	33623.9	25856.8	32907.4	33173.9
30947.9	30947.9	33785.1	34976.9	28450.5	36858.3	35819.1	35328.8	34394.5	29723.7	37202.3	29534.8	36976.9	33360.4	32878.2	35722.4	31006.7	26098.2	31144.4	39224	36053.2	35498.5	33406.7	32649.7	33570.3	39028.8	31568.3	29153.8	34259.4	36237.1	36461	36479.2	35264.5	34340.6	37372.9	35940.3	28844.1	32534	36769.5	34860.8	30613.4	37167.1	31933	32997.5	34988.1	34291.3	32521.6	37940.8	35776.7	35394
33521.8	33521.8	28346.8	36731	32402.1	37531.9	41093.7	41747.4	34011.1	36867.6	40626.9	39406.8	40761.8	41177.7	39127.6	31078.3	29481.1	33204.7	32623.5	28195	36569.3	30875.1	45437.2	33581.4	31300.5	28168	34342.3	28418	37671.6	32919.5	37526.1	30083.9	33300.2	30748.4	33952.7	33277.1	32079.9	35526.8	33545.5	36012.9	34753.3	44764.1	26389.5	31660.9	36758.5	42533.1	35755.4	34911.4	26118	33427
38731.4	38731.4	31136.8	35487.8	32763.7	27760.5	28347	28230.2	27708.2	34024.8	34643.9	32049.2	33038.2	32114.9	34214.1	32046.6	33407.6	24035.9	39929.4	33136.5	31907.4	32494.1	33764.7	28029.8	36115.7	39936.7	38236.1	37346.9	32053.9	34673.4	28405.1	39674.2	34691	34994	36934.3	25725.3	29035.9	37232.3	32079.8	35199.6	33251.7	29802.8	29835.9	34090.4	36603.7	37163.4	32421.3	32011.7	27435	30617.9
33030.9	33030.9	37622.2	35151.3	29236.6	32311.7	34951.4	34466.4	32156.6	32170.9	33790.7	31945.1	27287.2	28049.7	33539.4	23721.8	21569.3	31806.2	28408.3	29986.5	29053.4	25436.6	35219.1	30939.7	30364.9	30929.1	34514.8	35363.7	31732.8	30058.8	27498.6	31388.2	32428.7	23822.3	29919.3	39028.8	28409	35219.3	30616.5	32239.5	28282.5	32081	35940.6	34742.9	24093.7	34507.9	32031	35704.9	27991.5	30490.5
32849.1	32849.1	28008.2	37525.9	30988.9	37187.1	30275.9	28637.9	36043.3	29015.4	29418.6	29372.9	33873.8	31664.1	29562.5	39606.8	34319.6	30873.1	39153.5	31537.3	36031.2	33739.5	30556.9	28158.2	34052.2	26792.7	26465.4	36670.9	34232.4	32070.7	36615.7	28165.3	35848.7	31231.7	33874.4	30797.2	37955.7	28680.1	33355.3	29709.2	35171.3	25670.8	37488.7	32599.3	29970.3	29819.7	31973.5	28444.5	40061	30510.4
32230.3	32230.3	27945.4	37719.5	37509.7	38652	33932.7	31396.7	37012.5	36622.8	34965.8	33323.2	35504.9	34018.5	35223	36298.8	39554.8	28160.2	33026.4	32467.1	41079.5	34060.7	34962.2	33543.9	33918.3	34705.5	36272.3	36364.7	32919.8	33898.2	37299.3	32131.7	28705.5	32204.8	34091.6	33776.1	36335.9	33666.2	38110.6	29747.5	36094	34429.6	36644.3	33732.6	38282.7	28573.7	37248.7	30080.3	31968.5	34621.1
31951	31951	33345.1	27345.6	41106.3	31835.8	30560.3	33633.9	31794.2	29830.9	35346	34557.6	37486.4	41367.3	36125.4	31446.6	38053.1	33116.3	38424.8	34032.2	36423.8	32753	33143.5	40760.6	35006.1	35312.8	32711.3	36319.3	31905.6	30359.7	28135.2	29810.8	33216.3	34355.3	37920.4	35066.5	36337.1	31145.2	37246	34072	39637.1	36160.5	33902.5	35103.2	34908.7	31233	32712.7	35399.1	36686.8	25729.4
30999.9	30999.9	33349.1	35807.7	28813.6	37865.6	38292.3	24640.5	32085.9	27950.9	35456.3	32911.7	36746.1	28558.3	31231.3	35006.9	33892.9	32883.1	30524.6	32045.8	31075.6	33903.4	28373.9	35633.4	30621.9	31430.8	30034.7	30302.9	39631	33807.7	30929.1	31931.3	31673.6	36277.1	34666.6	29564.1	37784.7	36492.3	23110.1	33000.6	29765.4	26031.7	33157.7	34301.8	29367.7	31130.1	29176	36644.2	30667.3	27805.6
34486.8	34486.8	28932.9	32072.5	39697.7	32184.6	37310.7	29910.3	32362	31926.2	37248.3	23541.6	30550.5	28047.4	30544	34312.3	35470.4	27045.7	26166.3	34443.9	37253.8	36254.9	26767.2	35869.2	36715.9	36376	30578.9	32108.6	33421.6	32088.3	28307.3	28992.6	31579.2	33821.7	27200.6	34994.4	31421.9	34713.2	34476.5	33589.9	32375.3	30707.4	29624	36929.7	29705.9	26013.8	26722.7	29834	28388.1	28096.3
35346.7	35346.7	35926.7	34446.3	39793.8	35572.6	34952	41096	37790.8	33711.6	35956.9	40547.4	31860.6	31975.8	33416.4	36085.5	34533	35729.3	33958.2	30012.2	32398.3	29688.1	32789.2	35691.7	31067.7	37400.4	33918.8	39940.8	33973.8	33014.9	28725.5	37603.4	30282.9	28267.2	39738.9	34861.9	38115	35291.5	32075.2	37648.8	37608.3	28732.2	31890.6	35414.4	40900.7	35661.6	36093.1	40525.6	36473.7	36977.7
32269.9	32269.9	33244.6	30728.1	28076.6	28595.2	26379.1	29255.6	36836.1	30353.3	28845.1	28871	32232	32774	38844.4	32960.7	31529.9	26851.5	29584.7	35191.9	29854.5	28528.1	30537.9	32609.3	22900.5	26262.7	31350.1	33055.5	31372.5	30787.7	29242.4	23277.4	29610.7	31649.3	29469	29315.8	36912	35359.6	31126.9	31370.7	28284.7	33014.7	33206	31795.6	28978.6	34164.1	32905.1	28873.4	36027.8	35835.2
24614.2	24614.2	31017.4	37452.5	29698.1	29412.2	29651.2	30787.6	34717.3	27909.4	32072.7	29131	32809.4	30534.9	33631.1	29265.7	32928.4	32805.6	38451.3	25917.8	31683.7	29533.8	32186.1	31866.2	27607.8	29885.9	37319.8	40338.2	31055.9	32271.5	28729.5	33892	34419.1	29672.7	27391.8	28420.5	35190.2	26448.4	28208.3	22437.8	28216.4	26330.3	27963.4	30470	34305.2	28430	26801.6	34018.1	35413.2	29593.3
33848.1	33848.1	34409.2	38144	33695.9	31142.5	33005.8	28981.2	37627.4	38608	31458.5	33042	37576.1	34087.6	44147.6	39485.6	29249.7	32780.4	35370.9	31333.2	38228.4	28494.3	34601.1	36523.1	33715.8	33206.9	38502.7	39451	34450.9	37366.9	33276.9	30020.4	34784.3	32491.2	33898.4	37326.6	37119.8	31146.6	35135.3	33802.5	29284.2	29787.2	34379	32505.3	37456.2	32030.8	33264	41868.8	34751.6	32129.6
30356.9	30356.9	27421.6	24689.6	30266.5	28517.4	32520.7	35802	31294	29031.8	28736.2	23121.5	31728.4	25606.3	30718.6	30165.7	31512.3	32927.3	28398.7	32623.2	27124	31056.2	27019	26796.4	22387.9	25032.1	28130.8	31706.9	29353.6	26513.3	32140.1	28080.5	31414.6	32011.7	26861.6	29048.9	31254.4	32016.4	23686	30823.7	28874	28494.8	24912	25026.1	30080.2	30742.6	29548.9	31451	24860.3	27775.6
32228.5	32228.5	36773.7	29247	32242.4	39357.9	27807.1	31751.3	34214	24254.6	32424.6	28805	37664.5	30395.3	33540.8	30239.2	31759.6	33796.2	31059.6	31419.2	33301.8	29306.8	32879.1	29155.8	35024.8	34198.5	29178.3	34975.1	26868.9	30225.1	32103.4	31494.2	39296.4	27636.2	30722.7	26748.6	35453.1	29849.9	33175.6	25994.1	38304.7	35962.9	33306.2	29173.7	28919.5	33454.4	23644.1	29675.6	31981.1	24578.3
28540.8	28540.8	39453.4	31035.5	26345.5	24815.3	30175.7	30241.3	32093.9	22649.3	31434.1	26630.5	20481.5	33202.1	31792.5	26503.2	27549.4	32430.8	26069.6	31582.5	26061	27344.7	31139.3	27518.6	30519.8	35471	23079.9	29874.5	29528.5	30933.2	31408.1	23526.9	30457.6	30675.7	32344.7	32241.3	23455.3	32538.8	34379.5	30178.9	28496.9	26952.1	31550.2	31178	34873.5	28956.9	26539.3	31878.2	34630.6	32257.2
39093.2	39093.2	29307.3	27311.7	31826.1	32364	32036.5	27063.5	32220.5	27463.3	27978.2	32770.1	26702.6	31035.6	26322.9	34880.9	32393.8	34286.9	29730.3	26192.4	27982.6	29740.6	27737.4	31044	34723.2	29736.3	34442.2	29306.1	28048.5	37371.4	28403.7	39900.1	31871.9	32117.7	29254.4	37684.5	45647.4	40658.9	36349.8	25759.2	27597.4	35760.5	25730.7	29395.2	31083.9	23798.5	22683.4	32103.3	36700.5	37769.2
30120.4	30120.4	34755.5	31648.6	32498.2	33076.1	34945.5	35295.8	33593.2	35418.4	34005.2	34215.6	29426.6	29486.8	33727.4	30563.6	34335.8	29061.3	37604.3	32935.6	30980.2	31893.3	34397.5	39571.5	34791.8	37201.9	39880.4	28517.4	29910.2	31696.4	33951.5	33384.3	36552.3	36302.8	39934	38726.1	47947.6	41139.6	31660.3	35798	29277	36487.6	29935.3	32053.4	29779.5	38462	23470.9	34799.1	40103.5	33210.3
33874	33874	38957.6	33033.2	36624	36892	26396.4	37973.6	33114.3	31709.9	27777.6	30116.3	40155.3	40238.1	33573.6	29533.2	31820.3	32633.7	37892.7	37919.2	30885.4	37385.9	37610.1	40933.9	31058	30410.1	26518	27918.8	39238.8	32670.5	31864.7	38563.7	32128.1	42192.6	46927.3	39078.2	36529.2	33182.5	35779.2	36101.1	28447.5	30421.9	34762	28759.8	33295.4	28459.6	30331.5	34167.2	31223.1	34002.6
21226.6	21226.6	33320.7	28733.4	29757.4	31046.4	28325.2	31305.1	36284.1	25714.7	33586.5	36275.8	32324.5	32342.4	29653.4	31282.3	39973.1	29256	30076.3	21496.5	30404.5	30489.2	33107.6	30054.7	34343.8	29025.1	30881.2	28064.2	33538.9	27756.7	30490.1	34901.7	41235.9	37334.9	46069.5	30007.3	27611.6	29758.5	32544.3	29635.9	25621.9	31823.4	25691.5	31201.1	29505.4	30042.7	30439.4	27654.4	23103.9	30577.1
29245	29245	29203.9	27250.4	26575.2	29664.4	30931.3	25319	34610.1	29098.6	32525.4	31235.1	26796.6	32297.6	27427.6	35860.3	25745.8	29017.1	27484.4	27757.5	27780.7	23750.5	26705.6	27004.2	24639.5	26128.2	21923.1	29429.9	32475.1	32252.3	35005.3	40847.5	36976.7	33753.6	32921.1	30207.6	30953.6	28339	26811.4	28318.9	25386.3	30430.3	27027.2	24863.4	31554.6	28717.4	23267.1	28194.9	24870.8	28382.8
31814.4	31814.4	24413.9	35826.4	30682.6	24459.5	38228.8	28290.8	26500.9	31975.3	34574.6	32744.2	28005.4	25791	28871.6	33207.5	32444	32964.4	29375.2	29868.1	24323.7	28766.8	26183.2	32515.4	30240.9	26966.6	24480.9	26866.4	33143.7	36472.9	47012.8	40840.1	38428.1	35721.2	31537.8	32470.2	28057.7	26234	33149.5	30527.8	27710.7	32434.5	28467.8	26874.8	29670	37021.1	29128	29712.6	30417.9	34463.1
28698.3	28698.3	34820.5	30704.5	36630.8	32105.1	35210.2	29137.6	37081	31044.3	33745.8	32691	29037.1	36410.7	35794.8	33152.1	34628.7	34770.7	38753.1	36513	36567.9	34775.3	31123.3	35054.7	41960.6	31078.2	31538.4	40751.7	46096.8	51737.6	39270.5	41278.4	28198.5	38585.3	31937.5	40768.7	41501.5	37706.6	30915	27388.7	38554.5	33115.8	32427.7	33066.5	29315.7	30509.2	30284	31871.7	25785.1	34913.7
30904.1	30904.1	34971	37557.6	32670.8	37649.2	36105.6	30285.6	23902.1	28009.8	24354.9	33067.2	38307.9	35386.5	37726.2	28145.2	34063.9	32825.6	34484.3	40995.2	31242.3	35423	34801.4	38517.8	33113.8	29139.2	39192.2	41228.7	43467.4	44249.7	34465.6	39357.5	37163.4	30117.1	39005.5	33325.3	31878.7	31790.3	37672.3	32400.7	35907.6	26991.7	36491.6	28982.6	34441	30884.6	31837.9	39017.8	38674.6	29471.4
33811.4	33811.4	27613	29164.8	28587.5	31983.6	31240.3	30087	31323.1	31535.9	34700.9	31691.4	33682.2	27852.1	25110.9	29287.8	31796.1	34327.5	26776.4	31571.3	28610.9	28192.9	31321.6	31599.8	36690.6	36967.8	44494.1	37380.8	25272	30061.8	31734.5	27596.1	37962.8	34620.8	29054.6	26324.5	25562.9	29842.8	25180.7	25203.4	30096.8	34483.1	32207.4	29160.5	28589.8	28758.2	32564.5	32083.1	28263.3	27841.4
36763.3	36763.3	28363.4	31415.2	29614.8	39258.9	32090.1	32214.9	38951.4	31712.6	39490.3	31374.6	42412.3	36233.9	37307	39980.3	28873.6	33840.6	34967.6	30998.6	37173.9	41467.1	38522.5	36705	49806.2	51749.8	40446.8	43408.8	38688.6	33688.3	36528.3	36394.2	29362.8	34573.4	30337.7	33146	40483.6	30893.3	34998.7	31414.3	33019.1	42584.1	35261.9	40894.2	33382.9	29507.8	31373.7	31712	25312.1	34183.1
32394.9	32394.9	29334.5	31525.4	29683.8	27269.8	33018.3	33412	24716	32421.3	32944.6	35678.8	32723.4	27158.4	21867.3	31610.7	30460.1	31402.7	38680.7	32099	31712.6	27331.5	36185.4	31616.7	33974.9	46524.8	36769	33638.3	30986.4	27694.3	32406.2	37062.8	34463	27004.7	31844.5	31497.3	34750.6	25287	33036.6	32422.8	24734	25670.4	29983.3	34112.6	36523.2	34219.4	30521.8	32423.3	30038.7	33937
36471.4	36471.4	27807.7	27390	24468.3	31742	30621.7	25126	32885.2	34655.4	27788	29827.5	27360.2	27130.5	25935.7	26001.4	24374.4	36712.3	25658	25839.7	32283.3	39349.1	38607.4	45979.9	34791.4	34750	29888.9	33600.1	31121	29979.6	31859.4	28288.9	35743.9	30684	28455.1	27946.4	26727.8	29410.7	29983.5	24503.6	24575	25389.4	38155.7	29631.5	28247.3	30831	20690.5	32161.3	31526	27178.7
39669.2	39669.2	27567.1	36661.2	35070.2	31142.4	29103.8	34136.9	31041.5	36582.8	29201.2	30488.2	28797.1	30442.1	36406.3	41463.7	36030.7	33684.1	27978.8	31796.8	32138.8	37770.4	41042.8	35033.5	36650.1	34183.5	34233.4	39436.3	34410.1	34509.2	36355.9	31736.8	32775.6	29962.7	35266.9	25868.7	31019.7	36894.8	34552.2	29317.2	34499.4	32127.4	36375.8	26329.8	29303.3	35342.1	33928.3	33711.7	29444.3	31975
33959.8	33959.8	31806.4	40327.7	28691.8	36692.4	30179.6	30156.1	35528.5	32982.6	35103.5	31170.5	28335.1	29560.9	32878.8	30310.3	27664	31487.9	32543.1	32707.9	41343.5	46064.5	44646.7	33720	30422.9	37379.8	29823.2	29513.3	33246	31046.4	38573.8	32287.1	36749.9	42383.8	32153.2	34509.4	41299.4	32588.1	33602.6	31675.8	33520.8	28326.5	35169.1	35208.9	28964.8	31978.7	41890.7	31556.3	36820.1	38099.5
32613	32613	28729.9	35989.3	33290.8	42292.3	25072.1	26294.3	28599.8	30514.2	36176.3	34914.1	29662.6	35921.5	27332.1	34539.3	33542	37471.2	29946.7	27339.2	29408.3	29733.4	30964	25685.4	29433.7	34418.9	36629.8	24888.3	26345.6	28717.8	30360.2	28897.5	30287.5	28143.9	33709.5	36266.7	29693.2	29841.6	28410.3	28511.1	30857.2	31065.7	32092	31807.2	32510.1	26304.5	27497.5	31963.2	28497	32916.3
30414.4	30414.4	26020.8	33649.8	34086.3	37359.2	34657.8	34998.8	29269.8	36689.5	30876.3	28856.5	43504.5	35860.5	32377.1	36439.6	30617.2	33152.6	32164.6	30435	39284	36096.4	33853.9	29581	36658.9	43373.6	32885.3	30764.8	33895.7	32816.5	26254.7	29762.5	27635.6	33640.2	26878.5	33066.1	36697.6	36954.2	30453.8	27170.7	35411.9	38916.4	34022.8	29849.1	36493.9	34460.2	32829.4	29100.8	32601.8	39725.2
29872.5	29872.5	26281.6	23443.9	27399.3	25313.3	25437.1	32042	30154	26499.2	31107.2	25967.3	25754.2	22269.7	29491	26916.3	30371.1	25062.3	22396.6	29093.3	26354.8	29800.8	29153.1	22931.4	25589.7	17934.7	29753.4	28409	31624.6	24725	24121.2	25560.2	19391.4	34323.9	29173.4	30954.4	29677.1	26114.1	20888.2	31699.3	26871.6	29982.7	28407.8	31198.1	22520.4	26588.7	32885.6	26928.2	21459.1	28808.7
29822.1	29822.1	28228.3	32173.1	38131.6	35006	30859.6	28353.5	29625.2	31022.6	31634.9	31289.5	36830.3	37567.8	34613.7	40574.3	42130.6	41127	33851.2	32183.6	31846.2	35831.7	39500.5	27114.2	30497.5	27851.3	31718.4	36768.7	44746.7	40504.3	33870.3	27729.2	33903.2	28751.2	31227.2	33098.9	32220	38570.3	31963.9	35251.3	31577.5	27627	35564	29925.3	36781.7	33965.4	35738.6	26838.6	38286.6	28809.8
33745	33745	27454.4	31136.9	26602.4	34841.6	32763.9	28140.4	33354.9	34458.2	31549.6	33164.3	31393.9	31890.2	37930.9	46090.5	38485.4	28527.4	34495.3	31573.1	23830.2	31777.9	27961.3	25851.7	30016.6	31743.9	28924	31891	40064.4	42435.7	39159.8	35225.8	38128	46515.6	37323.1	38160.3	36420.7	30760.2	30092.9	27887.3	33405.4	37026	28461.4	34308.6	28917.1	35458	31344.6	22312	30028.5	32626.5
27380.3	27380.3	26576	29840.5	34939.2	34722.7	42965.4	34412.8	32719.1	34818.4	30949.1	36211.9	32544.2	45207.8	36532.9	44949.7	35757.1	33427	29477.3	34109.9	31305	32712.7	22886.1	34068.5	39383.4	29891.9	34894.1	42202.1	39987.4	40028.9	47943.3	40306.5	43500.3	44253.2	47676.2	42162.7	32979	34703.8	32043.1	35478	32580.7	31425.3	32792.5	40097.8	31877.7	32052.5	30834.9	34187.4	33944	36281.9
35296.2	35296.2	37241.5	30339.1	35630.6	34148.4	33483.2	40666.7	34698.7	34881.1	38008.9	43568	40273.2	49619.8	36518.2	39395.3	37965.5	36606.7	31634.2	34281.6	37665.1	33279.1	36714.7	42174.7	31211.9	27178.1	35542.5	35898.3	31103.4	40417.5	35837.8	44463.9	46438.2	48189.9	44087.1	33689.8	34880	27554.2	36223.8	40628	35798.2	25936.8	31195	35171.9	36010.1	32650	30919.5	33730.1	37964.7	36482.6
31840.2	31840.2	31191.9	27157.8	34973.7	29631.2	32168.7	28413.7	29424.3	30626	34832.7	35521.6	39764.5	39666	32158.3	30344.8	30134.8	31693.4	32704.1	31228.3	30163.7	25606.6	27402	33487.8	33176.2	23661.1	27907.5	32667.8	35003.5	34554.8	38247.4	34424.3	42017.9	46210.3	42480.3	24542.8	32535.3	28352.7	32970.3	33689.4	32927.8	25885.4	29335.1	30139.3	33160.8	29242.2	34506.4	30082.9	33528.9	28119.4
31254.3	31254.3	28489.4	27978.1	31405.3	37194.7	28807.6	32376.4	33123.3	39293	38967.2	41224.5	33719.8	32169.5	30890	28402.9	29337	28053.3	34035.9	31676.5	32859.5	31938.2	29410.6	30205.9	26169.5	34214.8	36135	32976.5	40427.6	37309.5	35357.9	38547.6	35518	43804.2	39092.7	40925.1	42496.4	32918.6	27637.2	36092.3	34134.2	32737.3	23184.6	29034.7	33015.7	31750.1	26968.6	33064.5	30110.6	37903.1
30865.6	30865.6	33932.4	31358.4	28950.8	26568.7	30038.4	29810.6	35694.3	34601.9	29520	30808.9	39924.8	28623.3	30026.4	34957.6	28242	32010.2	28482.5	27422.9	38646.1	42498.8	31832.2	28353.1	28712	33718.1	37831	32280.1	32380.6	33884.9	29791	31882	41837.5	35061.9	40692.8	37676.6	35239.7	35624.8	33239.8	33663.7	33914.4	33317.4	34604.4	37387.1	31576.4	31224.1	33896.5	34739.3	38215.7	28526
26346.7	26346.7	37302.2	33781.5	35745.4	27871.5	31703.3	39736.6	42619.2	36054.8	38934.9	35656.2	30619.6	34193.7	37978.1	33072	29195.7	35731.8	35992.1	32121	30510.6	33540.5	31996.9	32017.6	35374.5	40980.8	40582.8	39402.5	36086.7	33836.4	32688	29041.2	27336.9	31385.6	28163.7	45917.1	37303.2	43131.7	36644.4	37604.7	29292.2	32591.2	34129.2	27009	31101.2	31296.5	29895.4	32306.8	31373.7	32843.5
26101.3	26101.3	23992.9	29509.7	32510.9	26524.4	37090.2	39903.5	41577.1	35224.7	31785	32054	22350.1	25390.3	27890.5	27826.9	30479.4	26264.8	22778.7	29172	29141.6	25387.3	34976	24995.6	35374.9	44305.4	33059.5	30377.3	29982	31313.6	23977.7	33249.3	31337.6	26731.7	34126.7	30822.7	35194.5	33049.4	38213.9	35674.4	29259.7	32033.1	30886	30776.3	36360	32120.9	28657.8	24582.6	32474.1	24661.4
31642.6	31642.6	25494.9	29683.3	37145.8	40421.5	48353.6	45657.3	31686.4	37358.8	28268.9	31046.3	25492.8	35365	33397.6	37427.4	37004.6	34180.9	26990.9	34927.8	31523.3	35419.5	35024.7	38309.2	50167.7	41288.7	38352.3	38435.2	31296	27779	32446.8	30329.6	33339.7	36765.6	33805.4	35642.9	33905.1	34129.9	37194.7	35489.3	42134.1	36489	37504.4	33922.8	32487.1	35910	30911.1	25959.4	35027.2	26736.3
27003.8	27003.8	35828.8	38756.3	45560.8	39218.6	30341.4	37809	35644.8	27859.2	29610.7	30728.8	28451.1	33261	36561.1	31102.1	29812.7	31892.8	27734.9	34770.5	37016.8	38306.5	41098.6	41108.5	45346.1	37761.6	30709.6	35862.8	23742.5	32348.3	31377.9	24761.5	34436.5	33619.4	32101.5	31473.7	35247.4	33888.9	36062.3	42443.3	43357	43408.1	39486.1	39421.6	30337.5	36982	35358.8	28990.7	31840.8	31932.3
30049	30049	38531.7	43539.5	37961.3	35534.5	30181.1	29615.4	30632.1	33435.3	28060.4	29660.9	34417.2	32982.4	28990.4	28040.5	31224.9	28645.3	27429.4	29775.8	30306	29835.3	31320.2	30890	29127.1	27944.2	29346.4	30475	32966.2	32041.1	34686.1	27630.1	29446.7	40359	27902	33308.5	31203.4	33817.1	40209.8	34194.4	42896.2	38336.2	43735.7	37097.5	37328.4	29706.6	34598.3	35265.6	31595.8	29335.6
50164.1	50164.1	40886.7	36684.6	30780.2	30582.5	30209.4	28664.1	31415.3	32852.3	35895.7	36567.1	31918.6	31479.7	31084.6	35678.2	24939.7	32111.2	33285.4	33398	31500.5	29123.3	35527.5	35236.9	30413.1	29198.1	32323.9	29988.6	29376.9	32387.6	32923.3	33604.3	27813.7	31517.6	31400	32406.4	24455.6	31459	22358.8	34217	28355.1	37412.5	39284.1	39934.6	37199.1	36488.6	31411.7	29513.6	28002.5	32201.3
35890.8	35890.8	37368.1	32275.8	36096.6	27145.7	30439.5	40130	32117	34874	30838.9	29512.6	33160.7	30915	36005.4	32161.2	30189.1	38069.2	36170.6	25369.1	35571.1	33464.1	38075.9	31163.9	28100.5	36136.8	31612.3	37447.9	28895.4	38146.7	39259.7	34657.5	32036.9	38971.7	31391.4	38106	26185.9	39095.4	32734.6	39617.7	33661.5	34619.7	38264.9	45543.7	44181	46031.2	34974	34362.2	34518.8	37937.7
29007.2	29007.2	27779.9	34286.5	30376.5	37109.1	29383.1	32034.8	38161.5	33671.6	35946.2	31146.7	29288.9	38155.6	41595	36118.1	36533.2	31597.9	28256.3	28775.2	34224.8	29364.9	44680.7	26033.8	25551.7	32861.4	35023.2	26350.9	31363.9	37382.7	37491.3	34513.8	33748.2	34874	31231.2	34334.3	31522.6	33719	34434.1	34026.4	34926.2	32834.9	37952.3	48090.3	38617.2	44818.2	42703.5	34156.2	32715.2	39521.1
27829.1	27829.1	23084.3	26722.9	27013.3	26783.1	27882.4	31473.9	24604.8	31539.4	30461.8	31014.6	29736.3	29700.6	35231.5	28040.6	31916.6	32713.9	22428.7	37251.1	32593.7	28954.1	32703.2	30451.7	28285.3	30679.5	30105.5	27739.5	25520.7	29547.5	32590.6	30456	25325.6	29792.3	26554.4	20195.1	27169.8	32635.1	30680.1	29285.3	21936.7	26495.1	31117.6	27902	39151.8	39520.6	41211.2	39583.4	39199.4	31708.2
30792.8	30792.8	33120.2	33288.1	30054.9	32214.8	33735.4	27178	34312.1	33473.3	30564.3	33554.5	31927.1	25532.8	30854.8	37184	34846.7	36206.3	30937.4	28572.7	38272.1	30242.1	33154.7	30656	35164.5	31530.1	34117.3	30346.3	29242.3	36015	31760.2	27862.6	32965.4	34945.6	37304.5	35032.4	35011.4	33348.6	31917.4	28819.1	34932.3	32212.1	33583	27924.5	27018.5	37170.4	49046.6	42468.8	47235	46437.5
33640.3	33640.3	27656.8	27995.5	35469.7	35525.6	34094.2	32615.2	30384.4	24520.7	23516.9	33960.7	32972.5	35915.7	27308.2	39204.7	41831	30983.7	41992.3	30726	29552.5	28374.9	23130.4	35461.7	31231.9	34734.5	25487.3	34052.9	26788.8	34340.3	33389.3	31609.5	35745.8	26223.3	33734.3	30536.9	27956.8	34084.4	29106.1	28696.8	36671.3	32675.4	36378.2	38708	30765.1	33385	31945.1	34480.6	36412.8	36332.2
31995.9	31995.9	35156.5	32015.8	31266	28585.5	29174.4	30138.9	24584.4	26524	38151.8	31182.3	34161.1	33616.9	31676.5	37214.4	28767	29260.9	36736.9	32994	33657.3	26160	32056.4	30224.6	34459.6	30868.3	33269.5	29842.8	36544.8	30779.7	37919.7	27305.3	31779.4	29819.7	30164.9	37035.9	31044.2	30933.2	24723.7	30075.5	32862.7	19463.2	29886.9	31889.6	29018.3	26948.8	30405.7	30554.3	33244.7	41338.8
30877.6	30877.6	32405.3	32631.4	30213.2	33780	31116.4	39820.7	32551.1	28995.2	29785.8	33687.7	33089.1	32798.2	34079.5	31099	27919.3	30944.2	29166.9	38104.6	39079.9	39995.1	34826	37713.2	34570.6	38343.1	36846.8	30085.4	35943.4	32822	29784.4	30253.6	32506.5	36015.1	30079.4	36384	26821.6	31770.5	34745.4	32941.4	26323	29698.1	27345.1	31847	28576.6	36226	35999.5	37383.9	32549.2	44272.4
35524.7	35524.7	34024.9	28074.2	34651.6	30363.9	29574.4	29182.6	27119.8	30563.9	28680	32001.1	34440	33307.9	34818.4	35060.1	23720.9	29896.9	32482.7	29525	35154.4	29368.6	30137.3	32987.7	27697.2	29333.3	30133.4	31142.1	33637.8	30890.1	26959.4	31467.4	33802.1	34419.8	31666.3	30963.9	33647.5	32729.3	33708.5	28886	28706.3	29283.8	31788.2	40181	33453.9	34913.7	35865.9	34073.8	30720.8	33217.1
33377	33377	23509.4	33103.9	27218.5	35577.6	37669.7	31250.2	35138.3	26511	34577.6	19501.4	34561.9	37870	31134.7	26236.3	34097.1	34449.5	33413.8	34341.5	32971.1	26209.8	34482.3	24241.2	36200.2	27107.3	32766.2	32504.9	31035	23601.7	23720.2	27171.7	29252.9	34771.9	31049.5	31172.7	35757.1	32642.3	41621	29700.8	30896.1	32251.2	33511.5	35806.1	31791.2	28462	30343.6	26115.2	34283.1	23176.6
32896.3	32896.3	36252	30879.5	31923.9	26068.3	34114.5	27218.8	30119.2	34259.1	31270.6	37922.3	30197.5	31108.9	34096.2	33545.8	33809.5	35440.8	24173	33123.2	33167.2	37745.1	32446.9	33869.3	33645	36957	34341	38694.7	35676.6	31619.7	34062.6	36073.1	34384.7	33421.4	39346.1	31791.5	33779.3	37841.3	38930.7	35317.9	35080.4	28670.2	35845.3	30152.1	33995.6	29052.6	33318.2	33682.6	27609.4	30573.1
28035.8	28035.8	26278.6	30204.2	27165.8	31629.9	31819.1	20993.2	28743	33060.8	26182	26291.6	29629.9	29443.7	28462	24706.2	28401	27324.8	33814.7	23333.3	39088.5	30769.6	24416.9	29471	27456.1	27038.5	32218.3	25551.4	32078.5	31962.7	29612	33809.4	29980.5	32280.6	25644	29986.7	25224	31978.9	24929.3	27683.6	26978.3	27449.1	26039.3	22086.7	27412.2	30128.3	24231.8	35103.2	28452.9	30296
22507.2	22507.2	27279.1	23411.8	29543.7	27529.4	26274.7	24270.3	33192.6	30178.8	29069.9	27305.2	33673.9	31530.8	28550.9	30852.6	28997.3	31249.4	30071	27960.3	33302.3	35769.8	25009.6	26838.9	29696.9	31931.7	31477.4	31203.8	27390.5	32866.7	30323.2	31823.4	28568.4	27377.7	27663	24524.4	29958.6	30509.7	29090.4	30923.5	27477.2	29001.8	26794.5	30288.6	29960.7	29815.4	25555.7	29833.1	31826.6	34820.5
32259.9	32259.9	24626.9	33638.1	30434.9	30317.3	26178.1	36257.6	31730.4	29633.5	24822.5	31197.9	29533.8	23351.1	29533.7	26726.6	26870.7	31800	28242.5	36072.1	28155.7	33295.7	31410.4	23046.4	30866.7	31098.2	26730.5	32417.9	31380.8	27278.7	32379.3	32166.5	27559.5	26875.2	27448.2	22308.5	33289.5	29038.7	29546.8	23528.2	23196.5	32308.1	31495.1	26961.1	31049.5	28035	36736.1	34438.8	33653.7	39922.1
31003.1	31003.1	29557	32388.1	30721.1	24744.1	28111.6	29925.2	30897.7	33531.3	27093.6	29574.6	31176.3	17638.7	26762.3	22684.9	27462.7	30733.9	31548	26171.4	33008.6	17814.7	28294	27644.3	36041.1	28708.4	28552.9	25412.2	29994.5	30325.1	30092.1	28380.6	27582.8	23192.4	32128.1	23498.3	28532.7	29206.9	31408	23077	29071.7	27001	31935.3	34199.4	30432	30381.6	25465	27894.5	33967.5	40557.4
28399.6	28399.6	25592.4	28154.9	37528.4	37516.9	31116.6	27531.4	23131.9	29368.6	30451.2	39059.8	33008.3	34572.9	33243.1	28417	31694.1	32908.4	27371.5	28276.4	33668.4	31499	27211.6	34805.3	21118	28836	25882.5	40772.2	32742.9	28868	29259.7	30032.7	34589.6	26559.8	29406.4	29688.2	36241.3	27506.6	28698.5	25571.4	32748.4	29272.9	31495.7	33667.6	36144.9	42399.1	45483	40755.1	38962.1	36230.3
35579.5	35579.5	36084.7	31203.5	28244.7	33557.1	33573.2	33205.1	34911.3	28690.6	35560.6	26592.1	27931.9	34909.5	31223.7	30837.2	32690.1	40268	37207.7	32394.3	30530.4	30853.5	30634.1	37580.3	39225.9	26718.7	31842.2	31700.9	33635.4	32037.1	27013.6	26652.3	31521.2	32789.9	37542	33052.9	27461.1	32903.9	33907.1	28330.3	23574	31983.1	25719.7	27816.6	34174.2	34397.2	41700.8	37626.1	39213.1	35692.6
29887	29887	32191.5	34834.1	28564.8	27233.9	32015	31700.4	35198.2	25778.2	29830.2	25962.1	26928.8	28718.9	24347.6	19400.6	23874.6	32072	31466.3	35150.6	30711.4	27043.7	27266.4	24444.9	28502.1	28116.7	28251.5	27946.4	22861.9	27288	29300.2	30540.1	32746.1	23322.6	30049.9	22747.1	30687.8	34234.9	24247.1	28044.5	31744.8	28860.2	27757.7	34488	34374.1	35720	36895	34166.3	33627.5	24928.9
29399.1	29399.1	28700.4	26119.3	33115.4	24567.1	30238.1	21235.5	29944.7	28646.5	33375.5	32420.4	30765.6	30630.4	27485.5	28053.5	35437.1	33830.1	25229.2	26708.7	30620.9	25288.2	24000.5	32860.2	29582.9	30666.9	30226.2	35973.2	26084.8	27531.7	34146.6	31436.4	24581.7	30049.4	25865.3	30897.6	28842.3	31092.3	26060.7	26856.2	30179.3	26583.1	32058.1	37672	41730.6	34604.4	35244.8	28931.3	30886	31543.1
34662	34662	30912	31492.6	32732.3	30064.1	28469.4	25938.6	33395.1	30321.2	28798.5	27465.9	32667.8	32579.4	28973.3	34510.9	27412.6	27791.6	32485.4	36080.3	36020	33166.5	33861.4	38424.8	37454.6	37176.4	33088.2	35522.5	38486	38327.3	33985.5	35119.9	32973.6	33853.1	36859.1	28205.3	35652.7	28340.9	33727.6	31149.4	39105	40046.2	45252.1	47965.3	42407.7	41350.3	39297.1	32037.5	30545.2	29727.9
24895.7	24895.7	27958.1	27287.3	30012.6	30290.7	35172.1	29294	21225.7	29354	35290.7	23978.1	37212.2	26332.2	26391.4	26631.3	29305.1	21028.8	29381.4	29920.7	34038.8	27461.3	27019.2	33402.7	23103	25660.4	30110.3	33880.3	26623.3	27393.1	26294.5	31586.7	29299.1	34325	27262.8	20952	28927.1	30021.3	34353	34501.9	36917.4	35606.6	34795.7	39953.8	31312.5	20817.3	26192.5	28059.9	22985.6	26600.1
32817.7	32817.7	33191.6	30949.4	30065.6	43714.8	34051.6	29785.4	23846.3	33849.9	31556.4	29264.3	38254.2	28924.2	31302.1	31032.9	27945	29611.8	36314.4	29012.5	37582.6	38916	30447.5	29120.8	32472.7	36472.3	34582.2	31944.3	26938.9	34306.6	40120.2	31899	30572.8	36062.9	28267.9	38128.4	23892.9	39152.6	33258.1	34472.5	38653.8	35322.8	37321.6	37189.1	28931.4	26878.9	31874.5	24713.3	32489.1	32731.8
40172.4	40172.4	33174	38278.6	38239.8	32676.9	33167.5	37903.5	34889.8	34066.1	35017.5	31245.7	40118.2	33461.5	33334.2	31366.6	36924.9	33008.8	36265.4	35444.5	29275.5	33870.5	35054.1	33391.9	35300	27891.5	30338.9	34846.7	39341	33200.2	33907.1	31491.5	29786.1	34331.9	34453.4	29931.9	35827.4	36417.1	40378.6	36837	41233.6	35726	38740.8	38532.5	29378.2	34986.5	36531.7	36272.5	32496.2	36281.3
31427.4	31427.4	25942.7	28183	28509.8	24151	27476.5	28504.9	24851.2	28526.1	31235.7	25685	29116.1	24188.7	25681.5	29311.4	26649.4	26766.3	31585.6	32981	24053.3	31761	27480.6	28791.2	25382.5	32513.2	27242.4	29270.1	29250.4	30243.4	33353.3	24895.4	35627.3	26538.8	29612.4	30292	30969	28057.8	37000	26522.6	33913	32089	32967.9	31621.6	27827.3	32825.3	34045.5	26265.4	30269.3	28317.5
26196.3	26196.3	31262.3	28188.1	30120.1	25755.8	42494.8	34036.8	28251.9	31434.6	27232.8	36146.9	27874.3	31466.5	32553.5	29887.8	31128.6	29446.9	27443.2	37413.7	30158.2	28247.9	33363.5	26302.4	31151	31150.9	30250.3	27673.5	37074.3	27948.7	37491.2	33265.3	32463	25031.8	27890.6	32603.5	36732.2	38221.8	37609.6	40705.2	39251.8	28707.6	32511.7	23931.9	34952.9	30104.5	36355.3	31114.3	30286.7	32761.3
30523	30523	37059.5	29691.1	39248	37302.6	32845.3	33744.6	37981.6	36403.1	29939.9	29264.6	37279.9	30976.4	35768.7	30574.2	27239.7	35784	32416.7	35840.2	35042	26437.4	30348.7	33471.1	34463.8	26829	33009.4	31646.8	37902.8	30849.3	34827.7	37667	30802.8	34147.4	32197.2	31297.8	31900.3	29903.3	28766.8	40907.8	31588.5	36324.8	31008.3	38947.3	34615.1	31950.1	36353.3	35249.8	35574.8	36530.7
31203.9	31203.9	31576.1	30318	31205.7	34414.1	32666.1	34819.8	36217.1	34154.8	34538.5	31970	32565.6	29399.2	30145.9	34595.9	42200.4	27022.9	28097.5	32895.6	39058.8	33061.6	35327.9	34602.6	34865.2	33383.6	34378.6	33585.1	41694.7	41106.4	34652.7	31936.9	37518.2	40321	44787.4	45300	36175.5	37651.1	36019.6	32424	31485.6	30072.9	34536.6	32436.5	34654.5	30466.1	30951.1	40345.4	37473.8	35435.8
28545.5	28545.5	34106.8	29493.8	30141.3	26633.1	30199.5	33966.5	28132.3	30688.5	37843.6	25360.9	23734.7	33530.9	32358.2	31384.3	28469.8	35006.7	26829.8	30467.5	31087.4	29080.1	25090.3	38422.5	29689.9	27891.9	22540.5	28739	39321.5	29326.2	26945.9	35317	30380	31434.2	28883	30179.2	28562.1	26919.5	30383.5	28782.6	29646.7	27063.8	27878.8	29244.6	27485.7	29253	25918.6	27020.8	29477.7	25082.9
29964.6	29964.6	37659.4	31363.3	33700.1	26080.7	35838.2	42609.2	29909.8	32861.6	35159.3	29738.5	37014.3	31749	37406.4	33045.4	29799.1	31124	32849.5	30423.7	28847.8	42334.2	32793.7	27439.8	32291.7	40009.6	37483.6	38998.3	34689	38322.8	30307.5	41355.2	42342.8	48985.4	40856.9	39084.9	38528.9	29292.5	32564.9	30407.6	34813.1	36025	30492.9	24061.7	32953.5	31969.8	34853.9	30053.2	35592.2	25437.5
34237.3	34237.3	27821.1	31594.7	32891.4	28791.2	31567.8	29247	31616	31843.3	33211.3	29667.7	32980	33692.9	37048.2	30017.7	27197.1	27610.1	34564.9	27054.9	33309.9	32599.6	32880	28629.7	32231.6	28978.4	36143.2	32528.3	40656.7	36666.9	38235.3	45914.2	52133	37162.8	37567.6	33209.7	30368.4	34785.1	31176.7	32031.1	30221.6	34930.6	25855.9	38259.3	26174.3	34434.5	30709.2	32351	28852	28873.2
37053.2	37053.2	34256.2	35675.3	35463	39614.3	37323.6	35361.4	34799.6	30629.1	33454.3	35125.3	37088.1	35547.4	31590.7	33638.5	39720.2	44949.1	30361.7	36402.9	35684.7	35991.7	33407.1	35129.5	30603.4	35230.9	31900.5	36424	32259.8	44168	38512.8	27691.1	34617.2	35455.2	31327	36216.7	38210.4	33225.4	36867.1	39788.1	42056.4	34661.5	39787.1	35637	37025.9	33879.7	32099.7	37043	31180.5	31614.3
27206.1	27206.1	31352.2	35401.1	32660.6	35768	34507.4	29232.8	34355.2	26840.8	38022.6	35640.9	34754.3	31454.6	35801.7	34211	35004.9	33599.4	29195.8	30133.7	30720.4	34895.8	30104.1	35683.8	37942.1	31725.1	37346.4	34133.3	31415.4	30683.9	24414.5	34994	36146.4	31888.4	34855.4	39258.1	32657.2	33482.2	33962.9	30297.3	33552.6	30358.1	36265.6	36682.1	37770.8	28105.2	29623.4	37077	33771	32413.7
33324.6	33324.6	37508	30975.6	43586.5	38504.9	39125.4	37255.1	36778.2	37034.4	41350.8	34053.7	35913.7	38454.6	32733.7	35434	35586.5	39170.8	31432.4	36689.3	37685.4	39574.5	36606	31330.7	40432	33456.2	41048.1	42119.3	41452.7	45541.3	35210.8	35658.8	34307.5	33382.2	33693.1	35302.5	31796.9	35827.6	35195.6	35621.6	40192.5	36830.1	36265.8	36154	38061.6	39236.5	38082.1	36454.3	38314.2	34061.1
25266.6	25266.6	32271	36112.5	37135.8	32750.6	34985.3	37240.6	33221.3	36077.7	33934	35752.1	34644.4	32665.1	36782.4	41322.4	35599.4	34690.9	39510.2	35915.5	37851.7	33496.1	31793.2	36448.4	39409.1	40831	37307.6	47294.5	42930.9	41478.7	37275.3	38730.4	39078.6	33669	37988.6	37034.8	30348.3	29275.9	36887.3	38945.9	37658	41685.3	28292.2	40706.6	33806.5	32616.8	38190.8	36514.2	38087.7	32846.4
30020.6	30020.6	36957	28913.4	32046.7	27779.8	27768.2	27459.7	29264.6	29591.9	31881.9	27272.8	30239.9	31415.4	31883.9	28770.7	27029.2	24756	29432.7	30875.4	31572.3	33971.5	31830.3	28118.9	37436.4	40300.1	36955.5	33569.6	28658	31453.7	36143.4	29238.2	31444.3	27237.6	28759.4	24724.9	31552.3	33971.2	32563.4	33810.2	30302.8	28629.6	31283	34354.4	26452.7	29393.9	29342.6	30653.1	30058.3	31447.3
32961.1	32961.1	29066.4	30843	28205.2	29255.1	36922.9	31108.9	25993.9	30585.4	33795.3	27335.7	24947.5	26980.1	33733.6	29989.8	27154.2	31361.6	28808.2	27563.2	29338.4	30571	29917.1	35398.5	32339.5	43666.7	37710.1	34380	30719.5	28255.5	24401.7	27291.3	28376.4	28413.4	29049.4	25266.3	33715.4	34704.3	25944.4	24719.8	29216.8	30021.5	28568.6	28411	31294.1	36118.3	33466.5	34570.4	29181.2	28398.8
30829.5	30829.5	30458.4	33095.9	28431	27630.8	24642.5	28566.5	27773.9	39841.7	30909.1	25778.4	31011.1	30457.9	28794.7	29362.2	26214.1	31919.3	31689.1	28699.4	28119.6	32115.1	36945.9	34366.8	38060.4	36864.9	30829.7	26155.5	30773.7	29669.3	25870.9	29396.1	27942.1	28245.8	31872.3	26526.6	27250.6	26540	29302.3	27325.4	32516.2	26513.2	31357.7	29733.7	28834.6	23202.6	25752.9	29923.6	31979.4	28968.7
31642.7	31642.7	26903.8	23836.8	30272.5	34136.6	29079	32798.5	37834.5	25096.8	30961.2	31605.3	31282.5	28236.2	30327.4	30637.1	27063.2	32199.2	21379.1	23115.7	37232.9	38687.8	39640	42416.9	39609.9	33131.4	34990.1	24946.3	27675.1	26349.9	36422	30314.4	32661.9	29175.4	33715.1	36662.2	27130.7	34890.5	29411.9	29159.8	27578.6	26748.6	25835.9	34373.2	37584.2	40185.9	39770.1	37788.3	39727.3	38881.5
24442.7	24442.7	26147.1	29962.7	25696.1	24406.1	24333.5	26838.6	20103	28991	27486.2	25378	26767.4	32088.5	31043.1	27817	30248.5	24698.9	28165.2	37886.7	37492.8	40314.3	34851.9	33651.2	28212.4	31256.4	28112.4	25899.9	23267.5	20941.9	28095.4	31143.9	25261.3	24923.3	33885.5	30681.4	22118.5	29446.6	23543.8	29259.5	27918.9	24658.4	23773.5	34134.6	34425.2	35715.8	34121	43624.7	36853.4	27151.8
33223.5	33223.5	31827.8	34647.3	28474.1	30819.8	31616.1	30415.3	26465.8	18835.7	37270.5	31470.8	25282.7	33629.1	25056.4	26753.1	36245.4	35151.6	35081.1	44730.6	41615.6	37244.9	34666	32583	30597.7	21462.6	33047.3	32162.7	29526.1	34589.2	37134.8	32939.4	23558.5	24064.5	31179.3	32107.7	29747.8	34042.2	32721	25104.6	28354.2	28432.3	31156.3	36223.1	27404.9	31840.1	34236.3	36008.7	41483.3	37929.2
28400	28400	33796.3	32159	27228.9	27245.9	31811.6	32414.3	31680.4	27314.1	36578.1	32437.5	39003.9	34173	32705.1	37775.8	33708.2	44174.2	43766	41282.4	45296.6	32575.6	28426.2	31329	33520.4	39148.8	37861.8	30811.4	30568.5	29679.5	35996.3	33162.9	31881.3	30458.8	38745	28387.4	30257.6	28630.6	32676.6	29554.9	30827.5	35524	33105.2	31494.3	36505.9	33169.3	34354.4	36405.2	31504	35442.6
36334.4	36334.4	40300.1	31807.6	40469.3	29333.4	39748	36924.1	35632.6	39248.2	35653.4	36690.6	38814.7	34806.8	36456.2	34963.7	37722	41735.7	49927.5	48797.9	36438.4	37215.7	38467.5	33590.8	31398.6	32233.8	32942.2	36925.6	36568.6	30777.8	37966.3	40537.9	33985.8	30516.4	34192.8	34199.5	38953.1	33612	34136.8	32916.8	32541.9	21307	31661.2	38860.1	39053.3	32045.6	35348.6	37339	39785.4	40455.7
34693.9	34693.9	27878.9	27866	26254.6	29821.5	32934.5	34255.2	28650.5	28970.5	25036.3	34823	32705.9	28097.1	28305	31361.2	37319.5	37997.1	34224.6	30778.9	26725.3	25084.4	28545.6	31202.8	30154.8	25736	34044.2	32244	29706.4	24940.8	24759.6	30062.6	28219.9	28142.9	27068.6	36299.1	27186.4	23861.1	31657.1	29803.7	30051.7	27296.5	28573.9	29047.5	29578.5	31788.6	37848.1	28869.4	31210.9	21756.2
28278.9	28278.9	27079.6	33039.4	33682	30180.9	27131.2	29976.3	25689	31399.1	30018.3	29493	34890.8	35961.5	38737.1	38223.9	33081.7	36303.9	27592.8	23818.5	27656.7	32820.8	27554	27822.6	29173.1	29967.7	27157.5	33325.5	31372	26173.5	28316.1	26562.9	35748.4	26614.6	26319.6	26931	26720.2	32449.2	34568.5	33453.4	29200	27596.6	28594.2	26952.4	20928.2	30750.9	27950.9	34268.3	27764.1	28490.4
38579.9	38579.9	32552.5	26889.5	20604.4	28232.2	30972.3	29644.9	33242.6	31538.6	23970.2	35461.3	25774.9	33649	36376.7	33877.2	34551.2	25130.5	28118.7	28941.9	35680.7	33067.1	31890.5	20788.9	31912.3	26492	21857.2	32306.3	28984.1	29271.6	32895	27147.8	27079.4	32516.3	27546.6	27939.7	30494.8	26734	29587.4	24669.2	29488.3	29212.8	15367.7	29851.5	27526.9	29781.5	29462.8	28089.6	33648.6	24033.3
32436.2	32436.2	39063	48229.5	37979.4	45666.5	41297.8	24882.2	29603.3	35842.8	28723	34661.5	44786.8	46964.3	44326.3	35534.8	33719.6	37201.4	36491.9	31897.7	31609	32904.6	31783.2	31100.7	30206.8	33013.1	30834.1	28179.8	25668.5	30908.6	31011.4	29736.4	29993.5	36387.1	31440.8	32756.3	31926.9	30180.8	31640.6	31418.2	27022.3	28936.4	30121.6	36072.6	28507.8	31999.6	26407.6	33716	31575.3	34211.2
32031.1	32031.1	34641.3	33536.7	39436.4	35640.1	41093	27655.8	30122.7	33486.5	33111.7	40073.3	38666.2	36841.3	31576.8	31475.2	32737.6	26895.2	20702.5	30857.4	27701.4	32203.7	32214.8	22868.6	25117.4	36213.7	30988.8	23989.2	31317	27903.4	24168.2	33541.8	31311.8	29853.2	23978.6	23989	31769.2	36213	25650.7	37158.5	35403.8	29808.3	26233	20020.8	24976.7	28029.2	28542.7	27725.1	30597.7	29117.4
28797.7	28797.7	28421.2	33072.9	36593.1	42512.1	35833.5	36162.9	34741.2	41244	40728.6	38455.9	32551.4	31634.9	29692.1	29484.2	29424.6	26310.8	27795.2	20513.2	24581.1	26723.4	30474.1	25385.7	31522.5	29631.6	31656.7	26152.7	30354.7	24775.1	21930.1	21671.9	26033.4	22936.8	28277.8	28503.3	35571	30406.3	33339.9	29137.2	27401.2	31831.6	28587.7	29896.9	36219.3	26340.9	31667	26400.2	32153.7	30326
30169.3	30169.3	31604.6	33132.3	38038.2	45093.2	40760.2	48227.2	45405.7	43486	38132.8	33065.4	31799.9	32543.5	28946.7	31180.2	36760.4	31898.4	31847.3	30620.5	31574.1	30980.4	30931.9	34184.8	31513.4	36668.4	32116.9	29073.4	28256.1	25490.5	40505.6	24763.7	27207	25190.6	32115.4	34084.7	24371.3	29198.8	23951.5	35207.4	30696	36346.9	33146.6	31555.8	24309.5	29691.4	31870.2	26510.6	31956	27941.8
27971.8	27971.8	38381	30150	30481.8	38208.2	40406.8	37843.7	41849.9	39365.5	34003.3	37526.4	30402	33034.5	39456.2	31264.2	37024.1	31578.9	27745.3	27941.5	37135.4	30225.4	32822.5	31621.7	28415.5	30438.1	33175.9	32075.5	32401.7	36710.8	35939.1	24919.1	31332.8	31585.1	33916.7	30218	27943.6	27981.4	27819	29358.6	35160.7	36340.8	28158.3	36924	30506.1	33507.3	34384.1	31646.4	31853.4	35090.4
29959.2	29959.2	25948.5	31950.7	33855.1	33390.2	37737.3	39497.1	35620.8	38746.2	26520.9	33152.1	32392.4	31481	27535.3	32321.9	27829	31263	31468.6	34390	31047.1	26698.3	31512.4	27776.1	34851.7	28958.3	30825.8	22505.9	26408.5	27239.4	35832.6	30511.2	34303.1	25685.9	29972.2	29790.9	26641.1	26324.1	25322.9	26028.1	37572.9	29126.7	26429.6	32932	28857.4	32654.4	37094.4	25685.8	27998.3	37581.3
31705.3	31705.3	24066.3	28983.7	33832.7	27889.9	42560.7	30411.7	41795.5	37576.6	45805	34776.8	31916	38636.3	29322.2	27607.6	30638.7	32344.5	25861.3	28810.7	30457.5	32319.2	34480	28217.9	31967.3	35873.9	28498.4	29667.3	30488.7	26794	27596.7	32567.3	32512.3	37834.9	30383.7	29838.8	30231.1	24043.5	26748.1	28547.5	32603.9	32022.2	33777.5	27746.9	25254.7	37771.4	30102.5	32105.8	27047.7	36107.6
30417.6	30417.6	38015.2	43013.3	45108.4	42022	33665.3	34496.9	34238.2	35911.7	44040.6	39492.3	39441.8	36789.6	33643	33051.8	38301.9	37659.2	28160.3	27287.5	31049.3	26908	40024.5	31874.1	34327.7	33612	29963	26009.5	30708.4	27279.1	34664.1	29627.5	34215.6	29885.8	35393.8	41164.8	38085.7	32023.4	35234.3	35247.4	34694.6	26446.5	25957.7	34060	35561.9	31773	29231.5	21202.4	33515.8	30858.9
38021.6	38021.6	36081.9	43093.9	37718.2	31211.5	27509.4	26231.6	28810.4	32273.4	35009	41648.4	45563.2	34343.8	33407.4	30661.5	27388.1	27845.3	32440.8	29580	34397.8	30608.3	32619.4	29768.2	29905.1	30392	26773.9	25194.6	29078	31381.3	25792.5	30080.5	25486.8	24372.8	28776.4	32623.7	28560.7	29261.1	30648.3	29059	29567.1	27076.4	24532	27578	25312.9	28812.1	29191.7	28210.9	28106.5	30423.9
36595.4	36595.4	39623.9	40002.3	30773	33408.1	36205.9	26716.2	31986.3	33351.1	34095.7	36412.9	40692.9	45150.6	44001.7	35398.8	34196.7	32154	28313.4	32398	33055.4	33553.2	31021	32176.9	33494.6	28636.5	28144.3	34874.3	33946.2	33894	34253.3	33901.2	27965.2	26645	34474.4	33182.7	36028.9	35596.3	34309.1	33663.4	33086.3	33718.2	28787	30983.1	31225.8	30982.1	30192.7	34331.7	26792.9	36338.3
43975.4	43975.4	37317.5	39814.8	31957.5	29329.5	29760.8	32996.6	32807.7	28901.1	26350.4	30094.4	38112.8	33090.8	39615.8	34176.3	38256.2	33321.7	33791.2	29109.1	25828.5	34600.6	30485.7	27188.6	34952.5	29236.2	30545.8	30105.3	33329.6	32946.7	35820.2	29527.5	30596.3	34526	29785.7	28287.2	25385.8	30811.1	30772.2	30671.6	27920	34213.2	32586.5	27163.1	27626.4	30116.4	30568.7	27860.6	26904.8	36250.9
31989.4	31989.4	32967.5	31307.4	34659.5	29121.4	27982.9	34695	33896.8	35745.9	29823.3	28824.1	33913.4	31188.8	42527.8	42259.1	42913.1	40911.7	34661.5	36427.6	36624	31244	36611.1	34507.5	26174.1	25075.5	21628.9	35003.3	32412.2	31966.4	34906.7	34989.3	28530.5	35758.4	29490.1	29828.5	32487.5	38213.3	29863.3	35455.8	26251.3	36873.6	28631.9	35478.2	29263.4	40602.2	39648.6	33242.8	40523.9	32565.8
33387.4	33387.4	35747.1	36685.2	33364.2	32773.7	35567.8	29973.7	31094.7	39462.2	33404.5	35651.9	34709	39918.8	38265.6	44223.3	44376	36117.7	42499.5	37172.2	32672.9	34032.3	40813.2	31158.3	38405.7	37933.3	33828.6	36618.8	37495.7	35033.7	37597.1	35685.7	38543.9	30846.3	34130.7	38671.6	34055.4	31656.5	37853.8	31109.5	37131.5	33819.8	37577.7	30819.2	32770.7	32463.2	34529.4	29541.9	39562.8	32827.2
31029	31029	32554.1	24333	32956.5	37584.6	30641.7	31635	37302.4	33398	28589.8	38406.7	32010.8	39147.3	37438.3	31862.2	34937.9	44016	51985.7	42440.3	34692.6	32124	37532.4	33048.3	33704.5	34414.8	34948.9	29155.1	37895.4	34093.6	39741.2	41562.1	33597.5	36749.6	31608.3	38029.3	43602.7	29055.9	32874.1	36925.3	34790.9	34589.9	35816	31503.9	39327.4	33386.7	37629.5	38231.7	33318.1	33715.2
27478.7	27478.7	31210.2	34801.1	38506.5	40398.6	33048.1	28688.9	35010.5	30951.2	35498.6	35313.1	32973.4	30766.5	25341.9	29514.7	37360.9	34467.9	41265.3	37948.1	36424.8	34781.4	34798.1	38104	27334.5	33415.3	32277.3	30536.2	29347.1	32537.4	35806.3	30398.4	32739.8	33503.1	31452.7	32765.5	33255	32127.6	29342.6	37960.7	31617	34933.1	30545.3	36582.6	26702.5	34041.8	32497.3	35037.2	29186.9	37542.3
34445.4	34445.4	29782.3	25145.1	31395.4	29998.9	35239	37287.8	28908.6	31202.3	29674.9	31534.7	34148.8	32148	29930.1	32752.9	31570.2	26540.7	35611.1	38300.8	40449.5	42797.8	40159.1	36372.4	38316.8	30172.8	36469.4	25816.1	33143.1	29754.7	33413.7	33888.2	27074.3	32519.9	39787.3	32494.2	27560	34734.6	38539.9	27887.2	27623.1	34386.3	29465.9	31410.7	32078.4	33950	25520.9	28667.3	27804.1	37272.3
31470.3	31470.3	30003.2	25150.6	29939.7	29464.6	31463.5	30870.6	28000.4	29508	26546.3	38544.3	29049.9	28265.4	27096.9	28897.8	28412.3	27693.6	31273.2	31646.4	33062.2	32547.7	36537.7	31210.8	34543.7	26365.9	20640.3	28279.7	29029.2	30532.7	23844.6	27129	34275.1	30537.4	32970.8	29131.5	28699.4	29560.9	23013.3	28907.6	31777.5	29987.3	31679.4	29261.5	34465.5	30155.5	25542.8	29863.3	30899.4	30253.1
33046	33046	37099.8	36639.4	36920.3	32907.9	30061.3	35538	38398	37560.9	36624.2	37135	36616.4	39570.9	34437.6	33855.3	37774	39523.3	41804.2	39819	40266.4	47962.5	39661.6	48265.3	44621.5	42341.3	34950	36629	36242.9	41128.4	37220.1	38034.1	38846.4	36908.4	40456.4	34703.7	40080.1	37663.7	33230.1	41578.5	45630.5	41104.9	30717.8	36756.2	36182.2	34549	32342.9	40181.2	42490.2	30425.7
35551.3	35551.3	39195.5	34146	34115.4	31102.9	36253.8	28065.8	32056	35431.5	32070	36137.5	32613.2	33831.9	38835.7	36928.2	34159	31577.1	34460.7	30840.1	34389.3	43922.6	43442.3	47698.9	39084.7	38169.7	36993	38490.8	31122.8	33339.1	30860.8	34081	33586.3	31670.3	31855.2	37001.2	38949.3	32144.3	28380.5	31882.5	28819.6	35658	37516.5	33261.8	32619.6	29036.5	39725.3	35277.2	32619.2	36274.8
28413.2	28413.2	37367.8	33306.4	32048.1	29430	33225.2	35586.4	35473.4	33682.1	34973.2	34233.1	30599.4	30228.8	29813.3	34520.7	30881.7	25498	35110.5	27185.9	27804.5	30414.8	24040.6	36904.5	41922.3	38584.3	46836.8	38932.6	30918	30783.2	35004.5	30239.3	34884.9	33601.4	37989.1	33006.1	40688.9	33720.3	32194.1	37543.2	33870.3	28850.9	30489.9	27985.8	25341.5	32913.9	34001.1	33605.1	36869.3	30235
35212.9	35212.9	30612.1	34404.4	37084.8	30798.9	34801.6	32727.2	39583.6	34459.3	37256.7	34065.6	24957.7	32112.7	40184.4	36877.6	33281.2	26167.8	39172.6	34647.4	39116.5	35455.9	33283.6	32456.9	40369.7	37323.9	32038.2	38433.3	36990.1	24881.4	36032	34367.4	30825.7	35613	34842.5	33024.9	32606.6	28531.2	29393.3	35808.4	35396	35578	36461	32440.8	40455.8	28480	33614.4	33951.9	28014.2	36990.6
34054.1	34054.1	34107	30459	31059.3	41076.2	31555.1	28403.1	36163.5	39249.2	26912.9	34747.7	29742	32152	37265.4	32485	35266.6	27732.9	27466.9	30843.4	33564.8	35375	31815.9	34267.1	30544.9	32670.4	38559.1	45304.9	37437.5	32143.8	35887.9	30120	32829.4	26403.2	29740.7	29261.4	28894.5	31512.8	29366.5	28461.6	31819.1	32724.1	34622	33595.9	28599.3	30682	35237.7	28712.7	27289.3	30635.7
31623.6	31623.6	32132.9	32892	35408.5	36481	35006.7	34852.8	33299.7	32660.2	31285.5	37900.9	29867.5	34425.9	32094.8	36103	40993	31795.5	33532.5	36006.3	30828.6	25659.3	38487.2	41449.5	33281.1	34282.6	39493.8	41702.3	47583.6	32545.9	41917.6	37467.3	32843.1	36198.8	34626.4	34580.5	29489.6	33057.6	32263.5	30843.8	40709.4	33635.1	32664.9	36825.1	34648.8	29480.8	35027.6	29232	30547.5	23124
30264.8	30264.8	33442.2	33329.2	29121.6	34806.4	34620.3	31924.2	34190.9	36013.3	29656	35560.8	31328.3	35843	38225.5	31833.5	28043.1	30595.4	35099.7	32073.1	30630.1	30944.2	36621.2	36079.3	40388.9	35219.4	29453.2	36895.1	36627	40775.1	45186.1	38147.1	36250.7	37266.6	29652.4	31972.4	33216	26980.1	33736	31932.5	30710.5	35525.2	30752.7	31589.9	31479.9	32786.7	35403.4	31968.4	34671.1	33106.2
32710.7	32710.7	24317.1	27615	32083.2	36108.9	37806.9	31680.6	36464.5	24328	44048.9	30202.9	31611.2	36739.2	32157.4	31367	37052.2	32423.6	27141	31114.4	31027.9	32229.8	31439.1	30628.9	30349.9	26390.8	32731.1	29105.8	27520.9	38630.6	39816.2	39971.7	37990.8	36718.5	38477.2	29150.4	33519	23839.5	35583.2	25579.8	29476.6	34383.2	29032.8	27316.4	28431.2	34040.7	29657.2	37477.4	34411.3	31074.7
34234.5	34234.5	28884.2	28741.9	34677.5	31470.3	31056.9	28822.6	33920.5	25940.1	30939.9	33771.2	24083.3	31649.7	24476.7	25488	31983.3	29991.2	34923.9	33553.8	37326.2	29104.7	27748.3	30382.1	32466	36004	33986.4	34908.5	33505.5	33014.1	33279.7	42432.3	42747.5	36758.6	36085.4	36497	28468.3	33489.4	36538.1	32431.3	34385.6	25249.6	33481.4	29241.2	29873.4	33374.5	33423.9	32556.6	28280.4	29690.1
33512.2	33512.2	33112.1	30261.2	27967.3	23539.6	36140.9	32313.1	32670.1	32708	35830.3	32355.6	32951.7	25150	31982.9	27027.2	24080.8	32056	36777.8	34504.9	37125.5	25002.2	33908.4	28189.1	33720.3	32651.8	30433.1	33702.7	34000.1	36033.1	40576.8	35540	37848.7	48375.4	42473.2	37075.2	30704.3	31101.1	33086	29475.4	26439.7	31422.5	37682.5	33028.7	33532.6	29512.8	33970.9	31069.6	32267	38715
32783.4	32783.4	29969.6	34142	29853.9	24171.1	27558.3	31705.5	32266.5	29325.9	27643	26691.1	35337.7	22650.5	27238.3	26710.1	30182.3	30762.9	25862.3	28220.5	31406.9	31611.6	26529.3	26280.4	26354	26278.8	29120.4	24263.1	36816.7	23316.4	34397.6	30174.9	30407.4	33399.2	34689	38860.6	31511.9	36928.5	33697.7	33337.3	32431.7	34056.4	34912.9	32372.5	31982.5	29630	24971.8	25494.8	38244.7	35621.4
37903.2	37903.2	35368.8	36686.7	23041.7	35203.2	32740.1	36650.5	29888.3	31085	38928.8	32737.1	29885.1	37699.8	29091.1	37341.2	31225	38966.4	38527.7	26196.4	34228.3	20665.7	34576.3	32937.1	27905.4	36574.9	42508.7	40035.6	36213.8	37369.2	29438.8	36965	33843	41474.4	37817	47993.4	45301.4	38150.5	38866.3	38302.2	31729	28402	23234	42804.2	33040.7	34044.7	35036.2	33879.3	31178.8	33153.5
49840	49840	43984.2	36308.8	27936.8	36009.1	33365.1	36428.4	36107.8	33730.8	34110.1	33977.5	26280.1	33299.2	32043.2	36833	35414	33109.2	30639	34364.1	32123.4	31175.6	41066.1	34075.2	39395.9	32200.6	36529.1	38415	34403.3	30007.6	33153.5	30230.6	30474.5	33720.6	32410.5	30755.3	37052.6	38812.1	33984.7	35435.7	32421.8	29329.3	32747.3	30749.7	40085	29057.2	41225.5	35333.8	36261.1	30597.2
42100	42100	42966.3	48771.7	42737.9	43206.8	38482.4	29238.9	33126.5	39540.8	36986.8	31133.6	36136.4	37824.2	35394	39943.1	36681	33517.2	37110.2	32998	38608.8	34274.8	34397.2	38551.2	33628.4	38481	35406.4	34925	37690.3	29522.4	38826.2	34757.6	37848.1	40222	29849.3	42497.7	41979.5	44883	44416.3	40571.8	40290.2	35165	34453.4	32640.7	31769.9	29926.2	35656.9	36535.5	30843.1	26434.3
37969.1	37969.1	31753	27776.2	25790.3	31473	32269.6	32522.5	30994.4	32226.5	30451	26464.7	37554.3	25191.3	34177.4	32776	28946.9	28291.5	33936.1	22224.4	31857.1	29823.1	31224.6	29442.1	31601.5	26511.1	28113.3	33095.5	29418.6	27722.9	20332.7	30271.8	33735	30125.6	29838.1	29562.2	33007.6	26076.5	39736.6	39137.2	41049.8	38925.4	28911.8	29759.2	30437.9	32309.7	26926.5	32471.9	33281.3	34893.2
31911.5	31911.5	29647.5	33928.9	34092.3	44768.5	41518.1	33900.8	33674.3	28652.3	30895.4	29905.5	29578.2	35212.5	23179.9	37136.9	27975.6	33066.3	28064.9	30781.7	34079.8	32136.4	31661	27856.6	35356.8	28599.7	33201	28853.5	39096.9	27372.6	32952.6	30643.7	32947.1	35066.6	29017.1	33857.9	37712.5	28055.2	30819	34566.4	45279.7	47274.9	36897.2	30259.8	33130.4	33363.6	35181.8	29647.2	28124.3	31892.8
37453.2	37453.2	31064.4	31956.2	32940.8	39511.3	39546.7	35449.7	36678.8	29785.1	28403	32266.5	32125.7	30835.5	37163.4	31637	28508.3	38267.8	34204	27829.6	35033.3	32195.5	29906.2	27701.5	24691.4	33962.8	32598.7	31654.2	30647.3	32159.7	34163	27720.7	36284.6	33654.3	26653.7	35624.6	34405.4	39296.8	28041.5	36914.7	43190.3	38980.1	38318.6	38931.4	35873	32099.2	38828.5	34455.1	26977.5	33919.4
37418.8	37418.8	36557.5	31247.8	31286.4	33324.3	39951.8	43202.6	39222.2	40202.7	34149.8	40872.1	34608.4	31453.4	37795.8	33355.6	34637.4	28914.4	36478.5	40538.6	37458.7	36600.3	35301.9	30592.7	33743.6	39083.3	32072.7	32870.2	35016.5	35625.8	29645.8	34504.5	34240.1	30391.8	37410.4	34993.3	36071.5	34673.9	32038.5	33184.9	39425.8	39517.6	49252.5	38248.7	36290.7	41726.8	41032.1	28279.8	30358.3	34557
32394.2	32394.2	26078	29118.6	34173.2	31628.1	28218	31061.7	37330.6	41614.7	45645.6	36624.4	30840.9	30154.8	32515.7	24332.8	29611.5	33419.8	31687.6	24049.2	32320.9	31948.5	25936.7	32728.7	29199.9	31003.1	32616.8	29928	25241.6	29960.1	32100.1	30587.9	28419.6	32560.5	23876.8	24321.9	29567.1	29381.8	33044.8	33806.4	29006.8	32668.7	37346.4	44216.9	38401.3	38609.1	43815.3	30106.7	23320.3	26935.1
29879.2	29879.2	27791.6	32640.5	32151.4	29171.8	32231.5	31577.8	34241	38968.4	35712.9	36313.4	23366.2	30028.4	33550.4	32766	38816.6	30558.8	33117.6	31985.8	27921	32726.8	27897.2	31763.6	27207.8	36890.4	29982.6	29665.9	32178.2	29191.9	31041.7	26982.1	30695.2	36721.5	29604.8	32715.1	28116.3	28126.6	25610.3	37667.1	36839.9	23979.4	31683.8	38061.9	38835.4	38439.1	39822.7	35853.5	35944.1	30864.2
34349.7	34349.7	36180.9	33546.7	30283.3	35165.7	30102.7	32980.2	32273.2	40376	38853.6	36152.6	40431.2	36156.6	39245.8	37397.4	31762.3	27876.4	32346.9	34158.4	38061.4	31684	29988.7	34985.5	30178.2	33976.5	37600.5	38380.1	36648.2	37564.5	34923.2	34579.3	35807	37442.6	29002.8	34463.3	39648.1	38973.8	36050.1	32579.5	27318.4	34463.8	38115.2	40648.2	33465	43137	41929	45635	42795.2	36086.9
29908.6	29908.6	35228.1	31409.3	25525.7	32018.5	31703.4	27518.2	28406.7	33391.5	35870	38818.7	35576.3	30433.6	31185.3	28666.1	33313.6	28137.9	36984.9	26841.9	26700.4	34173.3	27855.8	35888.4	28754.9	28539.8	29270.3	27226.9	30299.2	25703.7	27112.2	31009.6	23337.6	26625.2	37566.3	37699.2	27920.8	26112	27592.7	24613	27216.3	27939	32965	32315.1	25314.9	34681.2	36400.8	39701	44633.7	35785.8
25088.5	25088.5	30167.5	31127.4	28400.3	27119.7	26860.9	28166.5	28555.2	33545.6	34330.6	34018	23602.8	29173.3	34245.1	30392.6	31364	31832	29651	26505.8	27138.6	26474.2	28093.2	28839.6	31099.6	26263	28891.3	22691.4	28720.9	31601.4	28426.6	26171.7	28200.4	28932.4	31225.3	26280.2	22904.9	32612.3	31520.7	28127.7	32298.8	24372.9	34660.1	25307.8	33699.7	35318.3	36115.9	33622.2	43666.1	44731.3
31371.6	31371.6	35780.1	37542.6	30093.2	31717.9	32251.6	27426.9	24008	33446.8	31934.4	23165.9	30325	34584.4	28791.4	41650.2	34506	32667.1	37898.7	35092.7	27768.5	29609.9	29484.7	35041	37175.2	30514.1	27580.3	30953.8	28124.9	32476.5	34494.7	35730.7	33942.9	30660.1	24779.4	34616.6	31974.1	25591.5	26679.1	37409.4	33990.3	34305.9	25836.6	30483.1	27319.5	30262.3	41121.6	37268.5	49378.6	38722
27244.1	27244.1	31970.9	32982	31256.8	36619.2	36048.1	28826.3	31598.8	34542.9	32378.1	30394.6	24381.6	36136.9	33155.5	28354	40096.1	36973.8	26457.9	36051.7	31983.5	32007.9	21878.8	23538.9	32040.4	36551.6	32166.2	30092	22113.5	32895.7	30568.2	36544.6	29216.9	23915.3	42901.3	28222.5	33744.8	31444.9	34178.3	34257.9	28246	34467.9	29180.1	36328.7	24907.8	27704.6	30819	28989.4	25853.6	38543.5
24413.8	24413.8	26584	33374.2	35408.3	28289.2	32407.6	31828	28936	33840.8	24404	28554.7	34834.3	28068.7	32505.4	30736	39236.2	34539.6	30595.2	36109	40896.4	38892	28805.2	25808.9	33568.9	28121.2	31342.3	29058.4	32595.9	32117.5	31685.9	27745.4	29520.7	26863.1	21080.6	26132.7	29314.1	25650.4	31686.7	27318.6	31858.2	33611.2	31660.1	36750	32192.6	34160.1	27571.2	36637.1	32612.1	29654.8
28906.8	28906.8	30608.5	27069.5	38255.5	24491.1	29832	35916.1	35100.8	31429.6	28189	30559.8	35882.1	29806.7	33462.7	30009.9	27134.8	26767.9	39702.2	35718.4	34855.2	32654.1	35009.1	31491.4	30550.9	34606	36680.4	25421.7	31570.9	27506.9	36442.6	29137.4	33938.3	28441.2	32884.3	29446.3	31031.1	27477.6	27591.9	29803.8	36559.1	34742	25794.9	34327.2	36311.2	26161	25420.5	27233.1	32694.6	28834.1
29841.7	29841.7	35451.1	33564.6	26975.7	37430.1	28840.9	31142.7	36931.5	38613.7	32643.8	30046	32677.7	34354.3	30860.4	31726.3	21360.7	32789.9	35556.9	40404.6	50130.1	38634.1	41521.5	35017	31817.7	30154.1	33998.2	33993.2	29500	29176.7	32002.2	38727.2	35086.3	32871.5	35754.5	29755	32127	37752.6	30712.1	30548	26115.2	33778.2	34179.9	32563.6	31965.4	33713.8	30617.3	34650.1	33097.5	37693.5
33900.5	33900.5	29543.6	39241.1	32792.2	32441.1	24460.8	33321.3	36827.2	34261.2	33773.9	32517.7	35736.4	28768.9	28351.7	32409.4	34614.8	37639.4	33038.8	28954.1	41164	47188.5	44318.1	41239.9	31039.5	31928.5	26111.8	31374.1	36891.3	38399.7	35205.4	34615.5	30437	32899.4	34123.8	30105.1	31093.2	33902.6	28088.2	30049.8	28411	32292.7	32924.3	24030.9	31582.4	38469.1	33436.1	34799.4	32659.7	36166.1
28785.8	28785.8	23261.3	25698.9	24803.7	28952.3	28263.8	24710	26281.2	26437.4	26197.2	20673	31164.6	23228.1	19316.3	27100.3	31300.3	22237.8	25465	31659.3	30714.2	31396.4	34675.9	33543	30694.6	27398	27310.2	26086.2	27205.4	31439.8	22584.1	27651.7	22694.4	29081.9	31131.3	25054.5	30096	24762.6	31711.5	30952.2	30401	28528	24616	29674.4	23713.8	25826.3	27875.2	23581	33855.8	27213.7
24972.9	24972.9	30669.5	32645.2	28534.1	33244.7	33917.4	34139.3	22738.7	34439.5	27645.2	23237.3	35772.7	27910.5	28544.4	31596.7	28088	31921	26127.4	34788	37451.6	41674.4	34878.4	39182.7	42012.9	37324.9	37929.2	39169.4	35917.9	36357.9	26288.5	29268.4	28706.9	30157.1	25664.7	32407.5	25475.6	31356.7	29056.5	30169.3	35754.7	36058.8	33844.8	33542.7	35947.3	30835.9	32974.9	32566.4	33305.1	25368
32410.3	32410.3	32290.7	34064.6	34890.9	31277.9	41641.4	34866.1	36980.7	33040.5	33234.8	31963.4	33462.7	33065	29777.8	26921.5	29315.8	31319.1	31090	38110.8	36466.7	30757.1	38209.8	35659.5	35094.5	42073.7	41398.3	42613.6	36351.8	33724.8	30980.3	32545.7	37534.2	34741.3	30316.8	41633	33427.7	30368.8	30025.1	37691.8	29984.6	34373.1	27056.7	34063.2	38454.4	34442.8	33222	33246.4	36726.5	31110.8
28019.1	28019.1	30617.1	27973.5	32277.6	31289.4	30760.4	27806.6	35173.2	32308.4	29532.2	31340.3	24358.1	31656.7	30647.7	23635.4	30748	36094.9	31517.1	33841.9	28682.9	25935.6	33280.1	29725	32887.3	31563.3	30627	40375.5	33105.1	30220.6	33101.3	24623	32610.5	32462.9	35323.6	30834.8	32230.1	36399.6	37212.9	36129.5	25016.6	32666.2	32818.4	31708.9	31821.5	34238.1	26644	31233.3	32534.3	28079.9
35801.7	35801.7	32416.9	34167.8	34736.2	30146.8	34305.8	34981.8	30586.8	37442.8	31631.9	37790.3	34552.3	33214.3	31152.8	32471.3	31491.1	25602.3	36224.3	29511.3	37967.8	33793.8	31365.9	35158.4	33359.1	37878.4	36763.4	41364.6	43035.6	41869.4	35788.7	36826.2	35377.9	20713.1	27646.4	31020.3	33305.3	30352.8	29421.3	28852.8	31545.5	39568.8	27124.4	29249.1	33065.4	32021.9	35074.6	35804.1	29648.3	30270.4
36100.8	36100.8	34694.2	32312.8	36612	32866.3	40173.5	31988.7	32146.9	34024.3	33418.9	37850.3	37585	39709.5	35553.7	28607.1	30509.5	27935.8	33303.4	27770.1	38565.9	28039.9	35870.3	32335.8	35486.3	31686.5	40647.5	40332.6	36031.9	34339.8	33423.1	34951.9	32978.6	37008.1	36829.6	32209.2	32963.5	37704.7	35769.5	37697.9	32061	28099.4	37399.5	27563.2	31424.5	31574.3	33170	34701.6	35015.4	34251.1
30158.5	30158.5	29100.9	32801.8	35156.8	33001.3	30618	33170.2	27516.3	28506	29200.2	24159.2	27724.1	24270.6	35351.4	36048	27296.3	17254.4	26170.1	26408	26848.5	28382.3	31299.2	28703.6	34976.5	24418.8	33998.9	32068	36773.1	35029	38533.1	39574.7	28620.8	31231.2	28504.6	28268.5	30884.3	25132.7	18602.9	22937.5	28647.6	33556.8	37721.4	26028.3	26302	25829.8	24105.1	29640.4	34475.7	27109.3
33095.7	33095.7	30055.4	34689.3	30681.5	28378.4	26688.3	33220.4	30130.2	29672.3	31826.3	26584	27488.4	32857.3	30901.9	27095.7	34710.5	32312.2	29985	26617.8	31723.1	32041	35872.5	33186	30107.6	25036.1	33322	31255.4	31489.8	25943.8	33023.4	28602.3	31875.3	28016.5	35557.2	27950.3	31999.3	34831	29333.9	33019.3	35720.6	26619.5	32522.8	27034	36549.5	28108.9	31980.2	30358.4	30465	32067.6
25305.5	25305.5	32800.5	30641.5	29429.9	33816.5	28698.1	28510.1	31321.6	33967.2	30511.3	28620.8	33738.7	33936.7	32084.8	31749.2	29924.1	37245.2	28651	30850	35437	29546.1	18727.4	25214.5	29192	28772.1	35186.5	37223.4	29199.9	28205.1	31636.5	34670.2	31044.1	35881	30563.7	32701.8	36855.6	27493.5	28598.9	33439.6	34731	34662.4	29885.9	31291.1	28594.4	29859.7	31361.5	26081.8	33546.4	28789.9
33659.4	33659.4	32384.1	27612.6	27915.6	30478.8	32958.5	32437.9	29946.8	26898.3	29009.1	30778.1	31096.3	33853.3	31506.2	29885.3	18930.2	28920.2	25862.6	25441.4	32268.8	27615.1	28526.6	27902.9	28441.8	33129.3	26604.9	25879.8	31924.8	25341.7	28360.3	34036	31336	27706.6	30449.7	36596.9	30131.7	29801	31838.1	29452.6	34991.1	33266.4	30726	33304.9	32084.1	29588.4	36530.8	29867.2	33260.9	31635.2
28205.5	28205.5	29570.1	33307.7	31838.2	29353.5	26611.9	28692.8	32891.9	28056.1	25096.2	37730.7	29925.3	25559	23799.5	30256.9	30975.3	28263.8	30419.5	32286.5	27388.4	30317.4	24382.1	26043.1	29911.4	35295.2	29616.6	36605.4	28555	28564.5	30979.4	33212.2	32722.8	25641.9	27244.7	36623.4	24244.1	24401.2	24547.6	32973.2	30521.6	23699.6	35142.3	31162.7	30004.8	32823.8	26138.7	33160.2	25303.2	27399.9
35611.8	35611.8	30224.3	33404.9	38686	47265.5	37974.3	43913.7	37116.8	34607.2	31575.5	36030.9	38261.9	30476.2	34868.5	36195.9	33156.7	36958.6	29728.8	30502.8	31803.9	32850	31890.3	37086.9	27674.7	30053.3	31654.2	33424.4	32568.4	28011.2	28779.9	32063.4	36741.7	27942.8	34047.8	30643.2	36969.7	24386.9	30463.1	42290.9	31724.2	29544.2	38304.4	36506	34875.3	32015.5	26861.8	32353.8	34205.1	31956.6
29028.3	29028.3	33351.7	37139.6	31715.9	39227.4	34586	34863.5	31308.6	34768.9	40178.1	34427.3	32342.2	38886.4	28352.3	27036.2	28966.7	21367.9	28670	27565	29526.2	30919.9	26983.6	22828.9	25581.4	27142.9	23739.7	29309	26264.9	22809.6	27764	22008.4	29662.8	25297.4	32448.5	24977.6	26330.9	27778.6	26961.1	20829.3	21561.3	18966.1	26741	23391	21755.2	27475.7	27586.4	31126.2	28277.7	23611
34459.5	34459.5	45755.2	36024.2	41833.6	43573.1	36989.1	40532.2	39370.8	41345.7	35672.3	32451.5	27388.9	27855.9	36822.5	33511.1	28225.8	28203.5	33909.3	32236.5	26520	35296.3	30110.2	27784.1	38749.9	39323.9	30155.2	21100.3	35714.2	38284.7	32776.9	33554.7	35935.5	34170.1	29449.4	30513.1	34848.1	39560.3	33466.7	36020	28734.4	28510.7	34344.5	37546.6	34591.3	31805.9	40629.7	31248.3	28814.6	29150.4
32328.9	32328.9	34680.3	35897.5	36176.2	26012	31821.4	32530.7	30746.2	32339.2	29226.4	30048.9	29584.8	27438.9	32219.1	26560.9	31765.7	27432.4	30360.7	33341.1	29961.7	23381	18816.3	30250.6	30951.8	25057.2	28793.5	30103.5	30203.3	27942.6	30591.9	33652.3	25924.6	34282.7	25392.2	24574.7	30141.5	30090.8	30603.6	23357.8	30228.3	25080.9	27045.4	28722	32900.7	31573.2	31585	25888.3	28367.4	26685.6
41277.9	41277.9	38760.6	34668.1	38642.6	31251.1	27614.2	29645.1	28366.1	31374.7	33517.1	34058.1	33637.7	41457.1	26258.4	28155.2	30255.8	28797.2	28347.1	27040.9	29817.8	29691.6	27893.6	25726.2	31612.7	28862.2	29208.6	37215.5	31594.4	31448.5	37500.8	29077.7	30598.6	34035.9	32532.9	35853.9	30820.6	34416.1	40668.8	24020.7	33839.6	31077.9	40096.2	29169.8	23665	29773.2	33175.9	33184.8	34348.7	29835.9
33799.9	33799.9	31923	43387.9	41174.9	43667.2	42939.6	39748.9	29230.6	34121.9	32882.4	27948.7	29804.2	29974.5	36518	33788.2	27005.9	34095.9	35435.1	34677.9	37317.8	28864.9	31769.7	25334.1	40539.4	37567.9	28354.6	34696.2	33788.9	34164.7	35863.5	29989.8	26875.5	27889.9	30024	33473.7	26088.8	37070.3	31821.1	31075.7	26814.6	32656.7	32788.9	29628.7	29810.7	35932	28794.8	39587.7	35127.4	41887.3
32694.6	32694.6	40689.1	39996.2	44431.8	39346.2	30713.9	37448.8	29445.1	34087.2	33526.7	36603.2	36403.4	31103.6	42109.1	38242.8	31591.2	33657.2	31453.4	33631.8	36806	34284.8	37444.8	36160.9	37685.3	36705.7	30871.4	35983.7	36615.6	37458.9	33955.3	34601.6	33285.3	37032.6	31311.2	34506.8	30998.2	31961.4	35222	38058.1	37025.3	33844.9	33841.9	29891.1	31417.3	28246.4	37166.7	37666.5	46093.8	46710.3
31396.3	31396.3	39315.6	40738	42011	34799.5	31031.2	32448.9	32497.8	32338.3	31832.8	29163.5	33960.4	31003.4	40936.3	33985.7	33142.7	31059.6	32380.7	37826.1	40248.2	35324.5	32055.5	33854.7	36479.8	37304.8	35725.8	31759.6	34680.1	32199.6	33477.1	31297.8	33569.3	35695.5	37777.7	31845.1	34675.2	30478.5	29947.3	29736.7	30763.1	36309.6	37577.5	37073.3	32679.2	32645.2	35861.1	31557.9	39738.6	25769
37745.3	37745.3	46897.8	43512.1	43870.3	36741	35248.5	32112.7	36129.2	32618.1	37017.8	38437.7	30510.9	25213.9	33994	33803.8	28899.5	33723.7	33368.6	27083.9	39562	23853.9	31579.7	29500.7	40612.4	31203.8	33040.8	36740.3	31507.9	30832.3	35305.8	30820.6	35212	37918.1	39075.2	33240.9	32292.3	31252.9	30820.6	39345.6	38889.2	31874	33709.1	31704.4	35195.8	34633.8	32226.8	35582.5	32958.9	39824.2
37576.3	37576.3	39809.4	31400.7	32804.8	34396.5	34471.4	30593.7	28702.1	34358.3	35789.3	30491.9	32273.5	28796.9	32986.4	33362.9	27536.4	31847.6	30082.1	27378.5	27073.5	25144	30628.9	33575.6	28465.7	27524.2	32629.3	35191.5	31644.7	36372.8	34872.8	30502.9	32725.5	32887.7	37266	28191.2	36654.5	35232.2	35393.2	34798.5	27998.4	34650.2	30650.7	32897.2	37817.4	40125.8	41191.5	43874.9	38937.8	36073.9
32801.1	32801.1	25554.8	32465.8	29034.2	36497.8	27650.3	37888.3	37709.1	32645.2	33196.8	27180.8	29035.8	35259.2	29898.9	35819.2	35019.5	33703.4	30819.5	37895.7	34919.6	30648.7	30123.2	37336.8	31903.6	36943.3	33600	39253.6	29324.3	35425.1	35634.3	33557.3	31065	33407.7	28074.5	27179	36349.2	32469.3	34949.8	35885.4	35925.2	31933.2	36239	41728.6	42142.5	45497	33077.9	38702.3	29978.7	36651.1
32330.3	32330.3	47049.6	29884.5	34263.7	32728.1	35463.2	35313.5	24228.9	33144.2	36165.1	35757.8	33584.9	34442.7	36437.6	28164.1	37399.6	31868.6	34051.7	33349.2	35431.4	37971.5	31578.6	43584	34816.7	34773.2	37276.9	37129.2	37464.5	33557.9	40957.1	26079.2	32696.7	40907.9	30509.5	32727.5	36652.2	31600	35739.5	32813.7	31723.2	39982.3	38546.2	51105.6	42548.1	37669.7	39842.3	31159.2	39434.4	36648.2
28456.7	28456.7	31003	34011.5	26688	34983.5	26160.1	34332.1	28482.6	29988.1	31269.4	31526.9	27042.4	26351.2	27362.8	33146	28503.7	28685.2	31687.4	23235.7	33979.2	31403	25953.9	32226	35000.1	32063.3	21304.1	32293.4	31208.6	26554.5	28340.3	33347.1	27487.2	21149.4	32039.6	23455.1	35561.5	23324.3	27919.5	26667	38553.8	42769.7	35680.3	32398.7	32625.2	19907	27432.9	30136.3	26937.3	26048.9
32281.1	32281.1	26702.6	23545	32292.4	26856.9	31365.5	33301.1	25905.5	28139.5	24088.7	29248.2	25631.1	33205.1	30810.6	31735.6	30087.8	32474.1	33812.3	31662.4	27496.7	28475.9	32727.5	31271	26983.6	28049.3	27516.4	26293	23766.1	37475.9	24316.1	28558.8	27819.7	29534.9	29025.4	29793.2	29563.2	28852	32201.3	31819.6	39110.5	41187.7	34964	32231.6	34659	35891.2	29392.1	33688.5	25446.9	34421.8
33884.4	33884.4	30157.3	38384.1	29994.3	37322.4	42222.8	33642.4	34397	26836.4	30364.8	23635	28609.6	32039.7	30304.4	32396.4	30950.5	38782.7	32918.6	35321.8	25304.5	36183	32319.7	34308.5	38392.6	35076.9	33097.1	33241.6	33372.9	29681.2	34282.7	33730.7	35223.2	27024.4	36577.1	29350.9	29545.8	36867	39052.4	46836.6	41717.7	33607.2	32265.2	41235.7	36251.7	42515.6	36174.8	33537.2	32629.8	36445
29907	29907	34872.5	39056.2	32458	29035.2	26865.5	32823.6	40762.3	32499.7	36676.7	29661.2	32947.3	39141	32393.8	31558.4	34495.3	35076.3	38009.9	38499.3	34824.7	27567.3	30454.1	35787.8	34675.7	35154.1	40990.8	30880.4	40297.8	36412.6	32337.2	38670.8	33027.1	38681.2	31963.6	38526.9	39613.1	48244.8	47668.1	45739.5	33958.9	35313.9	35693.3	47346.9	46543.1	41770.5	36438.1	34420.1	30372.7	34757.8
29721.3	29721.3	26672.4	26169.2	27346.4	32420.9	30170.5	33055.5	31697	33899.1	32105.3	31067.8	26864.9	31437.4	30155.3	32220.9	28475.3	29747.7	32155.7	24644	31623.2	32107.4	34182.2	26988.9	27423.1	28499.6	31203.7	29998.4	27010.4	29384.8	29855.5	27985.7	28337.7	31530.3	26969.4	31795.7	37292.1	37303.7	35728.1	27000.4	29854.1	35836.6	34638.3	36867.6	31526.1	29236.6	24183.9	31721.6	32971.9	30272.4
32707.4	32707.4	33291.3	21681.5	30856.3	23182.8	27273.2	30306.7	23755.9	27011.9	32417.5	31341.4	36728.2	32464.8	30718.6	33669.5	31356	35899.9	25755.3	30343.6	32393	27626.9	30892.9	36638.6	33898.6	29559.7	26139.5	31259.6	27520.3	26227.6	25540	24405	27821.8	28078.8	32276.6	42262.5	45527.1	41334.5	34864.5	35176	27319.5	38812.2	44251.8	44253.5	36772.3	25646.3	30054.4	29016.1	27184.3	31986.7
32187.8	32187.8	32660.9	30871.6	26131.7	33050.1	31953.6	29133.2	29751.3	26328.1	35289.9	26706.7	29408.3	28983.7	26918.9	27236.8	25058.4	32677.6	28986.1	31313.3	28447.5	25019.1	27624.4	33226.5	34957.4	27117	28131.1	28624.8	25094.1	27545	33059.5	33907	38758.5	30320.6	33539.7	35243.2	34020.7	28469.2	33713.1	29102.4	36362.7	38302.6	36347.4	25576.6	26050	20674.7	23125.1	29079.7	34198.4	31324.4
28793	28793	36754.9	23456.3	31867.6	31278.5	26402.9	32451.9	28030.4	23518.5	30468.2	26707.4	31097.5	27912.7	32566.7	30371.4	30338.9	26726.3	30830	30568.1	33161.5	28554	34532.9	33410.3	28023.9	32571.6	31274.7	24201.6	29230.1	27630.8	34297.1	30690.6	36201.8	40316.3	25881.8	36752.4	28664.4	35770.9	36315.4	34508.6	33013.9	45100.2	36653.6	31162.9	30050.4	27895.3	28135.5	23180.6	35731.8	31601.9
33145.8	33145.8	28160.6	33607.8	31002.9	28398.8	32341.8	36501.1	35074.5	31972.7	34782.2	32946.3	41007.7	30387.7	30244.3	30994.7	30857.9	29401.5	24430.3	35525.2	33203.1	30400.8	36768	24960.6	30439.6	31933.8	31697.3	30535.6	36732.9	35230.7	35871.6	34146.1	39123.9	39051.5	42515.6	32823.9	34591.7	36767	39382.9	38371.9	33382.9	30166.8	28969.7	29390.1	30954.6	28253.7	31772.8	33786.6	42690.9	38485.9
30546.8	30546.8	28075.5	26192.5	33210.4	29132.3	29324.6	28273.9	27448.3	25100.4	28986.3	28559.3	24534	32723.7	31224.8	29046.6	31107	27054.7	27482.1	34789.6	28895	19734.2	27138	21930.7	32006.7	22005.9	29309.1	32633.4	31294.1	37616.7	33008	34171.2	32531.2	32578.1	30335.3	29404.3	35939.5	36224.7	32256.7	29962.4	34580.9	27984.6	30134.7	24852.1	28961.2	29294.9	32186.6	37692.9	36157.7	31307.6
31681.1	31681.1	33225.7	33096.4	30633.7	28632.2	31965.9	30142.6	24209	36204.4	29131.7	32191.6	25058.5	29312.1	25296.1	30321	23259.7	32324.7	32936.3	34818.1	24338.3	29336.3	21970.5	28066.2	23028.5	29109.9	32758.8	28707.5	31196.8	32545.5	40826.4	38593.7	28230.6	30764.9	35599.2	35371.8	31161.5	35762.4	32567.3	26766.3	29741.1	28882	27016.8	29292.2	25589.8	31129	34341.5	38257.5	35821.6	29630.4
40491.1	40491.1	31410.4	24511.4	31116	30521	24270.5	30633.2	33126.3	32800.3	32468.5	25587.7	33042.6	29668.9	32228.6	30635.1	31492.1	35685.8	34909.1	33355.3	32333	36781.8	28912.3	27936.8	36410.8	34072.7	41671.2	36329.5	36044.8	48955	29185.6	31608.8	38930.8	45326.8	38466.3	38186.1	39592.9	29599	29435.6	28733.5	32827.5	29506.6	32001.1	31840.2	32188.9	36306.1	24682.3	28529.8	31679.7	23057.2
32181.1	32181.1	33573.5	31999	34241.8	34514.5	31556	34970.3	31035.8	33039.1	36058.7	27763.2	30283.5	32944.1	23210.5	28508.9	26662	28266.6	26266.2	35449.3	27190.1	31228.8	30486.4	27982.7	33707.7	34656.8	42750.6	45732.1	41484.9	42663.6	34030.9	38186	35138.4	40576.7	35919.7	30709.8	36198	29550.5	35740	29116.6	30473.5	34112.8	34788.1	36231	29018.1	33208.4	29550.1	25917.4	31421.3	33133.9
28194.9	28194.9	30305.6	28095.9	25210.5	30275	35465	29132.8	32391.5	28920.9	28369	31639	27802.1	22627	27157.8	33744.6	32615.6	36553.4	29595.3	34475.8	27201.5	28229.2	28253.6	30316	35434.7	46217.5	40275.5	39473.7	27718.7	34633.9	35914.8	34435.6	30853.9	37626	34744.7	36505.4	31951.6	35895.1	35646	29513	39053.8	33612	33289.3	41329.4	37503.2	40749.1	36257.1	28335.3	24426.9	34096.4
31371.3	31371.3	35789.5	31315.6	28601.4	27423.8	27740.5	28798	28150.7	30003.2	26173.5	26264	30065.7	34583	26124.2	30451.4	31780.3	26459.1	32001.1	28286.9	35858.1	27245.7	33250.8	33122.1	37785.5	48600.2	37317.6	33030.8	30153.2	33756.7	41564.6	38394.6	38649.1	36609.2	31034.7	29096.1	27718.5	29889.4	26778.9	31322.7	35461.6	43991	38098.1	38139	30910.2	24714.4	30989.5	27961.7	24862.8	33057.8
33509.2	33509.2	29934.4	27673.4	26330	31000.6	26433.9	29314.5	24204.7	30188.8	27485.7	33317.2	31739.5	31048.4	31091.3	27444.9	24523.3	24718	24396	33812.1	29751.6	33058.5	30836.8	43025.6	39790.1	38309	34454.3	33394.3	26418.7	34750.8	33592.7	37420.3	22437.5	30771.7	31589.5	35245	30991.2	29263.8	26407.2	36598.4	33455.6	38921	38714.1	23285.9	23458.2	27544.9	27678.1	26362	21885	32001.4
28392	28392	26350.9	28903.6	31666.3	31213.2	28876.6	26564.6	28533.4	28847.4	34878.3	22644.2	38766.3	29791.8	28670.2	26919.5	27327.4	28741.2	33349.9	22062.2	32393.4	33943.6	41653.5	42195.4	42510.4	33097.5	42092.6	36110.2	39477.8	41069.3	37348.5	32791.7	34076.8	32036.2	28024.8	29601.5	31381.9	23067	32992.6	38429.2	41178.8	42825.1	36916.8	34289.9	27062.8	29661.1	29627.3	25800	36173.3	24007.1
30071.4	30071.4	32503.5	29934.6	29270.3	28035.8	28892.6	34662.7	31925.7	29165.2	31804.7	29851.3	33759.4	32343.5	28393.1	36556.4	23322.7	25238.2	29581.2	28954.6	32240.6	36241.5	36948.9	43321.7	34122.6	32749.5	40373.9	38853.4	35645.9	30886.8	35509	36197.4	36133.3	31752.4	29342	28181.2	36112.2	31888.8	24580.6	24989.5	33781.4	23784.7	33396.1	31165.5	28269.5	24757.3	29670.7	29845.9	30070.3	22899
29147.7	29147.7	31482.6	33112.1	29463.6	25338.9	33146.4	31099.7	31267.9	30613.5	27866.9	32337.7	31625.4	28209.3	28929.3	28775.6	30681.3	31709.5	30273.3	36688.9	28074.1	41024.2	35567.1	36635.4	33368.9	34487.2	38157.1	36459.4	37996	28849.4	34057.5	27731.8	29198.8	31498.4	24494.2	25233.1	36057.5	38837.5	34756.3	33964.4	29846.4	33499.8	33744	26356.8	25465.5	32548.4	25773.7	33588.2	29644.7	35310.9
34871.4	34871.4	34654.4	34330.2	38289.5	33462.8	28673.8	33219.5	41539.7	36875.8	29401.6	34201.1	36251.3	33722.4	28934.5	40580.5	33063.1	40283.6	42681.5	40038.5	38121.2	46098.2	35685	32908.2	34499.3	37762.6	42816.1	43581.3	28395.2	43236.1	31030	28276.6	31680.7	30656.5	28078.5	40673.4	42548.5	30458.4	34451	33017.4	33970.3	35879.2	32386.2	41219.7	30737.6	39371.2	37388	26064.1	31008.5	36870.9
35991.5	35991.5	36067.8	39212.7	37519.1	34758.1	40678.1	40758.7	32654.7	37632.2	34371	38251.9	39516.6	30937.9	31949.5	38530.8	42412.6	42555.3	37113.4	38936.6	39292.3	33803.5	40425.4	47765.8	45774.2	45944.2	35491.8	35699.8	38396	38941.3	37494.1	38862.9	39836.9	46581.8	38344.1	43362.1	37675.6	37043.6	43700	43361.2	37770.9	35237.5	36730.4	40272	42100.1	40375.8	42389.8	33254.6	39194.8	32986.1
35047.4	35047.4	30892.5	35134.6	28933.2	36387.7	30904.2	33544.7	29586.7	28777.6	33385.9	24116.7	39658.6	34912.3	35031.3	31384.1	37438.2	34881.6	46176.7	36993.9	39695.6	38318.6	38692	41726.9	47572.9	37076.2	31151.2	34877.5	32669.2	26809.7	32705.6	35558.7	39819.7	42647.5	39283.3	35724.7	32660.2	28946.8	29046.6	31773	27258.4	33336.4	32216.9	28248.1	26819.6	36797.2	30613.6	37199.4	25167.9	36589.8
26851	26851	34794.9	30574.9	25255.2	29226.7	26541	33709.8	35078.2	28404	29998	34162.4	31233.9	30254	32807	38110.3	40948.7	38949.3	32618.9	35549.7	33844.4	36235.9	40159.5	37271.1	31008.3	31418.6	33097.1	31004.6	30982.4	30292.1	32912.3	29491.4	32801.2	26613.7	30463.6	36182.6	28480.7	33075.1	28462.8	30983	31104.3	32984.1	32686	28298.4	30578.3	26909.3	27342.9	30237.1	35146.2	35145.2
36339.3	36339.3	31434	27181.8	29498	27550.6	27668	32730.6	34909.7	30172.4	33544.1	35414.3	32171.1	40893	40862.7	36124	37330.7	36953.9	32997.9	37773.8	39255.6	41308.5	42239.4	35122.6	32960.6	30444.6	27237.2	29810.2	32425.1	31931.7	28023	28409.3	33287.8	29144.3	30900	26538.6	28562.8	21106.2	32230	33762.2	30323.8	32585.9	33669.3	29193.7	32435	30486.9	28900	30895.3	27670.6	33813.5
28295.7	28295.7	22603.6	23817.2	36682.8	34962.3	18652.4	26196	26938.9	24658.8	33168.4	39213	38919.5	39856.2	41524.6	27629	30994.5	27957.4	32345.2	34450.2	42193.4	31737.7	28913.4	29845.3	31796	30335.4	31238.6	24757.6	33447.9	31689.9	34807.1	31537.9	37641.9	32544.2	25036.5	31737.7	30933.6	33067	25531.8	28298.9	26104.2	27090.3	30811.7	29036.8	32423.9	30592.3	32029.3	36701.2	24207.3	27016.4
42544.7	42544.7	39446.9	37281.6	32600.5	31039	32443.3	34442.4	36900.9	39930.2	35389	42008.8	43159.2	46071.1	42996.8	41951.1	37089.9	40482.6	44723.9	49753.8	44746.7	38011.6	32469.7	35275.9	30237	34661.4	44025.8	43430.5	44586.7	44973.4	42997.2	36023.2	30711.3	33763.5	36943.4	37268.6	35946.2	24844	34600.4	27990.6	30274.5	31084	37503.9	35614.8	39688.8	32451.9	28231.6	38596.5	34386.6	30937.2
33683.1	33683.1	30575.9	34282.5	30463.8	37018.5	28220.2	33500.3	34185.7	35607.7	42329.3	42258.8	43526.7	39700.2	35878	39943.7	42495.1	44681.3	47142.4	35488.7	39430.8	29131.7	34881.7	33991.5	37674.5	34875.5	35565.8	40911.4	45238.3	36120.5	31121.1	34153.6	35118.2	37397.3	32025.6	31790.2	35676	30799.1	27650	29625.5	35875.3	35609	29682.4	36195.8	36468.9	31344.8	30563.2	34022.8	36437.1	36598.3
23672.8	23672.8	31533.2	25406.3	33691.1	36880.6	37445.8	31208.6	42258.1	42985.7	42104.1	38344.6	36459.6	32308.4	37925.5	42559.6	45719.3	40476.9	39391.3	33777.6	33219.2	31287.8	37101.3	34697.5	41789.1	45071.1	40529.5	39453.1	36897.6	36806.6	35617.1	31373.5	39899.5	28285.7	26006.8	28688	31651.4	32362.8	31855.9	31407.8	34513.9	27570.5	30051.7	29905.9	37158	30578.9	34335.9	31103	28481.2	33066.2
27466.4	27466.4	28756.1	29777	32383.7	33554.7	31403.3	34223.2	35663.7	42844.8	40380.3	35663.7	38348.6	35282.2	43923.4	40454.5	45323.7	39682.3	34340.7	34414.7	30322.3	25735.9	32284.9	26762.1	34377.2	27470.5	31034.2	29389.5	23123.8	25529	29592.4	30648.7	33246.3	24664.5	28136.5	28921.5	28061.5	26714.1	26971	28663.5	27581.3	32895.9	27122.5	27238	27149.9	29938.4	27201.4	21255.7	34536.2	29883.4
29209.1	29209.1	32795.5	32009.2	31176.5	27691	37094.6	30233.4	39237.8	36859.5	43433.2	32092.7	32238.7	25947.5	27156.3	34508.6	30696	37474.1	26957.9	27068.7	32293.4	32790.6	28463.2	43641.9	39600.8	37374.7	35334.1	33316.7	34617.2	30694.8	25223.9	29678.7	30996.9	26754.4	37425.4	28868.9	29955	29689.2	29963.1	26882.6	34134	28706.1	32403.3	30163.3	34739.7	31480.9	28353	29504.6	30708.7	31694.4
28556	28556	30510.3	32725	29817.2	26743.5	39871.2	38954.8	36066.2	32098.7	31876	20143.6	33836.7	27571.9	28015.2	37467.4	26014.9	32401.8	27388.5	29445.1	30590.6	33583.4	38754.6	43367.3	42953.4	33266.4	31793.9	25123.3	26270	33530.2	26822.5	28132.7	25079.8	24021.5	27109	24140.5	31939.9	25052.5	28706.4	33861.3	27068.5	30300.5	29662.3	27084.1	28504.7	30594.9	24773.4	31244.1	26912.4	27524.9
26583.4	26583.4	35354.4	28768.6	42433.8	44863.6	40263	37159.8	35323.1	36880.3	32597.5	36500	26017.2	35626.3	28188.9	32841.8	30984.4	37751	37957.4	31092.9	39866.5	42730.6	40685.3	37252.6	35967.7	29697.4	25080.9	30352.8	34648.6	32107.6	23588.3	28489.6	35185.9	26287.8	37868.4	34095.9	33038.2	28948.6	34495.8	28620.5	26123.6	29824.3	33265.5	33162.2	31817	31320.4	34710.1	26653.6	34779.6	35579.2
35647.4	35647.4	38731.7	41980.4	41498.3	46252.2	38896.9	31849.2	31147.7	35157.3	33054.1	33864.2	29581.7	31974.4	37839.6	34785.9	31791.3	29857.7	38584.9	46971.1	39925.5	40883.2	43728.9	32041.6	34046.5	41700	35488.7	31787.2	35068.3	32372.3	32880	26186.1	33611	29854.2	35321.4	28129.3	33225.4	36640	37642.7	32783.2	33716.3	31461.6	26891.3	32752.4	32748.6	31369.2	28608.4	35830.8	29914.9	35303.3
33441.6	33441.6	36402.4	36986.2	38488.1	32577.6	27358.8	27938.8	27380.3	28192.4	23106.6	32752	27813.5	32314	26437	28465.3	34712	37202.6	45298.8	42474.7	35038.9	30385.9	34098.8	23595.4	26084.6	30349.9	33793.3	26819.2	28914.8	33285.7	24999	27204.2	30814.7	27811.2	31661.6	30656	31260.7	24853.1	29324	26780.4	29875.9	35679.2	28279.8	26132.4	21732.8	30828.7	32527.9	27227	28577.3	28814.2
38202.9	38202.9	43831.9	38292.2	31598.5	37818.1	21949.1	31431.6	37701.3	28237.7	28406.6	31346.3	28377.3	26955.9	32427.3	34680.8	35355.2	35893.3	38318.4	32573.2	27721.3	31063.7	26959	31706.3	30397.5	29980.2	31494.9	30960	28067.4	32360.3	26306.5	27511	28173.3	25506.4	32461.5	25328	33546.6	31099.7	29745.2	35031.3	33551.8	41042.6	27124	33602.2	31713.9	30781.6	31558.2	26609.4	30025.5	30706.2
41465.6	41465.6	36649.7	33509	28699.8	30956.1	28258.9	29998.4	32887.1	30958.5	24690.7	32268.4	24951.8	32821	32403.5	32054.4	33042.9	36769.2	33159.9	34221.5	33285.6	29505.8	27397.2	25080	35513.9	24918.2	29860.2	33901.6	30021.4	29883.6	33593.1	32498	29453	30135.6	31350.9	27284	33171.4	31890.2	20178.3	31663.7	23975.1	26740.5	23947.4	26033.1	35405.7	33754.7	32445.1	24334.1	29183.8	31708.4
27593.4	27593.4	30651.4	38182.1	34915.4	24605	31390.8	33431	30522.8	32960.7	32981.8	42060.1	39476.2	36121.7	39226.1	47154.6	32464.8	37168.1	37805.6	38250.4	36130.1	30631.6	33181.7	33578.6	33750.1	29634.2	41477.6	33679.7	27856.5	30174.2	33321.3	39915.3	30807.6	32624.6	30942.3	29643	39178.6	35966.2	28508.8	34582.1	37040.3	32662.4	32499.9	40403	31227	28024.5	33103.7	31098.6	37321.5	33034.8
34021.1	34021.1	28995.3	34580.2	33811.4	30246.4	24015.6	31420.3	32017.5	27792.9	26947.2	23666.9	34769.9	33489.7	34274.2	38469.5	43834.7	38467.3	28928.1	25147.6	28633.3	26343.4	33787.8	33833.3	28226.7	34686.1	24240.3	35484.7	32770.2	28020.1	25830.9	31854.1	33839.7	30807.7	31806.1	32429.7	31998.7	32705.7	30965.6	33950.4	32531.7	28372.7	27119.4	30270	33407.5	31462.9	28538.8	30630.5	32965.5	30686.2
41397.5	41397.5	30295.8	37540.2	35319.9	34346.4	29537.9	31922.7	29913.5	26583.8	34929.3	40264.4	41675.9	44880.3	45575.4	31318.5	32988.7	29044.6	30289.3	33812.9	27361	30110.1	38796	36196.5	28357.2	36470.4	38333	30919.4	31991.4	32671	26672	28396.8	27202	27777.3	29718.8	35375.7	34743.8	30817.9	24305.9	36066.2	37780.9	25387	29297.9	34218.1	28598	25786.7	30540.8	24903.4	29005.4	33432
29835.7	29835.7	28282.2	26744.3	27327.7	27405.3	33423.7	27330	27751.5	33330.3	34178.8	34976.5	36990.7	34202.3	31133.9	30770.6	27877.5	27348.6	22182.8	31017.6	31419	28398.7	26238.8	28165.1	27504	30535.4	26971.8	28980.7	28063.7	34932.4	26587.3	31210.1	30610.9	29920.1	29602.1	29258.3	28719.3	28748.2	27501.2	32078.9	30868.7	30260.5	29809.1	26767.5	32645.8	27919.5	34173.4	33553	23977.7	31470.7
30647.6	30647.6	29884.2	33774.4	36496.8	35457.6	30598.3	39392.6	34642	35790.3	39236.6	36061.7	38644.4	33634.7	31747.4	34184.2	34542.1	30331.5	36316.3	35707.2	31013.8	37028.6	33809.7	38281.5	31191.1	32973.8	28307.3	29951.5	34091.6	36279.4	36899	28663.9	30660.2	30708.8	35488.5	33008.6	36028	38376.4	29636.7	37063.9	32090.4	30286	31482.2	30407.3	32950.1	34828.4	33953.4	34838	29423.8	34711.1
29792.1	29792.1	33170.7	26784.6	24667	30534.6	29103.7	30556.3	35774.3	39546	39837.6	37217.4	34323	30813.4	32924.4	29771.7	31842.8	29913.6	30259.5	28110	30323.2	30860.5	32408.6	29351.6	28854.9	25524.2	25452.7	18371.3	29553.6	29749.5	31790.1	27855.8	30353.4	25113.3	21177.2	31103.7	30581.1	26988.1	25143.2	38085.2	22357.1	30900.5	21928	22503.8	28718.5	30353.9	27778.8	35129.8	30135.4	26168
33792.3	33792.3	31931.9	30406.3	33292.8	36760.9	33244.1	39313.6	42652.3	33681	37826.9	39833.6	40673	29439.7	34898.1	23131.8	37576	33189	40669.2	35947.6	26741.7	24349.1	32447.2	27761.4	33451.8	25893.7	37095.9	21730.4	27794.4	30435.7	28166.1	30990.1	34609.2	35182.2	32095.1	34118	27906.2	33401	28140.7	33556.9	33803.1	27374.2	32454.2	33334.4	32440.8	35806.5	29106.4	33438.5	33118.8	34413.6
31936.5	31936.5	28096	34207.8	28881.7	35662.3	32008.4	28859.3	29731.6	37503.2	25752.7	28672.1	33029.3	34022.3	29338.7	30778.7	36944.4	20210.7	28787.7	31691	41018.8	24410.9	36154.7	28928.6	31981.5	32435.1	33823.6	30199.6	23607.9	34104.8	36218.6	32403.6	31337.2	26506.1	35831.8	26271.9	34212.6	29165	25824.4	32404.5	33361.5	35195	32219.3	31587.1	37762.4	33236.1	33641.2	29880.7	32988.5	36885.4
32269.1	32269.1	34513.2	26562.7	36757.3	30147.3	29127.4	30275.3	30440.3	27850.2	31657	28220.7	33687.2	34474.8	33108.6	28626.7	32916.9	36329.2	33935.5	28609	32417.4	33376.4	28431	39488.2	35107.6	34443.3	29382.8	32197.6	30197.9	35507.4	35620.9	34654	32130.9	32796.7	35560.4	34052.8	39014.3	31790.9	28711.3	27806.6	29072.1	32520.2	35228.8	34339.6	29297.3	38314.7	36909.7	33319.9	35700.4	28740.2
32583.2	32583.2	34573.3	28006.2	29848.6	38744.2	30121	35050.1	29084.3	33251.7	29852.2	35347	30340.9	40526.5	26387	37855	36328.8	29943.6	35194.8	28780.9	32107.6	31530.6	35096.3	35302.1	30487.1	32256.9	32968.1	30778.6	32494.3	36577.4	35049	29335.2	30399.5	32684	34594.9	35080.1	29912.9	25741.3	28104.6	27824.8	25122.8	29391.8	28988.6	23973.5	27926.1	32177.4	31202.6	32001.9	31490.1	27048.6
36306.6	36306.6	37249.2	36717.4	42960.2	34901.6	35214.1	25390.7	30811.8	32140.7	35095.1	34331	37796.9	32476.5	33325	30966.1	27373.1	31357.8	29626.1	33116.7	32518.5	32031.7	26069.8	31816	30258.2	33070.6	25276.6	34585.2	33430.2	22616.2	36106.9	30610.1	25628.5	37694.6	28113.3	32927.1	41046.3	42821.3	27024.9	32524.2	31300.2	34864.1	29831.8	33758.5	27142.2	40019.5	36402.4	27548.6	27584.2	35402.2
40564.6	40564.6	35960.5	43164.6	41657	39835.7	32757.8	32960.3	34610.4	31422.9	37177.5	33999.2	33204.2	32913.6	28757.5	24741.7	31814.5	32217.4	36016.9	33342.5	33949.4	26868	28848.7	30750.3	36822.9	26192.4	30649.5	31172.5	34161.5	31538.6	29158.9	30792.7	35183.6	27166.7	30739.8	29923.9	29338	38060.1	29115.1	23966.1	33960.3	36986.3	34383.9	32579.1	32580.7	26391.7	34792.4	28912.8	31370.3	32558.9
33424	33424	30660.2	38628.5	36301.6	27971.3	31470.1	30614	29776.2	30551.6	32000.2	31197.4	26199.8	27188	29272.5	33862.9	30642.9	25538.4	28380.1	34211.9	28020	24559.9	29439.1	35237.9	29776.1	29831.5	24155	29580.3	27971.8	31471.7	29041.8	27647.1	27849	28829.8	30625.4	35920.2	30219.8	32185.6	33220	31551.4	28092.8	35298.4	36061.6	23354.4	26599.8	31114.8	27290.7	25609.8	29305	30128
45727.1	45727.1	41905.6	37560	29403	26004.9	31357.1	31444.1	31715	32042.6	29587.8	28266.4	33324.2	26465.2	27746.1	31057	30983.9	27438.5	29166	28911.6	28713	30216.9	23542.2	25521.2	30489.9	29012.8	26517.5	27947.9	28299.4	28003.8	24725.1	34925.4	25524.6	26895.8	30842.4	33590.1	25938.8	28942.7	32550.7	26699.2	30213.2	20559.2	35045.5	28210.3	26017	28100.1	28017.6	32147.4	31167.1	33923.3
32506.8	32506.8	29115.2	31935.1	25478.9	33049.8	25525.2	27966.8	29460.6	26246.8	27999	26537.9	26434.9	28643.6	37554.7	27924.7	32646.5	29211	26714.3	24041.7	29926.5	27354.5	26369.3	27134.8	31129	30537.4	26962.1	31902.5	32711.5	33123.4	23003.3	29316.6	29463.2	28222.5	26638.4	25226	23193.2	28248.9	22041.3	28720.3	31375.6	30141.4	27383.4	32064.8	24422.2	27449.6	25512.9	30016.7	31964.9	24778.2
34680.6	34680.6	38567.7	38634.1	36137	33989.6	32519.3	33424	39967.9	32812.6	36895.8	37181	36624	36306.8	27704	31336.5	34743.9	39833.5	30925	32300.2	37794.3	30483.9	28035.9	34099.3	26787.5	29512.6	39806.7	35951.2	38072.4	37908	36064.3	38123.7	41806.3	32526.1	35654.7	30671.1	31905.4	35080.8	30849.7	39917.5	28664.4	34174.4	36634.7	38813.5	36786.3	43260.3	37109.7	27174.4	39016.3	38135.5
24509.6	24509.6	35249.8	32184.4	28327.7	25304.4	36491.6	29045.9	34064.9	30711.7	24050.5	30201	29120.6	37528	40807.8	25736.9	30287.5	35018.8	35044.1	33048.7	23550.5	28985.9	27921.1	31728.2	29124.5	28830.6	34876.8	28922.8	26546.5	33055.9	29908.3	25106.6	27269.1	31123.8	26408.6	33406.8	33202.1	39680.3	31865.4	28646.4	29099.8	44139.8	23186	25853.5	26384.4	35302	30547.9	28534.5	26662.3	29757.8
37303.7	37303.7	27245.1	32223.4	32471.1	31993	26177.4	32212.8	27691.1	27870.5	34360.1	37242.6	30192.6	35277.4	36146.4	34298.7	29827.2	34449.4	35656.4	31016.7	31914.5	28272.2	28694.4	29764.8	32514.3	34464.3	39265.6	26837.7	34787.9	32144.2	26660.3	30297.3	29709.2	28611.1	21756.2	37004	32722.3	30425.3	35208.6	19872.7	33734.6	34059.8	36495.6	29540.5	34108.6	30153.7	32474.6	34002.2	27705.7	41236.6
26833.3	26833.3	34489.3	28020.4	25262.5	36998.2	31087	27655.4	32884.5	36302.1	34287.3	32412	33186.8	34674	34474	22758.7	30926.2	31088.6	31198.8	32172.9	37339	25938.5	24823.2	25106.4	29758.3	34043.1	33048	29944.4	31154.4	34927.4	34770.4	31195.5	29578.9	28398.3	27730.3	30876.8	32539.7	24519.3	33377.5	31649	30837.3	29078.9	31138.3	34183	35554.8	35513.5	28294.5	31576.8	27936.8	29543.8
26335	26335	33125.2	30540.9	25552.1	29313.9	27751.5	30379.2	28930.4	27800.4	27749.9	24627.3	25868	24303.4	27089.3	35077.9	29831.8	25669	21610.4	31465.4	32075.1	32798	24741.9	22218.4	28118.4	28483.3	28428.8	27754.4	29474.2	26344.5	24794.1	31860.5	28917.7	24857.4	29852.6	27348.6	36960.6	32225.3	31019.3	24119.5	34880.7	28247.1	25355.7	28390.6	24665.8	32410.3	26791	26234.4	28314.7	34994.2
37386.2	37386.2	43313.8	38625.9	35981.5	35729.9	34993	29938.8	36671.3	27824.4	31520.4	32545.6	39370	34715.6	27658.1	30912.3	33280.2	33251.2	31724.5	28235.1	28169	32712.6	28595.4	36017.3	34407.7	34299.9	36503.6	31472.8	30706.3	27517.6	31716.1	36557.3	30275.8	34787.7	32507.6	30587.4	31169.6	30377.2	41530.8	29070.3	32863.3	33205.6	34461	33894.4	34138	39197.8	32782.6	32515.1	32442.3	32897.5
31196	31196	30886.8	25654.5	28535.2	33739	24646.8	27917.2	33253.8	27264.1	24521.4	25470.1	34746.3	28932.5	28905.6	26246.8	32820.4	26361.2	28690.6	23482.7	34528	33178.2	32162.5	27179.3	24470	30121.1	31405.1	25206.4	30492.2	28809.3	30130.1	35125	33930.6	28516.6	27767.3	28132.2	26565.8	27086.7	29131.4	28776.8	28864.8	29911.5	27644.9	32550.5	27319.1	26571.1	30179.7	21641	24381.3	36080.4
33954.4	33954.4	34012.2	31894.9	39484.3	31678.9	32546.7	21974.2	26705	37560.1	30781.6	29744.1	25981.3	32759.3	33492.2	29208.8	29114.1	27192.3	27345.3	34706	21103.6	27440.7	33041.8	28275.7	38976.4	26895.7	32987.5	28814.3	30358.2	28223.2	33746.7	29256.5	30249.4	32106.2	33452.9	24931.6	28255.3	29127.5	34296.6	29035.7	29857.6	28674.2	20435.8	25975.8	29431.2	25653.4	17113.8	36234	30006.2	30342.7
38653.6	38653.6	42546.6	39550.4	31891.9	29742.9	34903.9	39674.9	36496.4	33199.3	35880.7	35934.3	32529.4	27178.5	30436.1	36010.8	37030.7	28723.1	32732.4	38389.9	37692	37695.4	33996.4	37481.5	31662.5	32754.1	30282.2	27569.8	32067.5	38261.4	36667.3	39000.2	35914.6	34841	33645	36523.1	40346.6	26862.7	39061.5	36043.6	37151.8	40054.8	39234.2	36660.6	38414.7	30681.6	36762.2	37709.7	39424	35395.2
35604.3	35604.3	33440.4	30800.6	28430.2	32351.4	32799.2	32423.3	33587	38121.5	35124.2	30370.8	31759.5	35212.3	36151.2	31962	32080.2	29853.1	30739.7	30842.6	37181.2	30810.8	31644.6	31116.9	35920.8	33035.5	33135.9	33370	33007.4	29148.1	33049.1	36012.2	36268.8	32821.1	31617.5	36631.8	32098.4	37918.2	30209.4	36775.8	35746.3	33085.7	39687.8	29931	35892.1	36256.6	34899.3	42599.9	44262.3	45457.6
32054.3	32054.3	25106.4	32146.2	30608.7	33625	34260.5	27978.9	35502.6	27489.3	33128.4	32076.4	30192.1	36697	38616.4	38191	34743.5	33135.1	28148.6	35255.2	33983.3	32860.5	34902.2	39562.5	37204.3	31284.3	33461.3	34924.5	32207.6	37024	30873.4	32655.5	29123.9	27941.8	33735.8	31983.9	37736.6	32126	25464.9	31900.9	32376.8	33190.1	27827.4	34370.5	31358.3	38185.3	36269.1	41832.8	35530.4	40528.5
32313.6	32313.6	32550.9	30538.2	34463.2	32621.9	28929.5	37809.2	39715.5	37764.3	40913.7	48647.3	28581.8	32686.8	34391.6	35611	32026.4	33879.1	28402.6	27672.4	28239.5	36539.2	27952.2	34120.5	29862.2	35233.6	41221.2	29559.8	35128.9	42728.5	32194.3	26834.8	38655.4	31882	32157.7	30135.9	34086.4	30990.5	22480.1	27669.9	37126	27986.5	34343.3	34764.8	36932	35626.2	37812.3	46606.1	38613.3	39944.5
47801.2	47801.2	36758.3	31457.2	34523.5	43311	31384.1	30053.5	38469.5	40230.7	31802.7	47591.9	31633.8	36594.3	41782.9	37544.9	34177.9	33314.5	41913.6	37029	36723.6	23385	38521.7	35929.1	36053.8	38561.6	37276.7	30747.1	36649.9	31528.2	30966.5	38575	40238.7	34696.6	33979.6	33324.7	41863	35411.5	30517.2	34378.8	37562.1	28111.5	37955	38463.9	32788.2	47691.9	36991.4	37255.6	34153.2	33585.9
39822.4	39822.4	39437.4	34987.2	36922.2	34531.3	27352	25369.3	25951.9	30457.6	40109.4	34679.4	34744.4	31556.2	29627.7	33111.2	24726.4	27678.6	33705.2	28096	23269.6	27684.9	23576.1	31425.6	24797.2	32570.7	34737.6	21509.3	30837	33510.4	25493.2	28059.6	28093.7	29806.4	25599.4	27844.4	38265.4	28225	30746	29049.5	30659	29071.9	37149.5	35830.1	40934	38947.6	36207.4	33323.8	36060.4	27313.7
40577.4	40577.4	47230.7	44465.1	39696.9	33351.1	42454.6	27499.9	38135	39875.5	42755.7	41443.6	44965	50055.5	40799	43203.2	37844.5	37952.2	42471.3	30146.4	42551.4	35965.5	37517.9	33265	32120.4	33334.8	31460.6	38974.6	33866.4	30016.8	33027.8	33964.3	31975.4	30570.7	32251.9	32875.2	34984	26925.4	40079.1	28291.7	39851.2	35147.5	39738.8	43240.9	46301.7	36100.6	40583.7	31719.2	26184.3	35879.9
30989.6	30989.6	43472.5	38289.4	44158.8	37605.7	35905.7	31870.2	31392.6	32181.4	41582.7	36835.3	38771.5	47178.2	41124	39381.2	38159.1	36351.9	33277.7	34266.4	31146	31636.8	29664.5	30727	33171.5	33759.2	30990.2	29576.9	22934	33092.4	30319.8	30634.8	34234	36331.3	36305.6	30616.4	31635	28450.1	28786.5	34089.8	33635.7	40232.1	42339.5	38097.2	41010.3	30085	34411	31872.8	29747.4	28296.7
34903.1	34903.1	37938.4	29270.3	45306.4	39894.9	45339.7	35409	31319.5	32038.8	29811.5	30954.3	29013.9	37493.6	29906.6	35405.7	44738.6	37986.2	32753.4	29330.3	29593	31170	29259.8	27373.7	29161.7	34048	34218	33761.1	28349.8	34164.3	29192.2	36083.6	29764.6	28911.5	29335.5	29231.9	27346.7	32652.5	36310.2	31091.1	35860	49594	44574.3	30746.7	30249.7	22429.2	28483.5	31673.9	31446.1	28578.6
34446	34446	29606	31123.1	32482.8	31283.8	31379.2	38376.8	36319.4	34015.1	31423.6	27503.6	33268.9	35068.6	27334.3	28503.6	36884.8	35809.3	39041.8	34520	27270.6	25455	32198.9	27178	25446.6	32209.1	28622.7	24776.9	30827.2	27733.9	23167.5	24327.6	24334.1	25300.3	34021.1	29771.6	31957.5	32335.5	33291	35247.9	30952	31641.9	38275	29271	28807.8	32499.8	28549.3	24551.7	40601.8	32855.3
29419.6	29419.6	30845.6	25588.1	32531.4	33613.4	34984.1	33751.5	30871.9	32687.4	29166.2	30406.1	27294.3	30559.9	29109.8	30592	29339.1	42862.3	36084.5	32073.2	31544.7	27807.2	28692	21471.1	26427.2	30988.7	30799.8	29413.8	34038.7	30046.9	32108.2	27326.2	29173.5	26954.5	27142.1	29023.2	28875.4	28939.4	35846.2	43747.3	35183.1	35332.9	35172.7	30878.4	33231.7	31692.9	29902.7	28491.3	31929.4	36174.7
29867	29867	23951	34310.3	33872.3	25449.5	37082.2	34433.3	39592.3	44677.4	41386.8	35033.2	36003.7	34956.6	32043	37908.4	30123.8	35544.6	40564.2	40807.1	44736.4	38607.9	37752.5	33830.8	29902.4	31047.4	28242.1	32613.7	37378.9	26172.8	35089.5	29325.9	30063.4	30118.1	32351.6	47887.2	41108.4	41292.3	40899.2	36139.3	45037	30437.6	30079.9	27760.4	33634.7	23559.4	32280.6	24535.7	34044	26982.2
32487.4	32487.4	28604.4	21235.8	30268.8	26363.8	24973	29313.8	29513.5	36539	38269.1	41688.4	35753.5	38000.1	26934.8	31846.7	31100.4	30966.6	29457.6	35514	46074.8	40664.5	31191.8	35225.2	29541.3	25597.9	28425.6	29311.7	31839.4	35288.7	30824.6	30412.6	27247.5	27829.6	44402.1	36203.3	38653.3	38506.4	33312.3	30135.2	20216.3	25493	31034.3	29858.8	31247.4	32122.7	38119	31388.5	34686.6	32156.3
32124	32124	24364.6	34103.4	26198.4	23446.9	28641.1	35000.8	28877.2	39082	35206.9	39604.7	38519.8	33237.4	35982.7	30383.6	36415.4	33301	34968.5	32500.4	30132.9	38489	38134.8	34153.1	36394.9	32724.3	25984.6	33722.9	30900.8	31812.2	34507	33243.3	35321.7	39792.7	33519.6	37416.6	37535.1	37502.8	35953	36451.2	31415.7	24164.7	33329.5	30254	31158.7	30503.4	28505.4	22833.7	32643.3	28558.2
39782.1	39782.1	33850.6	33375.1	36324.5	34572.6	35145.8	37415.8	34361.7	31467.5	35519.5	37227.7	44608.4	35144.8	36589.4	34599.6	36708.3	34597.1	28773.2	32019.2	37206.1	39871.2	38786.7	42364.8	35936.6	31020.6	37566.6	33768.6	36574.9	31500	29123.4	35786.4	37157.5	38011.2	37528.4	45008.9	36823.9	33845.4	38286.7	30305	36827.8	38786.6	33565.5	41331.3	37358.3	33448.6	34812.7	29476.5	32658.8	31604.5
34895	34895	30798.1	29864.8	33050.9	34740.9	33512.2	33299.9	34478	37009.3	29060	29759.1	38418.8	41019.5	40355.1	46251.9	27483.4	32279.4	28769.3	31043.5	30081.1	36482.8	33346.1	47621.5	39705.9	34521.3	42102.1	28739.4	28074.5	33671.7	35393.1	39327.7	35878.2	43705.7	40671.9	38175.3	41812.2	35018.4	34575.5	33596.3	31795.9	34890.3	35594.4	34811.3	36202.9	38046	36475.6	27705.3	27903.5	34166.3
23991.7	23991.7	20879.2	21532.3	34552.8	30691.1	28898.5	27719.1	28566.6	29568	31758.6	33763.6	24712.2	32276	40354.4	41582.3	38866.1	40105.6	32409.8	26017	32386.6	34161.8	36839.8	26881.9	39537.6	38008.4	39908.2	36484.1	29261.9	35521.2	37342.1	37704.3	32427.2	27749.7	24253.1	23710.3	27105	31507.1	26092.3	27827.1	25455.4	30989	32441.9	24481.9	29233.3	28805.3	33881	23154	25200.3	23894.3
29308.6	29308.6	35086.3	31975.4	33223.5	34102.5	22829.5	27679.1	36916.4	31378	27386.3	33953.2	34527.1	30778	34444.9	39907.8	49441.1	36567	32538.1	32446.4	34083.2	31955.9	32718.2	35257.7	41212.6	41674.8	46800.6	38902.1	47253.7	37753	37904.5	41266.2	32707.1	38303.1	26745.9	27702.6	30559.1	33454.4	29285.8	35756.2	33218.6	31028.4	31755	30416.4	22650.3	30455.1	30960.5	29125.4	26861.1	35476.2
32613.5	32613.5	25862.5	33506.1	31437.8	31107.6	31370.8	37058.9	39124.4	31329.4	32687.8	36378.6	28116.3	34570.5	29047.1	42528.2	22427.8	31132.3	23967.9	35962.7	27261	27862.5	27325	32959.5	31597.9	39448.8	35040.4	42744.6	41262.3	44019.5	39275.8	42447.5	21420	30304.1	25292.9	33682.5	34323.2	31847.7	31698.5	32173.5	21865.5	33754.6	33666.8	32401.5	28817.1	28620.3	28411.9	35425.6	32726.8	30405.1
25130.5	25130.5	24939.9	26873.6	27622.9	24181	34272.2	34428.7	28410.8	32537.5	32057.8	33084.2	30011.4	26269	28184.2	35307.2	37740.2	40188.2	39607.3	41038.8	42302.8	33062.8	24883.9	27929.7	27602.1	27624.7	38701.1	34949.2	34562.5	40208.3	43999	25913	21169.9	27083	25608.1	29687.2	25817.4	26507.6	25435.3	29547.3	31245	27903.7	27362.1	25050.8	23195.2	24584.7	28753	29269.4	24753.1	18005.6
37496.5	37496.5	34606.9	37590.1	31704.6	28193.7	31026.6	36258.9	28105.5	29736.8	32505.4	33660.5	33821.3	30961.8	29281	31882	34259.5	38807.3	37928.5	44887.4	37815	38764.6	33809.2	41432.4	35918	40689.7	44268.3	41610.8	43426	48406.7	45936.2	36822.9	33045.1	30699.2	34833.5	38388.4	32180.9	33731	37595.2	33850.3	37988.3	29696.2	33429.9	37010.1	32441.9	26471.2	34055.2	31900.2	34701.7	33010.2
25848.3	25848.3	33049.7	21482.5	26263.6	27825.8	28797.4	29576.8	32187.4	30790.2	29468.4	36459.5	30101.7	28939.1	30782.4	29417.4	28308.6	36669.5	35500.8	42237.2	39699.4	34900.8	31395.4	27533.6	36761.8	34668.8	38618.4	38658.1	37637.8	39040.6	34093.6	36511.8	43092.4	25782.1	32133.4	33738	28360.8	28448	31035.3	27495.6	30498.4	37150.1	29311.9	29924.3	27970.4	27603.9	32881.2	29205.7	32015.5	30313.7
35823.8	35823.8	28834.4	27422.4	30024.2	34350.7	29969.4	31106.2	28190.4	28307.3	34806.7	33482.9	29367.4	31885.9	27383.5	35771.1	34365.4	29143.5	33354	27442.8	35634.6	44789.8	35133.1	44188	40523.3	39072.5	34140.4	32445.3	25465.5	30836.2	36423	35682.9	37532.9	30067.6	29297.2	26066.5	29882.5	28926.5	28127.4	27281.1	30298	32305.8	27420.6	26400	26845.8	33178.8	33142.8	30337.9	21767.8	31090.3
34685.4	34685.4	26968.5	31891.4	34157	31493.6	33958.6	33082.4	32671.1	25369.3	36707.1	20015.8	36721.7	31639.7	34868.5	38463.6	26825.5	31829	33578	33366	33025.4	38092.2	36617.5	40225.4	41864.5	28916.2	31636.6	31161.8	30506	34436.7	29851.3	30241.4	38860.7	30666.4	37516.2	31021.2	36886.4	35661.6	31526.7	41264.4	29057.5	30609.7	39995.1	35418.7	34514.6	30443.3	29775.7	37067.7	31693	33145.9
32824.5	32824.5	38056.3	37093.4	37404.2	31122.6	28444.7	36405.4	35038.5	42077.8	34208.9	39159.3	37058.3	37713.2	27934.8	39406.7	32814.3	33252.6	32738.4	42766.6	35177.5	40158	43725.3	48063.3	44700.9	44785	41048.6	39372.4	35785.4	29576.4	33065.3	35831.9	34424.2	44784.3	44803.6	47793.5	45935	38189.1	36883.8	39468.4	39146.1	35636.1	34047.9	35761.8	34189.5	38854.3	40680.2	35924.3	43232.6	36410.5
29321.4	29321.4	28607.6	23280.1	26985.8	26406.1	31482.9	26289.7	31360.2	31239.4	17881.7	25546.8	34725.8	29093.9	36886.9	25005	29593.2	24708.7	28226	35098.4	35350.1	38567.9	38840.8	38659	39297.7	38476.9	36391.5	35552.8	27300.8	31096.1	28416.1	21017.6	27071.5	27903.1	30748.6	34211	40918.7	38730.2	31903.5	30376	25772	34982.8	30246.1	31237.1	31987.2	24571	33699.5	26554.7	31698.2	29730.6
28033.5	28033.5	29463	31475.4	42420.9	25123.6	30271.6	29726.6	22644	31601.2	27624.9	27675.5	31046.8	42401.1	31108.8	33021	29300.8	33447.5	39098.6	41123.8	33655	32006.5	26861.6	37196.2	29005.2	34531.1	42615.8	40953.4	27324.9	36155.3	37251.7	31037.7	36974	35576.3	34622	30024.6	26060	35110.9	36742.1	33213.6	35831.4	30645	31612.2	28994.9	27863.5	24173.7	28042.3	33957.3	38780.3	30736.5
29162.6	29162.6	27607.7	32195.3	32388.5	28816.5	29139.3	28637	32287.7	28028.3	32450.8	29925.8	31359.2	31789.9	32726.7	35785.1	41453.5	37944.7	32851.4	31841.5	28701.9	30255.9	34576.9	29428.3	29299.4	27061.2	31109	43223.3	36030.3	36241.4	34498.6	28157	33420.1	36645.3	34052.8	30512.5	27192.6	37736.7	38795.6	36191.6	43591.5	34043.7	30297.9	37390.2	28297.8	31173.4	34299.5	28102.3	33600.2	20868.3
26781.2	26781.2	22655.4	26389.4	22695.1	27713.7	26784.2	31493.3	29184.1	31113.5	25939.3	24430.1	30084.2	28525.3	28018.2	25941.2	29250.8	27226.4	37325.5	34350.7	35900.9	29531.3	24289.3	31604.9	27609.6	35774.6	28368.5	31721.1	27963.8	38244.9	33647.3	27142.7	30360.3	27874.9	34306.2	28148.8	24241.7	31752.7	30605.5	29578.7	36450.5	33603.9	35501.1	27874.9	27315.7	35007.2	28497.6	24428.9	28048.1	30504.7
37709.5	37709.5	32255	33145.1	34625.9	28759.4	34643	32545.3	27108.7	26113.4	30750.4	29040.2	25496.8	31086.8	34769.4	33593.9	29073.6	32577	36212.8	30430.4	28814.1	34526.5	28022.7	26121.3	29977.2	24876.2	29908.5	33572	28404.2	32584.9	39478.2	30878	36493.4	25516.7	25800.3	29019	32948	32860.7	23734.1	34670.7	37166.3	33647.5	32021.4	33775.3	29098.7	25601.5	28470.1	28960	32857.7	24639.6
27004.5	27004.5	31250.8	28052.4	28485	26020.8	32517.4	32267.8	38171.4	35097	31675.3	29710.2	32106.8	31250.4	37374.2	35059.4	32244.3	35472.4	28231.7	33925.1	24278.1	18373	34240.2	32555.4	33016.3	30321.1	29017.5	30042.2	32509.7	27156.1	32606.8	32806	33542.9	37821.2	25827.8	32396.6	30910.8	25388.7	31545.9	31539.9	33973.5	39828.6	34880	35194	31993	25149.5	31826.1	34106.2	26980.8	28259.9
23136.9	23136.9	31716.8	31442.6	34396.1	33923.8	34128.4	32700.2	29890.1	22244.3	30659.4	29147.6	38162.7	39630.2	28106.8	30193.4	31861.8	28833.2	30063.5	35468.5	31831.5	35054.9	29910.8	30431.7	29113.2	31690.1	24324.8	34131.5	32305.1	33551.1	31159.1	33184.6	31280.6	39129.1	35076.3	27543.1	31562.3	25814.5	26024.1	28790.5	27938.9	31979.2	35884.7	36621.2	37305.2	36072.2	28406.1	29378.1	29395.1	27024.6
32432.6	32432.6	32137.6	31741.3	35388.7	34740.8	33395	28478.4	31228.4	33159.9	33732.2	38820.1	43076.8	35831.9	37511.5	35634.1	27574	33002.3	32664.7	30935.9	33599.4	33191.7	30937.6	32453.7	32169.9	39615.8	35415.7	33837.9	35332.2	34147.9	30777.3	32656	41164.8	36785.4	37344.2	45199.8	29707.9	29107	34995.4	33068	29563.3	31097.3	34080.5	36722.7	36091.3	41723.3	43842.3	35927.2	34601	25781.7
30498.3	30498.3	30224.4	33644.7	30264.1	35931.9	33569.5	32592.4	26954.8	41529.1	36624.3	34585.7	37314.3	28238.5	30643.4	23796.3	31971	36198.7	32119.2	25225.8	27087.2	31808.1	33831.4	37719.7	32037.4	27250.2	30154.3	28027.2	26086.7	21161.2	32109.3	32260.7	22311.3	30439.2	35860.7	31214.9	39346.9	36386.8	35116.9	39538.3	32794.7	30603.1	24423.5	38697.9	33058.8	38858.6	40517	34987.3	25422.3	27270.1
30268.8	30268.8	35202.2	28719.7	34613.8	30059.4	33429.6	34887.2	32888	41060.8	46288.3	45522.2	37235	36229	39406	29897	31881.4	38074.6	29966.4	28465.9	33280.3	29421.8	27877.6	31607	32615.5	26113	39356.9	34616.3	32386.6	28589.4	36016.2	41130.9	37876.6	32929.7	33610.4	36599.7	41436	41644.2	35092.4	33415.8	35767.1	24958.9	32598.8	32590.1	31936.4	31772.4	36869.4	37421.7	42840.7	35329.1
30053.2	30053.2	27794.3	31330.2	32425.5	36531.2	27035.7	39128.8	39138.9	29152.3	31978.9	29707.9	34565	26150.6	37807.8	33796	37191.2	34259.3	40226.8	25977.7	30425.7	30424.7	30477.2	34496.3	29086.3	32216.6	28198.7	32989	31594.9	33254.1	25608.2	29685.9	35418.8	32707.1	34546.2	30081.4	30990.2	36896.9	37252.8	36981.8	33086.5	32477.7	32453.4	36953.6	27319.5	33785.3	29534.9	34179.2	38173.9	27441.7
33082.2	33082.2	34212.7	28823.9	38083.3	30615.8	32614	33778.1	29994.2	36404.4	36134	33287	26582	32781.4	28378.5	25661.3	26963.6	30077.1	26526.4	29011.7	25625.7	27405.5	35581.8	27026.6	28651	24000.9	28335.7	32482.8	31975.6	24906.9	32003.1	32516	27942.7	34703.2	33042.3	23588.8	31933.7	28406.1	36173.6	36117.3	41225.4	31446.5	30641.6	36955.8	29602.7	33327.6	27324.5	33696.2	32808.6	30065.3
39483.3	39483.3	35158.9	34293.6	32500.6	38807.6	47725.7	36422.7	37028.6	42189	33933.5	34048.7	36757.9	30461.3	30033.6	41715.6	36306.6	33707	28195.4	40417	34893.6	33194.5	40369.8	34543.6	32243.5	35293.4	42310.3	24571.2	32100.3	31831.5	41606.8	33442.5	31858.7	35379.6	35803.7	29419	31687	30656.6	32214	34530.4	43822.2	48071.7	36289.8	34041.7	33792.6	35043.1	26827.1	29433.1	37245.9	37185.9
27651.2	27651.2	31803.9	31006.5	39880.2	38136	37593.5	39316.2	33321.4	33190.1	30645.9	30025.1	31995.1	33877.6	29908.7	38217.4	33051.5	30098.7	27520.8	30943.4	28697.4	31199.9	36868.7	34657.4	29146	36903.2	34231.4	36124.2	34128.4	40276.1	29059.7	28561.1	37200	30718.3	29606.7	29025.5	34801.9	32436	32240.5	31186.8	34003.5	36182.5	42486.3	38970	35767	31766.9	32586.2	28821.9	30488.6	33814.3
25104.7	25104.7	28176.1	29830.8	36737.5	25732.3	29075.3	29253.3	20887.4	36077.9	26163.6	20900.3	27748.9	30790.9	28444.6	33203.8	28399.2	27132.5	26212	31991.9	25570.2	24032.3	22697.4	36115.9	31048.2	34715.4	30304	28119.4	30133.5	29687.7	29574.8	34762.1	24510.4	28854.5	30757.7	26843.1	28833.8	30370.1	30532.1	24928.2	30915.6	33686.1	35665.7	37300.6	34086.6	29601.8	33676.7	24877.2	32526	28428.3
34324.4	34324.4	36653.7	36776.8	39655	39389.1	31521	25602.2	33636.5	33504	33457.9	25934.6	34779.5	30293.4	27222.2	29937.1	31102.5	34668.7	32794.5	27778.4	32104.9	26323.1	30329.2	35628.3	30714.3	31222.5	35054.5	28245.3	32642.9	28283.4	28118.2	26417.5	32330.9	33210.1	32551.8	33769	33544	41126.2	39026.7	24427.2	33806.4	31617.5	38059.9	44237.6	42000	39841.1	40500.2	29200	31055.3	32383.4
43767.1	43767.1	47421.9	44347.6	33935.1	35229.7	32976.9	25254.6	29538.2	29993.9	34618	34808.8	37014.2	30438.7	32198.1	33477.2	36446.9	33290.5	34181.1	39556.6	31675.1	33177.8	34572	33475.5	34087.2	30832.4	34383	36079.3	26083.7	26453.5	38699.2	33915.9	33857.1	32261.1	33121.1	38734.8	36878.9	29787.6	33574.3	34438	37180.5	33326.2	32874	36350.8	41757.8	36187.1	41663.7	36125	29581	35446.3
25602.9	25602.9	35503.1	30048.6	36311.2	34910.7	38253.2	39157.6	28814.6	35714.4	30740.8	38347.5	33808.7	39734.1	32568.4	42523	35652.5	39180.2	32429	39188.4	38275.7	31870	25565.4	33004.4	40438.8	34779.6	29433.3	36567.8	33964.6	42166.5	38375.7	32367.8	30796.3	36746.7	30841.3	37190	29006.1	36134.8	32576.1	32670.8	40927	33629.5	40267.3	25651.6	39242.8	41374.3	41791.9	36286.9	37883.9	26799.6
38918.5	38918.5	36094	36217.2	29925.5	36669.3	35574.4	34827.1	39843.7	34177.9	27966.5	34068.7	36572	37003.7	29506.9	40788	31239	28735.6	35631.7	33295.7	34242.9	31700.6	28677.4	27962.4	36899.5	33965.8	37518.4	31426.7	33402.2	33634.3	35403.6	32638.1	30667	35598.2	33821.9	34067	34193.1	27822.7	37456.5	30995.6	32166	32477.3	30458.5	31968.1	33363.2	35578.3	38933.7	40290	38494.1	38158.2
29981.6	29981.6	35622.2	30755.3	34547.6	35996.6	30146	29977.5	24737.6	28942.7	35253.8	25195.7	32724.2	33905.2	31169	29387.3	31562.7	32212.3	32274.5	29394.6	33798.1	31970.7	27417.3	26795.7	24262.9	24694.2	35646.6	29706.1	33158	32831.9	32690.2	38668.5	31313.1	30421.5	30024.1	37665.3	30093.9	30454	31195.6	35120.8	33148.2	26961.2	35144.1	22887.7	29486.8	28837.6	29064.4	31962.7	34704	33760.9
32722.6	32722.6	30321.9	32605.8	34049.4	23757.1	34277.2	34884.8	26423	36067.1	24361.5	28322.1	36197.7	32967.8	28402.1	29379.5	33079.9	34698.1	22646.1	35403	34990.1	28315.4	25774.2	26392.2	33604.5	28615.4	33735.2	37828.4	27304.1	35423.2	30836.9	34657.5	20030.4	27374.3	31696.3	26568.2	37238.9	29883.6	32147.6	29151.6	32261.5	37591.4	32434.1	23308.2	30396.5	31309.4	27593.7	32784.3	31355.9	37429.1
38273.2	38273.2	34923.1	34474.3	35272.8	34837.8	39821.1	29764.3	41405.4	38301.3	33226.4	37690.2	35660.9	35447.5	33231.6	31304.7	31225.9	37443.1	38224.5	35643.5	37306	37792.1	31177.1	39482.8	31169.7	30560.8	36609.6	34216.3	33638.2	41012.9	37597.8	36090.8	36728.8	35814.2	32661.4	40612.2	35143.5	30032.8	31819.9	30569	37677.1	32997.1	41120	40524.3	38654.6	37941.2	34784.9	33929.8	35904.9	38328.1
30096.7	30096.7	30303.4	25388.4	27865.4	31122	30286.9	33411.8	30675.9	32238.9	33530.7	27983.2	30859.7	27272.5	30723.7	32773.9	32772.5	35529.1	31894.9	29646.4	26961.2	34653	29245.9	30113.2	37204.7	33384.5	32594.3	28468.9	36365.2	29579.3	29892.2	31991.3	35522.4	31801.9	33717.1	34317.5	27044	26047.6	27490.6	31053.2	32699.9	32598.8	31065.5	36250.9	30725.8	34320.3	34722	22087.7	29484.6	30872.1
29862.4	29862.4	31857.3	28162.6	33820.2	29808.8	35117.3	37693.2	38519.6	32016.1	28501.7	34487	31234.1	31074.5	31285.9	29938.5	33473.1	39157.3	32964.8	32660.4	39539.8	30158.6	33639.4	32303.1	39643.5	36687.8	35811.2	28325.1	34300.3	34711.5	32847.2	35295.8	36722.3	22637.5	33830.2	31593.4	28089.6	36234	36546.8	41863.5	40637.4	32372.4	38836	33951.7	32285.2	30711.9	37785	36968.9	32175.8	33961.9
26139.3	26139.3	26358	37323.8	28463	29181	29003.9	31696.1	27698.1	25698.5	25788.9	32299.6	31532.5	31375.1	34377.9	28129.5	23950.5	26764.2	27060.3	31069.3	28969	33386.9	34905.1	36244.8	32708.5	35794.8	31176.3	28621.6	25488.1	30195.2	28278.2	29327.5	31827.7	30694	31717.2	30369	32993.4	30490.8	34546.3	43561.7	38651	43530.1	37013	31092.5	26123.5	30611.7	26815.7	29179.5	31136.6	37496.8
36716.4	36716.4	31011.2	36112.6	30939.5	27730.8	41065.6	37369.4	37329.5	32853.4	35954.1	33905.6	41158.4	36228.8	31936.1	30324.2	36613.2	32415.5	29174.9	29260.6	33493.7	30213.1	30827.2	22831.4	32331.3	32035.3	32666.3	33562.4	43109.4	38011.8	34126	27494.3	31703.7	31090.2	28807.3	29949.3	33716.2	31872.5	38053.8	34527.9	39411.8	34030.8	36869.9	41142.5	34098.3	36874.1	30316.7	42007.5	43789.6	45549.4
29200.9	29200.9	32844	33229.2	28204.6	31861.6	29553	31445.6	29660.1	32444.3	27052.3	29436.7	37201.8	33489.6	28442.1	26486.8	29513.5	26835.4	33487.5	32179.4	23789.5	30744.3	33148	25161.7	30021.4	31123.7	27263.6	26126.3	24001.6	33703.2	36701.8	31911.4	23170.8	32286	28684.8	29412.6	32779.3	28896.4	21149.6	28893	34573.6	38984.5	42177.3	45607.5	37014.3	33944.2	34208.1	30787.6	46060.5	38894
29448.6	29448.6	32426.8	32576.4	34876.5	27523.4	31632.3	34211.8	29465.2	33085.7	25612.3	33265.5	35853.5	30037.7	39152.7	30786.8	33409.3	35346.9	35579.3	28807.4	30224.1	35835.8	31462.7	39000	32552.7	36148.1	33529.4	32388.7	30665.4	34937.3	37515.8	32215	29413.5	27231.1	28153.7	40462.8	28668.3	31652.1	25325.7	33109.1	33702.1	34723.6	38870.4	42300	46325.7	39750.2	44452.3	41738.9	42280.4	46136
29499.6	29499.6	29406.6	27200.6	33639.3	33794.7	35405	37816.6	30934.5	34046.1	30208.3	34268.7	33870.4	32709.1	32665.3	31204.9	37489.2	23238.8	35053.9	34167.9	25614.3	32274.3	31456	40267.6	38801.5	33590.1	33179.2	26793.2	33178.3	32258.5	35253.1	32260.8	31998.3	36700.2	31572.5	33884.5	32418.9	27300.7	33051.5	31285.4	30247.9	25378.8	31702.4	34185.7	45546.4	44782.8	47117.6	44344.8	36422.5	32392.7
37260.9	37260.9	38076.4	32182.2	35890.3	36575.2	35552.3	30457.9	32334	32711.3	33577.6	31832.6	32275.1	32330.1	37402.8	30494.2	23315.9	33212.4	30874.5	30642.9	32493.7	28726	34852.8	38621.7	27422.1	44405.1	32715.5	31249.1	37184	32406.3	27023.3	33644.7	35841.4	32300.6	35497.4	30041.6	29804.8	27691.6	35215.9	25758.9	29454.3	34529.2	39066	39819.2	45093.6	47543.6	49166.8	43610.2	32617.7	29797.2
31538.2	31538.2	28673.1	33489.4	35901.8	29807.2	26697.8	35959.2	37798.5	30654.4	26324.9	34016.2	34748.2	39227.7	36875.2	27639.8	31091.4	28621	31674.7	30667.7	28886.5	36032.2	32546.1	36156.2	34902.3	28949.7	30456.3	26824.4	30625.2	37681.9	33586.3	39268.2	28286	28055.8	38250.5	30283.8	28580.8	30038.3	27747.1	32147.6	32036.4	34563	35639.7	41440.1	40187.9	41802.8	42063	36319.9	41197.4	27771.4
29895.8	29895.8	31944.8	31753.8	26404	25632.4	27069.9	23271.8	33231.7	29395.3	34441.5	33128.8	24309.8	27250.1	30016.5	31105.6	35649.7	31582.9	32580.9	37120.2	25016.3	32124.6	26944	24469.7	29531.9	26444.9	33812.7	31638.1	30329.2	30855.3	22895.8	33287.8	23813.2	30560.6	25125	30257.1	23367.4	27693.6	26346.1	31874.9	30490.3	34461.5	40240.9	40072.5	34289.8	32829.9	31786	37792.8	28752.2	31193.2
30927.1	30927.1	25763.3	29467.6	30488.4	35311.3	34438.4	36767.3	30996.9	29606.4	26705.4	23970.5	28556.5	26743.2	30567.2	31216.2	33842.9	29336.4	29627.1	36182.4	33603.6	34466.7	26430.4	34079.1	29335.7	33588.8	28652.4	33241.5	30205.6	35312.5	32589.1	31540.3	34331.4	33198.7	24678.9	26108.1	28547.4	27867.5	36014.2	32321	35497.3	44608	38321.4	35173.3	36925.3	34645.5	32417.9	37937.2	35539.1	35170.9
43882.3	43882.3	40756.4	30748	34769.2	37137.1	33944.9	27883.2	37785.2	34845.3	27122.4	27588.4	32230.9	29733.9	29209.3	35422.5	35275.4	33337.4	31289.8	36287.4	32980.5	39406	29156.2	31539.4	31659.5	39560.2	31970.3	30513.4	31383	34220.2	30610.9	34164.1	32932.9	33640.9	38604.6	29245.1	32574.9	33722.9	43256.2	53878.8	44367.9	40112.1	37146.4	35875.3	28663.4	31834.8	27875	34221.8	37085	40416.1
41063.7	41063.7	32663.1	38658.8	31144.2	27391.9	31844.2	33436	30379	31019.5	27602	31541.4	25565	34010.3	32121.9	32558	25473.8	39710.3	29807.8	30482.4	29769.7	27081.8	30068.7	29907.2	33409.5	32672.4	28157.5	36523.1	35877.8	29138.2	37425.8	29789	33726	27882.6	30331.2	36564.2	44357.6	41902.5	42771.4	50582.3	39611.6	26321.4	30986.8	40431.8	24841.4	37708.3	27040.4	31364.3	35333.5	34676.6
31396.8	31396.8	30755.1	25894.8	23439.1	31700.1	31080.4	27326.8	26677.5	29538.7	27628.8	27923.7	25817.7	31244.1	32924.4	29739.8	31022.2	26665.5	33080.8	27095.6	25771.8	30446.1	27074.1	30989.2	35729.9	28751.5	29622.4	30745.5	30227.4	27749.5	26733.7	29444.2	32179.2	26515.3	33975.5	34967.8	33200	40208.6	39898.2	35407.1	34120.7	24631.3	27418.8	28853.5	30034.9	29715.3	28813.2	27947.2	28270.4	29544.5
30186.5	30186.5	28349.8	33466.8	35726.7	25975.5	31487.6	38995	34036	28234.2	37507.3	28662.7	31810.7	32951.6	28804.6	29462.1	39965	35918.9	33969.5	30628.6	31697.1	31253.9	29953.4	31452.4	32754	31544.4	30266.5	33190.4	33741.6	32429.7	36992.2	31319.7	37018.2	32103.5	33687.4	40140.9	51635.9	43777.4	36943	39633.7	35593.7	27269.6	30602.6	29291.5	36260.2	30318.8	30114.3	37003.1	37386	28567.5
33353.5	33353.5	30346.1	33850.7	32089.5	35812	31232.6	34058.7	31736.6	30378.9	30156.1	37531.8	34417.1	25561.6	31598.3	32037.5	29194	28702.6	39193.3	33950.7	33031.7	21619.5	33261.8	28226.8	31640.3	33590.1	28700.8	29621	33098.2	30616.3	34553.8	32053.1	27278	32716.1	40230.9	40875.7	43450	39157.8	33888.1	25625.1	27001.8	35755.9	30217.2	30652.2	30918.8	31614.1	32729	30430.3	35010.1	34353.4
37168.6	37168.6	32360.5	33297.8	27001	27498.3	36660.4	35385.3	38478.5	36171.2	35535.8	30319.2	35329.9	33202.5	34280.2	35955.9	31306	37939.1	35643.2	29759.4	31955.8	38962.2	35383.7	34283.6	32337	32758.3	28662.9	30784.3	35081.3	31196.1	37845.8	31688.9	38191.4	43836.7	41559	45188.7	35851.3	29205.8	29791.9	31836.6	37649.1	28444.5	40933.2	33030.4	41391.8	38416.1	33095.8	27809.6	34497.3	34392.3
34217.8	34217.8	26302.8	31200.9	20731.2	35370	31877.8	32978.6	34335.3	29542.8	35219	32257.9	37707.7	31425.6	27577.9	40676.8	31265.1	29141.2	30453.6	30431.6	28557.1	31714.2	34672.2	34212.3	35571	34586.8	29803.5	32421.4	32164.2	31901.8	36083.9	40927.8	35910.7	37101.6	40498.8	37052.7	35055.6	34302.9	28418.4	35954.9	31790.8	29431.3	27532.9	34822.9	36632.5	28978.9	25935.9	32851.8	32756.5	28188.6
30647.7	30647.7	31483.6	31815.2	31522.3	30797.2	30933.3	30109.3	33962.7	37929.1	31129.3	31942.2	36049.2	37210	33897.5	31558.6	29473.2	35730	34933.1	31720.9	22210.8	34058.8	37708.8	33850.8	32451.7	33381.9	36118.1	35437.9	37769.9	35452.2	43440.4	42590.1	44467.4	42714.9	43608.6	36472.8	28799.4	34675.1	34771.8	30513.6	38243.7	31166	33591.1	37836.7	30753.2	31791.4	32014.9	33142.9	36879.2	32823.6
29751.4	29751.4	27334.4	29789.2	28993.3	31425.3	35635.9	36093.9	22774.5	35662.6	38891.3	28351.8	37396.2	30301.3	33015.7	33373.1	35287	22143.9	35272	31702.9	30282.8	35192.4	36493.2	24906.2	25049.6	32300.2	29316.1	35880.2	35558.7	41822.2	38432.7	49418.7	45855.8	36574.6	32771.3	28500.6	36547.8	35163.3	32703	32164.4	32449.3	36687.2	32320.6	32068	39260.1	35325.5	31548.1	32954.4	33735	39405.2
36551.4	36551.4	27792.7	37508.9	33416.5	33951.2	36787.3	32732.8	34769.3	36701.3	33256.7	36195.9	35433.9	33004.2	31792.7	34583.8	35580	33833.3	36037.3	36453.1	40154.2	30501.4	35167.6	31759.4	38033.8	29490.1	42152.7	36155.7	44427.1	44743.5	47507.5	48469.1	35995.1	39022.9	37609.5	40393.2	31872.3	28307.9	29808.1	33622.6	31141	35910.2	34910	33438.1	27459.6	42471	33348.1	31684.8	32044.6	29110.3
29450.6	29450.6	26157.2	30872.5	30496.7	30373.7	25797.7	28990	32540.2	30095.3	32694.9	27855.4	32010.4	30246.7	28115.5	28166.7	32252.7	26617.3	26839.5	24833	27267.8	31904	33044	26948.1	27289	32124.8	39700.7	36941.5	36766.7	33041.3	31967	23454.6	27716.7	26233.5	29272.8	27809.7	30625.5	28774.6	33363.2	31566.3	30730.7	27794.7	32816.5	30026.3	31809.1	39024.5	32418.9	26936	29168	26974.1
31574	31574	26915.1	31213.3	27502.6	28545.9	35038.2	23454.9	38175.3	25650.6	26472.4	30610.5	32304.6	24132	28265.3	32488.4	26747.6	30048.3	30768.1	30165	33137.9	27735.1	30911.8	31252.2	33509	36373.7	37749.1	44009.3	40463.8	35769.7	36327.1	32149	26219.3	28330.6	28917.6	32100.2	33122.3	30071.3	29624.7	31348.3	30683.4	27132.9	33429	24013.7	32937.6	27752.2	28501	28021.8	34728.6	28325.3
25541.5	25541.5	35151.7	30036.8	28465.6	34688.1	34009.5	35698.1	31551.3	31587.4	31092.4	37667.3	36567.8	26464.7	35540	32581.7	31505.5	31607.8	31963.3	30788.1	31691.5	21262.8	32526.6	37080.6	37732.4	39408.3	38630.8	39080.4	35404.9	31952.8	28658.8	34371.4	37148.9	31235	28261.3	31231.6	30516.8	33009.5	33610.4	32340	26638.7	28358.3	29423.4	29964.9	29014.4	35133	32566.2	30094.4	32644.6	34354.4
28830.1	28830.1	32137	33110.9	23652.9	24558.1	39417.6	23748.5	28164.1	29017.1	25983.8	29739.4	32049.1	32382.6	26669.2	31891.9	24495.8	27278.7	27685.5	30944.8	38067.6	32558.3	32382.8	45150.8	40265.7	45724.2	39623.5	26895.5	29483.9	29785.3	27074.3	28459.5	30017.5	23961.6	27837.3	33392.5	38815.1	31414.1	34399.2	27110.5	34208.5	22711	29195.6	34890.6	30067.3	30426.2	31029.8	28141	29498.4	36148.6
37945.9	37945.9	36539	36341.8	35915.5	34025.1	30918.5	34636.8	34011.9	37380.4	32818.9	39027.2	36045.6	34684.4	27601.3	32044.3	29272.8	28226.9	37062.8	28604	30926.7	35747.7	38874	42151.4	40645.6	39525.9	37947.9	34625.9	30126.1	39151.2	24921.8	26403.8	35733.4	28015.3	30333.6	29597.3	29685.4	32161.8	32988.2	37778	31052.4	34815.8	44032	36865.6	31236.1	35736.9	36796	29797	31537.9	31918.2
[truncated: 251 more columns]
