# Supplementary material for: KymoButler, a deep learning software for automated kymograph analysis
Source: eLife. 2019 Aug 13;8:e42288. doi: 10.7554/eLife.42288 (PMC6692109; doi:10.7554/eLife.42288)
Supplement: Figure 2—source data 2. — A ZIP file containing all analysed synthetic unidirectional movies, their kymographs, results from KymographClear based analysis and manually annotated ImageJ rois. [file elife-42288-fig2-data2.zip › N30/mov07/kymograph/kymograph_1/Results/Particles_positions_forward.txt]

position_line1	time_ms1	position_line2	time_ms2	position_line3	time_ms3	position_line4	time_ms4	position_line5	time_ms5	position_line6	time_ms6	position_line7	time_ms7	position_line8	time_ms8	position_line9	time_ms9	position_line10	time_ms10	position_line11	time_ms11	position_line12	time_ms12	position_line13	time_ms13	position_line14	time_ms14	position_line15	time_ms15	position_line16	time_ms16	position_line17	time_ms17	position_line18	time_ms18	position_line19	time_ms19	position_line20	time_ms20	position_line21	time_ms21	position_line22	time_ms22	position_line23	time_ms23	position_line24	time_ms24	position_line25	time_ms25	position_line26	time_ms26	position_line27	time_ms27	position_line28	time_ms28	position_line29	time_ms29	position_line30	time_ms30	position_line31	time_ms31	position_line32	time_ms32	position_line33	time_ms33	position_line34	time_ms34	position_line35	time_ms35	position_line36	time_ms36	position_line37	time_ms37	position_line38	time_ms38	position_line39	time_ms39	position_line40	time_ms40	position_line41	time_ms41	position_line42	time_ms42	position_line43	time_ms43	position_line44	time_ms44	position_line45	time_ms45	position_line46	time_ms46	position_line47	time_ms47	position_line48	time_ms48	position_line49	time_ms49	position_line50	time_ms50	position_line51	time_ms51	position_line52	time_ms52	position_line53	time_ms53	position_line54	time_ms54	position_line55	time_ms55	position_line56	time_ms56	position_line57	time_ms57	position_line58	time_ms58	position_line59	time_ms59	position_line60	time_ms60	position_line61	time_ms61	position_line62	time_ms62	position_line63	time_ms63	position_line64	time_ms64	position_line65	time_ms65	position_line66	time_ms66	position_line67	time_ms67	position_line68	time_ms68	position_line69	time_ms69	position_line70	time_ms70	position_line71	time_ms71	position_line72	time_ms72	position_line73	time_ms73	position_line74	time_ms74	position_line75	time_ms75	position_line76	time_ms76
15.200000	188.070855	23.700000	197.092729	20.600000	717.958711	27.500000	2871.299024	24.700000	4078.423085	20.000000	4303.367614	2.500000	4083.318541	20.500000	4276.265128	3.700000	5107.957229	4.300000	5521.114861	22.400000	6394.593269	28.100000	6921.065503	7.400000	8090.890198	27.200000	9819.497041	9.300000	9871.023314	4.300000	9189.552037	26.100000	9464.827903	27.500000	10538.198317	0.200000	9984.411757	6.200000	10006.355181	6.000000	10455.776438	10.100000	10544.829227	7.900000	11785.571485	28.200000	10647.081540	17.000000	11074.967139	24.900000	11199.380719	2.000000	11679.272928	22.400000	12471.368452	0.000000	12909.869706	4.400000	13573.118941	13.500000	13457.090386	10.400000	14219.291110	17.800000	16116.425173	12.800000	16160.798453	7.400000	16186.218613	8.200000	16789.891255	14.800000	17574.250015	17.100000	16681.595825	18.400000	16764.547543	19.400000	17379.015896	20.900000	18717.731448	15.800000	18712.225224	27.500000	18818.979274	10.500000	18877.944250	19.700000	18895.533471	20.900000	19771.662340	22.900000	20377.860902	10.400000	19757.146394	17.100000	19765.444373	18.200000	20285.818634	17.400000	20091.147845	23.700000	20385.008700	22.100000	20707.631543	18.700000	21167.311109	23.600000	21173.266715	24.800000	21380.282678	15.000000	22300.250947	25.700000	22762.926083	26.800000	23678.048412	11.100000	22791.464429	26.600000	22800.589016	28.100000	24081.535882	1.200000	23394.538775	13.500000	24384.636641	2.800000	24724.747418	4.100000	25688.380193	1.500000	24645.341341	23.200000	24797.613382	14.700000	25479.616065	19.000000	25781.497711	21.100000	25981.684865	4.800000	26458.707740	4.700000	27086.758196	5.200000	27564.758626	26.200000	27694.539446	4.100000	27866.533202
15.300000	292.954626	23.800000	252.279423	20.700000	803.399275	27.600000	2939.942539	24.800000	4203.376177	20.100000	4386.464572	2.600000	4129.559255	20.600000	4325.103240	3.800000	5173.784684	4.400000	5615.771944	22.500000	6470.158551	28.200000	7005.814161	7.500000	8151.229193	27.300000	9911.017365	9.400000	9983.936623	4.400000	9228.018483	26.200000	9505.089797	27.600000	10658.703041	0.300000	10066.395140	6.300000	10041.409196	6.100000	10537.414471	10.200000	10659.176306	8.000000	11838.810363	28.300000	10718.920685	17.100000	11109.781851	25.000000	11276.222276	2.100000	11724.788351	22.500000	12507.281406	0.100000	12971.212792	4.500000	13682.598965	13.600000	13569.261313	10.500000	14297.460472	17.900000	16217.073022	12.900000	16261.453867	7.500000	16287.849980	8.300000	16870.401870	14.900000	17618.105542	17.200000	16769.171224	18.500000	16817.368342	19.500000	17500.190904	21.000000	18802.742328	15.900000	18784.557892	27.600000	18897.496359	10.600000	18940.173041	19.800000	18977.862226	21.000000	19840.760875	23.000000	20486.713385	10.500000	19817.424294	17.200000	19810.460900	18.300000	20332.445225	17.500000	20125.669033	23.800000	20477.453299	22.200000	20799.742311	18.800000	21293.639416	23.700000	21207.541906	24.900000	21429.851417	15.100000	22337.921826	25.800000	22857.096957	26.900000	23780.144405	11.200000	22840.407388	26.700000	22900.162958	28.200000	24161.334516	1.300000	23435.841474	13.600000	24490.728243	2.900000	24801.552860	4.200000	25760.500936	1.600000	24713.168258	23.300000	24861.083325	14.800000	25542.615818	19.100000	25826.162839	21.200000	26023.332556	4.900000	26510.965173	4.800000	27130.353860	5.300000	27604.958261	26.300000	27747.943720	4.200000	27960.910150
15.400000	415.865463	23.900000	307.466116	20.800000	877.270539	27.700000	2996.928213	24.900000	4274.995511	20.200000	4485.025522	2.700000	4221.833642	20.700000	4373.941353	3.900000	5271.764191	4.500000	5665.765776	22.600000	6514.171017	28.300000	7068.048480	7.600000	8211.568188	27.400000	10002.537688	9.500000	10023.220040	4.500000	9266.484929	26.300000	9571.187646	27.700000	10762.357941	0.400000	10148.378524	6.400000	10076.463212	6.200000	10619.052503	10.300000	10773.523386	8.100000	11892.049242	28.400000	10819.584761	17.200000	11144.596563	25.100000	11362.999545	2.200000	11764.063291	22.600000	12543.194359	0.200000	13032.555877	4.600000	13721.807966	13.700000	13681.432241	10.600000	14375.629834	18.000000	16264.376729	13.000000	16318.581263	7.600000	16331.727266	8.400000	16908.450539	15.000000	17661.961069	17.300000	16821.998354	18.600000	16870.189141	19.600000	17589.989435	21.100000	18896.645322	16.000000	18856.890560	27.700000	18978.811912	10.700000	19002.401832	19.900000	19060.190981	21.100000	19938.144937	23.100000	20550.209555	10.600000	19923.034007	17.300000	19848.673921	18.400000	20379.071816	17.600000	20169.573906	23.900000	20519.029105	22.300000	20886.906045	18.900000	21381.315814	23.800000	21241.817096	25.000000	21479.420157	15.200000	22404.538519	25.900000	22979.604107	27.000000	23885.512045	11.300000	22889.350347	26.800000	22978.508668	28.300000	24217.382584	1.400000	23481.929213	13.700000	24552.546690	3.000000	24895.788390	4.300000	25832.621680	1.700000	24763.278024	23.400000	24975.788654	14.900000	25605.615571	19.200000	25898.820012	21.300000	26064.980248	5.000000	26553.554020	4.900000	27189.129549	5.400000	27645.157895	26.400000	27801.347995	4.300000	28028.561153
15.500000	494.165351	24.000000	362.652809	20.900000	971.393121	27.800000	3053.913887	25.000000	4346.614844	20.300000	4522.603708	2.800000	4314.108028	20.800000	4422.779466	4.000000	5321.922210	4.600000	5770.069679	22.700000	6583.659500	28.400000	7147.484904	7.700000	8311.143298	27.500000	10057.815679	9.600000	10061.868356	4.600000	9304.951376	26.400000	9637.639461	27.800000	10801.175138	0.500000	10226.279429	6.500000	10162.443917	6.300000	10691.710780	10.400000	10824.080165	8.200000	11945.288121	28.500000	10863.029695	17.300000	11179.411275	25.200000	11404.831750	2.300000	11817.481238	22.700000	12579.107313	0.300000	13093.898962	4.700000	13761.016966	13.800000	13761.737242	10.700000	14413.642751	18.100000	16302.760179	13.100000	16405.349774	7.700000	16375.604552	8.500000	16946.499208	15.100000	17748.024398	17.400000	16874.825483	18.700000	16923.009941	19.700000	17638.110219	21.200000	18956.845154	16.100000	18903.365060	27.800000	19060.127465	10.800000	19064.630623	20.000000	19142.519736	21.200000	20050.237758	23.200000	20597.907450	10.700000	20028.643720	17.400000	19907.554812	18.500000	20454.818798	17.700000	20242.524372	24.000000	20599.267229	22.400000	20986.026443	19.000000	21449.395557	23.900000	21276.092287	25.100000	21528.988896	15.300000	22471.155211	26.000000	23060.975971	27.100000	23985.857209	11.400000	22938.293306	26.900000	23022.988693	28.400000	24288.190311	1.500000	23562.851105	13.800000	24606.218910	3.100000	24990.023921	4.400000	25904.742423	1.800000	24813.387790	23.500000	25090.493984	15.000000	25693.050270	19.300000	25950.796399	21.400000	26176.302805	5.100000	26596.142866	5.000000	27230.697988	5.500000	27685.357529	26.500000	27854.752269	4.400000	28096.212157
15.600000	531.022142	24.100000	417.839503	21.000000	1023.457480	27.900000	3139.683323	25.100000	4418.234178	20.400000	4597.310623	2.900000	4394.508089	20.900000	4510.608863	4.100000	5372.080229	4.700000	5874.373583	22.800000	6634.077835	28.500000	7226.921329	7.800000	8391.615916	27.600000	10113.093670	9.700000	10100.516672	4.700000	9343.417822	26.500000	9704.091277	27.900000	10839.992335	0.600000	10304.180335	6.600000	10248.424622	6.400000	10790.292790	10.500000	10874.636945	8.300000	11998.527000	28.600000	10906.474629	17.400000	11226.202445	25.300000	11446.663954	2.400000	11870.899185	22.800000	12615.020266	0.400000	13155.242047	4.800000	13800.225966	13.900000	13842.042243	10.800000	14474.439564	18.200000	16375.538928	13.200000	16492.118285			8.600000	17040.515987	15.200000	17834.087727	17.500000	16927.652613	18.800000	16975.830740	19.800000	17686.231004	21.300000	19017.044986	16.200000	18965.256954	27.900000	19141.443019	10.900000	19126.859413	20.100000	19224.848492	21.300000	20086.851686	23.300000	20664.012074	10.800000	20098.361340	17.500000	19944.777994	18.600000	20530.565780	17.800000	20311.889809	24.100000	20658.879628	22.500000	21085.146841	19.100000	21517.475301	24.000000	21310.367478	25.200000	21593.285240	15.400000	22537.771904	26.100000	23142.347836	27.200000	24086.202372	11.500000	22987.236266	27.000000	23099.669469	28.500000	24343.959424	1.600000	23643.772998	13.900000	24727.135643	3.200000	25084.259451	4.500000	25991.649791	1.900000	24863.497555	23.600000	25170.847251	15.100000	25780.484970	19.400000	26037.777726	21.500000	26287.625362	5.200000	26638.731712	5.100000	27328.273123	5.600000	27809.792338	26.600000	27908.156543	4.500000	28163.863160
15.700000	621.794044	24.200000	473.026196	21.100000	1118.693859	28.000000	3209.025129	25.200000	4489.853512	20.500000	4704.765568	3.000000	4473.152996	21.000000	4585.533339			4.800000	5952.279102	22.900000	6684.496170	28.600000	7306.357753	7.900000	8442.240316	27.700000	10192.512916	9.800000	10202.303823	4.800000	9381.884268	26.600000	9771.846526	28.000000	10933.477353	0.700000	10399.897059	6.700000	10334.405328	6.500000	10888.874799	10.600000	10982.007836	8.400000	12061.655670	28.700000	10989.869342	17.500000	11283.892732	25.400000	11488.496159	2.500000	11952.042826	22.900000	12672.165366	0.500000	13216.585132	4.900000	13898.192659	14.000000	13922.347244	10.900000	14527.958453	18.300000	16473.362036	13.300000	16526.245198			8.700000	17134.532767	15.300000	17920.151056	17.600000	16980.479743	18.900000	17028.651539	19.900000	17744.733328	21.400000	19077.244818			28.000000	19222.758572	11.000000	19189.088204	20.200000	19307.177247	21.400000	20123.465613	23.400000	20711.813839	10.900000	20154.412044	17.600000	19982.001177	18.700000	20606.312763	17.900000	20415.073091	24.200000	20720.112122	22.600000	21132.885575	19.200000	21585.555044	24.100000	21344.642669	25.300000	21658.487259	15.500000	22604.388597			27.300000	24178.293658	11.600000	23036.179225	27.100000	23205.012565	28.600000	24426.085208	1.700000	23724.694890	14.000000	24788.585251	3.300000	25169.858258	4.600000	26058.249539	2.000000	24913.607321	23.700000	25251.200519	15.200000	25882.516349	19.500000	26124.759054	21.600000	26351.411010	5.300000	26727.605986	5.200000	27403.950398	5.700000	27882.703012	26.700000	27961.560818	4.600000	28234.235099
15.800000	712.565947	24.300000	509.929020	21.200000	1196.451314	28.100000	3294.253879	25.300000	4561.472845	20.600000	4812.220514	3.100000	4568.400299	21.100000	4622.117913			4.900000	6030.184621	23.000000	6795.961639	28.700000	7385.794178	8.000000	8513.929636	27.800000	10258.900652	9.900000	10313.430951	4.900000	9437.878694	26.700000	9879.163869	28.100000	11026.962372	0.800000	10495.613784	6.800000	10420.386033	6.600000	10965.601368	10.700000	11060.409477	8.500000	12124.784340	28.800000	11073.264055	17.600000	11327.506599	25.500000	11577.840208	2.600000	12033.186466	23.000000	12729.310466	0.600000	13309.804265	5.000000	13996.159351	14.100000	14002.652246	11.000000	14581.477341	18.400000	16528.129257	13.400000	16623.424342			8.800000	17197.652563	15.400000	18006.214385	17.700000	17058.569363			20.000000	17830.253961	21.500000	19137.444649			28.100000	19302.935197	11.100000	19251.316995	20.300000	19389.506002	21.500000	20160.079541	23.500000	20813.349667	11.000000	20210.462749	17.700000	20019.224360	18.800000	20644.628293	18.000000	20518.256374	24.300000	20817.145310	22.700000	21189.358846	19.300000	21653.634787	24.200000	21378.917860	25.400000	21702.161995	15.600000	22638.424784			27.400000	24247.351106	11.700000	23085.122184	27.200000	23317.050231	28.700000	24508.210992	1.800000	23805.616783	14.100000	24866.684749			4.700000	26180.366938	2.100000	25016.969799	23.800000	25331.553787	15.300000	26012.730248	19.600000	26211.740381	21.700000	26415.196657	5.400000	26816.480260	5.300000	27448.407609	5.800000	27955.613687	26.800000	28014.965092	4.700000	28304.607038
15.900000	803.337849	24.400000	546.831844	21.300000	1274.208768	28.200000	3379.482629	25.400000	4644.477740	20.700000	4902.520157	3.200000	4620.799832	21.200000	4713.322083			5.000000	6108.090139	23.100000	6924.448643	28.800000	7452.354019	8.100000	8617.727257			10.000000	10376.633480	5.000000	9550.791651	26.800000	9986.481213	28.200000	11120.447390	0.900000	10591.330508	6.900000	10506.366739	6.700000	11042.327936	10.800000	11104.205776	8.600000	12187.913010	28.900000	11156.658768	17.700000	11390.185866	25.600000	11667.184257	2.700000	12114.330107	23.100000	12786.455566	0.700000	13386.644600	5.100000	14061.779422	14.200000	14082.957247	11.100000	14691.455641	18.500000	16599.047578	13.500000	16720.603487			8.900000	17276.685928	15.500000	18059.358076	17.800000	17115.874422			20.100000	17915.774594	21.600000	19232.138893			28.200000	19404.437400	11.200000	19381.119154	20.400000	19423.089733	21.600000	20196.693468	23.600000	20874.195347	11.100000	20266.513453	17.800000	20056.447542	18.900000	20682.943824	18.100000	20571.036640	24.400000	20914.178498	22.800000	21245.832116	19.400000	21721.714530	24.300000	21500.230015	25.500000	21750.631029	15.700000	22672.460970			27.500000	24352.662991	11.800000	23129.497631	27.300000	23429.087898	28.800000	24590.336776	1.900000	23886.538675	14.200000	24944.784246			4.800000	26219.337435	2.200000	25093.705713	23.900000	25411.907054	15.400000	26105.850427	19.700000	26298.721709	21.800000	26478.982304	5.500000	26905.354534			5.900000	28008.821902	26.900000	28085.672496	4.800000	28374.978977
16.000000	903.305070	24.500000	583.734668	21.400000	1351.966223	28.300000	3464.711379	25.500000	4727.482636	20.800000	4984.447790	3.300000	4695.855987	21.300000	4804.526253			5.100000	6185.995658	23.200000	7016.188714	28.900000	7518.913859	8.200000	8724.090880					5.100000	9663.704608			28.300000	11168.181094	1.000000	10637.778471	7.000000	10607.710303	6.800000	11119.054504	10.900000	11163.264409	8.700000	12251.041681	29.000000	11240.053481	17.800000	11449.124789	25.700000	11708.344408	2.800000	12216.709443	23.200000	12873.033091	0.800000	13428.434121	5.200000	14121.765170	14.300000	14161.896148	11.200000	14800.890086	18.600000	16633.587278	13.600000	16782.467262			9.000000	17355.719292	15.600000	18112.501766	17.900000	17184.141231			20.200000	18001.295228	21.700000	19342.752784			28.300000	19438.150444	11.300000	19439.254015			21.700000	20271.419696	23.700000	20935.041026	11.200000	20367.593152	17.900000	20093.670725			18.200000	20623.816906	24.500000	21010.334664	22.900000	21330.388810	19.500000	21789.794274	24.400000	21603.968053	25.600000	21799.100063	15.800000	22706.497157			27.600000	24398.722798	11.900000	23173.873077	27.400000	23479.400793	28.900000	24672.462560	2.000000	23957.835370	14.300000	25022.883744			4.900000	26260.895335	2.300000	25170.441627	24.000000	25492.260322	15.500000	26171.458293	19.800000	26388.510272	21.900000	26542.767952	5.600000	26939.437993			6.000000	28073.110988	27.000000	28156.379900	4.900000	28445.350915
16.100000	1003.272290	24.600000	620.637492	21.500000	1429.723678	28.400000	3549.940128	25.600000	4810.487531	20.900000	5056.244409	3.400000	4770.912141	21.400000	4924.911327			5.200000	6231.485127	23.300000	7052.847544	29.000000	7624.422233	8.300000	8830.454502					5.200000	9739.774936			28.400000	11215.914798	1.100000	10731.977700	7.100000	10709.053867	6.900000	11166.287325	11.000000	11257.085897	8.800000	12314.170351	29.100000	11362.988964	17.900000	11508.063713	25.800000	11797.274691	2.900000	12299.355140	23.300000	12977.745563	0.900000	13470.223641	5.300000	14186.353524	14.400000	14240.835049	11.300000	14910.324530	18.700000	16721.419260	13.700000	16817.407175			9.100000	17434.752657	15.700000	18165.645457	18.000000	17229.692111			20.300000	18086.815861	21.800000	19422.473352			28.400000	19541.486814	11.400000	19497.388876			21.800000	20367.277223			11.300000	20465.403884	18.000000	20143.455904			18.300000	20676.597171	24.600000	21106.490829	23.000000	21414.945504	19.600000	21840.289484	24.500000	21676.280784	25.700000	21880.697046	15.900000	22740.533344			27.700000	24444.782604	12.000000	23218.248524	27.500000	23529.713689	29.000000	24754.588344	2.100000	24066.008300	14.400000	25100.983241			5.000000	26302.453234	2.400000	25224.088127	24.100000	25590.011203	15.600000	26237.066159	19.900000	26478.298835	22.000000	26635.939684	5.700000	26987.248072			6.100000	28121.846570	27.100000	28197.057865	5.000000	28536.403174
16.200000	1079.248555	24.700000	708.781553	21.600000	1475.260908	28.500000	3607.447509	25.700000	4893.492426	21.000000	5185.509738	3.500000	4845.968296	21.500000	5022.326878			5.300000	6295.787088	23.400000	7089.506375	29.100000	7702.638298	8.400000	8891.737360					5.300000	9815.845265			28.500000	11329.601996	1.200000	10819.145976	7.200000	10777.294015	7.000000	11213.520146	11.100000	11322.094390	8.900000	12377.299021	29.200000	11442.640388	18.000000	11621.840385	25.900000	11886.204973	3.000000	12360.383305	23.400000	13052.759331	1.000000	13512.013161	5.400000	14280.386264	14.500000	14319.773951	11.400000	14988.976220	18.800000	16809.251243	13.800000	16906.169906			9.200000	17551.117793	15.800000	18251.826397	18.100000	17318.115677			20.400000	18172.336494	21.900000	19521.885777			28.500000	19616.320867	11.500000	19555.523737			21.900000	20430.227720			11.400000	20506.252808					18.400000	20742.695776	24.700000	21143.711192	23.100000	21499.502198	19.700000	21875.242067	24.600000	21748.593515	25.800000	21956.809338	16.000000	22774.569530			27.800000	24490.842411	12.100000	23262.623970	27.600000	23594.737192	29.100000	24797.461362	2.200000	24146.371347	14.500000	25179.082739			5.100000	26344.011133	2.500000	25277.734627	24.200000	25686.201778	15.700000	26302.674026	20.000000	26568.087398	22.100000	26734.598998	5.800000	27055.042363			6.200000	28170.582152	27.200000	28272.125651	5.100000	28622.966512
16.300000	1143.969936	24.800000	794.481090	21.700000	1520.798139	28.600000	3690.059918	25.800000	4976.497321	21.100000	5253.367328	3.600000	4897.414243	21.600000	5081.344030			5.400000	6385.803192	23.500000	7126.165205	29.200000	7777.300536	8.500000	8994.076813					5.400000	9923.952542			28.600000	11419.069327	1.300000	10899.654721	7.300000	10845.534163	7.100000	11292.414127	11.200000	11370.936924	9.000000	12419.214368	29.300000	11480.298538	18.100000	11735.617058	26.000000	12009.528844	3.100000	12394.578413	23.500000	13127.773099	1.100000	13615.492120	5.500000	14386.391120	14.600000	14398.712852	11.500000	15034.026958	18.900000	16858.365820	13.900000	16994.932638			9.300000	17667.482929	15.900000	18338.007338	18.200000	17406.539243			20.500000	18209.255100	22.000000	19621.298201			28.600000	19691.154919	11.600000	19670.221034			22.000000	20493.178216			11.500000	20587.584712					18.500000	20780.245956	24.800000	21180.931555	23.200000	21584.058892	19.800000	21911.201285	24.700000	21820.906247	25.900000	22032.921630	16.100000	22808.605717			27.900000	24599.361348	12.200000	23306.999417	27.700000	23652.512999			2.300000	24258.008326	14.600000	25283.437617			5.200000	26419.517596	2.600000	25382.810097	24.300000	25777.692527	15.800000	26368.281892	20.100000	26608.703435	22.200000	26833.258312	5.900000	27122.836655			6.300000	28219.317734	27.300000	28347.193438	5.200000	28709.529849
16.400000	1211.844623	24.900000	904.556724	21.800000	1566.335370	28.700000	3772.672327	25.900000	5026.875187	21.200000	5363.637602	3.700000	4948.860190	21.700000	5140.361182			5.500000	6490.697289	23.600000	7215.722738	29.300000	7851.962774	8.600000	9123.171664					5.500000	9993.706134			28.700000	11508.536657	1.400000	10958.399738	7.400000	10913.774311	7.200000	11381.940284	11.300000	11419.779459	9.100000	12461.129714	29.400000	11520.218710	18.200000	11798.976941	26.100000	12107.650630	3.200000	12517.044915	23.600000	13221.982843	1.200000	13718.971078	5.600000	14492.395975	14.700000	14480.538608	11.600000	15079.077695	19.000000	16945.576909	14.000000	17083.695370			9.400000	17710.554423	16.000000	18424.188278	18.300000	17520.398942			20.600000	18311.629653	22.100000	19677.519372			28.700000	19784.077158	11.700000	19757.110382			22.100000	20556.128713			11.600000	20674.651388					18.600000	20817.796135	24.900000	21218.151917	23.300000	21681.850990	19.900000	21961.543669	24.800000	21907.851082	26.000000	22109.033922	16.200000	22892.307540			28.000000	24707.880285	12.300000	23414.439742	27.800000	23716.393738			2.400000	24336.490027					5.300000	26495.024059	2.700000	25447.882931	24.400000	25828.794613	15.900000	26433.889758	20.200000	26681.071052	22.300000	26911.122053	6.000000	27194.203830			6.400000	28317.014734	27.400000	28422.261224	5.300000	28833.226758
16.500000	1316.037421	25.000000	980.874595	21.900000	1682.640588	28.800000	3855.284736	26.000000	5086.234549	21.300000	5418.600446	3.800000	5014.467285	21.800000	5199.378335			5.600000	6596.000885	23.700000	7305.280270	29.400000	7926.625013	8.700000	9197.771081					5.600000	10033.963712			28.800000	11602.321457	1.500000	10990.554706	7.500000	11007.298676	7.300000	11471.466442	11.400000	11540.617206	9.200000	12503.045061	29.500000	11583.287412	18.300000	11905.332730	26.200000	12197.002476	3.300000	12593.821413	23.700000	13316.192587	1.300000	13809.248826	5.700000	14578.188853	14.800000	14570.062807	11.700000	15162.576506	19.100000	17032.787997	14.100000	17172.458102			9.500000	17791.346991	16.100000	18510.369219	18.400000	17600.123685			20.700000	18411.807874	22.200000	19733.740544			28.800000	19876.999397	11.800000	19807.721211			22.200000	20619.079210			11.700000	20783.458022					18.700000	20855.346315			23.400000	21779.643088	20.000000	22011.886054	24.900000	21994.795917	26.100000	22185.146214	16.300000	22959.817483			28.100000	24767.485563	12.400000	23500.250331	27.900000	23780.274476			2.500000	24407.778113					5.400000	26570.530522	2.800000	25501.733494	24.500000	25879.896699	16.000000	26499.497625	20.300000	26753.438669	22.400000	26986.703393	6.100000	27265.571005			6.500000	28414.711735	27.500000	28497.329010	5.400000	28907.245365
16.600000	1420.230218	25.100000	1033.246709	22.000000	1795.122676	28.900000	3937.897145	26.100000	5119.486267	21.400000	5507.270192	3.900000	5080.074380	21.900000	5295.655351			5.700000	6698.355486	23.800000	7394.837803	29.500000	8016.694912	8.800000	9298.858278					5.700000	10124.645141			28.900000	11696.106257	1.600000	11022.709674	7.600000	11100.823041	7.400000	11584.530258	11.500000	11630.000457	9.300000	12549.601829	29.600000	11646.356113	18.400000	11953.281115	26.300000	12258.712165	3.400000	12680.265255	23.800000	13409.396121	1.400000	13899.526574	5.800000	14663.981731	14.900000	14659.587006	11.800000	15245.659780	19.200000	17119.999086	14.200000	17251.528241			9.600000	17872.139559	16.200000	18575.039083	18.500000	17679.848428			20.800000	18494.041287	22.300000	19798.297191			28.900000	19969.921636	11.900000	19858.332039			22.300000	20677.756779			11.800000	20892.264656					18.800000	20892.896495			23.500000	21850.675909	20.100000	22062.228439	25.000000	22059.844664	26.200000	22261.258505	16.400000	23027.327425			28.200000	24827.090840	12.500000	23586.060920	28.000000	23844.155214			2.600000	24479.066199							2.900000	25583.881846	24.600000	25930.998785	16.100000	26597.285089	20.400000	26825.806287	22.500000	27024.278402	6.200000	27336.938179			6.600000	28512.408735	27.600000	28576.036458	5.500000	28992.548002
16.700000	1504.681888	25.200000	1149.980900	22.100000	1907.604764	29.000000	4020.509554	26.200000	5208.945579	21.500000	5596.732312	4.000000	5145.681476	22.000000	5386.777964			5.800000	6800.710088	23.900000	7484.395335	29.600000	8111.972046	8.900000	9376.368008					5.800000	10215.326569			29.000000	11789.891057	1.700000	11064.080969	7.700000	11148.207578	7.500000	11697.594075	11.600000	11719.383708	9.400000	12625.575296	29.700000	11760.242178	18.500000	12001.229500	26.400000	12365.357786	3.500000	12766.709097	23.900000	13508.221820	1.500000	13989.804322	5.900000	14749.774609	15.000000	14721.952399	11.900000	15328.743054	19.300000	17207.210175	14.300000	17330.598380			9.700000	17952.932128	16.300000	18639.708948	18.600000	17737.018902			20.900000	18556.659033	22.400000	19838.895978			29.000000	20024.272502	12.000000	19908.942868			22.400000	20736.434348			11.900000	20990.239109					18.900000	20952.829609			23.600000	21921.708729	20.200000	22115.861548	25.100000	22124.893411	26.300000	22337.370797	16.500000	23094.837368			28.300000	24886.696117	12.600000	23625.262071					2.700000	24519.705064							3.000000	25700.482611	24.700000	25982.100871	16.200000	26695.072554	20.500000	26920.563402	22.600000	27061.853410	6.300000	27408.305354			6.700000	28581.449709	27.700000	28677.165836	5.600000	29087.086604
16.800000	1565.432839	25.300000	1220.934640	22.200000	2004.978365	29.100000	4098.075326	26.300000	5312.401916	21.600000	5679.406686	4.100000	5211.288571	22.100000	5471.571702			5.900000	6836.303677	24.000000	7612.441493	29.700000	8205.518734	9.000000	9453.877738					5.900000	10290.962212			29.100000	11861.217394	1.800000	11105.452263	7.800000	11245.857097	7.600000	11757.812063	11.700000	11787.212616	9.500000	12701.548763	29.800000	11874.128242	18.600000	12049.177886	26.500000	12418.063463	3.600000	12821.444616	24.000000	13607.047518	1.600000	14088.284132	6.000000	14822.940000	15.100000	14793.407809	12.000000	15411.826328			14.400000	17409.668518			9.800000	18033.724696	16.400000	18704.378812	18.700000	17814.351464			21.000000	18619.276778	22.500000	19935.672149			29.100000	20079.417777	12.100000	20006.822906			22.500000	20795.111917			12.000000	21087.370442					19.000000	21012.762723			23.700000	21992.741550			25.200000	22223.422237			16.600000	23186.073709			28.400000	24964.636437	12.700000	23661.736992					2.800000	24569.719078							3.100000	25743.368576	24.800000	26111.841307	16.300000	26792.860018	20.600000	27032.796998	22.700000	27099.428419	6.400000	27522.247028			6.800000	28665.902792	27.800000	28740.425549	5.700000	29158.728058
16.900000	1683.350609	25.400000	1291.888380	22.300000	2102.351967	29.200000	4176.436248	26.400000	5409.041368	21.700000	5779.510772	4.200000	5276.895666	22.200000	5556.365440			6.000000	6871.897267	24.100000	7664.818625	29.800000	8299.065422	9.100000	9531.387469											1.900000	11146.823558	7.900000	11327.522636	7.700000	11818.030052	11.800000	11901.386096	9.600000	12777.522231	29.900000	11914.977286	18.700000	12097.126271	26.600000	12485.705852	3.700000	12925.880298	24.100000	13659.725109	1.700000	14200.909587	6.100000	14909.008538	15.200000	14912.245852	12.100000	15494.909602			14.500000	17519.661963			9.900000	18154.130004	16.500000	18769.048677	18.800000	17908.182263			21.100000	18681.894524	22.600000	20027.711869			29.200000	20134.563052	12.200000	20082.805833			22.600000	20853.789486			12.100000	21184.501775					19.100000	21072.695838			23.800000	22091.503057			25.300000	22309.670193							28.500000	25042.576757	12.800000	23698.211912					2.900000	24619.733091							3.200000	25786.254542	24.900000	26240.197257	16.400000	26864.979170	20.700000	27135.896208	22.800000	27137.003428	6.500000	27636.188701			6.900000	28750.355875	27.900000	28803.685262	5.800000	29230.369512
17.000000	1785.073593	25.500000	1362.842121	22.400000	2199.725568	29.300000	4254.797170	26.500000	5483.074894	21.800000	5879.614857	4.300000	5342.502762	22.300000	5641.159178			6.100000	6923.176789	24.200000	7717.195757	29.900000	8333.565889	9.200000	9608.897199											2.000000	11188.194853	8.000000	11437.223910	7.800000	11878.248041	11.900000	11996.709107	9.700000	12853.495698	30.000000	11968.257222	18.800000	12145.074656	26.700000	12550.280077	3.800000	13030.315981	24.200000	13712.402699	1.800000	14295.684248	6.200000	14995.077075	15.300000	15011.988592	12.200000	15579.071104			14.600000	17605.968904			10.000000	18218.455435	16.600000	18833.718541	18.900000	18026.223410			21.200000	18744.512269	22.700000	20091.111452			29.300000	20189.708328	12.300000	20187.029002			22.700000	20912.467055			12.200000	21257.814160					19.200000	21179.082164			23.900000	22187.809062			25.400000	22390.965594							28.600000	25120.517077	12.900000	23734.686832					3.000000	24724.251636							3.300000	25829.140508	25.000000	26289.217757	16.500000	26908.581936	20.800000	27208.528419	22.900000	27174.578437					7.000000	28834.808957	28.000000	28885.699650	5.900000	29302.010965
17.100000	1836.601338	25.600000	1433.795861	22.500000	2254.204922	29.400000	4327.473353	26.600000	5606.932018	21.900000	5918.272432			22.400000	5725.952916			6.200000	7004.848065	24.300000	7826.087596	30.000000	8368.066356													2.100000	11229.566147	8.100000	11479.068759	7.900000	11942.588962	12.000000	12092.032118	9.800000	12929.469165			18.900000	12193.023042	26.800000	12614.854303	3.900000	13093.048789	24.300000	13821.291500	1.900000	14359.309473	6.300000	15083.634253	15.400000	15084.933193	12.300000	15619.533220			14.700000	17679.981549			10.100000	18295.698851	16.700000	18898.388406	19.000000	18114.094364			21.300000	18841.018964	22.800000	20154.511034			29.400000	20252.241069	12.400000	20293.735103							12.300000	21345.318397					19.300000	21234.271440			24.000000	22257.206688			25.500000	22472.260995							28.700000	25198.457397	13.000000	23849.241997					3.100000	24828.770181							3.400000	25923.867062	25.100000	26338.238258	16.600000	26952.184701	20.900000	27281.160630							7.100000	28919.262040	28.100000	28967.714038	6.000000	29403.838321
17.200000	1874.239403	25.700000	1504.749601	22.600000	2308.684276	29.500000	4380.143058	26.700000	5684.377053	22.000000	5995.900771			22.500000	5799.028946			6.300000	7086.519340	24.400000	7928.602410															2.200000	11270.937442	8.200000	11520.913609	8.000000	12009.896573	12.100000	12187.355130	9.900000	13005.442632					26.900000	12679.428529	4.000000	13157.211943	24.400000	13908.386590	2.000000	14408.999253	6.400000	15172.191430	15.500000	15173.401202					14.800000	17763.549710			10.200000	18342.529818	16.800000	18978.427154	19.100000	18154.842957					22.900000	20217.910617			29.500000	20314.773811	12.500000	20380.729603							12.400000	21432.822633					19.400000	21289.460717			24.100000	22311.671710			25.600000	22540.979729							28.800000	25258.815636	13.100000	23963.797161					3.200000	24931.044643							3.500000	26018.593616	25.200000	26387.258758	16.700000	26995.787467	21.000000	27375.554182							7.200000	29014.531169	28.200000	29049.728426	6.100000	29501.481755
17.300000	1947.541200	25.800000	1588.481513	22.700000	2420.649649	29.600000	4416.290003	26.800000	5725.262585	22.100000	6043.495725			22.600000	5897.148401			6.400000	7168.190616	24.500000	8031.117224																			8.100000	12088.184556	12.200000	12227.820749	10.000000	13091.606052					27.000000	12744.002754	4.100000	13221.375097	24.500000	13995.481681	2.100000	14487.782104	6.500000	15260.748607	15.600000	15260.791754					14.900000	17868.685512			10.300000	18415.313209	16.900000	19058.465902	19.200000	18228.465131					23.000000	20281.310199			29.600000	20377.306552	12.600000	20467.724103							12.500000	21520.326870					19.500000	21346.660945			24.200000	22379.549243			25.700000	22584.886458							28.900000	25330.255496	13.200000	24054.567860					3.300000	25019.244323							3.600000	26106.880070	25.300000	26436.279258	16.800000	27077.327465	21.100000	27409.460287							7.300000	29109.800299	28.300000	29131.742814	6.200000	29599.125188
17.400000	2062.136514	25.900000	1705.713633	22.800000	2508.738564	29.700000	4512.194370	26.900000	5814.145858	22.200000	6091.090678			22.700000	5978.772358			6.500000	7249.861891	24.600000	8119.113107																			8.200000	12166.472539	12.300000	12303.878644	10.100000	13176.542431					27.100000	12808.576980	4.200000	13287.712879	24.600000	14105.937050	2.200000	14570.059645	6.600000	15349.305785	15.700000	15348.182307					15.000000	17973.821314			10.400000	18488.096601	17.000000	19138.504651	19.300000	18302.087305					23.100000	20344.709782			29.700000	20439.839293	12.700000	20526.195605							12.600000	21607.831106					19.600000	21403.861173			24.300000	22447.426775			25.800000	22646.508913							29.000000	25406.487975	13.300000	24145.338558					3.400000	25107.444004							3.700000	26230.062556	25.400000	26485.299758	16.900000	27206.313120									7.400000	29200.774215	28.400000	29213.757202	6.300000	29696.768622
17.500000	2176.731829	26.000000	1797.651317	22.900000	2596.827480	29.800000	4608.098738	27.000000	5914.763764	22.300000	6138.685632			22.800000	6076.179934			6.600000	7331.533167	24.700000	8230.766581																			8.300000	12244.760521	12.400000	12399.171511	10.200000	13253.916002							4.300000	13354.050662	24.700000	14211.114038	2.300000	14652.337186	6.700000	15400.933900	15.800000	15411.854853					15.100000	18016.465482					17.100000	19189.524749	19.400000	18405.254315									29.800000	20535.137990	12.800000	20616.871711							12.700000	21665.357823					19.700000	21524.432339			24.400000	22515.304307			25.900000	22752.233445							29.100000	25502.100882	13.400000	24236.109257					3.500000	25195.643685							3.800000	26309.365809	25.500000	26525.642291	17.000000	27281.007579									7.500000	29291.748132	28.500000	29307.979925	6.400000	29746.198444
17.600000	2217.196842			23.000000	2642.851426	29.900000	4720.397109	27.100000	5990.275577	22.400000	6207.617879			22.900000	6173.587510			6.700000	7413.204442	24.800000	8342.420055																			8.400000	12323.048504	12.500000	12502.225792	10.300000	13331.289574							4.400000	13420.388444	24.800000	14284.119506	2.400000	14706.414135	6.800000	15511.452896	15.900000	15506.946684					15.200000	18105.885099					17.200000	19240.544847	19.500000	18534.044910									29.900000	20630.436687	12.900000	20654.147676							12.800000	21722.884540					19.800000	21593.541494			24.500000	22583.181839			26.000000	22857.957977							29.200000	25597.713789							3.600000	25252.268432							3.900000	26370.636645			17.100000	27355.702039									7.600000	29345.633366	28.600000	29400.058257	6.500000	29844.684330
17.700000	2304.040510			23.100000	2688.875372			27.200000	6067.079032	22.500000	6166.973831			23.000000	6270.995086			6.800000	7480.966118	24.900000	8378.181034																			8.500000	12401.345234	12.600000	12612.944349	10.400000	13408.663146							4.500000	13486.726227	24.900000	14336.527710	2.500000	14753.033327	6.900000	15621.971892	16.000000	15602.038515					15.300000	18198.460221					17.300000	19291.564944	19.600000	18618.303690									30.000000	20725.735384	13.000000	20696.013774							12.900000	21806.753018					19.900000	21676.262694			24.600000	22681.943102			26.100000	22987.821722							29.300000	25693.326696							3.700000	25324.598554							4.000000	26428.670542			17.200000	27404.951059									7.700000	29411.307651	28.700000	29471.205877	6.600000	29909.860111
17.800000	2407.581478			23.200000	2782.990672			27.300000	6164.344430	22.600000	6205.840175			23.100000	6314.549629			6.900000	7564.812786	25.000000	8439.033556																			8.600000	12514.858245	12.700000	12707.803980	10.500000	13486.036717							4.600000	13525.200341	25.000000	14388.935914	2.600000	14793.110269	7.000000	15705.683448	16.100000	15697.130346					15.400000	18300.376511							19.700000	18697.841280											13.100000	20745.560200							13.000000	21900.461862					20.000000	21758.983895			24.700000	22780.704366			26.200000	23107.863721							29.400000	25772.418571							3.800000	25390.408618							4.100000	26515.845011			17.300000	27515.361986									7.800000	29474.013815	28.800000	29542.353498		
17.900000	2511.122445			23.300000	2880.214671			27.400000	6237.282375	22.700000	6246.189466			23.200000	6380.621702			7.000000	7668.903959	25.100000	8537.050715																			8.700000	12628.371256	12.800000	12802.663611	10.600000	13549.589712									25.100000	14460.036844	2.700000	14833.187211	7.100000	15803.716757	16.200000	15785.206220					15.500000	18406.214714							19.800000	18761.584374											13.200000	20836.092532							13.100000	21998.884605					20.100000	21841.705096			24.800000	22879.465629			26.300000	23186.575835							29.500000	25824.010477							3.900000	25456.218681							4.200000	26607.945457			17.400000	27550.212745											28.900000	29621.215808		
18.000000	2584.764972			23.400000	2961.120231			27.500000	6316.959673	22.800000	6286.538756			23.300000	6446.693775			7.100000	7734.204320	25.200000	8594.113610																			8.800000	12708.805143	12.900000	12905.061710	10.700000	13631.266336									25.200000	14531.137773			7.200000	15901.750067	16.300000	15873.282094					15.600000	18453.899889							19.900000	18825.327469											13.300000	20926.624863							13.200000	22108.599049					20.200000	21924.426296			24.900000	22938.662454			26.400000	23265.287949							29.600000	25864.186003							4.000000	25506.234993							4.300000	26667.263143			17.500000	27585.063504											29.000000	29700.078118		
18.100000	2657.866626			23.500000	3042.025791			27.600000	6378.899429	22.900000	6326.888047			23.400000	6512.765848			7.200000	7799.504682	25.300000	8646.259766																			8.900000	12789.239031	13.000000	12957.727722	10.800000	13712.942960									25.300000	14602.238702			7.300000	15950.379554	16.400000	15977.869157					15.700000	18501.585064							20.000000	18889.070563											13.400000	21017.157195							13.300000	22197.778421					20.300000	22023.723653			25.000000	22997.859280			26.500000	23344.000063							29.700000	25915.671437															4.400000	26726.580829			17.600000	27619.914264											29.100000	29785.281424		
18.200000	2730.968280			23.600000	3122.931351			27.700000	6440.839185	23.000000	6367.237337			23.500000	6578.837921			7.300000	7864.805044	25.400000	8698.405922																			9.000000	12869.672918	13.100000	13003.246935	10.900000	13794.619583									25.400000	14673.339631			7.400000	15999.009041	16.500000	16082.456220					15.800000	18549.270239							20.100000	18988.971465											13.500000	21107.689526							13.400000	22268.839100					20.400000	22123.021010			25.100000	23057.056105			26.600000	23422.712177																							4.500000	26785.898514															29.200000	29847.839965		
18.300000	2818.910958			23.700000	3203.836911			27.800000	6522.563573	23.100000	6407.586628			23.600000	6644.909994			7.400000	7930.105406	25.500000	8800.511238																			9.100000	12950.106805	13.200000	13059.192027	11.000000	13876.296207									25.500000	14744.440561			7.500000	16066.158117	16.600000	16170.729357					15.900000	18596.955414							20.200000	19105.443886											13.600000	21201.323580							13.500000	22367.242206					20.500000	22222.318367			25.200000	23116.252930			26.700000	23468.628869																							4.600000	26845.216200															29.300000	29910.398506		
18.400000	2900.035096			23.800000	3284.742471			27.900000	6606.035528	23.200000	6447.935918			23.700000	6710.982067			7.500000	7992.647313	25.600000	8882.702184																			9.200000	13030.540693	13.300000	13117.101385	11.100000	13957.972831									25.600000	14817.205322			7.600000	16131.946872	16.700000	16220.621076					16.000000	18644.640589							20.300000	19167.874206											13.700000	21294.957633							13.600000	22465.645313					20.600000	22300.317217			25.300000	23175.449755			26.800000	23514.545562																																										
18.500000	3009.107295			23.900000	3354.732196			28.000000	6689.507483	23.300000	6508.495102			23.800000	6772.682809			7.600000	8055.189219	25.700000	8964.893131																			9.300000	13110.974580	13.400000	13175.010743	11.200000	14039.649455													7.700000	16212.339566	16.800000	16300.827512					16.100000	18692.325764							20.400000	19238.636309											13.800000	21388.591686							13.700000	22514.394834					20.700000	22401.264758			25.400000	23234.646581			26.900000	23594.434159																																										
18.600000	3118.179493			24.000000	3424.721921			28.100000	6722.311976	23.400000	6585.127180			23.900000	6834.383550			7.700000	8117.731126	25.800000	9068.457475																			9.400000	13235.748814	13.500000	13232.920101	11.300000	14172.838252													7.800000	16292.732260	16.900000	16366.407519					16.200000	18799.775647							20.500000	19318.321907											13.900000	21508.724591							13.800000	22563.144354					20.800000	22502.212299							27.000000	23674.322756																																										
18.700000	3209.998358			24.100000	3494.711647			28.200000	6802.783373	23.500000	6661.591215			24.000000	6896.084292			7.800000	8180.273033	25.900000	9156.115413																			9.500000	13342.292185			11.400000	14258.065683													7.900000	16373.124954	17.000000	16431.987525					16.300000	18924.891320							20.600000	19398.007505											14.000000	21560.504402							13.900000	22650.017120					20.900000	22547.241978							27.100000	23754.211354																																										
18.800000	3301.817223			24.200000	3564.701372			28.300000	6883.254770	23.600000	6705.881282			24.100000	6957.785033			7.900000	8242.814940	26.000000	9193.067381																			9.600000	13415.772377			11.500000	14343.293114													8.000000	16453.517648	17.100000	16497.567532					16.400000	19041.476827							20.700000	19477.693104											14.100000	21612.284213							14.000000	22736.889886													27.200000	23834.099951																																										
18.900000	3396.300197			24.300000	3634.691097			28.400000	6963.726167	23.700000	6784.175173			24.200000	7019.485775					26.100000	9236.326804																			9.700000	13489.252569			11.600000	14428.520546													8.100000	16533.910343	17.200000	16539.047595					16.500000	19158.062333							20.800000	19557.378702											14.200000	21664.064024							14.100000	22823.762652													27.300000	23913.988549																																										
19.000000	3446.564923			24.400000	3713.699880			28.500000	7044.197564	23.800000	6862.469065			24.300000	7134.514087					26.200000	9285.096230																			9.800000	13562.732760			11.700000	14513.747977													8.200000	16611.352416							16.600000	19216.836273							20.900000	19610.064089											14.300000	21754.201118							14.200000	22909.851448													27.400000	23993.877146																																										
19.100000	3496.829649			24.500000	3801.468931			28.600000	7101.381370	23.900000	6940.762956			24.400000	7249.542400					26.300000	9364.670583																			9.900000	13636.212952			11.800000	14604.540729																					16.700000	19320.180572																			14.400000	21844.338212							14.300000	22995.940245																																																								
19.200000	3535.534742			24.600000	3889.237981					24.000000	7019.056847									26.400000	9444.244936																			10.000000	13709.693144			11.900000	14695.333480																					16.800000	19388.176433																			14.500000	21934.475305							14.400000	23061.508847																																																								
19.300000	3659.150117			24.700000	3924.953228					24.100000	7111.420324									26.500000	9523.819289																			10.100000	13803.522541			12.000000	14762.226240																					16.900000	19324.995788																			14.600000	22025.956213							14.500000	23095.803493																																																								
19.400000	3721.930478									24.200000	7236.175155									26.600000	9617.600989																			10.200000	13897.351939			12.100000	14866.734540																					17.000000	19393.081657																			14.700000	22125.463395							14.600000	23169.496008																																																								
19.500000	3805.672044									24.300000	7352.685148									26.700000	9711.382689																			10.300000	13991.181336			12.200000	14976.690105																					17.100000	19427.285031																			14.800000	22251.784350							14.700000	23210.548274																																																								
19.600000	3889.413609									24.400000	7404.762875									26.800000	9805.164389																							12.300000	15024.240574																					17.200000	19461.488405																			14.900000	22353.899272							14.800000	23251.600541																																																								
19.700000	3973.155175									24.500000	7496.682588									26.900000	9910.818569																							12.400000	15080.677087																					17.300000	19506.066424																			15.000000	22456.014195							14.900000	23292.652807																																																								
19.800000	4056.896741									24.600000	7588.602300									27.000000	10016.472749																							12.500000	15159.409583																					17.400000	19554.754733																			15.100000	22553.299223							15.000000	23333.705073																																																								
19.900000	4140.638306									24.700000	7703.770001									27.100000	10103.063812																							12.600000	15238.142079																					17.500000	19594.225914																			15.200000	22661.947016							15.100000	23374.757339																																																								
										24.800000	7804.222992									27.200000	10189.654874																							12.700000	15316.874575																					17.600000	19633.697095																			15.300000	22770.594808							15.200000	23415.809605																																																								
										24.900000	7904.675982									27.300000	10276.245937																							12.800000	15395.607070																					17.700000	19741.551135																			15.400000	22859.860299							15.300000	23496.875907																																																								
										25.000000	8006.787796									27.400000	10324.318065																							12.900000	15499.091322																					17.800000	19833.943743																			15.500000	22903.162365							15.400000	23577.942209																																																								
										25.100000	8077.915520																																	13.000000	15600.851471																					17.900000	19926.336352																			15.600000	22944.626829							15.500000	23659.008511																																																								
										25.200000	8118.650656																																	13.100000	15702.611620																					18.000000	19986.309339																			15.700000	22986.091293							15.600000	23740.074812																																																								
										25.300000	8159.385792																																	13.200000	15770.433605																					18.100000	20047.591487																			15.800000	23028.473361							15.700000	23821.141114																																																								
										25.400000	8200.120929																																																																											15.900000	23157.403458							15.800000	23902.207416																																																								
										25.500000	8318.359528																																																																											16.000000	23269.880311																																																																
										25.600000	8413.311697																																																																											16.100000	23371.876624																																																																
										25.700000	8508.263866																																																																											16.200000	23473.872936																																																																
										25.800000	8603.216035																																																																											16.300000	23512.583257																																																																
										25.900000	8705.719616																																																																											16.400000	23598.999700																																																																
										26.000000	8808.223198																																																																											16.500000	23700.487317																																																																
										26.100000	8856.869784																																																																											16.600000	23808.584672																																																																
										26.200000	8905.516370																																																																											16.700000	23883.466009																																																																
										26.300000	9003.978924																																																																											16.800000	23921.965132																																																																
										26.400000	9102.441477																																																																											16.900000	23960.464255																																																																
										26.500000	9200.904031																																																																											17.000000	23998.963378																																																																
										26.600000	9267.790151																																																																											17.100000	24049.488636																																																																
										26.700000	9349.674380																																																																											17.200000	24133.464103																																																																
										26.800000	9431.558609																																																																											17.300000	24217.439569																																																																
										26.900000	9513.442838																																																																											17.400000	24301.415036																																																																
										27.000000	9595.327067																																																																											17.500000	24397.864905																																																																
										27.100000	9634.214009																																																																											17.600000	24506.481040																																																																
																																																																																						17.700000	24594.585349																																																																
																																																																																						17.800000	24708.098378																																																																
																																																																																						17.900000	24790.303316																																																																
																																																																																						18.000000	24863.479095																																																																
																																																																																						18.100000	24904.333858																																																																
																																																																																						18.200000	24945.188622																																																																
