# Supplementary material for: KymoButler, a deep learning software for automated kymograph analysis
Source: eLife. 2019 Aug 13;8:e42288. doi: 10.7554/eLife.42288 (PMC6692109; doi:10.7554/eLife.42288)
Supplement: Figure 2—source data 2. — A ZIP file containing all analysed synthetic unidirectional movies, their kymographs, results from KymographClear based analysis and manually annotated ImageJ rois. [file elife-42288-fig2-data2.zip › N30/mov07/kymograph/kymograph_1/Results/Intensity_vs_time_forward.txt]

time1	intensity1	time2	intensity2	time3	intensity3	time4	intensity4	time5	intensity5	time6	intensity6	time7	intensity7	time8	intensity8	time9	intensity9	time10	intensity10	time11	intensity11	time12	intensity12	time13	intensity13	time14	intensity14	time15	intensity15	time16	intensity16	time17	intensity17	time18	intensity18	time19	intensity19	time20	intensity20	time21	intensity21	time22	intensity22	time23	intensity23	time24	intensity24	time25	intensity25	time26	intensity26	time27	intensity27	time28	intensity28	time29	intensity29	time30	intensity30	time31	intensity31	time32	intensity32	time33	intensity33	time34	intensity34	time35	intensity35	time36	intensity36	time37	intensity37	time38	intensity38	time39	intensity39	time40	intensity40	time41	intensity41	time42	intensity42	time43	intensity43	time44	intensity44	time45	intensity45	time46	intensity46	time47	intensity47	time48	intensity48	time49	intensity49	time50	intensity50	time51	intensity51	time52	intensity52	time53	intensity53	time54	intensity54	time55	intensity55	time56	intensity56	time57	intensity57	time58	intensity58	time59	intensity59	time60	intensity60	time61	intensity61	time62	intensity62	time63	intensity63	time64	intensity64	time65	intensity65	time66	intensity66	time67	intensity67	time68	intensity68	time69	intensity69	time70	intensity70	time71	intensity71	time72	intensity72	time73	intensity73	time74	intensity74	time75	intensity75	time76	intensity76
4.056897	312235.697313	1.751682	279255.274723	3.889238	284672.995193	4.664248	221528.747422	7.044198	254145.910448	9.595327	333119.416167	5.309699	293595.568716	7.134514	234838.996211	5.365810	336932.789005	8.180273	246223.520883	10.276246	289134.571522	8.350816	191109.430232	9.570142	303311.237725	10.250602	285118.531098	10.368733	292873.388739	10.253144	228056.418796	9.973067	283148.199013	11.825554	335327.841546	11.250252	161636.612395	11.499991	226110.222465	13.897352	251830.450811	13.175011	268164.720736	15.702612	376401.046702	11.941617	186114.582153	12.169049	190986.232249	12.776290	210132.764761	13.505963	298351.010307	14.744441	222695.194248	14.813149	240720.270452	16.533910	318412.465095	16.497568	340989.107250	15.599302	359816.882524	17.163605	284450.726433	19.986309	310109.529962	16.372862	357859.968568	18.451705	294031.890380	19.266055	247219.745347	19.557379	310560.411812	17.022049	304684.385430	18.792766	223677.576947	20.313010	256152.025906	18.957520	296325.049320	20.678086	169977.303174	24.904334	265980.197096	19.418892	318086.627181	20.883128	220660.157687	20.919830	214350.152558	23.821141	105229.130587	20.131010	279192.114351	20.678154	274853.553804	22.502212	297287.182651	21.208847	270030.071276	23.175450	155133.649095	22.089045	392235.307463	23.913989	244419.595179	22.299315	238585.764523	23.140456	185862.742880	23.132176	279638.855447	25.889929	286381.960434	24.190724	257379.764598	23.828185	232565.505270	24.786743	284697.359357	25.481227	278893.998973	25.257349	240281.788390	25.159158	265820.231359	26.551654	199818.483549	26.785899	270915.463005	26.505471	219483.274360	27.602489	251943.213140	27.392507	188255.111873	27.155791	226096.899399	27.579218	194933.283621	27.442850	227420.711637	29.442661	276164.008160	29.847840	215302.466953	29.877272	243357.140023
3.956897	264847.962721	1.651682	275909.363166	3.789238	164627.724869	4.564248	281028.496013	6.944198	232733.208673	9.495327	313136.987430	5.209699	258179.470588	7.034514	261397.052075	5.265810	340627.167702	8.080273	242323.069075	10.176246	293042.065064	8.250816	293853.263810	9.470142	280567.950422	10.150602	296766.138688	10.268733	316180.172695	10.153144	239405.311170	9.873067	278991.746975	11.725554	283710.795511	11.150252	221335.668675	11.399991	266144.819637	13.797352	245498.857429	13.075011	308137.750717	15.602612	339143.419063	11.841617	245964.007637	12.069049	203998.207823	12.676290	147769.687711	13.405963	254342.136376	14.644441	180248.447030	14.713149	300808.608590	16.433910	319887.465606	16.397568	290571.879721	15.499302	292059.401685	17.063605	273790.265875	19.886309	314621.309937	16.272862	297888.075721	18.351705	318796.954285	19.166055	266626.707043	19.457379	300056.776613	16.922049	303815.675985	18.692766	195517.754322	20.213010	245229.272352	18.857520	271579.414018	20.578086	211352.435929	24.804334	267459.022994	19.318892	285303.646903	20.783128	193572.623031	20.819830	268311.056519	23.721141	150986.435502	20.031010	265607.814739	20.578154	329664.089574	22.402212	250427.959471	21.108847	251935.051377	23.075450	94923.737180	21.989045	345691.193632	23.813989	214749.563311	22.199315	152007.053844	23.040456	211983.220126	23.032176	319528.148947	25.789929	282280.741915	24.090724	232566.390906	23.728185	250938.839970	24.686743	299025.037302	25.381227	268180.462792	25.157349	238396.954151	25.059158	275420.381319	26.451654	202642.690494	26.685899	270280.601772	26.405471	183279.638454	27.502489	302023.089257	27.292507	204723.478075	27.055791	255687.511080	27.479218	201143.139754	27.342850	251176.859831	29.342661	289924.418415	29.747840	240613.997389	29.777272	212908.071314
3.856897	252222.645125	1.551682	274651.902650	3.689238	267619.364073	4.464248	267200.579985	6.844198	234977.369308	9.395327	201931.419944	5.109699	303363.778499	6.934514	253775.743637	5.165810	317581.928128	7.980273	225238.283875	10.076246	309937.179735	8.150816	295785.001315	9.370142	289946.016692	10.050602	328222.455234	10.168733	320780.946129	10.053144	249789.556512	9.773067	345739.530786	11.625554	243557.873913	11.050252	272895.472910	11.299991	244303.732143	13.697352	255714.988802	12.975011	319587.758615	15.502612	313916.522644	11.741617	234602.671438	11.969049	197530.381825	12.576290	192502.505697	13.305963	288979.043775	14.544441	159773.525741	14.613149	283308.201674	16.333910	289795.912604	16.297568	287694.137236	15.399302	271314.894830	16.963605	258780.552330	19.786309	275701.595519			18.251705	345246.208490	19.066055	263072.389832	19.357379	293111.637366	16.822049	318866.994110	18.592766	189869.708375	20.113010	277099.859798	18.757520	257660.175874	20.478086	220263.559742	24.704334	291690.557368	19.218892	296186.574700	20.683128	193342.220113	20.719830	314453.906342	23.621141	163305.252370	19.931010	290701.800865	20.478154	261358.561807	22.302212	290992.820843	21.008847	246857.570112	22.975450	172680.531620	21.889045	406651.003936	23.713989	237158.166103	22.099315	95696.412594	22.940456	199009.976038	22.932176	319302.198017	25.689929	238407.078929	23.990724	282908.333788	23.628185	290997.749311	24.586743	272430.283454	25.281227	282950.749696	25.057349	232817.296201	24.959158	275122.101038	26.351654	198229.707217	26.585899	298102.047905	26.305471	159879.226565	27.402489	302624.208367	27.192507	237050.268388	26.955791	280154.777078	27.379218	284131.017710	27.242850	272778.877679	29.242661	275364.861490	29.647840	250578.660795	29.677272	239174.821509
3.756897	270376.637763	1.451682	243624.112934	3.589238	233737.171485	4.364248	308366.723820	6.744198	249342.193549	9.295327	289662.135735	5.009699	262315.088807	6.834514	241740.178650			7.880273	267083.021440	9.976246	323770.661632	8.050816	296927.621605	9.270142	313564.876892	9.950602	322190.332259	10.068733	321112.658103	9.953144	264877.046648	9.673067	328595.474335	11.525554	240084.728050	10.950252	320028.385697	11.199991	219956.840426	13.597352	247732.761956	12.875011	279327.928175	15.402612	309872.646105	11.641617	266653.864056	11.869049	238896.701222	12.476290	272199.430599	13.205963	314993.263533	14.444441	227989.185939	14.513149	316136.640050	16.233910	281644.543931	16.197568	305251.934349	15.299302	247978.530715	16.863605	274196.851124	19.686309	290738.617850			18.151705	323214.779686	18.966055	256409.427836	19.257379	321364.309594			18.492766	283585.048751	20.013010	285288.080641			20.378086	248999.125108	24.604334	280623.129503	19.118892	284033.935265	20.583128	253140.284210	20.619830	352285.759144	23.521141	155542.143360	19.831010	298897.293576	20.378154	278533.531145	22.202212	364822.837075	20.908847	292316.477837	22.875450	204697.073512	21.789045	314201.474715	23.613989	243567.741956	21.999315	173408.483090	22.840456	181181.510655	22.832176	299095.544326	25.589929	214473.247965	23.890724	307953.837995	23.528185	304059.429364	24.486743	258908.569769	25.181227	266022.143676	24.957349	207006.037407	24.859158	293821.155292	26.251654	237895.793816	26.485899	304396.707110	26.205471	197275.771976	27.302489	273422.059846	27.092507	223727.311575	26.855791	273641.527030	27.279218	241869.094820	27.142850	277527.755827	29.142661	291603.762647	29.547840	216992.715037	29.577272	216508.112272
3.656897	281591.612791	1.351682	225821.124884	3.489238	176856.480654	4.264248	313521.500349	6.644198	245647.790664	9.195327	313069.516121	4.909699	282181.141661	6.734514	316090.836473			7.780273	250568.684880	9.876246	326876.692907	7.950816	291057.978453	9.170142	313090.530727	9.850602	329782.890265	9.968733	285984.391651	9.853144	262241.121226	9.573067	304767.077495	11.425554	272346.499304	10.850252	325491.510111	11.099991	266415.829705	13.497352	235747.087337	12.775011	274805.978603	15.302612	268453.815331	11.541617	305810.188642	11.769049	276359.842563	12.376290	266799.430087	13.105963	345669.736042	14.344441	271423.141063	14.413149	312358.045912	16.133910	313641.097045	16.097568	307579.083569	15.199302	227447.235620	16.763605	287571.646773	19.586309	340159.125442			18.051705	308046.701170	18.866055	260807.194458	19.157379	338253.665589			18.392766	278897.270594	19.913010	289975.265767			20.278086	293633.257370	24.504334	302289.976655	19.018892	261136.500588	20.483128	256261.160852	20.519830	346120.179752	23.421141	187646.146927					22.102212	314680.940741	20.808847	247653.054366	22.775450	175003.316101	21.689045	218506.720410	23.513989	293886.888803	21.899315	239888.365853	22.740456	158265.207447			25.489929	222694.234086	23.790724	246424.808020	23.428185	335854.901255	24.386743	234370.036985	25.081227	255089.139701	24.857349	235359.583817	24.759158	285027.194958	26.151654	245276.216370	26.385899	284571.738985	26.105471	174182.891894	27.202489	273809.231994	26.992507	220371.522624	26.755791	244950.425063	27.179218	213325.887284			29.042661	257261.121513	29.447840	234557.158120	29.477272	176341.667003
3.556897	264376.187097	1.251682	233833.936575	3.389238	222993.317769	4.164248	302480.205535	6.544198	252606.370647	9.095327	278048.414525	4.809699	332925.500146	6.634514	305204.256637			7.680273	307001.632863	9.776246	364313.507686	7.850816	272927.278273	9.070142	286288.150940					9.753144	264240.430567			11.325554	292363.249907	10.750252	301003.165396	10.999991	244764.239702	13.397352	265434.951808	12.675011	295632.731048	15.202612	283784.087866	11.441617	286277.965587	11.669049	270103.766928	12.276290	268224.369698	13.005963	311494.751385	14.244441	256720.484767	14.313149	273414.912068	16.033910	355098.720642	15.997568	292515.421782	15.099302	302634.599286	16.663605	286236.410899	19.486309	399961.663048			17.951705	276733.054548	18.766055	245890.439865	19.057379	314184.851665			18.292766	272495.420643	19.813010	319829.330040			20.178086	307862.011074	24.404334	291057.858919	18.918892	223557.807480	20.383128	270491.781861			23.321141	180157.605795					22.002212	297601.945364	20.708847	269588.889682	22.675450	231856.690866	21.589045	223045.788956	23.413989	283392.524515	21.799315	262184.023012	22.640456	185911.215409			25.389929	289550.344537	23.690724	315481.604739	23.328185	328351.194146	24.286743	287882.482860	24.981227	238474.286003	24.757349	283894.454297			26.051654	239060.758737	26.285899	284040.632006	26.005471	168353.065211	27.102489	220373.249088	26.892507	254054.927427	26.655791	228333.476310	27.079218	228539.954646			28.942661	229105.166258	29.347840	251554.734230	29.377272	245509.777132
3.456897	291988.396703	1.151682	254797.513291	3.289238	244227.584623	4.064248	306869.768921	6.444198	258310.364354	8.995327	299785.485058	4.709699	300466.980828	6.534514	273461.909861			7.580273	315307.738707	9.676246	316111.517093	7.750816	249693.579929	8.970142	300699.235206					9.653144	265907.539452			11.225554	298286.819034	10.650252	277721.343653	10.899991	274943.960944	13.297352	294585.289932	12.575011	283586.946189	15.102612	280101.109932	11.341617	254747.542302	11.569049	243249.954499	12.176290	297438.723982	12.905963	254547.060767	14.144441	244896.195434	14.213149	261888.614293	15.933910	348184.648395	15.897568	291547.110512	14.999302	306447.496121	16.563605	324952.733759	19.386309	392114.982724			17.851705	254498.499949	18.666055	259799.974013	18.957379	253288.278363			18.192766	337136.538048	19.713010	298093.070130			20.078086	322598.661720	24.304334	277085.783936			20.283128	305546.499895			23.221141	222860.852697					21.902212	384541.073710	20.608847	295607.000429	22.575450	297033.874308	21.489045	226365.782736	23.313989	267815.392791	21.699315	299118.273679	22.540456	239506.490164			25.289929	277524.318627	23.590724	341619.093605	23.228185	306216.298804	24.186743	235382.405240	24.881227	236867.056540	24.657349	296729.009680			25.951654	243138.403211	26.185899	251018.470663	25.905471	233265.742878	27.002489	278940.573575	26.792507	262787.950036	26.555791	216906.373650	26.979218	259000.794338			28.842661	192779.415382	29.247840	279546.632590	29.277272	267277.266822
3.356897	328218.122891	1.051682	300008.629564	3.189238	234996.444360	3.964248	310817.822484	6.344198	283561.604453	8.895327	352736.435214	4.609699	273000.390129	6.434514	283402.625181			7.480273	346021.086332	9.576246	315411.320831	7.650816	259378.069278	8.870142	324199.639560					9.553144	246714.967378			11.125554	312535.844017	10.550252	258903.038962	10.799991	302962.318882	13.197352	296411.667034	12.475011	260133.043815	15.002612	275783.102465	11.241617	224630.370657	11.469049	264639.734250	12.076290	282245.653670	12.805963	297585.399472	14.044441	251121.237828	14.113149	230493.673227	15.833910	344763.729686	15.797568	330692.236853	14.899302	267451.917559	16.463605	307455.817502	19.286309	369696.176064			17.751705	244274.454640	18.566055	264385.641811	18.857379	223553.219475			18.092766	300015.556931	19.613010	301404.454578			19.978086	344265.988660	24.204334	281494.280593			20.183128	326528.024304			23.121141	259213.204069					21.802212	237681.753655	20.508847	243198.513194	22.475450	271090.166452	21.389045	272278.888073	23.213989	258784.052639	21.599315	293708.103882	22.440456	270482.709595			25.189929	220786.367935	23.490724	262870.207455	23.128185	341620.395579			24.781227	240008.047684	24.557349	283183.632031			25.851654	251295.383464	26.085899	251850.448332	25.805471	224352.749571	26.902489	275070.990185	26.692507	279227.943854	26.455791	223605.746392	26.879218	289089.302246			28.742661	182941.241767	29.147840	283514.629147	29.177272	266889.565080
3.256897	323185.221527	0.951682	310257.926041	3.089238	212771.627985	3.864248	273994.023313	6.244198	282650.057408	8.795327	327663.528448	4.509699	293347.279509	6.334514	303218.899291			7.380273	332493.000172	9.476246	359587.225099	7.550816	274769.594034	8.770142	317271.371900					9.453144	246906.083073			11.025554	283279.871355	10.450252	246513.663608	10.699991	340126.428976	13.097352	317416.361743	12.375011	283026.580718	14.902612	259431.483060	11.141617	211520.591667	11.369049	287261.429707	11.976290	245800.607110	12.705963	272116.537075	13.944441	273921.891952	14.013149	203379.936849	15.733910	345498.339550	15.697568	375978.024728	14.799302	187550.263277	16.363605	298598.756879	19.186309	333634.190386			17.651705	253394.923669	18.466055	265876.408059	18.757379	264783.807432			17.992766	283348.476908	19.513010	263966.178402			19.878086	292897.329242	24.104334	275390.428059			20.083128	347184.887847			23.021141	264430.337136					21.702212	260215.696710			22.375450	254803.363959			23.113989	303110.451787	21.499315	261903.303619	22.340456	304647.255192			25.089929	163775.258705	23.390724	265136.063765	23.028185	326949.006696			24.681227	213005.458961	24.457349	300134.619931			25.751654	261379.070895	25.985899	259485.010587	25.705471	241201.046523	26.802489	260494.329226	26.592507	323146.303293	26.355791	239278.028474	26.779218	298452.522401			28.642661	206606.196333	29.047840	242783.576211	29.077272	294987.723539
3.156897	319166.486807	0.851682	288384.577976	2.989238	289871.008883	3.764248	254853.466974	6.144198	278573.070012	8.695327	313616.156533	4.409699	312167.671392	6.234514	280421.748753			7.280273	276189.750098	9.376246	303511.025191	7.450816	266082.323568	8.670142	317247.406594					9.353144	281738.406191			10.925554	273266.425821	10.350252	288816.973330	10.599991	226236.128573	12.997352	279135.208793	12.275011	309805.308321	14.802612	240854.964153	11.041617	245468.188703	11.269049	288958.216611	11.876290	246329.083815	12.605963	315454.262986	13.844441	277344.938880	13.913149	217753.936624	15.633910	318528.117729	15.597568	327838.244732	14.699302	319055.627726	16.263605	294010.183086	19.086309	339196.090659			17.551705	267313.314594	18.366055	238183.061554	18.657379	296522.871041			17.892766	292301.336248	19.413010	264908.561284			19.778086	248241.508477	24.004334	333847.614719			19.983128	335845.782688			22.921141	268751.230266					21.602212	317266.612466			22.275450	268677.581382			23.013989	333140.419234							24.989929	234763.836580	23.290724	263231.800702	22.928185	305263.245706			24.581227	272368.626277							25.885899	202691.153370	25.605471	204248.589547	26.702489	284829.955020	26.492507	254743.113214	26.255791	246205.606425	26.679218	270805.242188			28.542661	240664.407038	28.947840	213024.384795	28.977272	287923.373083
3.056897	322787.660925	0.751682	296235.318074	2.889238	301281.530207	3.664248	299085.807835	6.044198	324286.846279	8.595327	337765.058737	4.309699	260948.615677	6.134514	249269.765866			7.180273	252678.690506	9.276246	368416.704994	7.350816	294395.676626	8.570142	329175.825767					9.253144	277528.463480			10.825554	299041.992044	10.250252	298014.911161	10.499991	214472.072332	12.897352	273406.909560	12.175011	332089.987491	14.702612	277278.404328	10.941617	288675.283454	11.169049	289277.483230	11.776290	273508.674249	12.505963	287027.088158	13.744441	267605.354545	13.813149	216198.972568	15.533910	290604.121587	15.497568	315443.377106	14.599302	331051.776431			18.986309	290599.989420			17.451705	284344.254451	18.266055	255407.724154	18.557379	266932.358582			17.792766	263108.613974	19.313010	287932.285587			19.678086	278359.093371	23.904334	320691.918652			19.883128	335316.052064			22.821141	268428.217210					21.502212	318391.838519			22.175450	290253.420167			22.913989	312782.581899							24.889929	239640.339052	23.190724	202296.701712					24.481227	311648.125579							25.785899	210458.120134	25.505471	201294.721073	26.602489	221828.306692	26.392507	237212.026806	26.155791	239455.605234	26.579218	258418.262360			28.442661	238666.838431	28.847840	234512.991176	28.877272	262907.406951
2.956897	336655.374627	0.651682	312002.168981	2.789238	282590.466306	3.564248	307478.506288	5.944198	323476.455027	8.495327	295983.962216	4.209699	202549.377769	6.034514	303005.181233			7.080273	211849.464870	9.176246	392980.872605	7.250816	296444.437682	8.470142	324357.992571									10.725554	316062.800817	10.150252	276907.250972	10.399991	241214.512717	12.797352	251689.993884	12.075011	259222.646000	14.602612	221555.951081	10.841617	298275.472106			11.676290	291960.451444	12.405963	292546.351812	13.644441	258670.835404	13.713149	216717.388122	15.433910	304156.754371	15.397568	344379.555548	14.499302	301268.992152			18.886309	293900.657262			17.351705	270943.436771	18.166055	312549.811060	18.457379	298469.047495			17.692766	301058.739970	19.213010	265155.188337			19.578086	289757.225948	23.804334	273393.079711							22.721141	238787.235593					21.402212	304879.031002			22.075450	294592.753141			22.813989	280602.468852							24.789929	198997.214818	23.090724	168115.839228					24.381227	268321.640797							25.685899	239923.523386	25.405471	193964.226291	26.502489	265558.903256	26.292507	299950.362481	26.055791	249685.338707					28.342661	216139.668120	28.747840	253384.391112	28.777272	251554.849190
2.856897	359167.548895	0.551682	317222.439822	2.689238	331728.108436	3.464248	263647.896736	5.844198	322908.781745	8.395327	317244.485104			5.934514	309332.318037			6.980273	208864.307988	9.076246	360183.568408	7.150816	289442.259962	8.370142	336499.664962													10.299991	255155.398894	12.697352	214784.156402	11.975011	252443.201463	14.502612	285456.528510	10.741617	305249.297611			11.576290	280707.215176	12.305963	314029.286386	13.544441	235630.404168	13.613149	216607.420438	15.333910	298163.948465	15.297568	251810.224914	14.399302	311184.806210			18.786309	276101.398618			17.251705	255851.588720	18.066055	316292.511131	18.357379	315596.903813			17.592766	295493.966211	19.113010	238867.064388			19.478086	302608.671662	23.704334	270017.412452							22.621141	235532.527426					21.302212	292838.304535			21.975450	276451.959508			22.713989	264879.340960							24.689929	273191.707468	22.990724	198039.163704					24.281227	266557.133705							25.585899	218321.087359	25.305471	163528.603623	26.402489	261450.701072	26.192507	240565.052007							28.242661	221103.528673	28.647840	244639.801266	28.677272	265512.884530
2.756897	352217.611502	0.451682	297964.965934	2.589238	367201.461641	3.364248	226700.076211	5.744198	348514.556782	8.295327	302049.026611			5.834514	326800.491035			6.880273	295689.345377	8.976246	367312.482881	7.050816	313760.797648	8.270142	344915.961031													10.199991	248904.624437	12.597352	253516.323282	11.875011	282000.946549	14.402612	182863.069842					11.476290	293416.669586	12.205963	280690.378806	13.444441	223180.899919	13.513149	281143.447998	15.233910	268899.190062	15.197568	269014.417728	14.299302	257793.686962			18.686309	306397.990090			17.151705	290928.787478	17.966055	314602.555581	18.257379	297519.541374					19.013010	201170.134352			19.378086	286548.219406	23.604334	273648.577331							22.521141	285568.924693					21.202212	351319.308958			21.875450	280475.742049			22.613989	304073.510980							24.589929	257701.194898	22.890724	202333.716046					24.181227	251875.209973							25.485899	260824.771758	25.205471	274330.378406	26.302489	237740.682034	26.092507	220558.773102							28.142661	246030.910981	28.547840	249230.095159	28.577272	263626.515318
2.656897	330868.556791	0.351682	270948.660967	2.489238	319376.774579	3.264248	231682.381420	5.644198	316878.348008	8.195327	320944.530221			5.734514	308022.660771			6.780273	327867.810344	8.876246	353667.365215			8.170142	353305.863976													10.099991	298758.351429	12.497352	190231.152014	11.775011	286982.197251	14.302612	205006.262247					11.376290	283247.860130	12.105963	261465.645542	13.344441	239639.291159	13.413149	281518.564723	15.133910	248912.977263	15.097568	257582.159360					18.586309	266248.862763			17.051705	312196.609466	17.866055	264974.287297	18.157379	312512.681892					18.913010	219639.119073			19.278086	287183.991910	23.504334	317816.228518							22.421141	280312.958372					21.102212	258818.268905			21.775450	279954.431601			22.513989	291693.979964							24.489929	307987.439921							24.081227	275583.138481							25.385899	292899.821622	25.105471	242953.302678	26.202489	244487.176511	25.992507	238363.597030							28.042661	288552.849456	28.447840	251863.776297	28.477272	261503.519071
2.556897	362445.519142			2.389238	346673.131742	3.164248	296500.138703	5.544198	292835.037381	8.095327	283276.067857			5.634514	277021.836171			6.680273	280969.078462	8.776246	338827.703105																			12.397352	283142.985854	11.675011	274581.182175	14.202612	281186.059862					11.276290	246079.714117	12.005963	207106.659978	13.244441	237938.874337	13.313149	262940.547295	15.033910	304935.135901	14.997568	288948.172541					18.486309	270784.914399			16.951705	336540.568789	17.766055	288140.521938	18.057379	315833.337182					18.813010	249474.718581			19.178086	264819.588919	23.404334	226590.541909							22.321141	303179.348429					21.002212	287985.982783			21.675450	273366.689395			22.413989	301402.003904							24.389929	357659.722398							23.981227	316432.551858							25.285899	293854.184753	25.005471	183536.177938	26.102489	320688.542585	25.892507	263683.862910							27.942661	275245.172107	28.347840	242096.433777	28.377272	214903.064567
2.456897	342966.549762			2.289238	384478.385696	3.064248	333425.053165	5.444198	307881.752313	7.995327	298590.983036			5.534514	252448.243581			6.580273	297654.998858	8.676246	336724.753203																			12.297352	246746.911751	11.575011	285378.003752	14.102612	256525.549353							11.905963	300438.109724	13.144441	255199.917481	13.213149	257378.227224	14.933910	337447.760782	14.897568	256561.994280					18.386309	305263.242695					17.666055	332289.939568	17.957379	297573.550639									19.078086	195805.011585	23.304334	216917.411607							22.221141	317782.242223					20.902212	340619.349861			21.575450	300993.155709			22.313989	342752.456478							24.289929	287734.813466							23.881227	319853.620740							25.185899	248795.484078	24.905471	238900.568494	26.002489	245521.507887									27.842661	244638.919366	28.247840	266882.479148	28.277272	225745.377325
2.356897	314225.598491			2.189238	344395.921144	2.964248	328114.792058	5.344198	300259.262237	7.895327	312932.162705			5.434514	289197.443620			6.480273	257843.930875	8.576246	346165.356903																			12.197352	153230.158253	11.475011	271651.040782	14.002612	296133.038152							11.805963	333958.528604	13.044441	260453.151248	13.113149	218196.711816	14.833910	322101.686846	14.797568	316001.694769					18.286309	237572.468298							17.857379	297365.658649									18.978086	145621.773686	23.204334	200757.669695							22.121141	293141.830101					20.802212	327483.914055			21.475450	307367.805251			22.213989	321506.484353							24.189929	282814.702803							23.781227	292603.608066							25.085899	256514.763304			25.902489	244598.874901									27.742661	236411.091753	28.147840	274852.402385	28.177272	246449.785668
2.256897	311096.235637			2.089238	293406.083478			5.244198	302515.484671	7.795327	244292.884042			5.334514	288678.724011			6.380273	313821.426301	8.476246	335587.829831																			12.097352	189014.980868	11.375011	272527.604759	13.902612	216264.679324									12.944441	252293.332230	13.013149	283434.128196	14.733910	325702.954451	14.697568	350909.648399					18.186309	318301.687636							17.757379	275844.958725											23.104334	254458.530673							22.021141	304270.040861					20.702212	327834.656300			21.375450	294346.721640			22.113989	286310.606820							24.089929	253391.076557							23.681227	282891.457596							24.985899	281410.159889			25.802489	265815.491958									27.642661	254086.497366	28.047840	270937.345953	28.077272	245276.539375
2.156897	319052.421964			1.989238	263632.809987			5.144198	326452.610169	7.695327	240841.951573			5.234514	289974.026980			6.280273	314215.794139	8.376246	360348.507350																			11.997352	266207.097121	11.275011	319734.515942	13.802612	207444.396917									12.844441	275354.382161			14.633910	307855.789453	14.597568	319786.713125					18.086309	319555.386914							17.657379	261363.978594											23.004334	339999.240264							21.921141	307851.306067					20.602212	318861.867822			21.275450	281965.502988			22.013989	283746.270894							23.989929	246148.743334							23.581227	298565.554905							24.885899	262776.258894			25.702489	231778.796620											27.947840	233343.928635	27.977272	315614.375310
2.056897	313985.994896			1.889238	314693.978639			5.044198	303621.779594	7.595327	307016.161710			5.134514	297543.817095			6.180273	330746.250305	8.276246	314615.904920																			11.897352	244790.977213	11.175011	325678.805260	13.702612	198226.984545									12.744441	289420.702116			14.533910	340778.660005	14.497568	346997.006690					17.986309	362234.410734							17.557379	265228.676562											22.904334	290498.357597							21.821141	277869.252490					20.502212	320961.496814			21.175450	290488.904870			21.913989	241888.143374							23.889929	286012.445888							23.481227	305337.657652							24.785899	287943.647015			25.602489	273899.942227											27.847840	218939.549612		
1.956897	316346.412655			1.789238	266245.999600			4.944198	251547.263326	7.495327	311588.272512			5.034514	284973.501616			6.080273	289060.000251	8.176246	302666.023645																			11.797352	194216.480344	11.075011	347388.176102	13.602612	245491.333733									12.644441	269370.364542			14.433910	336928.030733	14.397568	265368.540210					17.886309	329157.877478							17.457379	266561.583485											22.804334	240239.948025							21.721141	312643.152371					20.402212	230308.483182			21.075450	289746.951498			21.813989	247651.083688							23.789929	254271.071545																																		
1.856897	345377.403133			1.689238	228107.416283			4.844198	231149.244318	7.395327	322399.961620			4.934514	273061.491583			5.980273	271321.905660	8.076246	293085.607414																			11.697352	279039.352521	10.975011	323867.558992	13.502612	260455.449460									12.544441	252733.397813			14.333910	345427.086148	14.297568	256513.716265					17.786309	271995.827840							17.357379	231471.968086											22.704334	232138.419054							21.621141	377552.734568					20.302212	285760.884365			20.975450	269080.043530			21.713989	278751.863728																																										
1.756897	343947.455255			1.589238	295157.352316			4.744198	228925.616512	7.295327	342450.670542			4.834514	270714.749774			5.880273	369387.473757	7.976246	274135.992981																			11.597352	288218.976998	10.875011	298411.969421	13.402612	220579.576553													14.233910	373499.974053	14.197568	236176.420430					17.686309	317065.704608							17.257379	241814.061923											22.604334	285165.074306							21.521141	305153.152780					20.202212	316988.766842							21.613989	282054.334991																																										
1.656897	315481.473295			1.489238	303146.891207			4.644198	269256.789545	7.195327	328453.724825			4.734514	264348.893920			5.780273	360763.899225	7.876246	260046.042881																			11.497352	261524.620146	10.775011	318410.442131	13.302612	198904.891509													14.133910	361776.239365	14.097568	291088.200259					17.586309	296889.709232							17.157379	273644.219185											22.504334	277776.518675							21.421141	250194.286866													21.513989	269503.739122																																										
1.556897	306501.407545			1.389238	301167.429518			4.544198	262499.179392	7.095327	298994.402843			4.634514	274725.622017			5.680273	328925.820474	7.776246	282427.024969																			11.397352	280340.608234			13.202612	241183.010828													14.033910	363616.114187	13.997568	280376.811472					17.486309	322036.126360							17.057379	266615.919287											22.404334	301460.516012							21.321141	284287.778932													21.413989	276280.070966																																										
1.456897	307007.785121			1.289238	256701.439566			4.444198	211268.498665	6.995327	323393.631694			4.534514	300803.519775					7.676246	249759.253509																			11.297352	321037.027516			13.102612	278296.253647													13.933910	327525.019911	13.897568	196205.370470					17.386309	302399.836275							16.957379	283871.360806											22.304334	338055.630929							21.221141	304512.150731													21.313989	313500.462101																																										
1.356897	324320.215763			1.189238	233800.549266			4.344198	201529.282913	6.895327	304200.463676			4.434514	319728.231621					7.576246	261738.822996																			11.197352	311395.755170			13.002612	258476.117327													13.833910	340616.861143	13.797568	285260.685676					17.286309	258027.123463							16.857379	307429.800945											22.204334	328615.132512							21.121141	282334.304266																																																								
1.256897	323277.479916			1.089238	280486.391758					6.795327	263692.526429									7.476246	288715.111774																			11.097352	263722.509349			12.902612	239783.486378													13.733910	362006.731583	13.697568	299554.066278					17.186309	319764.384743																			22.104334	356244.446974							21.021141	280264.154231																																																								
1.156897	302350.263061			0.989238	302583.874050					6.695327	391268.045824									7.376246	263123.252669																			10.997352	228952.891283			12.802612	163187.758459																					17.086309	312838.905117																			22.004334	303026.937826							20.921141	249273.482040																																																								
1.056897	292721.932707			0.889238	311477.668752					6.595327	343249.560282									7.276246	264042.449872																			10.897352	309775.858631			12.702612	185888.681097																					16.986309	310656.252305																			21.904334	248918.247830							20.821141	222350.018010																																																								
0.956897	308259.493953									6.495327	265907.219976									7.176246	265578.779354																			10.797352	214812.729048			12.602612	284622.432514																					16.886309	234179.026459																			21.804334	214460.606188							20.721141	264209.839884																																																								
0.856897	334470.315014									6.395327	266379.908727									7.076246	296271.061679																			10.697352	284351.484587			12.502612	289496.900388																					16.786309	289262.826395																			21.704334	277628.908795							20.621141	290909.313193																																																								
0.756897	358432.487914									6.295327	273216.775685									6.976246	306983.416095																							12.402612	311516.917120																					16.686309	301705.631089																			21.604334	278828.863718							20.521141	278281.416968																																																								
0.656897	345735.435199									6.195327	287738.361395									6.876246	295883.655467																							12.302612	188962.902516																					16.586309	262186.517726																			21.504334	238907.094985							20.421141	304469.347046																																																								
0.556897	339824.330411									6.095327	310575.021568									6.776246	271115.215534																							12.202612	168114.847502																					16.486309	350418.171961																			21.404334	303324.433412							20.321141	302889.613058																																																								
0.456897	356902.816568									5.995327	366917.882342									6.676246	301122.239119																							12.102612	259667.976507																					16.386309	318405.421537																			21.304334	271531.372539							20.221141	302208.528913																																																								
										5.895327	320041.400022									6.576246	340245.965092																							12.002612	271476.573943																																									21.204334	216690.193806							20.121141	322439.450496																																																								
										5.795327	321184.495973																																	11.902612	201321.565930																																									21.104334	282266.616958							20.021141	296521.534018																																																								
										5.695327	350251.259412																																																																											21.004334	236647.565407																																																																
										5.595327	325158.367981																																																																											20.904334	173481.111411																																																																
										5.495327	338682.558484																																																																											20.804334	231364.347821																																																																
										5.395327	311072.299655																																																																											20.704334	321487.971591																																																																
										5.295327	283089.288214																																																																											20.604334	310872.259567																																																																
										5.195327	305121.210342																																																																											20.504334	260643.187667																																																																
										5.095327	305273.108247																																																																											20.404334	272733.167597																																																																
										4.995327	341007.888061																																																																											20.304334	307967.325373																																																																
										4.895327	320531.973111																																																																											20.204334	326120.417758																																																																
										4.795327	279192.757142																																																																											20.104334	300782.465603																																																																
										4.695327	279115.248965																																																																											20.004334	323638.882136																																																																
										4.595327	301559.741626																																																																											19.904334	318067.846124																																																																
										4.495327	289778.428170																																																																											19.804334	320046.190408																																																																
																																																																																						19.704334	321161.979518																																																																
																																																																																						19.604334	288419.387205																																																																
																																																																																						19.504334	304615.282931																																																																
																																																																																						19.404334	297318.315646																																																																
																																																																																						19.304334	284887.217116																																																																
																																																																																						19.204334	289594.409262																																																																
																																																																																						19.104334	276503.972485																																																																
																																																																																						19.004334	315972.865901																																																																
