# Supplementary material for: KymoButler, a deep learning software for automated kymograph analysis
Source: eLife. 2019 Aug 13;8:e42288. doi: 10.7554/eLife.42288 (PMC6692109; doi:10.7554/eLife.42288)
Supplement: Figure 2—source data 2. — A ZIP file containing all analysed synthetic unidirectional movies, their kymographs, results from KymographClear based analysis and manually annotated ImageJ rois. [file elife-42288-fig2-data2.zip › N30/mov07/kymograph/kymograph_1/Results/Intensity_vs_position_backward.txt]

position1	intensity1	position2	intensity2	position3	intensity3	position4	intensity4	position5	intensity5	position6	intensity6	position7	intensity7	position8	intensity8	position9	intensity9	position10	intensity10	position11	intensity11	position12	intensity12	position13	intensity13	position14	intensity14	position15	intensity15	position16	intensity16	position17	intensity17	position18	intensity18	position19	intensity19	position20	intensity20	position21	intensity21	position22	intensity22	position23	intensity23	position24	intensity24	position25	intensity25	position26	intensity26	position27	intensity27	position28	intensity28	position29	intensity29	position30	intensity30	position31	intensity31	position32	intensity32	position33	intensity33	position34	intensity34	position35	intensity35	position36	intensity36	position37	intensity37	position38	intensity38	position39	intensity39	position40	intensity40	position41	intensity41	position42	intensity42	position43	intensity43	position44	intensity44	position45	intensity45	position46	intensity46
18.694528	247267.286835	10.405369	194021.203736	22.315926	269927.273540	1.755762	186993.920350	8.038575	189764.154314	12.210512	228966.828448	3.406742	214428.806417	0.063944	256376.419130	14.425624	239416.873104	5.423785	245383.410879	23.198405	196631.462407	23.406250	290219.142144	1.447428	210605.874021	22.119933	260631.079646	26.750000	116825.495896	24.650000	145180.719232	22.150000	154023.930016	1.783522	242279.514326	4.626038	224964.774330	1.469748	265666.581591	12.196094	140637.264546	15.812500	191923.986232	0.812500	229824.987550	1.750901	291854.401943	3.411197	242749.394391	9.704993	221758.617989	7.812547	231302.007922	17.315097	240516.776321	10.312063	298985.244285	2.325878	203309.615998	3.406250	251662.905155	4.811635	234311.499050	8.805884	231464.176401	7.805261	215986.564516	15.049842	237945.191687	6.991091	205952.140150	15.012500	163645.556252	19.559438	169085.791057	24.450000	155201.381543	9.425000	200991.239290	2.655992	222771.233853	12.645428	236613.530096	5.660401	207550.917458	2.427710	298265.470388	3.912500	272527.998368	23.327897	241116.371097
18.794528	229815.421159	10.505369	186271.172884	22.415926	263063.493332	1.855762	213352.922971	8.138575	172278.125209	12.310512	247466.100353	3.506742	219299.024420	0.163944	251525.948510	14.525624	275232.367159	5.523785	212366.275761	23.298405	239674.104853	23.506250	304347.717879	1.547428	195905.680425	22.219933	252113.975271	26.850000	141851.008017	24.750000	134628.541479	22.250000	141000.710841	1.883522	257453.472300	4.726038	225431.633150	1.569748	291646.184947	12.296094	137248.226032	15.912500	187228.023609	0.912500	256570.896218	1.850901	275695.243266	3.511197	227069.049844	9.804993	208768.120063	7.912547	229213.570120	17.415097	250668.904972	10.412063	312141.844715	2.425878	197826.570586	3.506250	273683.418178	4.911635	258208.443731	8.905884	211790.626465	7.905261	243566.236293	15.149842	239846.274853	7.091091	187146.559583	15.112500	166428.857601	19.659438	201164.442925	24.550000	168247.611372	9.525000	210347.550120	2.755992	214317.304252	12.745428	272123.037536	5.760401	230649.134290	2.527710	311594.365114	4.012500	279026.182004	23.427897	265301.318474
18.894528	180939.632882	10.605369	177727.277024	22.515926	245574.107350	1.955762	222732.241559	8.238575	252752.003119	12.410512	300973.820600	3.606742	204108.809960	0.263944	261031.964138	14.625624	255894.882777	5.623785	258907.075373	23.398405	240155.833431	23.606250	328556.101128	1.647428	225429.846361	22.319933	275058.344749	26.950000	160315.500064	24.850000	152352.169078	22.350000	141421.921766	1.983522	260256.573356	4.826038	233735.807119	1.669748	255697.377671	12.396094	162450.424418	16.012500	199749.595030	1.012500	275766.156052	1.950901	269667.263501	3.611197	216387.779810	9.904993	225629.364381	8.012547	232570.793599	17.515097	248138.104174	10.512063	346148.880776	2.525878	196827.577137	3.606250	287678.580929	5.011635	262642.922916	9.005884	229738.005091	8.005261	247442.275946	15.249842	231163.343557	7.191091	169964.045683	15.212500	153739.334181	19.759438	162041.088222	24.650000	182328.232989	9.625000	238092.653392	2.855992	216432.748978	12.845428	268927.058038	5.860401	232999.143355	2.627710	318363.158408	4.112500	304635.428901	23.527897	269223.966647
18.994528	214867.316458	10.705369	184261.352537	22.615926	271289.906455	2.055762	239956.554930	8.338575	240839.595344	12.510512	321843.243465	3.706742	207769.128489	0.363944	294950.925679	14.725624	176046.849582	5.723785	258396.786093	23.498405	242327.263215			1.747428	270341.241595	22.419933	302640.574392	27.050000	178299.080587	24.950000	173174.819927	22.450000	133681.637924	2.083522	273366.608901	4.926038	262256.853125	1.769748	239439.335364	12.496094	263597.244096	16.112500	233662.198215	1.112500	264114.491443	2.050901	296353.450777	3.711197	221397.430368	10.004993	271864.257813	8.112547	222714.386158	17.615097	213786.943155	10.612063	319483.293145	2.625878	212903.917287			5.111635	250429.168138	9.105884	233885.874606	8.105261	252900.427078	15.349842	254879.813789	7.291091	170349.149343	15.312500	178549.873152	19.859438	129141.874917	24.750000	174222.901486	9.725000	237474.740960	2.955992	232135.568950	12.945428	244556.354420	5.960401	214965.638445	2.727710	317058.756450	4.212500	291411.814701	23.627897	264113.302087
19.094528	251177.299693	10.805369	175459.925675	22.715926	350648.228197	2.155762	279695.042874	8.438575	247206.596131	12.610512	310491.874575	3.806742	224560.174950	0.463944	319776.783601	14.825624	181126.324975	5.823785	247021.381774	23.598405	208891.957931			1.847428	275201.737130	22.519933	334105.636296	27.150000	202613.755241	25.050000	201382.271697	22.550000	145607.223171	2.183522	289729.037823	5.026038	265663.521943	1.869748	309224.695230	12.596094	233644.376713			1.212500	272932.654997	2.150901	319293.327274	3.811197	241427.744075	10.104993	272859.104014	8.212547	225628.302025	17.715097	196233.573521	10.712063	305190.015891	2.725878	226001.906690			5.211635	276344.973361	9.205884	241049.165369	8.205261	241693.606889	15.449842	223525.620685	7.391091	190770.279976	15.412500	195727.355329	19.959438	141563.854804	24.850000	201634.894015	9.825000	199849.276116	3.055992	240291.828319	13.045428	228538.471081	6.060401	207977.766395	2.827710	346881.725262			23.727897	238321.715277
19.194528	289611.435264	10.905369	169875.151122			2.255762	265253.175787	8.538575	261705.772132	12.710512	296452.760255	3.906742	262893.391994	0.563944	300684.657514	14.925624	291364.660417	5.923785	262390.287491	23.698405	226228.882077			1.947428	265524.052417	22.619933	298772.347527	27.250000	213232.233080	25.150000	198705.576037	22.650000	185145.848165	2.283522	303861.584566	5.126038	275249.530183	1.969748	313423.616038	12.696094	253972.256609					2.250901	260512.343821	3.911197	300655.927378	10.204993	228110.571539	8.312547	233653.645838	17.815097	201363.914537	10.812063	259850.601459	2.825878	273101.770761			5.311635	307641.977332	9.305884	256831.985463	8.305261	222746.421208	15.549842	210549.810519	7.491091	211616.131945	15.512500	220326.990504	20.059438	159448.438817	24.950000	180681.484853	9.925000	200906.181714	3.155992	259110.217506	13.145428	251823.816696	6.160401	240667.066368	2.927710	354004.876905			23.827897	277690.627428
19.294528	286856.200920	11.005369	182083.529889			2.355762	276906.624817	8.638575	261904.874795	12.810512	292335.021898	4.006742	306538.463241	0.663944	261614.053515	15.025624	297688.612906	6.023785	256002.797162	23.798405	245783.274408			2.047428	283095.216072	22.719933	291999.955847	27.350000	244768.386500	25.250000	174270.881795	22.750000	218844.448624	2.383522	328723.662545	5.226038	260090.485948	2.069748	323978.196777	12.796094	278708.837433					2.350901	242473.983846	4.011197	279478.130962	10.304993	242477.447882	8.412547	240494.685856	17.915097	211702.987050			2.925878	225451.468118			5.411635	347213.979779	9.405884	257257.401289	8.405261	258508.765238	15.649842	219873.784055	7.591091	246530.591794			20.159438	158000.946296	25.050000	161505.734375	10.025000	195845.665660	3.255992	274544.179943	13.245428	267040.724704	6.260401	242320.212337	3.027710	349404.407968			23.927897	280436.732203
19.394528	296007.986261	11.105369	184409.657023			2.455762	279120.144600	8.738575	280910.284484	12.910512	311047.091570	4.106742	339317.016669	0.763944	229415.429697	15.125624	279451.783247	6.123785	274200.158938	23.898405	252195.773556			2.147428	313777.105512	22.819933	296823.509251	27.450000	279513.673051	25.350000	168726.060068	22.850000	217444.161375	2.483522	334175.359707	5.326038	238049.030988	2.169748	318023.896542	12.896094	259474.626880					2.450901	213293.783089	4.111197	287040.949976	10.404993	274028.161017	8.512547	270845.198565	18.015097	210207.492987			3.025878	226853.088832			5.511635	294839.612250	9.505884	254441.055957	8.505261	241253.667916	15.749842	253963.083479	7.691091	266873.206837			20.259438	132388.824866	25.150000	211723.287580	10.125000	225466.029112	3.355992	312401.941934	13.345428	286909.876839	6.360401	304706.034272	3.127710	321968.070618			24.027897	264363.058269
19.494528	333524.353535	11.205369	186953.391945			2.555762	289536.313907	8.838575	270752.511051	13.010512	311275.858366	4.206742	258694.541849	0.863944	199689.254018	15.225624	272187.460788	6.223785	293042.935206	23.998405	247728.634104			2.247428	324163.186024	22.919933	297427.339007	27.550000	299857.712899	25.450000	171366.429079	22.950000	176296.093496	2.583522	324577.454908	5.426038	268538.018288	2.269748	318404.898510	12.996094	261480.416548					2.550901	155859.602707	4.211197	283816.450147	10.504993	307893.765208	8.612547	221791.951822	18.115097	249315.029295			3.125878	226112.627446			5.611635	279461.485885	9.605884	264183.382416	8.605261	226599.883337	15.849842	302284.969537	7.791091	250851.930896			20.359438	155137.552757	25.250000	263452.635349	10.225000	217968.962015	3.455992	322371.528505	13.445428	294879.977706	6.460401	325083.222479	3.227710	306123.470133			24.127897	229057.918107
19.594528	303458.868467	11.305369	186250.529628			2.655762	300142.619379	8.938575	284725.118517	13.110512	310691.738541	4.306742	252302.346323	0.963944	274516.328779	15.325624	294791.799872	6.323785	298052.514787	24.098405	215936.887182			2.347428	310050.995333	23.019933	321114.713601	27.650000	321174.426352	25.550000	172794.847064	23.050000	175947.037110	2.683522	320021.411952	5.526038	279705.590004	2.369748	321353.957898	13.096094	264657.744763					2.650901	157999.919765	4.311197	298502.784584	10.604993	263398.743347	8.712547	145885.843132	18.215097	297353.859977							5.711635	254107.350524	9.705884	252184.798471	8.705261	217132.467841	15.949842	242957.992580	7.891091	227082.968744			20.459438	202384.821295	25.350000	291332.988801	10.325000	219674.755284	3.555992	334130.309757	13.545428	277587.321104	6.560401	285971.109441	3.327710	300632.416516			24.227897	211577.560673
19.694528	309138.721281	11.405369	174469.895573			2.755762	312485.848120	9.038575	276130.033887	13.210512	315081.642569	4.406742	260258.027681	1.063944	263849.397338	15.425624	271684.706339	6.423785	276780.125020	24.198405	224616.295591			2.447428	299964.085651	23.119933	301170.324369	27.750000	304194.939325	25.650000	160589.544089	23.150000	175362.986264	2.783522	289073.690285	5.626038	276619.862924	2.469748	299795.018414	13.196094	231985.680508					2.750901	186419.341639	4.411197	289390.274548	10.704993	298729.152253	8.812547	224512.553904	18.315097	291226.374257							5.811635	248239.193145	9.805884	246357.286790	8.805261	205817.378647	16.049842	226266.671619	7.991091	233706.935264			20.559438	194720.864035	25.450000	252166.633583	10.425000	243160.875314	3.655992	328159.752096	13.645428	227744.412973	6.660401	264084.884759						
19.794528	332295.200650	11.505369	173281.660712			2.855762	310145.962182	9.138575	297625.561476	13.310512	317942.301097	4.506742	268600.508181	1.163944	267403.350319	15.525624	276000.840728	6.523785	252111.999407	24.298405	234458.571700			2.547428	290980.041278	23.219933	281996.457983	27.850000	235928.647947	25.750000	149136.935038	23.250000	156627.079049	2.883522	293593.363174	5.726038	266177.983118	2.569748	290287.643509	13.296094	205331.566632					2.850901	198574.428976	4.511197	286976.917308	10.804993	294270.284097	8.912547	276105.775585	18.415097	281513.047405							5.911635	268369.168221	9.905884	267377.349657	8.905261	198875.593855	16.149842	254775.930095	8.091091	268176.480567			20.659438	172234.253130	25.550000	230648.750168	10.525000	207743.601335	3.755992	371566.394059	13.745428	218924.886085	6.760401	265288.947381						
19.894528	346845.723626	11.605369	156375.526530			2.955762	283616.693944	9.238575	357488.921340	13.410512	308550.822964	4.606742	291414.320847	1.263944	269604.027876	15.625624	231485.031088	6.623785	234186.864483	24.398405	266927.217843			2.647428	286244.576875	23.319933	255613.294100	27.950000	249545.040963	25.850000	173293.369313	23.350000	172876.584406	2.983522	270079.155768	5.826038	246769.394047	2.669748	269038.378544	13.396094	245078.746715					2.950901	183929.751499	4.611197	306754.947246	10.904993	291422.305612	9.012547	322680.591486	18.515097	325087.132607							6.011635	296846.645167	10.005884	262934.485099	9.005261	214725.848466	16.249842	222508.890012	8.191091	240222.196457			20.759438	149521.215500	25.650000	258014.518780			3.855992	386432.109065	13.845428	259507.422823	6.860401	250119.045322						
19.994528	319253.160282	11.705369	169441.968688			3.055762	270345.853294	9.338575	315854.584632	13.510512	278522.186362	4.706742	268777.604967	1.363944	259407.727916	15.725624	193226.930844	6.723785	258194.944639	24.498405	251278.221036			2.747428	248387.965945			28.050000	279781.970674	25.950000	182979.705392	23.450000	153212.470676	3.083522	273048.879194	5.926038	228432.432200	2.769748	250351.101565	13.496094	283923.647154					3.050901	159054.087357	4.711197	280801.161098	11.004993	292579.451075	9.112547	259168.736022	18.615097	326830.484280							6.111635	278125.063488	10.105884	255247.918194	9.105261	215178.739878	16.349842	257617.851894	8.291091	243741.944441			20.859438	168643.164399	25.750000	271942.625461			3.955992	379838.345629	13.945428	268248.480454	6.960401	239344.347184						
20.094528	300150.986320	11.805369	183593.862654			3.155762	282385.797443	9.438575	298836.338217	13.610512	251052.317609	4.806742	291079.001676	1.463944	255847.285193			6.823785	293233.951147	24.598405	283147.725881			2.847428	183776.042209			28.150000	297145.658501	26.050000	184814.236139	23.550000	171785.824235	3.183522	238283.648128	6.026038	202093.064035	2.869748	262398.012073	13.596094	290829.118554							4.811197	296224.659864	11.104993	294368.381460	9.212547	239275.938933	18.715097	299672.220163							6.211635	327832.365585	10.205884	256742.254954	9.205261	193452.396457	16.449842	231478.372360	8.391091	260899.925664			20.959438	200802.482043	25.850000	256063.529613			4.055992	346320.548322	14.045428	246962.534179	7.060401	245049.421444						
20.194528	310041.155259	11.905369	160593.454439			3.255762	308356.758856	9.538575	282678.354161	13.710512	299439.511755	4.906742	286120.624745					6.923785	310983.340768	24.698405	275288.935409			2.947428	184071.780841			28.250000	277680.970398	26.150000	195616.617963	23.650000	171947.994618	3.283522	296670.566509	6.126038	190635.131972	2.969748	294878.539112	13.696094	269719.314828							4.911197	291592.857121	11.204993	270806.067136	9.312547	284316.730930	18.815097	251615.999585							6.311635	320864.405446	10.305884	244392.578184	9.305261	183366.053365	16.549842	185281.832495	8.491091	296536.225005			21.059438	221135.638454	25.950000	206772.733125			4.155992	299338.868286	14.145428	253339.683975	7.160401	260974.772810						
20.294528	356630.433721	12.005369	149955.085262			3.355762	309202.460352	9.638575	289857.950301	13.810512	301440.947796	5.006742	268764.252909					7.023785	303599.045270	24.798405	247336.641736			3.047428	171012.086350			28.350000	261657.187945	26.250000	192425.476215	23.750000	176635.587205	3.383522	308737.063283	6.226038	182392.628906	3.069748	259275.275191	13.796094	281062.535365							5.011197	281482.594072	11.304993	257390.837306	9.412547	277465.589192	18.915097	217119.592066							6.411635	315687.846934	10.405884	230818.377037	9.405261	203471.784698	16.649842	212825.636096	8.591091	267861.519532			21.159438	239016.187738	26.050000	167636.999051			4.255992	322254.612581	14.245428	249436.537752	7.260401	268886.674913						
20.394528	317883.913173	12.105369	150380.667657			3.455762	304823.436471	9.738575	274373.363270	13.910512	293518.604408	5.106742	260835.431343					7.123785	302118.655134	24.898405	260640.498306			3.147428	236413.186988			28.450000	243372.544682	26.350000	150056.606944	23.850000	150940.957505	3.483522	274890.507370	6.326038	183350.116877	3.169748	240464.931645	13.896094	301759.751783							5.111197	276630.300020	11.404993	273514.374211	9.512547	238510.983059	19.015097	232337.080451							6.511635	309357.034034	10.505884	205000.706684	9.505261	196231.231414	16.749842	264923.330765	8.691091	260366.676805			21.259438	212679.502758	26.150000	178495.780953			4.355992	328200.823173	14.345428	246243.396346								
20.494528	311512.829229	12.205369	183199.398752			3.555762	277604.264786			14.010512	308825.064607	5.206742	248933.585806					7.223785	338682.968854	24.998405	329623.417743			3.247428	273799.695599			28.550000	207354.402226	26.450000	156301.128896	23.950000	154068.196114	3.583522	267386.008588	6.426038	183030.214213	3.269748	242092.949741	13.996094	268027.754576							5.211197	278388.056829	11.504993	262378.501164	9.612547	204359.082717	19.115097	262408.988528							6.611635	318644.001554	10.605884	197848.703663	9.605261	255358.821664	16.849842	292765.917856	8.791091	255812.043395			21.359438	183772.255964	26.250000	178775.676441			4.455992	310335.843376	14.445428	233943.449853								
20.594528	327153.203610	12.305369	175057.034672			3.655762	239618.854956			14.110512	335965.492140	5.306742	218627.966962					7.323785	322378.226444	25.098405	315462.954905			3.347428	304448.218707			28.650000	188381.680092	26.550000	203865.379949	24.050000	169584.876218	3.683522	318596.693184			3.369748	281842.945306	14.096094	276367.100870							5.311197	300594.328964	11.604993	238597.629396	9.712547	220154.544137	19.215097	289407.638162							6.711635	340857.937132	10.705884	206218.647380	9.705261	262405.078001	16.949842	249727.731970	8.891091	259851.092604									4.555992	306416.923021										
20.694528	349257.910389	12.405369	170884.645478							14.210512	341004.045919	5.406742	268561.626933					7.423785	315286.797293	25.198405	326841.071266			3.447428	229908.636169			28.750000	215680.167646	26.650000	217756.720978	24.150000	197272.996290	3.783522	298344.190952			3.469748	305113.955943	14.196094	284455.236854							5.411197	355180.779137	11.704993	223910.694225	9.812547	203490.344049	19.315097	313462.680368							6.811635	305928.530110	10.805884	203825.547491	9.805261	267295.161237			8.991091	270143.233868									4.655992	310136.971573										
20.794528	328089.663706	12.505369	171238.211924							14.310512	334576.864455	5.506742	316864.365923					7.523785	329381.525185	25.298405	320115.913187			3.547428	215102.324864			28.850000	248900.516810	26.750000	238041.520267	24.250000	182926.529490	3.883522	277453.295230			3.569748	314653.842150	14.296094	277102.339228							5.511197	311104.641636	11.804993	205093.183631	9.912547	214118.206293	19.415097	287176.944988							6.911635	294659.028119	10.905884	197459.252937	9.905261	264648.639917			9.091091	258048.985192																				
20.894528	324098.490436	12.605369	164686.976798							14.410512	291009.642618	5.606742	332090.225060					7.623785	298006.151173	25.398405	318363.633081			3.647428	262963.408535			28.950000	273164.026224	26.850000	254842.870712	24.350000	172338.934794	3.983522	265845.313278			3.669748	255954.700668	14.396094	294883.364845							5.611197	272561.849525	11.904993	294130.798175	10.012547	229716.810349	19.515097	288472.879433							7.011635	323242.714830	11.005884	206797.055214	10.005261	278908.165943			9.191091	260256.465931																				
20.994528	299758.627527	12.705369	149577.265035							14.510512	273693.422473	5.706742	313831.494703					7.723785	302806.320745	25.498405	333506.059493			3.747428	215403.726042							24.450000	200775.285120	4.083522	273934.317882			3.769748	269076.961535	14.496094	311962.163969							5.711197	254694.035967	12.004993	257523.638985	10.112547	260120.211351	19.615097	313310.752500							7.111635	295666.676187	11.105884	256048.007375	10.105261	278580.617765			9.291091	277856.165938																				
21.094528	277377.465031	12.805369	146056.449721							14.610512	289341.964041	5.806742	286022.298276					7.823785	304218.819611	25.598405	344024.621819			3.847428	236541.666544							24.550000	208474.601195	4.183522	314128.037141			3.869748	282461.216882	14.596094	294131.409760							5.811197	260802.061338	12.104993	230387.710962	10.212547	274305.137925	19.715097	302410.015956							7.211635	314848.501557	11.205884	242283.425418	10.205261	225219.312473			9.391091	290681.680510																				
21.194528	283059.467789	12.905369	176642.722378							14.710512	322790.856706	5.906742	255943.498498					7.923785	316667.827183	25.698405	330746.173486			3.947428	241791.723082									4.283522	314596.244111			3.969748	275741.142752	14.696094	254175.424798							5.911197	285241.213338	12.204993	203048.743916	10.312547	291562.206700	19.815097	298522.179004							7.311635	334365.687329	11.305884	299214.571208	10.305261	242461.793020			9.491091	231744.024820																				
21.294528	303573.328846	13.005369	197007.076660							14.810512	332591.544094	6.006742	306564.792984					8.023785	322349.948536	25.798405	299952.354063			4.047428	224992.106441									4.383522	297018.926247			4.069748	275558.414133	14.796094	221981.588560							6.011197	254692.059023	12.304993	197199.969286	10.412547	269995.356285	19.915097	300332.398455							7.411635	337505.263086	11.405884	330229.009604	10.405261	267642.248783			9.591091	213391.399789																				
21.394528	231101.795286	13.105369	196360.312566							14.910512	307285.374094	6.106742	297880.610049					8.123785	300769.989133	25.898405	260123.317659													4.483522	277101.501644			4.169748	295437.988194	14.896094	266946.113468							6.111197	277129.600928	12.404993	246862.867669	10.512547	261463.953643	20.015097	300019.695134							7.511635	315308.361673	11.505884	219010.756974	10.505261	279909.334138			9.691091	206051.573520																				
21.494528	246834.936625	13.205369	187997.906102							15.010512	299079.321697	6.206742	299807.722475							25.998405	226709.454907													4.583522	233483.657194			4.269748	255224.953669	14.996094	283046.489126							6.211197	283513.408796	12.504993	275519.822624	10.612547	257519.674297	20.115097	290339.587088							7.611635	320443.420582	11.605884	192626.653251	10.605261	274847.966281			9.791091	212168.476496																				
21.594528	255432.178579	13.305369	196931.353832							15.110512	283281.364053	6.306742	305747.167051																					4.683522	216119.576665					15.096094	245472.373902							6.311197	281271.459722	12.604993	178643.746220	10.712547	278725.679328	20.215097	283840.003805							7.711635	319038.486713	11.705884	272281.582843	10.705261	261887.706661			9.891091	212172.219886																				
21.694528	253658.626188									15.210512	284196.679461	6.406742	307039.517875																					4.783522	231520.738765					15.196094	217351.280492							6.411197	292940.930996			10.812547	291251.119012	20.315097	277405.412399							7.811635	300342.773271	11.805884	245736.044864	10.805261	244487.833190																								
21.794528	253797.056134									15.310512	312918.491415	6.506742	266565.228960																					4.883522	304320.093936					15.296094	242103.149709							6.511197	293940.262882			10.912547	319686.210108	20.415097	267796.845512							7.911635	279965.391793	11.905884	227748.096694	10.905261	242240.926848																								
21.894528	295777.342332									15.410512	326498.279587	6.606742	266058.842142																					4.983522	305853.498273					15.396094	322721.537391							6.611197	269455.470280			11.012547	322154.353633	20.515097	224850.267015							8.011635	316247.299631	12.005884	215657.331948	11.005261	261668.214280																								
21.994528	306857.462879									15.510512	302703.087423	6.706742	259915.759046																					5.083522	306265.402643					15.496094	309877.018143							6.711197	279620.888524			11.112547	304335.034942	20.615097	217741.367838							8.111635	312539.425939	12.105884	275950.946463	11.105261	310927.371619																								
22.094528	261722.207093									15.610512	288762.098275	6.806742	326570.481050																					5.183522	291101.517005					15.596094	285669.535390							6.811197	259930.584809			11.212547	322822.704593	20.715097	238010.696346							8.211635	308278.574881	12.205884	259095.152071	11.205261	282782.263379																								
22.194528	203529.213226									15.710512	285032.190080	6.906742	326737.590461																					5.283522	271336.517453					15.696094	289564.706210							6.911197	289730.156095			11.312547	322370.932965	20.815097	224754.465240							8.311635	299568.331803	12.305884	242432.470605	11.305261	250266.274671																								
22.294528	208752.804602									15.810512	290894.039821	7.006742	321493.774404																					5.383522	312509.832036					15.796094	277175.299882							7.011197	246830.241402			11.412547	329745.659860	20.915097	200327.210562							8.411635	292036.086731	12.405884	222662.388190	11.405261	252795.722183																								
22.394528	279821.390669									15.910512	234735.569206	7.106742	301166.319894																					5.483522	347659.752829					15.896094	262489.423077							7.111197	194489.973737			11.512547	345426.342203	21.015097	196425.387259							8.511635	313696.671000	12.505884	223802.098503	11.505261	256760.844763																								
22.494528	321334.518526									16.010512	248540.776339	7.206742	290661.668399																					5.583522	351779.085826					15.996094	250484.181063							7.211197	217768.486096			11.612547	338635.634419	21.115097	185813.038082							8.611635	307245.162102	12.605884	261747.301820	11.605261	235328.230482																								
22.594528	315954.740775									16.110512	272820.659231	7.306742	291955.412322																					5.683522	362640.690021					16.096094	238434.233404							7.311197	249508.104326			11.712547	366175.876349	21.215097	168858.159140							8.711635	341154.249180	12.705884	240677.585556	11.705261	209915.670419																								
22.694528	287026.218159									16.210512	238201.473244	7.406742	302808.976780																					5.783522	348430.928241					16.196094	215557.765567							7.411197	269519.231233			11.812547	314017.562142	21.315097	179627.076419							8.811635	338954.997703	12.805884	215360.402737	11.805261	201108.151453																								
22.794528	291531.355253									16.310512	184169.432643	7.506742	302246.073702																					5.883522	306877.106368					16.296094	258276.682462							7.511197	280994.949732			11.912547	311463.381464	21.415097	199460.839917							8.911635	315288.473871	12.905884	212710.206284	11.905261	217132.171002																								
22.894528	262669.876908									16.410512	215232.010553	7.606742	303576.961656																					5.983522	273538.188305					16.396094	272141.137857							7.611197	256738.727999			12.012547	311784.155932	21.515097	208049.889021							9.011635	243751.190945	13.005884	251212.599336	12.005261	190761.775262																								
22.994528	245206.755453									16.510512	279872.057662	7.706742	307574.943503																					6.083522	261246.256670					16.496094	297065.568842							7.711197	276424.243532			12.112547	315246.799133	21.615097	215410.558482									13.105884	262821.489068	12.105261	174771.176498																								
23.094528	209617.514814									16.610512	227588.012147	7.806742	305366.509909																					6.183522	278606.359897					16.596094	327653.508327							7.811197	237128.608848															13.205884	276416.724436	12.205261	166826.290598																								
23.194528	255944.008424									16.710512	281894.650436	7.906742	302212.615536																					6.283522	247534.880292					16.696094	326459.611496							7.911197	205069.945456															13.305884	260670.016308	12.305261	180352.171232																								
23.294528	294860.983351									16.810512	321497.067739	8.006742	294276.551165																											16.796094	281212.265153							8.011197	194229.768211															13.405884	238320.974686	12.405261	173925.919582																								
23.394528	312482.649904									16.910512	310426.017359	8.106742	287770.739472																											16.896094	281054.577454																							13.505884	222797.955860																										
23.494528	280929.691790									17.010512	253583.525463	8.206742	284330.975951																											16.996094	322914.313518																							13.605884	265578.758301																										
										17.110512	243994.812742																													17.096094	373216.805795																							13.705884	284385.694861																										
										17.210512	298971.702912																													17.196094	332420.412846																							13.805884	281599.807493																										
										17.310512	317388.466549																													17.296094	347543.410335																							13.905884	262547.510779																										
										17.410512	331687.802097																													17.396094	353972.834889																							14.005884	206098.871741																										
										17.510512	329506.607638																													17.496094	340382.918293																																																		
										17.610512	318455.776382																													17.596094	333517.299478																																																		
										17.710512	293636.462238																													17.696094	365873.231444																																																		
										17.810512	293456.555192																													17.796094	299640.234861																																																		
										17.910512	294144.872639																													17.896094	252986.828608																																																		
										18.010512	286802.745999																													17.996094	205975.648684																																																		
										18.110512	296129.654978																													18.096094	187889.140023																																																		
										18.210512	322553.458440																													18.196094	160264.592392																																																		
										18.310512	336816.563442																																																																																
										18.410512	342625.873262																																																																																
										18.510512	360127.885981																																																																																
										18.610512	325654.434122																																																																																
