# Supplementary material for: KymoButler, a deep learning software for automated kymograph analysis
Source: eLife. 2019 Aug 13;8:e42288. doi: 10.7554/eLife.42288 (PMC6692109; doi:10.7554/eLife.42288)
Supplement: Figure 2—source data 2. — A ZIP file containing all analysed synthetic unidirectional movies, their kymographs, results from KymographClear based analysis and manually annotated ImageJ rois. [file elife-42288-fig2-data2.zip › N30/mov07/kymograph/kymograph_1/Results/lines_coordinates_in_pixel_forward.txt]

position_line1	frame_line1	position_line2	frame_line2	position_line3	frame_line3	position_line4	frame_line4	position_line5	frame_line5	position_line6	frame_line6	position_line7	frame_line7	position_line8	frame_line8	position_line9	frame_line9	position_line10	frame_line10	position_line11	frame_line11	position_line12	frame_line12	position_line13	frame_line13	position_line14	frame_line14	position_line15	frame_line15	position_line16	frame_line16	position_line17	frame_line17	position_line18	frame_line18	position_line19	frame_line19	position_line20	frame_line20	position_line21	frame_line21	position_line22	frame_line22	position_line23	frame_line23	position_line24	frame_line24	position_line25	frame_line25	position_line26	frame_line26	position_line27	frame_line27	position_line28	frame_line28	position_line29	frame_line29	position_line30	frame_line30	position_line31	frame_line31	position_line32	frame_line32	position_line33	frame_line33	position_line34	frame_line34	position_line35	frame_line35	position_line36	frame_line36	position_line37	frame_line37	position_line38	frame_line38	position_line39	frame_line39	position_line40	frame_line40	position_line41	frame_line41	position_line42	frame_line42	position_line43	frame_line43	position_line44	frame_line44	position_line45	frame_line45	position_line46	frame_line46	position_line47	frame_line47	position_line48	frame_line48	position_line49	frame_line49	position_line50	frame_line50	position_line51	frame_line51	position_line52	frame_line52	position_line53	frame_line53	position_line54	frame_line54	position_line55	frame_line55	position_line56	frame_line56	position_line57	frame_line57	position_line58	frame_line58	position_line59	frame_line59	position_line60	frame_line60	position_line61	frame_line61	position_line62	frame_line62	position_line63	frame_line63	position_line64	frame_line64	position_line65	frame_line65	position_line66	frame_line66	position_line67	frame_line67	position_line68	frame_line68	position_line69	frame_line69	position_line70	frame_line70	position_line71	frame_line71	position_line72	frame_line72	position_line73	frame_line73	position_line74	frame_line74	position_line75	frame_line75	position_line76	frame_line76
199.000000	258.593617	260.000000	282.023487	247.000000	260.750468	299.000000	252.796029	286.000000	228.986186	271.000000	203.657860	43.000000	246.574972	244.000000	227.504576	41.000000	246.279198	79.000000	217.571851	274.000000	196.756819	300.000000	216.319336	92.000000	203.911028	278.000000	197.410993	100.000000	196.233665	59.000000	197.090378	268.000000	200.135188	291.000000	181.387826	22.000000	187.290626	82.000000	184.790864	103.000000	160.088187	135.000000	167.670799	132.000000	142.295664	300.000000	180.317428	189.000000	178.069770	271.000000	171.914230	46.000000	164.747997	256.000000	151.827947	27.000000	151.668128	82.000000	133.886476	172.000000	134.609524	123.000000	143.804668	193.000000	127.927898	181.000000	99.524085	77.000000	136.243954	104.000000	115.119034	173.000000	107.084351	209.000000	103.899359	189.000000	129.713485	213.000000	111.589810	231.000000	96.552902	162.000000	110.347430	300.000000	92.742646	182.000000	50.548114	204.000000	105.769103	227.000000	90.875329	237.000000	90.649590	158.000000	60.977926	180.000000	98.565441	189.000000	93.170562	209.000000	74.527580	249.000000	87.818481	254.000000	67.653534	202.000000	78.841385	274.000000	60.061229	263.000000	76.626292	166.000000	68.139263	261.000000	68.576522	297.000000	40.843286	134.000000	57.638907	280.000000	61.558448	291.000000	52.025386	40.000000	44.937650	146.000000	47.165624	33.000000	48.301417	54.000000	34.294695	46.000000	31.547838	255.000000	34.743577	176.000000	23.800857	211.000000	25.905397	229.000000	28.254216	65.000000	23.638113	53.000000	25.515924	78.000000	5.259862	293.000000	0.896015	66.000000	0.901399
198.000000	259.431033	259.000000	282.942864	246.000000	261.107620	298.000000	253.919013	285.000000	229.558024	270.000000	204.046729	42.000000	247.231043	243.000000	228.654859	40.000000	246.780778	78.000000	218.197270	273.000000	197.237541	299.000000	216.664341	91.000000	204.686125	277.000000	198.074871	99.000000	196.865690	58.000000	197.846734	267.000000	201.208361	290.000000	182.101089	21.000000	187.704339	81.000000	185.209312	102.000000	161.026481	134.000000	168.249893	131.000000	142.973884	299.000000	180.850227	188.000000	178.549253	270.000000	172.559972	45.000000	165.132738	255.000000	152.555594	26.000000	152.068897	81.000000	134.660897	171.000000	135.024325	122.000000	144.209289	192.000000	128.800009	180.000000	100.136907	76.000000	136.682727	103.000000	115.846868	172.000000	107.594552	208.000000	104.426213	188.000000	130.241693	212.000000	112.554877	230.000000	97.186898	161.000000	110.966349	299.000000	93.695633	181.000000	50.956661	203.000000	106.104940	226.000000	91.462105	236.000000	91.258047	157.000000	61.788589	179.000000	99.063293	188.000000	93.553717	208.000000	74.977877	248.000000	88.190684	253.000000	68.245502	201.000000	79.377716	273.000000	60.860115	262.000000	77.387415	165.000000	69.051626	260.000000	69.390240	296.000000	41.358140	133.000000	58.546614	279.000000	62.197255	290.000000	52.454117	39.000000	45.437813	145.000000	48.209173	32.000000	49.157405	53.000000	35.049759	45.000000	32.141015	254.000000	35.147002	175.000000	24.149365	210.000000	26.244458	228.000000	28.629966	64.000000	24.777530	52.000000	25.960496	77.000000	5.886923	292.000000	1.521600	65.000000	1.553157
197.000000	260.268448	258.000000	284.115185	245.000000	261.985311	297.000000	254.878056	284.000000	230.362738	269.000000	204.865572	41.000000	247.887114	242.000000	229.805142	39.000000	247.282358	77.000000	218.822689	272.000000	198.103451	298.000000	217.009346	90.000000	205.461223	276.000000	198.869063	98.000000	197.976962	57.000000	198.753549	266.000000	202.281535	289.000000	183.038937	20.000000	188.118051	80.000000	185.627761	101.000000	161.964775	133.000000	168.828986	130.000000	143.991485	298.000000	181.258718	187.000000	179.028737	269.000000	173.205715	44.000000	165.796116	254.000000	153.266604	25.000000	152.469667	80.000000	135.464824	170.000000	135.680125	121.000000	145.050904	191.000000	129.672120	179.000000	100.736636	75.000000	137.121500	102.000000	116.574702	171.000000	108.104753	207.000000	105.223069	187.000000	130.769901	211.000000	113.181055	229.000000	97.820894	160.000000	111.431094	298.000000	94.648620	180.000000	51.365209	202.000000	106.928228	225.000000	92.048881	235.000000	91.866503	156.000000	62.599252	178.000000	99.435525	187.000000	93.936872	207.000000	75.987352	247.000000	88.562888	252.000000	68.837471	200.000000	79.881139	272.000000	61.659000	261.000000	78.148538	164.000000	69.726726	259.000000	70.203959	295.000000	41.759895	132.000000	59.454321	278.000000	62.836063	289.000000	53.275374	38.000000	46.095914	144.000000	48.990168	31.000000	50.099761	52.000000	35.804824	44.000000	32.734192	253.000000	35.637207	174.000000	24.497873	209.000000	27.188394	227.000000	29.005716	63.000000	25.916946	51.000000	26.717269	76.000000	6.543666	291.000000	2.147186	64.000000	2.538016
196.000000	261.105864	257.000000	284.952504	244.000000	262.863001	296.000000	255.837100	283.000000	231.167452	268.000000	205.684414	40.000000	248.543185	241.000000	230.422150	38.000000	248.262153	76.000000	219.448108	271.000000	198.969362	297.000000	217.944813	89.000000	206.236320	275.000000	199.421843	97.000000	198.994833	56.000000	199.660363	265.000000	202.959087	288.000000	183.976785	19.000000	188.531764	79.000000	186.724774	100.000000	162.903069	132.000000	169.408080	129.000000	145.009087	297.000000	182.397578	186.000000	179.508221	268.000000	173.851457	43.000000	166.459493	253.000000	153.977613	24.000000	152.935859	79.000000	136.268750	169.000000	136.335925	120.000000	145.881737	190.000000	130.544231	178.000000	101.660563	74.000000	138.137814	101.000000	117.043011	170.000000	108.614953	206.000000	106.019925	186.000000	131.298109	210.000000	113.807232	228.000000	98.454890	159.000000	112.154421	297.000000	95.601607	179.000000	52.096967	201.000000	107.751515	224.000000	92.635657	234.000000	92.881862	155.000000	63.409915	177.000000	99.807756	186.000000	94.694342	206.000000	76.996828	246.000000	88.935092	251.000000	69.429439	199.000000	80.384563	271.000000	62.457886	260.000000	78.909661	163.000000	70.401825	258.000000	71.429030	294.000000	42.275814	131.000000	60.362028	277.000000	63.474870	288.000000	54.096632	37.000000	46.754014	143.000000	49.771163	30.000000	51.042116	51.000000	36.559889	43.000000	33.327369	252.000000	36.127412	173.000000	24.846380	208.000000	27.914716	226.000000	29.381466	62.000000	26.630618	50.000000	27.693020	75.000000	7.082519	290.000000	2.999219	63.000000	3.032314
195.000000	261.943280	256.000000	285.662041	243.000000	263.653089	295.000000	256.198569	282.000000	231.972166	267.000000	206.503256	39.000000	249.199256	240.000000	231.039157	37.000000	248.920428	75.000000	220.073527	270.000000	199.835273	296.000000	218.880280	88.000000	207.011417	274.000000	199.974623	96.000000	199.381316	55.000000	200.062939	264.000000	203.623605	287.000000	184.914633	18.000000	188.945477	78.000000	187.541429	99.000000	163.637870	131.000000	169.967531	128.000000	146.043929	296.000000	183.536439	185.000000	179.987705	267.000000	174.497199	42.000000	167.122871	252.000000	154.688622	23.000000	153.476628	78.000000	137.072677	168.000000	136.991725	119.000000	146.712569	189.000000	131.416342	177.000000	102.584489			100.000000	117.815446	169.000000	109.415341	205.000000	106.816781	185.000000	131.826317	209.000000	114.433410	227.000000	99.088885	158.000000	112.877748	296.000000	96.226934	178.000000	52.919016	200.000000	108.574803	223.000000	93.222432	233.000000	93.359879	154.000000	64.220578	176.000000	100.179988	185.000000	95.451812	205.000000	77.776816	245.000000	89.896653	250.000000	70.021407	198.000000	80.887987	270.000000	63.256772	259.000000	79.670784	162.000000	71.076925	257.000000	72.370739	293.000000	43.066733	130.000000	61.507580	276.000000	64.052628	287.000000	54.917890	36.000000	47.477316	142.000000	50.552158	29.000000	51.984471	50.000000	36.975468	42.000000	33.920545	251.000000	36.617617	172.000000	25.950489	207.000000	28.641038	225.000000	29.757216	61.000000	27.344290	49.000000	28.108705	74.000000	7.992258	289.000000	3.787842	62.000000	4.008748
194.000000	262.780695	255.000000	286.371579	242.000000	264.352986	294.000000	256.725266	281.000000	232.776880	266.000000	207.322098	38.000000	249.855327	239.000000	231.656164			74.000000	220.698946	269.000000	200.891814	295.000000	219.833051	87.000000	208.022289	273.000000	200.889826	95.000000	199.767800	54.000000	200.760475	263.000000	204.288124	286.000000	185.809307	17.000000	189.359190	77.000000	188.517924	98.000000	164.372672	130.000000	170.422723	127.000000	146.831254	295.000000	184.167126	184.000000	180.467189	266.000000	175.142941	41.000000	167.786249	251.000000	155.399632	22.000000	154.299404	77.000000	137.876604	167.000000	137.793789	118.000000	147.543402	188.000000	131.907488	176.000000	103.663029			99.000000	118.458700	168.000000	110.215728	204.000000	107.613637	184.000000	132.354525	208.000000	115.059587	226.000000	99.722881			295.000000	96.852262	177.000000	54.054147	199.000000	109.398090	222.000000	93.809208	232.000000	94.020926	153.000000	65.031241	175.000000	100.552220	184.000000	96.209282	204.000000	78.769790	244.000000	90.858215	249.000000	70.613375	197.000000	81.247579	269.000000	64.055658	258.000000	80.431907	161.000000	71.913943			292.000000	44.022862	129.000000	62.653132	275.000000	64.702863	286.000000	55.739148	35.000000	48.043563	141.000000	51.333153	28.000000	52.752526	49.000000	37.391047	41.000000	34.841550	250.000000	37.107822	171.000000	26.442980	206.000000	29.672030	224.000000	30.132966	60.000000	28.057962	48.000000	28.696461	73.000000	8.901997	288.000000	4.576465	61.000000	4.985182
193.000000	263.408499	254.000000	287.081116	241.000000	265.052884	293.000000	257.452028	280.000000	233.104925	265.000000	207.990960	37.000000	250.511398	238.000000	232.273172			73.000000	221.351950	268.000000	201.948356	294.000000	220.733750	86.000000	208.768283	272.000000	201.805030	94.000000	200.160634	53.000000	201.841547	262.000000	204.949102	285.000000	186.703980	16.000000	189.772903	76.000000	188.991770	97.000000	165.107474	129.000000	170.949383	126.000000	147.618579	294.000000	184.797813	183.000000	180.946673	265.000000	175.819365	40.000000	168.427881	250.000000	156.110641	21.000000	155.122179	76.000000	138.680531	166.000000	138.292706	117.000000	148.374235	187.000000	132.785807	175.000000	104.057741			98.000000	119.662753	167.000000	111.016116	203.000000	108.321258			207.000000	115.881921	225.000000	100.643279			294.000000	97.477589	176.000000	54.935190	198.000000	110.221378	221.000000	94.438713	231.000000	94.497904	152.000000	65.841904	174.000000	100.924452	183.000000	96.675548	203.000000	79.762763	243.000000	91.828547	248.000000	71.205344	196.000000	81.597105	268.000000	64.854544	257.000000	81.193030	160.000000	72.254305			291.000000	44.978991	128.000000	63.017881	274.000000	65.205992	285.000000	56.560406	34.000000	48.925560	140.000000	52.114147			48.000000	37.806626	40.000000	35.713295	249.000000	37.598027	170.000000	27.189924	205.000000	30.794366	223.000000	30.888779	59.000000	28.771633	47.000000	29.132418	72.000000	9.854688	287.000000	5.287941	60.000000	5.961617
192.000000	264.644653	253.000000	287.790654	240.000000	265.752781	292.000000	258.235638	279.000000	233.939645	264.000000	208.975585	36.000000	251.025858	237.000000	232.890179			72.000000	222.004953	267.000000	202.886173	293.000000	221.480372	85.000000	210.059232			93.000000	201.289767	52.000000	202.602251	261.000000	205.351721	284.000000	187.840852	15.000000	190.094453	75.000000	189.927013	96.000000	165.842276	128.000000	171.973364	125.000000	148.405904	293.000000	185.197015	182.000000	182.010231	264.000000	176.346422	39.000000	169.069512	249.000000	156.634723	20.000000	155.910007	75.000000	139.338419	165.000000	139.175438	116.000000	149.209223	186.000000	133.664127	174.000000	104.452453			97.000000	120.470679	166.000000	111.662815	202.000000	108.945561			206.000000	116.883703	224.000000	101.611040			293.000000	98.102917	175.000000	56.021351	197.000000	111.044665	220.000000	95.068218	230.000000	95.132866	151.000000	66.252427	173.000000	101.513261	182.000000	97.141814	202.000000	80.755737	242.000000	92.798879	247.000000	72.192956	195.000000	82.102057	267.000000	65.313711	256.000000	82.008999	159.000000	72.594667			290.000000	45.935120	127.000000	63.382630	273.000000	65.709121	284.000000	57.118097	33.000000	49.807557	139.000000	52.728644			47.000000	38.196331	39.000000	36.293634	248.000000	38.881587	169.000000	27.936869	204.000000	31.741937	222.000000	31.667417	58.000000	29.449576			71.000000	10.807380	286.000000	5.999417	59.000000	6.979890
191.000000	265.031704	252.000000	288.500191	239.000000	266.452678	291.000000	259.019247	278.000000	234.774364	263.000000	209.960211	35.000000	251.540317	236.000000	233.550900			71.000000	222.657957	266.000000	203.823990	292.000000	222.226995	84.000000	211.082626					51.000000	203.362954			283.000000	188.318189	14.000000	190.416003	74.000000	190.862257	95.000000	166.577078	127.000000	172.921960	124.000000	149.193229	292.000000	185.573596	181.000000	182.643829	263.000000	177.412878	38.000000	169.696840	248.000000	157.158805	19.000000	156.406905	74.000000	140.009910	164.000000	140.221308	115.000000	149.659730	185.000000	134.009524	173.000000	104.939336			96.000000	121.278604	165.000000	112.309513	201.000000	110.110285			205.000000	117.907449	223.000000	102.017028			292.000000	98.654369	174.000000	56.985850			219.000000	95.697723	229.000000	96.221391	150.000000	66.662949	172.000000	101.895391			201.000000	81.582949	241.000000	93.411204	246.000000	73.180569	194.000000	82.782855	266.000000	65.772878	255.000000	82.493690	158.000000	72.935028			289.000000	46.697445	126.000000	63.747379	272.000000	66.829498	283.000000	57.826174	32.000000	50.689554	138.000000	53.937811			46.000000	39.417505	38.000000	36.906342	247.000000	40.178991	168.000000	29.226725	203.000000	32.465613	221.000000	32.654010	57.000000	30.127519			70.000000	11.651910	285.000000	6.920201	58.000000	7.696305
190.000000	265.534351	251.000000	289.667533	238.000000	267.152575	290.000000	259.794904	277.000000	235.591608	262.000000	210.944836	34.000000	252.290879	235.000000	234.211621			70.000000	223.310960	265.000000	204.761807	291.000000	222.973617	83.000000	211.695455					50.000000	204.492083			282.000000	188.795526	13.000000	191.003453	73.000000	191.544658	94.000000	167.642512	126.000000	173.870557	123.000000	149.757594	291.000000	186.370110	180.000000	183.781596	262.000000	178.029975	37.000000	170.741197	247.000000	157.888860	18.000000	157.043158	73.000000	140.496204	163.000000	141.267179	114.000000	150.110238	184.000000	134.718707	172.000000	105.385116			95.000000	122.086530	164.000000	112.956212	200.000000	111.109294			204.000000	118.276635	222.000000	102.662595			291.000000	99.205822	173.000000	57.825604			218.000000	96.327228			149.000000	67.073472	171.000000	102.345556			200.000000	82.410161	240.000000	94.007328	245.000000	74.168182	193.000000	83.463652	265.000000	66.559999	254.000000	82.978380	157.000000	73.275390			288.000000	47.411844	125.000000	64.139391	271.000000	67.949874	282.000000	58.386655	31.000000	51.712298	137.000000	54.474533			45.000000	40.083502	37.000000	37.699374	246.000000	40.690012	167.000000	30.042125	202.000000	33.189289	220.000000	33.640603	56.000000	30.605620			69.000000	12.496441	284.000000	7.862428	57.000000	8.412719
189.000000	266.036998	250.000000	290.191254	237.000000	267.961631	289.000000	260.621029	276.000000	236.211006	261.000000	211.431302	33.000000	253.041440	234.000000	234.872342			69.000000	224.351872	264.000000	205.557551	290.000000	223.755778	82.000000	212.759091					49.000000	205.621213			281.000000	189.730376	12.000000	191.808540	72.000000	192.227060	93.000000	168.890254	125.000000	174.977742	122.000000	150.233099	290.000000	187.599465	179.000000	184.919363	261.000000	178.923494	36.000000	171.785554	246.000000	158.940630	17.000000	157.990904	72.000000	140.982499	162.000000	142.147938	113.000000	150.896755	183.000000	135.266380	171.000000	105.727150			94.000000	122.894456	163.000000	113.602911	199.000000	111.746725			203.000000	119.131841	221.000000	103.224806			290.000000	99.757275	172.000000	58.665359			217.000000	97.285803			148.000000	67.483995					199.000000	83.237373	239.000000	94.809709	244.000000	74.846957	192.000000	84.144450	264.000000	67.347121	253.000000	83.415127	156.000000	73.615752			287.000000	48.015426	124.000000	64.997497	270.000000	69.003305	281.000000	59.184641	30.000000	52.757484	136.000000	55.092718			44.000000	40.952576	36.000000	38.931199	245.000000	41.201033	166.000000	30.478153	201.000000	33.912966	219.000000	34.572320	55.000000	30.946455			68.000000	13.340972	283.000000	8.682572	56.000000	9.129134
188.000000	266.981828	249.000000	290.954433	236.000000	268.770686	288.000000	261.447153	275.000000	236.830403	260.000000	211.917768	32.000000	253.792002	233.000000	235.533062			68.000000	225.190339	263.000000	206.353294	289.000000	224.810861	81.000000	213.822727					48.000000	206.181157			280.000000	190.665226	11.000000	192.680223	71.000000	192.909461	92.000000	169.694593	124.000000	176.008285	121.000000	151.332655	289.000000	188.433412	178.000000	185.508752	260.000000	179.904712	35.000000	172.332909	245.000000	160.045183	16.000000	159.117159	71.000000	141.962832	161.000000	143.028697	112.000000	151.991099	182.000000	136.244611	170.000000	106.069183			93.000000	123.325171	162.000000	114.249609	198.000000	112.384156			202.000000	119.987048	220.000000	103.787018			289.000000	100.300784	171.000000	59.505114			216.000000	98.033065			147.000000	67.894517					198.000000	84.064585	238.000000	95.225467	243.000000	75.525732	191.000000	84.825247	263.000000	68.134242	252.000000	84.067148	155.000000	73.956114			286.000000	48.794829	123.000000	65.855603	269.000000	69.770113			29.000000	53.802669	135.000000	56.153634			43.000000	41.673783	35.000000	39.814064	244.000000	41.712054	165.000000	30.914181	200.000000	34.319126	218.000000	35.210177	54.000000	31.835197			67.000000	14.185503	282.000000	9.502716	55.000000	10.074520
187.000000	267.900016	248.000000	292.055189	235.000000	269.579742	287.000000	262.273277	274.000000	237.627176	259.000000	212.942804	31.000000	254.315997	232.000000	236.193783			67.000000	225.867956	262.000000	207.149038	288.000000	225.476460	80.000000	214.860704					47.000000	206.565822			279.000000	191.600077	10.000000	193.622215	70.000000	193.922897	91.000000	170.498932	123.000000	176.961214	120.000000	152.377738	288.000000	189.267359	177.000000	186.098141	259.000000	181.137950	34.000000	173.197347	244.000000	160.916134	15.000000	160.101957	70.000000	142.943166	160.000000	143.979615	111.000000	153.085444	181.000000	136.972398	169.000000	106.750042			92.000000	124.488822	161.000000	114.896308	197.000000	113.021587			201.000000	120.842254	219.000000	104.781142			288.000000	101.230006	170.000000	60.010366			215.000000	98.399205			146.000000	68.305040					197.000000	84.755677	237.000000	96.149913	242.000000	76.204508	190.000000	85.506044	262.000000	68.921363	251.000000	84.710111	154.000000	74.622281			285.000000	49.574232	122.000000	66.930006	268.000000	70.214913			28.000000	54.302809					42.000000	42.394991	34.000000	40.761329	243.000000	42.223075	164.000000	31.350208	199.000000	35.217012	217.000000	35.848033	53.000000	32.723940			66.000000	14.875913	281.000000	10.322860	54.000000	10.927546
186.000000	268.818205	247.000000	292.912184	234.000000	270.388798	286.000000	263.099401	273.000000	238.356556	258.000000	213.967840	30.000000	255.268470	231.000000	236.854504			66.000000	226.684668	261.000000	207.636732	287.000000	226.142058	79.000000	215.577597					46.000000	206.950486			278.000000	191.988249	9.000000	194.086695	69.000000	194.936333	90.000000	171.303271	122.000000	177.721793	119.000000	153.046665	287.000000	190.101307	176.000000	186.724934	258.000000	182.027253	33.000000	174.061786	243.000000	161.787085	14.000000	161.004734	69.000000	143.780281	159.000000	144.930533	110.000000	154.185227	180.000000	137.356233	168.000000	106.118236			91.000000	125.652473	160.000000	115.758117	196.000000	113.816963			200.000000	121.697460	218.000000	105.775266			287.000000	102.159228	169.000000	60.395357			214.000000	98.765344			145.000000	69.041965					196.000000	85.961388			241.000000	76.883283	189.000000	86.186842	261.000000	70.121783	250.000000	85.205798	153.000000	75.288448			284.000000	50.353636	121.000000	67.373760	267.000000	70.998370			27.000000	54.802949					41.000000	43.116198	33.000000	41.708595	242.000000	43.137982	163.000000	32.071400	198.000000	36.114897	216.000000	36.485890	52.000000	33.612683			65.000000	15.852883	280.000000	11.143004	53.000000	11.667732
185.000000	269.908927	246.000000	293.793625	233.000000	271.197853	285.000000	263.925525	272.000000	239.329210	257.000000	214.917361	29.000000	256.054919	230.000000	237.290049			65.000000	227.501381	260.000000	208.069326	286.000000	226.936422	78.000000	216.083841					45.000000	207.335151			277.000000	192.376421	8.000000	195.043862	68.000000	195.796140	89.000000	172.107610	121.000000	178.126449	118.000000	153.954593	286.000000	190.935254	175.000000	187.161073	257.000000	182.916556	32.000000	174.829551	242.000000	162.875973	13.000000	161.907512	68.000000	144.885471	158.000000	145.881451	109.000000	154.720415	179.000000	137.829270	167.000000	106.798194			90.000000	126.442807	159.000000	116.619927	195.000000	114.659551			199.000000	122.552667	217.000000	106.572472			286.000000	103.088451	168.000000	60.780349			213.000000	99.131483			144.000000	69.384912					195.000000	86.533391			240.000000	77.427933	188.000000	87.063606	260.000000	71.420420	249.000000	85.701486	152.000000	75.954615			283.000000	51.133039	120.000000	67.817515	266.000000	71.994110			26.000000	55.209338							32.000000	42.137455	241.000000	44.099888	162.000000	33.049274	197.000000	37.012783	215.000000	37.123746	51.000000	34.038571			64.000000	16.829853	279.000000	11.963147	52.000000	12.904702
184.000000	270.999649	245.000000	294.162653	232.000000	272.170093	284.000000	264.500599	271.000000	240.097244	256.000000	215.866883	28.000000	256.858920	229.000000	238.264125			64.000000	228.318094	259.000000	208.438846	285.000000	227.730787	77.000000	216.888567					44.000000	207.719815			276.000000	193.412970	7.000000	196.001029	67.000000	196.655947	88.000000	172.911949	120.000000	179.079679	117.000000	154.862520	285.000000	191.369703	174.000000	187.737976	256.000000	183.328157	31.000000	176.054216	241.000000	163.402749	12.000000	162.810289	67.000000	145.990661	157.000000	146.518177	108.000000	155.255604	178.000000	138.835748	166.000000	107.831637			89.000000	127.233141	158.000000	117.481736	194.000000	115.947457			198.000000	123.137690	216.000000	107.678611			285.000000	103.836791	167.000000	61.165340			212.000000	99.497622			143.000000	70.040598					194.000000	87.105393			239.000000	78.121909	187.000000	88.326889	259.000000	72.477666	248.000000	86.197173	151.000000	76.620782			282.000000	51.729092	119.000000	68.261269					25.000000	55.922219							31.000000	42.566314	240.000000	45.077397	161.000000	34.027149	196.000000	37.882596	214.000000	38.236972	50.000000	34.464460			63.000000	17.806823	278.000000	12.595745	51.000000	13.770335
183.000000	271.810890	244.000000	294.531682	231.000000	273.111246	283.000000	265.352886	270.000000	240.852362	255.000000	216.816405	27.000000	257.781664	228.000000	239.238201			63.000000	229.134807	258.000000	209.315425	284.000000	228.525151	76.000000	217.884318					43.000000	208.104480			275.000000	194.618017	6.000000	196.958197	66.000000	197.515754	87.000000	173.716287	119.000000	180.032909	116.000000	155.714795	284.000000	191.804152	173.000000	188.205887	255.000000	184.221598	30.000000	176.396167	240.000000	163.929525	11.000000	163.845079	66.000000	146.506942	156.000000	147.392082	107.000000	155.863572			165.000000	108.419377			88.000000	128.023474	157.000000	118.343545	193.000000	116.979127			197.000000	123.618898	215.000000	108.625554			284.000000	104.585132	166.000000	61.914153			211.000000	100.618551			142.000000	70.901486					193.000000	87.657286			238.000000	79.084969			258.000000	73.534911			150.000000	76.997491			281.000000	52.325144	118.000000	68.705024					24.000000	56.635100							30.000000	42.995174	239.000000	45.880929	160.000000	35.005024	195.000000	38.752409	213.000000	39.350198	49.000000	34.890348			62.000000	18.294178	277.000000	13.228342	50.000000	14.635968
182.000000	272.690317	243.000000	294.900710	230.000000	273.571486	282.000000	266.205174	269.000000	241.858541	254.000000	217.998791	26.000000	258.704407	227.000000	240.212276			62.000000	229.951519	257.000000	210.351069	283.000000	229.319515	75.000000	218.487708											5.000000	197.737206	65.000000	198.375561	86.000000	174.851418	118.000000	180.986139	115.000000	156.567069	283.000000	192.810793	172.000000	188.554034	254.000000	185.115038	29.000000	177.006449	239.000000	164.917782	10.000000	164.879868	65.000000	147.392514	155.000000	148.265988	106.000000	156.243702			164.000000	109.585232			87.000000	128.654672	156.000000	118.874982	192.000000	117.715349			196.000000	124.100106	214.000000	109.227552			283.000000	105.618496	165.000000	62.995127			210.000000	101.592391			141.000000	71.762373					192.000000	88.209178			237.000000	80.072585			257.000000	74.151135							280.000000	52.921197	117.000000	69.148778					23.000000	57.419917							29.000000	44.161182	238.000000	46.684462	159.000000	35.661102	194.000000	39.622223	212.000000	39.766674	48.000000	35.412923			61.000000	18.781534	276.000000	14.239635	49.000000	15.546491
181.000000	273.421334	242.000000	295.269738	229.000000	274.031725	281.000000	267.057461	268.000000	242.747374	253.000000	218.406142	25.000000	259.166815	226.000000	241.028516			61.000000	230.768232	256.000000	211.172978	282.000000	229.941858	74.000000	219.091098											4.000000	198.516215	64.000000	199.235368	85.000000	175.986548	117.000000	182.127874	114.000000	157.419343	282.000000	193.529185	171.000000	188.902181	253.000000	185.533360	28.000000	177.832906	238.000000	165.906039	9.000000	165.297764	64.000000	148.278086	154.000000	149.150668	105.000000	157.025395			163.000000	110.751087			86.000000	129.594840	155.000000	119.406419	191.000000	118.451570			195.000000	124.998091	213.000000	109.829550			282.000000	105.955626	164.000000	64.010003			209.000000	102.283377			140.000000	72.631101					191.000000	89.273042			236.000000	80.782913			256.000000	74.590203							279.000000	54.006387	116.000000	69.638208					22.000000	58.536287							28.000000	44.982665	237.000000	47.487995	158.000000	36.317181	193.000000	40.492036	211.000000	40.183151					60.000000	19.268890	275.000000	15.026710	48.000000	16.250210
180.000000	274.152350	241.000000	295.821605	228.000000	274.912614	280.000000	267.909749	267.000000	243.156229	252.000000	218.813493			225.000000	242.009711			60.000000	231.281027	255.000000	211.994888	281.000000	230.789345													3.000000	199.336049	63.000000	199.585908	84.000000	176.769515	116.000000	182.806163	113.000000	158.271617			170.000000	189.250329	252.000000	185.951683	27.000000	178.856699	237.000000	166.838074	8.000000	165.715659	63.000000	149.163657	153.000000	149.880114	104.000000	157.807089			162.000000	112.002244			85.000000	130.535008	154.000000	119.937856	190.000000	118.859056			194.000000	126.209841	212.000000	110.431548			281.000000	106.970648	163.000000	64.874167							139.000000	73.499829					190.000000	89.872373			235.000000	81.493241			255.000000	75.277390							278.000000	55.091576	115.000000	70.127637					21.000000	59.339917							27.000000	45.521171	236.000000	48.291527	157.000000	36.973260	192.000000	41.011800							59.000000	19.911781	274.000000	15.777388	47.000000	16.953930
179.000000	274.888776	240.000000	296.373472	227.000000	275.793504	279.000000	268.603167	266.000000	243.930680	251.000000	219.220845			224.000000	242.740471			59.000000	231.636963	254.000000	213.015941															2.000000	200.155882	62.000000	199.936448	83.000000	177.552395	115.000000	183.699995	112.000000	159.603505					251.000000	186.370005	26.000000	179.668135	236.000000	167.780172	7.000000	166.133554	62.000000	150.049229	152.000000	150.877541					161.000000	113.076742			84.000000	130.915495	153.000000	120.798489	189.000000	119.737766					211.000000	111.033547			280.000000	107.772414	162.000000	65.261271							138.000000	74.368556					189.000000	90.471704			234.000000	82.203569			254.000000	76.090344							277.000000	55.552174	114.000000	70.617067					20.000000	60.421646							26.000000	46.171899	235.000000	49.095060	156.000000	37.629338	191.000000	41.738372							58.000000	20.443863	273.000000	16.528066	46.000000	17.657649
178.000000	275.924185	239.000000	296.925339	226.000000	276.913157	278.000000	269.460861	265.000000	245.169251	250.000000	219.932122			223.000000	243.588408			58.000000	231.992899	253.000000	213.537402																			82.000000	178.335275	114.000000	184.593828	111.000000	160.420272					250.000000	187.237777	25.000000	180.479572	235.000000	168.722269	6.000000	166.901957	61.000000	150.909915	151.000000	152.065922					160.000000	113.553594			83.000000	131.295981	152.000000	121.659123	188.000000	120.918177					210.000000	111.972577			279.000000	108.585570	161.000000	66.281234							137.000000	74.856052					188.000000	91.071035			233.000000	83.181490			253.000000	76.903298							276.000000	56.012772	113.000000	71.106497					19.000000	61.134613							25.000000	47.222654	234.000000	50.242113	155.000000	38.285417	190.000000	42.185023							57.000000	21.172970	272.000000	17.278743	45.000000	18.361368
177.000000	276.959595	238.000000	297.477206	225.000000	277.457951	277.000000	270.030718	264.000000	245.909586	249.000000	220.953240			222.000000	244.436346			57.000000	233.016445	252.000000	214.058864																			81.000000	179.118154	113.000000	185.802205	110.000000	161.237038					249.000000	188.006193	24.000000	181.291008	234.000000	169.472407	5.000000	167.834149	60.000000	151.770600	150.000000	152.780476					159.000000	114.030446			82.000000	132.101087	151.000000	122.519756	187.000000	121.856485					209.000000	112.822686			278.000000	109.398725	160.000000	67.301197							136.000000	75.343547					187.000000	91.446537			232.000000	84.159411			252.000000	77.765778							275.000000	56.473370	112.000000	71.595926					18.000000	61.943832							24.000000	47.759119	233.000000	51.389167	154.000000	38.941496									56.000000	21.902077	271.000000	18.029421	44.000000	19.037878
176.000000	277.828032	237.000000	298.029073	224.000000	278.002744	276.000000	270.600575	263.000000	246.875981	248.000000	221.957770			221.000000	245.284283			56.000000	234.039991	251.000000	214.629493																			80.000000	179.901034	112.000000	186.290631	109.000000	162.053804							23.000000	181.825188	233.000000	170.222544	4.000000	168.447580	59.000000	152.502254	149.000000	153.404130					158.000000	114.507298					150.000000	123.380389	186.000000	122.629811									277.000000	110.211881	159.000000	68.425965							135.000000	76.327578					186.000000	91.822039			231.000000	85.004978			251.000000	78.751066							274.000000	57.526489	111.000000	72.085356					17.000000	62.753051							23.000000	48.295584	232.000000	52.023866	153.000000	39.872698									55.000000	23.146425	270.000000	18.436201	43.000000	19.714388
175.000000	278.232682			223.000000	278.976480	275.000000	271.287010	262.000000	247.910544	247.000000	222.962300			220.000000	246.132220			55.000000	235.093027	250.000000	215.609664																			79.000000	180.574110	111.000000	186.779056	108.000000	162.870570							22.000000	182.359367	232.000000	171.269669	3.000000	169.061010	58.000000	153.360183	148.000000	154.299372					157.000000	114.984149					149.000000	123.818945	185.000000	123.201516									276.000000	111.025036	158.000000	69.715266							134.000000	77.311609					185.000000	92.197540			230.000000	85.850545			250.000000	79.401553							273.000000	58.217063							16.000000	63.562270							22.000000	49.062943			152.000000	41.174837									54.000000	23.548421	269.000000	19.143275	42.000000	20.390899
174.000000	279.378635			222.000000	279.950216			261.000000	248.805137	246.000000	224.113977			219.000000	247.043446			54.000000	236.141968	249.000000	216.218190																			78.000000	181.217520	110.000000	187.429141	107.000000	163.687337							21.000000	182.752116	231.000000	172.135444	2.000000	169.674441	57.000000	154.218111	147.000000	155.194614					156.000000	115.461001					148.000000	124.257500	184.000000	123.998763									275.000000	111.810207	157.000000	70.139087							133.000000	78.022216					184.000000	92.573042			229.000000	86.696112			249.000000	80.052041							272.000000	59.137976							15.000000	64.371489							21.000000	49.830302			151.000000	42.195150									53.000000	23.950417	268.000000	19.850349	41.000000	21.334668
173.000000	280.524588			221.000000	280.923952			260.000000	249.137655	245.000000	225.033174			218.000000	248.006217			53.000000	237.042129	248.000000	216.575799																			77.000000	181.819699	109.000000	188.367356	106.000000	164.504103							20.000000	183.207271	230.000000	172.706895	1.000000	170.287872	56.000000	155.076040	146.000000	156.012871					155.000000	115.937853							183.000000	124.796011											156.000000	70.553732							132.000000	78.914010					183.000000	93.234028			228.000000	87.541679			248.000000	80.921489							271.000000	60.141428							14.000000	65.180708							20.000000	50.863927			150.000000	43.069497									52.000000	24.352414	267.000000	20.384392		
172.000000	281.257606			220.000000	282.048773			259.000000	249.731248	244.000000	225.952371			217.000000	248.596388			52.000000	237.685149	247.000000	217.692334																			76.000000	182.421879	108.000000	188.957942	105.000000	165.139633									229.000000	173.278346	0.000000	170.901303	55.000000	156.136089	145.000000	156.802260					154.000000	116.996235							182.000000	125.934608											155.000000	70.968376							131.000000	80.011154					182.000000	93.761831			227.000000	88.106412			247.000000	81.790938							270.000000	61.144880							13.000000	65.641585							19.000000	51.365024			149.000000	43.943844											266.000000	20.918435		
171.000000	281.633987			219.000000	283.173594			258.000000	250.235027	243.000000	226.473149			216.000000	249.186560			51.000000	238.140043	246.000000	218.808869																			75.000000	183.024059	107.000000	189.395905	104.000000	165.913369									228.000000	173.849797			54.000000	157.196137	144.000000	157.591650					153.000000	118.015398							181.000000	126.818843											154.000000	71.401397							130.000000	80.995381					181.000000	94.289634			226.000000	88.671144			246.000000	82.514065							269.000000	62.198556							12.000000	66.054612							18.000000	51.866122			148.000000	44.573842											265.000000	21.452477		
170.000000	282.149264			218.000000	284.336646			257.000000	251.065076	242.000000	227.638248			215.000000	249.776731			50.000000	238.919099	245.000000	219.688828																			74.000000	184.154697	106.000000	190.179922	103.000000	166.687104									227.000000	174.208927			53.000000	158.136465	143.000000	158.381039					152.000000	118.941149							180.000000	127.703079											153.000000	72.294052							129.000000	81.932470					180.000000	94.817436			225.000000	89.148532			245.000000	83.237192							268.000000	63.219516															17.000000	52.367220			147.000000	45.203839											264.000000	21.986520		
169.000000	283.166494			217.000000	284.792019			256.000000	251.895125	241.000000	228.885797			214.000000	250.750887			49.000000	239.698154	244.000000	220.713976																			73.000000	185.285336	105.000000	191.253631	102.000000	167.460840									226.000000	174.568056			52.000000	158.782348	142.000000	159.170428					151.000000	119.835345							179.000000	128.158588											152.000000	73.380530							128.000000	82.771155					179.000000	95.849269			224.000000	90.139736			244.000000	83.960319																							16.000000	52.868317															263.000000	22.520563		
168.000000	284.345672			216.000000	285.247391			255.000000	252.725174	240.000000	229.809432			213.000000	251.954737			48.000000	240.477209	243.000000	221.739124																			72.000000	186.180597	104.000000	191.759198	101.000000	168.234576									225.000000	174.927186			51.000000	159.382206	141.000000	159.973478					150.000000	120.261787							178.000000	128.841256											151.000000	74.467008							127.000000	83.346422					178.000000	96.881102			223.000000	91.130940			243.000000	84.997700																							15.000000	53.546587															262.000000	23.054606		
167.000000	284.953181			215.000000	285.702763			254.000000	253.555223	239.000000	230.592370			212.000000	252.866779			47.000000	241.256264	242.000000	222.828042																			71.000000	187.075859	103.000000	192.264766	100.000000	169.083939									224.000000	175.286315			50.000000	160.038406	140.000000	160.776528					149.000000	121.313145							177.000000	129.414306											150.000000	75.439858							126.000000	83.921689					177.000000	97.574756			222.000000	92.002577			242.000000	86.210821																																										
166.000000	285.797698			214.000000	286.480338			253.000000	254.385272	238.000000	231.375309			211.000000	253.778821			46.000000	242.299303	241.000000	223.351814																			70.000000	187.864799	102.000000	193.408237	99.000000	169.945574													49.000000	161.018073	139.000000	161.579578					148.000000	122.364503							176.000000	130.195203											149.000000	76.461007							125.000000	84.796731					176.000000	98.304261			221.000000	92.923685			241.000000	86.553573																																										
165.000000	286.839626			213.000000	287.257912			252.000000	255.101465	237.000000	232.158248			210.000000	254.144667			45.000000	243.342342	240.000000	223.875585																			69.000000	188.337127	101.000000	194.551708	98.000000	170.705308													48.000000	161.997740	138.000000	162.382628					147.000000	123.200185							175.000000	130.723474											148.000000	77.482156							124.000000	85.671774					175.000000	98.743310							240.000000	86.896325																																										
164.000000	287.881554			212.000000	288.035487			251.000000	255.817658	236.000000	232.941187			209.000000	254.893911			44.000000	243.842281	239.000000	225.156047																			68.000000	188.809455			97.000000	171.465043													47.000000	162.389830	137.000000	163.185678					146.000000	123.940311							174.000000	131.251745											147.000000	78.745366							123.000000	86.546816					174.000000	99.088522							239.000000	87.239077																																										
163.000000	288.560301			211.000000	288.813061			250.000000	256.533852	235.000000	233.384088			208.000000	255.772205			43.000000	244.788851	238.000000	226.051622																			67.000000	189.576721			96.000000	172.224778													46.000000	162.781920	136.000000	164.307387					145.000000	124.803380							173.000000	131.780016											146.000000	79.740438							122.000000	87.421858													238.000000	87.581829																																										
162.000000	289.207514			210.000000	289.765425			249.000000	257.250045	234.000000	234.148728			207.000000	256.260586					237.000000	226.947197																			66.000000	190.343986			95.000000	172.984512													45.000000	163.174010	135.000000	165.429096					144.000000	125.903315							172.000000	132.308288											145.000000	80.655247							121.000000	88.154982													237.000000	87.924581																																										
161.000000	289.967277			209.000000	290.286069			248.000000	257.966238	233.000000	234.915049			206.000000	256.748968					236.000000	227.842773																			65.000000	191.111252			94.000000	173.744247													44.000000	164.268811							143.000000	126.694016							171.000000	133.184042											144.000000	81.556618							120.000000	89.126296													236.000000	88.267333																																										
160.000000	290.966949			208.000000	291.227295			247.000000	259.215769	232.000000	235.520641			205.000000	257.237349					235.000000	228.738348																			64.000000	192.097072			93.000000	174.503982																					142.000000	127.484718																			143.000000	82.457989							119.000000	90.097609																																																								
159.000000	291.966622			207.000000	291.966007					231.000000	235.924134									234.000000	229.104936																			63.000000	193.082892			92.000000	174.969549																					141.000000	128.275419																			142.000000	83.359360							118.000000	91.077353																																																								
158.000000	292.874341			206.000000	292.820413					230.000000	236.327627									233.000000	229.471525																			62.000000	193.809475			91.000000	175.388703																					140.000000	129.163046																			141.000000	83.877158							117.000000	92.165420																																																								
157.000000	293.782060									229.000000	236.731120									232.000000	229.838113																			61.000000	194.625855			90.000000	175.807856																					139.000000	130.050674																			140.000000	84.394956							116.000000	93.253486																																																								
156.000000	294.689779									228.000000	237.134612									231.000000	230.755514																			60.000000	195.442236			89.000000	176.227010																					138.000000	130.938301																			139.000000	84.912754							115.000000	94.124153																																																								
155.000000	295.058346									227.000000	237.538105									230.000000	232.040384																							88.000000	176.858296																					137.000000	131.825928																			138.000000	86.114083							114.000000	94.937472																																																								
154.000000	295.841345									226.000000	237.941598									229.000000	233.155038																							87.000000	177.489583																					136.000000	132.175327																			137.000000	87.050424							113.000000	95.345961																																																								
153.000000	297.070454									225.000000	238.330262									228.000000	233.659222																							86.000000	178.120870																					135.000000	132.793965																			136.000000	87.986764							112.000000	96.324068																																																								
152.000000	298.119291									224.000000	237.923821									227.000000	234.163405																							85.000000	178.752157																					134.000000	133.765757																			135.000000	88.923105							111.000000	97.334865																																																								
										223.000000	238.613144									226.000000	234.858290																							84.000000	179.383443																					133.000000	134.737548																			134.000000	89.828428							110.000000	97.895373																																																								
										222.000000	239.089093									225.000000	235.298414																							83.000000	180.014730																					132.000000	135.078817																			133.000000	90.733751							109.000000	98.455880																																																								
										221.000000	239.565043									224.000000	236.054067																							82.000000	180.547119																					131.000000	135.946502																			132.000000	91.639075							108.000000	99.016387																																																								
										220.000000	240.040992																																	81.000000	181.079508																					130.000000	136.814187																			131.000000	92.544398							107.000000	99.713563																																																								
										219.000000	240.817276																																	80.000000	181.611896																					129.000000	137.385461																			130.000000	93.039862							106.000000	100.769660																																																								
										218.000000	241.203851																																	79.000000	182.144285																					128.000000	138.392015																			129.000000	93.458523							105.000000	101.825757																																																								
										217.000000	242.204892																																																																											128.000000	93.831283							104.000000	102.428536																																																								
										216.000000	243.205933																																																																											127.000000	94.738044																																																																
										215.000000	244.032677																																																																											126.000000	95.322759																																																																
										214.000000	244.927298																																																																											125.000000	96.192704																																																																
										213.000000	245.813996																																																																											124.000000	97.062649																																																																
										212.000000	246.363624																																																																											123.000000	98.129710																																																																
										211.000000	247.466327																																																																											122.000000	99.171942																																																																
										210.000000	248.144903																																																																											121.000000	99.931771																																																																
										209.000000	249.437556																																																																											120.000000	100.910571																																																																
										208.000000	250.155522																																																																											119.000000	101.416680																																																																
										207.000000	250.974798																																																																											118.000000	101.922788																																																																
										206.000000	251.877795																																																																											117.000000	102.428896																																																																
										205.000000	252.952344																																																																											116.000000	103.297790																																																																
										204.000000	254.026894																																																																											115.000000	104.444763																																																																
										203.000000	254.773963																																																																											114.000000	105.026111																																																																
										202.000000	255.149745																																																																											113.000000	105.607460																																																																
										201.000000	256.135354																																																																											112.000000	106.188808																																																																
										200.000000	256.966324																																																																											111.000000	107.486830																																																																
																																																																																						110.000000	108.109118																																																																
																																																																																						109.000000	108.731406																																																																
																																																																																						108.000000	109.353694																																																																
																																																																																						107.000000	109.975982																																																																
																																																																																						106.000000	110.598270																																																																
																																																																																						105.000000	111.220557																																																																
