# Supplementary material for: KymoButler, a deep learning software for automated kymograph analysis
Source: eLife. 2019 Aug 13;8:e42288. doi: 10.7554/eLife.42288 (PMC6692109; doi:10.7554/eLife.42288)
Supplement: Figure 2—source data 2. — A ZIP file containing all analysed synthetic unidirectional movies, their kymographs, results from KymographClear based analysis and manually annotated ImageJ rois. [file elife-42288-fig2-data2.zip › N30/mov07/kymograph/kymograph_1/Results/Velocity_vs_position_backward.txt]

position1	velocity1	position2	velocity2	position3	velocity3	position4	velocity4	position5	velocity5	position6	velocity6	position7	velocity7	position8	velocity8	position9	velocity9	position10	velocity10	position11	velocity11	position12	velocity12	position13	velocity13	position14	velocity14	position15	velocity15	position16	velocity16	position17	velocity17	position18	velocity18	position19	velocity19	position20	velocity20	position21	velocity21	position22	velocity22	position23	velocity23	position24	velocity24	position25	velocity25	position26	velocity26	position27	velocity27	position28	velocity28	position29	velocity29	position30	velocity30	position31	velocity31	position32	velocity32	position33	velocity33	position34	velocity34	position35	velocity35	position36	velocity36	position37	velocity37	position38	velocity38	position39	velocity39	position40	velocity40	position41	velocity41	position42	velocity42	position43	velocity43	position44	velocity44	position45	velocity45	position46	velocity46
18.694528	-1.419053	10.405369	-2.229887	22.315926	-2.460627	1.755762	-2.670022	8.038575	-1.198188	12.210512	-1.306636	3.406742	-1.328267	0.063944	-2.039498	14.425624	-1.682969	5.423785	-1.268431	23.198405	-1.564281	23.406250	-2.098873	1.447428	-2.210206	22.119933	-1.334024	26.750000	-1.886384	24.650000	-1.544938	22.150000	-1.649128	1.783522	-1.454948	4.626038	-1.688797	1.469748	-1.739061	12.196094	-1.474495	15.812500	-2.475519	0.812500	-3.789196	1.750901	-1.540070	3.411197	-1.550592	9.704993	-1.288588	7.812547	-1.259936	17.315097	-1.497869	10.312063	-1.149563	2.325878	-1.119931	3.406250	-1.992878	4.811635	-1.458791	8.805884	-1.317677	7.805261	-1.199979	15.049842	-1.516816	6.991091	-1.191468	15.012500	-1.576663	19.559438	-1.409128	24.450000	-2.237329	9.425000	-1.817235	2.655992	-1.750292	12.645428	-0.980930	5.660401	-1.224917	2.427710	-2.196873	3.912500	-1.353436	23.327897	-1.232758
18.794528	-1.421821	10.505369	-2.234494	22.415926	-1.813459	1.855762	-2.667995	8.138575	-1.195547	12.310512	-1.310862	3.506742	-1.330837	0.163944	-2.054460	14.525624	-1.670543	5.523785	-1.268228	23.298405	-1.563886	23.506250	-1.644119	1.547428	-2.210466	22.219933	-1.382095	26.850000	-1.885847	24.750000	-1.543170	22.250000	-1.646175	1.883522	-1.458025	4.726038	-1.680252	1.569748	-1.722871	12.296094	-1.473427	15.912500	-2.475519	0.912500	-3.700305	1.850901	-1.533172	3.511197	-1.554870	9.804993	-1.288309	7.912547	-1.262052	17.415097	-1.505914	10.412063	-1.287330	2.425878	-1.104426	3.506250	-1.992878	4.911635	-1.461295	8.905884	-1.318551	7.905261	-1.200649	15.149842	-1.514372	7.091091	-1.190723	15.112500	-1.576663	19.659438	-1.413854	24.550000	-2.240526	9.525000	-1.817235	2.755992	-1.747563	12.745428	-0.980191	5.760401	-1.238282	2.527710	-2.129535	4.012500	-1.353436	23.427897	-1.225152
18.894528	-1.426361	10.605369	-2.233071	22.515926	-1.173451	1.955762	-2.564265	8.238575	-1.265844	12.410512	-1.306189	3.606742	-1.331578	0.263944	-1.987618	14.625624	-1.584985	5.623785	-1.265665	23.398405	-1.573994	23.606250	-1.098024	1.647428	-2.239128	22.319933	-1.494199	26.950000	-1.894621	24.850000	-1.549975	22.350000	-1.689293	1.983522	-1.456855	4.826038	-1.731015	1.669748	-1.731328	12.396094	-1.470834	16.012500	-2.475519	1.012500	-2.319794	1.950901	-1.551517	3.611197	-1.553875	9.904993	-1.283208	8.012547	-1.261954	17.515097	-1.502165	10.512063	-1.491222	2.525878	-1.053755	3.606250	-1.492854	5.011635	-1.459122	9.005884	-1.317299	8.005261	-1.200138	15.249842	-1.485917	7.191091	-1.192382	15.212500	-1.576663	19.759438	-1.400215	24.650000	-2.229265	9.625000	-1.824501	2.855992	-1.719652	12.845428	-1.002391	5.860401	-1.241969	2.627710	-1.883711	4.112500	-1.353436	23.527897	-1.214987
18.994528	-1.428622	10.705369	-2.222263	22.615926	-1.212629	2.055762	-2.327109	8.338575	-1.353389	12.510512	-1.294988	3.706742	-1.325927	0.363944	-1.903555	14.725624	-1.447580	5.723785	-1.262721	23.498405	-1.582113			1.747428	-2.297361	22.419933	-1.548839	27.050000	-1.911954	24.950000	-1.574338	22.450000	-1.784086	2.083522	-1.450961	4.926038	-1.831582	1.769748	-1.760099	12.496094	-1.468548	16.112500	-2.475519	1.112500	-1.569472	2.050901	-1.618876	3.711197	-1.542732	10.004993	-1.279590	8.112547	-1.258185	17.615097	-1.494119	10.612063	-1.518813	2.625878	-0.993756			5.111635	-1.452824	9.105884	-1.315508	8.105261	-1.200447	15.349842	-1.445112	7.291091	-1.195981	15.312500	-1.576663	19.859438	-1.360345	24.750000	-2.196537	9.725000	-1.865801	2.955992	-1.675952	12.945428	-1.039074	5.960401	-1.234505	2.727710	-1.566205	4.212500	-1.353436	23.627897	-1.319090
19.094528	-1.429639	10.805369	-2.203124	22.715926	-1.225502	2.155762	-1.958584	8.438575	-1.457232	12.610512	-1.283658	3.806742	-1.317681	0.463944	-1.801707	14.825624	-1.306922	5.823785	-1.256801	23.598405	-1.581434			1.847428	-2.376579	22.519933	-1.438314	27.150000	-1.935894	25.050000	-1.618966	22.550000	-1.852096	2.183522	-1.440494	5.026038	-1.842129	1.869748	-1.804913	12.596094	-1.463614			1.212500	-1.916128	2.150901	-1.721342	3.811197	-1.523758	10.104993	-1.275409	8.212547	-1.250175	17.715097	-1.476370	10.712063	-1.422190	2.725878	-0.962683			5.211635	-1.440964	9.205884	-1.311602	8.205261	-1.195616	15.449842	-1.396318	7.391091	-1.198065	15.412500	-1.576663	19.959438	-1.325036	24.850000	-2.132212	9.825000	-1.835931	3.055992	-1.649006	13.045428	-1.081520	6.060401	-1.215610	2.827710	-1.354239			23.727897	-1.340596
19.194528	-1.431517	10.905369	-2.177089			2.255762	-1.732636	8.538575	-1.508239	12.710512	-1.272334	3.906742	-1.307989	0.563944	-1.645609	14.925624	-1.219860	5.923785	-1.251429	23.698405	-1.574484			1.947428	-2.400830	22.619933	-1.174793	27.250000	-1.964331	25.150000	-1.681140	22.650000	-1.860786	2.283522	-1.425446	5.126038	-1.842110	1.969748	-1.855048	12.696094	-1.456670					2.250901	-1.876337	3.911197	-1.501223	10.204993	-1.275603	8.312547	-1.237169	17.815097	-1.456813	10.812063	-1.349177	2.825878	-1.091645			5.311635	-1.421412	9.305884	-1.306697	8.305261	-1.185414	15.549842	-1.340995	7.491091	-1.197123	15.512500	-1.576663	20.059438	-1.307932	24.950000	-2.030663	9.925000	-1.751566	3.155992	-1.641898	13.145428	-1.118523	6.160401	-1.184947	2.927710	-1.329005			23.827897	-1.332962
19.294528	-1.431769	11.005369	-2.147125			2.355762	-1.478135	8.638575	-1.552788	12.810512	-1.264211	4.006742	-1.298249	0.663944	-1.526038	15.025624	-1.198472	6.023785	-1.243695	23.798405	-1.563018			2.047428	-2.357637	22.719933	-1.069057	27.350000	-1.977610	25.250000	-1.758189	22.750000	-1.825862	2.383522	-1.405547	5.226038	-1.878299	2.069748	-1.904872	12.796094	-1.437338					2.350901	-2.130398	4.011197	-1.478613	10.304993	-1.273011	8.412547	-1.218332	17.915097	-1.427244			2.925878	-1.427458			5.411635	-1.391433	9.405884	-1.296099	8.405261	-1.175581	15.649842	-1.282190	7.591091	-1.196707			20.159438	-1.329069	25.050000	-1.894593	10.025000	-1.604328	3.255992	-1.640972	13.245428	-1.145348	6.260401	-1.188366	3.027710	-1.387851			23.927897	-1.241223
19.394528	-1.428880	11.105369	-2.111091			2.455762	-1.291628	8.738575	-1.568117	12.910512	-1.256936	4.106742	-1.288854	0.763944	-1.432547	15.125624	-1.194826	6.123785	-1.237254	23.898405	-1.548308			2.147428	-2.248549	22.819933	-1.267077	27.450000	-1.961456	25.350000	-1.836748	22.850000	-1.816136	2.483522	-1.381182	5.326038	-1.810231	2.169748	-1.951896	12.896094	-1.409522					2.450901	-2.362780	4.111197	-1.459522	10.404993	-1.271015	8.512547	-1.196950	18.015097	-1.399908			3.025878	-2.143662			5.511635	-1.353678	9.505884	-1.281960	8.505261	-1.165529	15.749842	-1.228803	7.691091	-1.200310			20.259438	-1.380082	25.150000	-1.715546	10.125000	-1.472096	3.355992	-1.621497	13.345428	-1.160088	6.360401	-1.208628	3.127710	-1.423101			24.027897	-1.344148
19.494528	-1.421618	11.205369	-2.069092			2.555762	-1.232152	8.838575	-1.513567	13.010512	-1.249909	4.206742	-1.282258	0.863944	-1.342718	15.225624	-1.307437	6.223785	-1.233097	23.998405	-1.531280			2.247428	-2.009370	22.919933	-1.700062	27.550000	-1.922054	25.450000	-1.863772	22.950000	-1.749382	2.583522	-1.351544	5.426038	-1.653861	2.269748	-1.970732	12.996094	-1.384107					2.550901	-2.537158	4.211197	-1.444257	10.504993	-1.271691	8.612547	-1.174741	18.115097	-1.379685			3.125878	-2.434859			5.611635	-1.320038	9.605884	-1.274171	8.605261	-1.153586	15.849842	-1.181497	7.791091	-1.210528			20.359438	-1.451623	25.250000	-1.594595	10.225000	-1.435877	3.455992	-1.599140	13.445428	-1.158643	6.460401	-1.232862	3.227710	-1.431096			24.127897	-1.602053
19.594528	-1.415868	11.305369	-2.017392			2.655762	-1.251499	8.938575	-1.411997	13.110512	-1.242866	4.306742	-1.273752	0.963944	-1.264170	15.325624	-1.574228	6.323785	-1.227940	24.098405	-1.509574			2.347428	-1.821449	23.019933	-1.856307	27.650000	-1.856673	25.550000	-1.855407	23.050000	-1.621483	2.683522	-1.315014	5.526038	-1.542027	2.369748	-1.974092	13.096094	-1.358269					2.650901	-2.672408	4.311197	-1.428303	10.604993	-1.273805	8.712547	-1.152779	18.215097	-1.362929							5.711635	-1.289975	9.705884	-1.269349	8.705261	-1.143703	15.949842	-1.144009	7.891091	-1.221728			20.459438	-1.545512	25.350000	-1.503529	10.325000	-1.421603	3.555992	-1.590459	13.545428	-1.143943	6.560401	-1.285996	3.327710	-1.395594			24.227897	-1.780866
19.694528	-1.411202	11.405369	-1.956273			2.755762	-1.277469	9.038575	-1.342260	13.210512	-1.236528	4.406742	-1.262016	1.063944	-1.192911	15.425624	-1.729566	6.423785	-1.219640	24.198405	-1.487794			2.447428	-1.605450	23.119933	-1.874139	27.750000	-1.763563	25.650000	-1.825438	23.150000	-1.460870	2.783522	-1.278534	5.626038	-1.531153	2.469748	-1.970617	13.196094	-1.330930					2.750901	-2.769518	4.411197	-1.406030	10.704993	-1.279028	8.812547	-1.133389	18.315097	-1.351731							5.811635	-1.264817	9.805884	-1.270226	8.805261	-1.130106	16.049842	-1.113244	7.991091	-1.229768			20.559438	-1.660850	25.450000	-1.438440	10.425000	-1.376582	3.655992	-1.539187	13.645428	-1.129519	6.660401	-1.361065						
19.794528	-1.405825	11.505369	-1.889529			2.855762	-1.287736	9.138575	-1.343516	13.310512	-1.227293	4.506742	-1.248896	1.163944	-1.149242	15.525624	-1.882247	6.523785	-1.213572	24.298405	-1.469109			2.547428	-1.429377	23.219933	-1.784188	27.850000	-1.653475	25.750000	-1.728375	23.250000	-1.354164	2.883522	-1.246099	5.726038	-1.593287	2.569748	-1.970533	13.296094	-1.305171					2.850901	-2.822277	4.511197	-1.381846	10.804993	-1.288915	8.912547	-1.120513	18.415097	-1.344946							5.911635	-1.247281	9.905884	-1.277030	8.905261	-1.122807	16.149842	-1.094665	8.091091	-1.235134			20.659438	-1.787270	25.550000	-1.411523	10.525000	-1.315079	3.755992	-1.456211	13.745428	-1.136146	6.760401	-1.403831						
19.894528	-1.394737	11.605369	-1.827871			2.955762	-1.316825	9.238575	-1.368108	13.410512	-1.213148	4.606742	-1.237254	1.263944	-1.128074	15.625624	-2.015513	6.623785	-1.211141	24.398405	-1.447796			2.647428	-1.358953	23.319933	-1.696688	27.950000	-1.539168	25.850000	-1.614931	23.350000	-1.320286	2.983522	-1.219208	5.826038	-1.768271	2.669748	-1.987928	13.396094	-1.289912					2.950901	-2.840080	4.611197	-1.352395	10.904993	-1.300861	9.012547	-1.116464	18.515097	-1.339047							6.011635	-1.223358	10.005884	-1.289811	9.005261	-1.126366	16.249842	-1.084114	8.191091	-1.239557			20.759438	-1.856970	25.650000	-1.438652			3.855992	-1.359613	13.845428	-1.185560	6.860401	-1.436107						
19.994528	-1.379591	11.705369	-1.762974			3.055762	-1.342412	9.338575	-1.381986	13.510512	-1.190613	4.706742	-1.218152	1.363944	-1.124853	15.725624	-2.395066	6.723785	-1.214299	24.498405	-1.420632			2.747428	-1.362604			28.050000	-1.454976	25.950000	-1.489272	23.450000	-1.333547	3.083522	-1.197372	5.926038	-1.901437	2.769748	-1.998004	13.496094	-1.276511					3.050901	-2.843533	4.711197	-1.318816	11.004993	-1.301348	9.112547	-1.120382	18.615097	-1.330511							6.111635	-1.206189	10.105884	-1.309542	9.105261	-1.129924	16.349842	-1.084810	8.291091	-1.242348			20.859438	-1.868675	25.750000	-1.491671			3.955992	-1.267283	13.945428	-1.283215	6.960401	-1.460489						
20.094528	-1.358056	11.805369	-1.701036			3.155762	-1.350390	9.438575	-1.370877	13.610512	-1.175424	4.806742	-1.203860	1.463944	-1.140201			6.823785	-1.224690	24.598405	-1.386174			2.847428	-1.400074			28.150000	-1.440834	26.050000	-1.389289	23.550000	-1.353934	3.183522	-1.184185	6.026038	-2.001599	2.869748	-1.982418	13.596094	-1.262440							4.811197	-1.284018	11.104993	-1.298202	9.212547	-1.134485	18.715097	-1.315384							6.211635	-1.194116	10.205884	-1.320113	9.205261	-1.141067	16.449842	-1.096720	8.391091	-1.243518			20.959438	-1.865598	25.850000	-1.546887			4.055992	-1.198300	14.045428	-1.420082	7.060401	-1.440972						
20.194528	-1.338829	11.905369	-1.647904			3.255762	-1.359581	9.538575	-1.389853	13.710512	-1.170583	4.906742	-1.194425					6.923785	-1.238072	24.698405	-1.349599			2.947428	-1.443251			28.250000	-1.455020	26.150000	-1.334157	23.650000	-1.362404	3.283522	-1.177600	6.126038	-2.084160	2.969748	-1.932962	13.696094	-1.238767							4.911197	-1.255447	11.204993	-1.293720	9.312547	-1.151818	18.815097	-1.299923							6.311635	-1.184659	10.305884	-1.314823	9.305261	-1.158902	16.549842	-1.135082	8.491091	-1.242561			21.059438	-1.870096	25.950000	-1.611802			4.155992	-1.172598	14.145428	-1.627321	7.160401	-1.409340						
20.294528	-1.314428	12.005369	-1.609410			3.355762	-1.366644	9.638575	-1.404772	13.810512	-1.166942	5.006742	-1.187415					7.023785	-1.255169	24.798405	-1.317379			3.047428	-1.487764			28.350000	-1.446713	26.250000	-1.307432	23.750000	-1.362671	3.383522	-1.175206	6.226038	-2.115121	3.069748	-1.863410	13.796094	-1.227967							5.011197	-1.233295	11.304993	-1.293014	9.412547	-1.173681	18.915097	-1.290759							6.411635	-1.170224	10.405884	-1.302287	9.405261	-1.182792	16.649842	-1.210615	8.591091	-1.232269			21.159438	-1.838956	26.050000	-1.688050			4.255992	-1.177223	14.245428	-1.772947	7.260401	-1.366186						
20.394528	-1.290161	12.105369	-1.584110			3.455762	-1.376639	9.738575	-1.380372	13.910512	-1.161765	5.106742	-1.185218					7.123785	-1.277582	24.898405	-1.292509			3.147428	-1.516879			28.450000	-1.414558	26.350000	-1.305369	23.850000	-1.350150	3.483522	-1.177556	6.326038	-2.090946	3.169748	-1.776426	13.896094	-1.226797							5.111197	-1.218944	11.404993	-1.297234	9.512547	-1.201796	19.015097	-1.285858							6.511635	-1.157373	10.505884	-1.285838	9.505261	-1.215198	16.749842	-1.289019	8.691091	-1.222623			21.259438	-1.783642	26.150000	-1.754086			4.355992	-1.203349	14.345428	-1.882608								
20.494528	-1.258402	12.205369	-1.558253			3.555762	-1.393909			14.010512	-1.152815	5.206742	-1.184702					7.223785	-1.304464	24.998405	-1.278553			3.247428	-1.508943			28.550000	-1.391543	26.450000	-1.319142	23.950000	-1.315314	3.583522	-1.188579	6.426038	-2.059150	3.269748	-1.684314	13.996094	-1.227685							5.211197	-1.215320	11.504993	-1.298055	9.612547	-1.230682	19.115097	-1.281765							6.611635	-1.154312	10.605884	-1.276842	9.605261	-1.248619	16.849842	-1.384207	8.791091	-1.213921			21.359438	-1.712925	26.250000	-1.814616			4.455992	-1.262987	14.445428	-1.972604								
20.594528	-1.244075	12.305369	-1.533940			3.655762	-1.416242			14.110512	-1.142124	5.306742	-1.184930					7.323785	-1.335943	25.098405	-1.278110			3.347428	-1.490345			28.650000	-1.348517	26.550000	-1.326029	24.050000	-1.264583	3.683522	-1.205401			3.369748	-1.619544	14.096094	-1.227371							5.311197	-1.215280	11.604993	-1.296924	9.712547	-1.256047	19.215097	-1.278194							6.711635	-1.154856	10.705884	-1.274594	9.705261	-1.277182	16.949842	-1.484521	8.891091	-1.201872									4.555992	-1.330368										
20.694528	-1.238238	12.405369	-1.506950							14.210512	-1.130410	5.406742	-1.184400					7.423785	-1.376776	25.198405	-1.289853			3.447428	-1.460544			28.750000	-1.267411	26.650000	-1.317124	24.150000	-1.202273	3.783522	-1.231617			3.469748	-1.555347	14.196094	-1.226199							5.411197	-1.217724	11.704993	-1.291698	9.812547	-1.276331	19.315097	-1.275210							6.811635	-1.159614	10.805884	-1.270655	9.805261	-1.302035			8.991091	-1.187707									4.655992	-1.371405										
20.794528	-1.233915	12.505369	-1.477039							14.310512	-1.119092	5.506742	-1.187354					7.523785	-1.402586	25.298405	-1.308681			3.547428	-1.419813			28.850000	-1.155987	26.750000	-1.290478	24.250000	-1.140631	3.883522	-1.261421			3.569748	-1.491150	14.296094	-1.230250							5.511197	-1.218793	11.804993	-1.284352	9.912547	-1.294516	19.415097	-1.272687							6.911635	-1.166151	10.905884	-1.252200	9.905261	-1.317209			9.091091	-1.170961																				
20.894528	-1.228722	12.605369	-1.457896							14.410512	-1.100021	5.606742	-1.189900					7.623785	-1.428649	25.398405	-1.339106			3.647428	-1.378998			28.950000	-1.054412	26.850000	-1.273682	24.350000	-1.095384	3.983522	-1.278799			3.669748	-1.419381	14.396094	-1.236922							5.611197	-1.215062	11.904993	-1.276631	10.012547	-1.310067	19.515097	-1.279603							7.011635	-1.175092	11.005884	-1.232546	10.005261	-1.334247			9.191091	-1.156612																				
20.994528	-1.224804	12.705369	-1.445234							14.510512	-1.095078	5.706742	-1.188054					7.723785	-1.455863	25.498405	-1.378674			3.747428	-1.347233							24.450000	-1.070225	4.083522	-1.292901			3.769748	-1.343184	14.496094	-1.238986							5.711197	-1.206657	12.004993	-1.268494	10.112547	-1.327107	19.615097	-1.297162							7.111635	-1.181772	11.105884	-1.214250	10.105261	-1.344949			9.291091	-1.141049																				
21.094528	-1.221694	12.805369	-1.439181							14.610512	-1.097142	5.806742	-1.177863					7.823785	-1.479256	25.598405	-1.403548			3.847428	-1.331903							24.550000	-1.049743	4.183522	-1.305613			3.869748	-1.294404	14.596094	-1.238417							5.811197	-1.198115	12.104993	-1.254750	10.212547	-1.344100	19.715097	-1.325707							7.211635	-1.192006	11.205884	-1.195435	10.205261	-1.346522			9.391091	-1.122000																				
21.194528	-1.217481	12.905369	-1.434910							14.710512	-1.105752	5.906742	-1.168667					7.923785	-1.502229	25.698405	-1.423049			3.947428	-1.332702									4.283522	-1.315127			3.969748	-1.250821	14.696094	-1.237035							5.911197	-1.188314	12.204993	-1.237145	10.312547	-1.356831	19.815097	-1.366603							7.311635	-1.200679	11.305884	-1.176483	10.305261	-1.347345			9.491091	-1.105402																				
21.294528	-1.210617	13.005369	-1.430865							14.810512	-1.115473	6.006742	-1.164233					8.023785	-1.523026	25.798405	-1.446734			4.047428	-1.357981									4.383522	-1.325853			4.069748	-1.217010	14.796094	-1.235477							6.011197	-1.177623	12.304993	-1.227577	10.412547	-1.365681	19.915097	-1.388332							7.411635	-1.209517	11.405884	-1.157938	10.405261	-1.343895			9.591091	-1.092232																				
21.394528	-1.198004	13.105369	-1.422256							14.910512	-1.127881	6.106742	-1.165775					8.123785	-1.539727	25.898405	-1.483488													4.483522	-1.338733			4.169748	-1.189153	14.896094	-1.230304							6.111197	-1.172057	12.404993	-1.222274	10.512547	-1.369471	20.015097	-1.411462							7.511635	-1.219072	11.505884	-1.144484	10.505261	-1.334229			9.691091	-1.084319																				
21.494528	-1.187607	13.205369	-1.406733							15.010512	-1.146421	6.206742	-1.167219							25.998405	-1.515084													4.583522	-1.343356			4.269748	-1.164868	14.996094	-1.219968							6.211197	-1.166326	12.504993	-1.216883	10.612547	-1.367030	20.115097	-1.437179							7.611635	-1.225232	11.605884	-1.151519	10.605261	-1.318627			9.791091	-1.078429																				
21.594528	-1.180068	13.305369	-1.382593							15.110512	-1.162903	6.306742	-1.166864																					4.683522	-1.339784					15.096094	-1.205198							6.311197	-1.156494	12.604993	-1.213243	10.712547	-1.359797	20.215097	-1.447661							7.711635	-1.229834	11.705884	-1.166122	10.705261	-1.299098			9.891091	-1.073511																				
21.694528	-1.174750									15.210512	-1.174608	6.406742	-1.165195																					4.783522	-1.333989					15.196094	-1.182067							6.411197	-1.145946			10.812547	-1.347137	20.315097	-1.456611							7.811635	-1.232421	11.805884	-1.181374	10.805261	-1.281910																								
21.794528	-1.168348									15.310512	-1.185353	6.506742	-1.158366																					4.883522	-1.329367					15.296094	-1.171781							6.511197	-1.134287			10.912547	-1.333866	20.415097	-1.474023							7.911635	-1.232557	11.905884	-1.197857	10.905261	-1.269035																								
21.894528	-1.162630									15.410512	-1.200620	6.606742	-1.149489																					4.983522	-1.323231					15.396094	-1.169649							6.611197	-1.122773			11.012547	-1.322419	20.515097	-1.483311							8.011635	-1.231019	12.005884	-1.213718	11.005261	-1.262914																								
21.994528	-1.157364									15.510512	-1.207624	6.706742	-1.142344																					5.083522	-1.313396					15.496094	-1.168022							6.711197	-1.116230			11.112547	-1.312081	20.615097	-1.483097							8.111635	-1.231181	12.105884	-1.223851	11.105261	-1.265117																								
22.094528	-1.155831									15.610512	-1.209969	6.806742	-1.137954																					5.183522	-1.299034					15.596094	-1.165167							6.811197	-1.116750			11.212547	-1.307079	20.715097	-1.473707							8.211635	-1.235674	12.205884	-1.234051	11.205261	-1.275064																								
22.194528	-1.165259									15.710512	-1.212584	6.906742	-1.138811																					5.283522	-1.271075					15.696094	-1.163831							6.911197	-1.122990			11.312547	-1.300850	20.815097	-1.459218							8.311635	-1.236576	12.305884	-1.242482	11.305261	-1.294135																								
22.294528	-1.184024									15.810512	-1.211811	7.006742	-1.143465																					5.383522	-1.246704					15.796094	-1.162179							7.011197	-1.131303			11.412547	-1.292781	20.915097	-1.430808							8.411635	-1.233681	12.405884	-1.242630	11.405261	-1.320674																								
22.394528	-1.214976									15.910512	-1.205425	7.106742	-1.145680																					5.483522	-1.224972					15.896094	-1.161130							7.111197	-1.144102			11.512547	-1.283719	21.015097	-1.399087							8.511635	-1.234826	12.505884	-1.245694	11.505261	-1.350748																								
22.494528	-1.247018									16.010512	-1.195931	7.206742	-1.144132																					5.583522	-1.204938					15.996094	-1.159539							7.211197	-1.159543			11.612547	-1.274022	21.115097	-1.387351							8.611635	-1.243325	12.605884	-1.248456	11.605261	-1.382030																								
22.594528	-1.270965									16.110512	-1.191436	7.306742	-1.142281																					5.683522	-1.184027					16.096094	-1.154789							7.311197	-1.175014			11.712547	-1.263959	21.215097	-1.385394							8.711635	-1.257105	12.705884	-1.249657	11.705261	-1.401154																								
22.694528	-1.292439									16.210512	-1.187921	7.406742	-1.142470																					5.783522	-1.162464					16.196094	-1.150500							7.411197	-1.192844			11.812547	-1.247988	21.315097	-1.396577							8.811635	-1.275441	12.805884	-1.248400	11.805261	-1.406869																								
22.794528	-1.317890									16.310512	-1.185691	7.506742	-1.143141																					5.883522	-1.144336					16.296094	-1.150080							7.511197	-1.218612			11.912547	-1.231932	21.415097	-1.419709							8.911635	-1.291237	12.905884	-1.246825	11.905261	-1.417444																								
22.894528	-1.343571									16.410512	-1.186214	7.606742	-1.142552																					5.983522	-1.122716					16.396094	-1.151835							7.611197	-1.234573			12.012547	-1.218376	21.515097	-1.454148							9.011635	-1.299921	13.005884	-1.246731	12.005261	-1.425198																								
22.994528	-1.370335									16.510512	-1.188925	7.706742	-1.137883																					6.083522	-1.095773					16.496094	-1.154842							7.711197	-1.257809			12.112547	-1.211244	21.615097	-1.509698									13.105884	-1.245132	12.105261	-1.431190																								
23.094528	-1.398554									16.610512	-1.193194	7.806742	-1.130471																					6.183522	-1.065029					16.596094	-1.156365							7.811197	-1.272101															13.205884	-1.245071	12.205261	-1.431916																								
23.194528	-1.410980									16.710512	-1.198957	7.906742	-1.121012																					6.283522	-1.042060					16.696094	-1.154051							7.911197	-1.281279															13.305884	-1.249291	12.305261	-1.428230																								
23.294528	-1.417571									16.810512	-1.203523	8.006742	-1.111390																											16.796094	-1.149850							8.011197	-1.292393															13.405884	-1.256731	12.405261	-1.420563																								
23.394528	-1.419000									16.910512	-1.205802	8.106742	-1.097885																											16.896094	-1.143173																							13.505884	-1.267963																										
23.494528	-1.415416									17.010512	-1.207610	8.206742	-1.083083																											16.996094	-1.140176																							13.605884	-1.279704																										
										17.110512	-1.211422																													17.096094	-1.144998																							13.705884	-1.291405																										
										17.210512	-1.216204																													17.196094	-1.161148																							13.805884	-1.300851																										
										17.310512	-1.219694																													17.296094	-1.197314																							13.905884	-1.309033																										
										17.410512	-1.222001																													17.396094	-1.247492																							14.005884	-1.316830																										
										17.510512	-1.222012																													17.496094	-1.295734																																																		
										17.610512	-1.217791																													17.596094	-1.358720																																																		
										17.710512	-1.209508																													17.696094	-1.436419																																																		
										17.810512	-1.197710																													17.796094	-1.546683																																																		
										17.910512	-1.176120																													17.896094	-1.682334																																																		
										18.010512	-1.157881																													17.996094	-1.835095																																																		
										18.110512	-1.143680																													18.096094	-1.971423																																																		
										18.210512	-1.136349																													18.196094	-2.076106																																																		
										18.310512	-1.130560																																																																																
										18.410512	-1.124581																																																																																
										18.510512	-1.119044																																																																																
										18.610512	-1.113774																																																																																
