# Supplementary material for: KymoButler, a deep learning software for automated kymograph analysis
Source: eLife. 2019 Aug 13;8:e42288. doi: 10.7554/eLife.42288 (PMC6692109; doi:10.7554/eLife.42288)
Supplement: Figure 2—source data 2. — A ZIP file containing all analysed synthetic unidirectional movies, their kymographs, results from KymographClear based analysis and manually annotated ImageJ rois. [file elife-42288-fig2-data2.zip › N30/mov07/kymograph/kymograph_1/Results/lines_coordinates_in_pixel_backward.txt]

position_line1	frame_line1	position_line2	frame_line2	position_line3	frame_line3	position_line4	frame_line4	position_line5	frame_line5	position_line6	frame_line6	position_line7	frame_line7	position_line8	frame_line8	position_line9	frame_line9	position_line10	frame_line10	position_line11	frame_line11	position_line12	frame_line12	position_line13	frame_line13	position_line14	frame_line14	position_line15	frame_line15	position_line16	frame_line16	position_line17	frame_line17	position_line18	frame_line18	position_line19	frame_line19	position_line20	frame_line20	position_line21	frame_line21	position_line22	frame_line22	position_line23	frame_line23	position_line24	frame_line24	position_line25	frame_line25	position_line26	frame_line26	position_line27	frame_line27	position_line28	frame_line28	position_line29	frame_line29	position_line30	frame_line30	position_line31	frame_line31	position_line32	frame_line32	position_line33	frame_line33	position_line34	frame_line34	position_line35	frame_line35	position_line36	frame_line36	position_line37	frame_line37	position_line38	frame_line38	position_line39	frame_line39	position_line40	frame_line40	position_line41	frame_line41	position_line42	frame_line42	position_line43	frame_line43	position_line44	frame_line44	position_line45	frame_line45	position_line46	frame_line46
186.000000	259.764722	103.000000	279.494590	223.000000	287.696530	17.000000	260.906376	80.000000	249.656717	121.000000	202.878622	33.000000	219.931636	0.000000	245.922494	144.000000	241.016248	53.000000	225.119801	231.000000	213.691566	234.000000	213.777426	14.000000	205.087924	221.000000	202.955998	267.000000	172.851744	246.000000	156.231119	221.000000	156.115016	17.000000	112.569269	46.000000	122.078291	14.000000	108.882768	121.000000	79.653483	158.000000	111.857630	8.000000	104.652558	17.000000	98.120683	33.000000	59.853170	96.000000	56.871913	77.000000	48.994067	172.000000	45.915645	103.000000	68.351328	23.000000	50.829646	34.000000	59.015809	47.000000	22.604975	87.000000	2.845862	77.000000	3.153725	150.000000	24.706697	69.000000	14.051932	150.000000	26.713261	195.000000	26.182592	244.000000	15.085457	94.000000	16.488692	26.000000	5.570517	126.000000	2.003808	56.000000	1.843687	24.000000	2.053337	39.000000	12.266975	233.000000	2.596337
187.000000	260.490501	104.000000	279.922624	224.000000	288.065520	18.000000	261.240192	81.000000	250.726030	122.000000	203.547241	34.000000	220.642073	1.000000	246.311553	145.000000	241.590776	54.000000	226.222388	232.000000	214.337392	235.000000	214.253872	15.000000	205.809864	222.000000	203.927909	268.000000	173.383855	247.000000	156.879730	222.000000	156.733158	18.000000	112.906564	47.000000	122.730634	15.000000	109.285699	122.000000	80.059725	159.000000	112.261586	9.000000	104.916466	18.000000	98.854840	34.000000	60.941783	97.000000	57.811674	78.000000	49.542485	173.000000	46.269426	104.000000	69.253087	24.000000	51.701858	35.000000	59.517595	48.000000	23.057967	88.000000	3.242010	78.000000	3.976429	151.000000	25.398009	70.000000	14.816289	151.000000	27.347512	196.000000	26.682163	245.000000	15.531272	95.000000	17.038979	27.000000	5.991537	127.000000	3.120910	57.000000	2.369389	25.000000	2.483837	40.000000	13.005835	234.000000	3.281214
188.000000	261.216280	105.000000	280.350658	225.000000	289.066327	19.000000	261.574009	82.000000	251.795342	123.000000	204.215859	35.000000	221.352510	2.000000	246.700612	146.000000	242.193101	55.000000	226.930200	233.000000	214.983218	236.000000	215.166468	16.000000	206.215270	223.000000	204.572155	269.000000	173.915966	248.000000	157.528341	223.000000	157.351300	19.000000	113.608746	48.000000	123.852874	16.000000	109.912258	123.000000	80.465967	160.000000	112.665542	10.000000	105.180374	19.000000	99.469287	35.000000	61.805618	98.000000	58.296124	79.000000	50.090903	174.000000	46.623208	105.000000	69.908746	25.000000	52.574070	36.000000	60.019382	49.000000	23.510959	89.000000	3.638158	79.000000	4.799132	152.000000	26.089320	71.000000	15.689785	152.000000	27.981763	197.000000	27.181734	246.000000	15.977087	96.000000	17.589265	28.000000	6.565105	128.000000	4.238013	58.000000	2.895092	26.000000	2.914337	41.000000	13.744695	235.000000	4.189790
189.000000	261.942060	106.000000	280.778691	226.000000	289.881972	20.000000	261.907825	83.000000	252.864655	124.000000	204.884477	36.000000	222.062947	3.000000	247.099142	147.000000	242.814823	56.000000	227.600651	234.000000	215.629043	237.000000	216.079065	17.000000	206.620676	224.000000	205.058677	270.000000	174.448077	249.000000	158.176953	224.000000	157.969441	20.000000	114.297745	49.000000	124.204624	17.000000	110.617584	124.000000	80.872209	161.000000	113.069497	11.000000	106.091452	20.000000	100.181516	36.000000	62.384404	99.000000	59.292560	80.000000	50.639321	175.000000	46.976990	106.000000	70.564405	26.000000	53.647724	37.000000	61.103468	50.000000	23.963951	90.000000	4.034306	80.000000	5.621836	153.000000	26.673418	72.000000	16.563281	153.000000	28.616014	198.000000	28.119321	247.000000	16.422902	97.000000	18.139552	29.000000	7.138673	129.000000	5.315281	59.000000	4.022213	27.000000	3.632698	42.000000	14.483556	236.000000	5.096220
190.000000	262.667839	107.000000	281.206725	227.000000	290.697616	21.000000	262.356737	84.000000	253.266993	125.000000	205.712312	37.000000	222.773384	4.000000	247.875194	148.000000	243.654639	57.000000	228.271103	235.000000	216.284412			18.000000	207.026082	225.000000	205.770695	271.000000	174.980188	250.000000	158.825564	225.000000	158.587583	21.000000	114.986745	50.000000	124.556374	18.000000	111.322911	125.000000	82.001665	162.000000	113.473453	12.000000	106.594319	21.000000	100.679510	37.000000	62.963190	100.000000	60.774502	81.000000	51.536045	176.000000	48.055367	107.000000	71.220064	27.000000	54.707009			51.000000	24.762721	91.000000	5.335931	81.000000	6.444540	154.000000	27.257516	73.000000	17.436777	154.000000	29.250264	199.000000	28.926328	248.000000	16.868717	98.000000	18.689838	30.000000	7.712241	130.000000	6.189987	60.000000	5.106064	28.000000	4.428048	43.000000	15.222416	237.000000	5.838218
191.000000	263.393618	108.000000	281.634759	228.000000	291.513261	22.000000	262.805648	85.000000	253.669331	126.000000	206.533014	38.000000	223.483821	5.000000	248.660941	149.000000	244.494455	58.000000	228.941554	236.000000	216.939780			19.000000	207.431489	226.000000	206.482714	272.000000	175.512299	251.000000	159.474175	226.000000	159.205725	22.000000	115.675745	51.000000	124.908125	19.000000	112.028237	126.000000	83.131120			13.000000	107.097186	22.000000	101.549625	38.000000	63.541976	101.000000	61.171304	82.000000	52.432769	177.000000	48.586577	108.000000	71.999559	28.000000	55.766295			52.000000	25.561775	92.000000	6.132855	82.000000	7.428566	155.000000	28.123717	74.000000	18.310273	155.000000	29.884515	200.000000	29.733336	249.000000	17.314532	99.000000	19.128985	31.000000	8.636358	131.000000	7.015123	61.000000	5.768334	29.000000	5.223398			238.000000	6.261594
192.000000	264.119397	109.000000	282.062793			23.000000	263.950343	86.000000	254.071668	127.000000	206.993350	39.000000	224.194258	6.000000	249.025560	150.000000	245.334271	59.000000	230.312857	237.000000	217.595148			20.000000	207.836895	227.000000	207.805236	273.000000	175.994214	252.000000	160.122786	227.000000	159.554397	23.000000	116.372643	52.000000	125.459774	20.000000	112.733564	127.000000	83.624952					23.000000	101.993120	39.000000	64.120762	102.000000	61.568105	83.000000	53.329493	178.000000	49.370163	109.000000	72.714849	29.000000	56.866886			53.000000	26.360828	93.000000	7.090740	83.000000	7.929010	156.000000	28.989918	75.000000	19.183770	156.000000	30.518766	201.000000	30.540344	250.000000	17.760347	100.000000	19.829775	32.000000	9.225473	132.000000	7.840258	62.000000	6.430605	30.000000	6.018748			239.000000	7.293147
193.000000	265.014402	110.000000	282.556231			24.000000	265.021204	87.000000	254.913405	128.000000	207.827190	40.000000	225.070074	7.000000	249.824012	151.000000	246.174087	60.000000	230.883374	238.000000	218.250516			21.000000	208.242301	228.000000	208.945063	274.000000	176.476129	253.000000	160.611727	228.000000	159.903069	24.000000	117.069541	53.000000	126.011423	21.000000	113.128544	128.000000	84.118784					24.000000	102.398009	40.000000	64.699548	103.000000	61.964907	84.000000	54.226217	179.000000	50.153748			30.000000	57.226502			54.000000	27.159881	94.000000	7.873800	84.000000	8.749247	157.000000	29.856120	76.000000	19.972197			202.000000	31.347351	251.000000	18.351711	101.000000	20.530565	33.000000	9.814588	133.000000	8.665394	63.000000	7.092875	31.000000	6.650826			240.000000	8.324700
194.000000	265.422411	111.000000	283.049670			25.000000	266.092066	88.000000	255.618249	129.000000	208.885741	41.000000	225.945890	8.000000	250.641841	152.000000	246.994422	61.000000	231.393299	239.000000	218.905884			22.000000	208.588373	229.000000	209.426930	275.000000	176.958044	254.000000	161.100668	229.000000	160.251741	25.000000	117.833142	54.000000	126.680227	22.000000	113.523525	129.000000	84.612615					25.000000	102.732016	41.000000	65.045593	104.000000	62.969063	85.000000	55.122941	180.000000	50.937334			31.000000	57.586119			55.000000	27.809332	95.000000	8.458802	85.000000	9.814060	158.000000	30.722321	77.000000	20.760625			203.000000	32.154359	252.000000	18.943076	102.000000	21.231355	34.000000	10.310063	134.000000	9.490530	64.000000	8.245182	32.000000	7.302002			241.000000	8.919888
195.000000	266.034456	112.000000	283.543109			26.000000	267.060693	89.000000	256.323093	130.000000	209.928835	42.000000	226.821705	9.000000	251.238962	153.000000	247.911539	62.000000	231.903224	240.000000	219.561252			23.000000	208.934445	230.000000	209.908798	276.000000	177.439959	255.000000	161.589609	230.000000	161.172121	26.000000	118.596742	55.000000	127.349030	23.000000	113.918505	130.000000	85.106447					26.000000	103.066022	42.000000	66.008494	105.000000	63.973218	86.000000	55.882233	181.000000	51.720920			32.000000	58.012235			56.000000	28.392251	96.000000	9.043805	86.000000	10.757827	159.000000	31.588523	78.000000	21.549052			204.000000	32.738937	253.000000	20.057500	103.000000	21.932145	35.000000	10.805539	135.000000	10.315665	65.000000	9.397490	33.000000	8.078237			242.000000	9.449272
196.000000	266.474952	113.000000	284.036548			27.000000	268.002990	90.000000	257.027937	131.000000	210.876855	43.000000	227.543803	10.000000	252.233188	154.000000	248.315860	63.000000	233.162984	241.000000	219.958125			24.000000	209.866372	231.000000	210.390665	277.000000	177.921874	256.000000	162.078550	231.000000	162.027484	27.000000	119.360342	56.000000	128.359232	24.000000	114.313486	131.000000	85.966138					27.000000	103.417466	43.000000	66.659337	106.000000	64.977373	87.000000	56.828326	182.000000	52.504506							57.000000	29.284870	97.000000	9.960037	87.000000	11.995464	160.000000	32.454724	79.000000	22.244648			205.000000	33.323515	254.000000	20.893944	104.000000	22.632935	36.000000	11.414250	136.000000	11.204494	66.000000	9.817751	34.000000	8.776360			243.000000	9.978655
197.000000	266.915449	114.000000	284.529986			28.000000	268.365570	91.000000	257.732781	132.000000	211.925113	44.000000	228.265901	11.000000	253.227414	155.000000	248.720181	64.000000	234.036534	242.000000	220.333941			25.000000	210.957391	232.000000	211.040635	278.000000	178.583320	257.000000	162.567491	232.000000	162.882846	28.000000	120.123942	57.000000	129.369434	25.000000	114.708466	132.000000	86.891730					28.000000	103.768910	44.000000	67.160421	107.000000	65.782784	88.000000	57.774418	183.000000	53.288092							58.000000	30.177489	98.000000	10.853997	88.000000	12.510091	161.000000	33.179869	80.000000	23.059616			206.000000	33.908092	255.000000	21.508105	105.000000	23.333725	37.000000	12.189523	137.000000	12.169494	67.000000	10.526277						
198.000000	268.100828	115.000000	285.023425			29.000000	269.046134	92.000000	258.928731	133.000000	212.803120	45.000000	228.987999	12.000000	254.237232	156.000000	249.512034	65.000000	235.052384	243.000000	220.709756			26.000000	211.974804	233.000000	211.527760	279.000000	179.353892	258.000000	163.056432	233.000000	163.738209	29.000000	120.987511	58.000000	129.745149	26.000000	115.103447	133.000000	87.658144					29.000000	104.120354	45.000000	68.235404	108.000000	66.588194	89.000000	58.720511	184.000000	54.422942							59.000000	31.520785	99.000000	12.029381	89.000000	13.024718	162.000000	34.300492	81.000000	23.874583			207.000000	34.492670	256.000000	22.122267	106.000000	24.235875	38.000000	13.028953	138.000000	13.134494	68.000000	11.234803						
199.000000	268.971942	116.000000	285.672024			30.000000	269.753192	93.000000	259.751247	134.000000	213.574683	46.000000	230.288834	13.000000	255.247050	157.000000	249.871626	66.000000	236.068234	244.000000	221.813699			27.000000	212.992217	234.000000	212.232654	280.000000	180.124464	259.000000	163.964711	234.000000	164.593572	30.000000	121.957598	59.000000	130.120864	27.000000	115.408254	134.000000	88.716007					30.000000	104.471798	46.000000	69.310388	109.000000	67.246995	90.000000	59.666604	185.000000	55.621778							60.000000	32.209872	100.000000	12.939831	90.000000	13.539345	163.000000	35.421116	82.000000	24.689551			208.000000	35.077248	257.000000	22.736429			39.000000	13.868383	139.000000	14.099493	69.000000	11.943330						
200.000000	269.677725	117.000000	286.320623			31.000000	270.481241	94.000000	260.214932	135.000000	213.961006	47.000000	230.833015	14.000000	255.992121	158.000000	250.231218	67.000000	236.626148	245.000000	222.917642			28.000000	213.419265			281.000000	180.895036	260.000000	164.872989	235.000000	165.266818	31.000000	122.906133	60.000000	130.586458	28.000000	115.713062	135.000000	89.773869					31.000000	104.823241	47.000000	70.244114	110.000000	67.905795	91.000000	60.711353	186.000000	55.970230							61.000000	33.002653	101.000000	13.528648	91.000000	15.771568	164.000000	36.411067	83.000000	25.824884			209.000000	35.456401	258.000000	23.461145			40.000000	14.707813	140.000000	15.064493	70.000000	12.303869						
201.000000	270.213068	118.000000	286.969222			32.000000	271.634861	95.000000	260.678617	136.000000	214.461804	48.000000	231.687675	15.000000	256.813327			68.000000	237.310233	246.000000	223.821999			29.000000	214.006705			282.000000	181.665608	261.000000	165.781268	236.000000	165.940064	32.000000	123.933839	61.000000	131.052053	29.000000	116.495200	136.000000	90.721636					32.000000	105.174685	48.000000	71.027688	111.000000	69.073049	92.000000	61.474806	187.000000	56.635185							62.000000	34.066648	102.000000	14.117466	92.000000	16.580023	165.000000	37.206515	84.000000	26.960218			210.000000	35.835554	259.000000	24.273968			41.000000	15.547243	141.000000	15.562038	71.000000	13.113117						
202.000000	271.153388	119.000000	287.617821			33.000000	272.312411	96.000000	261.142303	137.000000	215.099141	49.000000	232.542335	16.000000	257.691899			69.000000	237.994318	247.000000	224.611269			30.000000	214.674230			283.000000	182.436180	262.000000	166.689546	237.000000	166.613310	33.000000	125.013918	62.000000	131.517647	30.000000	117.157803	137.000000	91.159938							49.000000	71.811262	112.000000	69.811215	93.000000	62.644485	188.000000	57.135061							63.000000	35.130643	103.000000	14.838101	93.000000	17.388479	166.000000	38.009490	85.000000	27.333102			211.000000	36.214707	260.000000	24.795500			42.000000	16.386673	142.000000	16.045181	72.000000	13.922366						
203.000000	272.093708	120.000000	288.266420			34.000000	272.914039	97.000000	262.282916	138.000000	216.169075	50.000000	233.117542					70.000000	239.060891	248.000000	225.391267			31.000000	215.341756			284.000000	183.069718	263.000000	167.146253	238.000000	167.286557	34.000000	126.093997	63.000000	131.983241	31.000000	117.820406	138.000000	91.944537							50.000000	72.594836	113.000000	70.188435	94.000000	63.814163	189.000000	57.486891							64.000000	35.656379	104.000000	15.647841	94.000000	18.196934	167.000000	38.858596	86.000000	27.705986			212.000000	37.133328	261.000000	25.317032			43.000000	17.473740	143.000000	16.528324	73.000000	14.731615						
204.000000	273.034027	121.000000	289.258027			35.000000	273.559361	98.000000	263.149872	139.000000	217.209511	51.000000	233.636079					71.000000	240.055023	249.000000	226.171265			32.000000	216.009281			285.000000	183.510197	264.000000	167.921884	239.000000	167.959803	35.000000	126.725258	64.000000	132.448835	32.000000	118.434662	139.000000	93.088016							51.000000	73.009665	114.000000	70.565655	95.000000	64.505409	190.000000	58.096409							65.000000	36.257860	105.000000	16.284666	95.000000	19.005390	168.000000	39.707702	87.000000	28.078870			213.000000	37.842888	262.000000	25.838564			44.000000	18.560807	144.000000	17.011466	74.000000	15.540864						
205.000000	273.475228	122.000000	290.128335			36.000000	274.135550	99.000000	263.772228	140.000000	217.960885	52.000000	234.764773					72.000000	240.989261	250.000000	226.951263			33.000000	216.676807			286.000000	183.952942	265.000000	168.697516	240.000000	168.851966	36.000000	127.770609	65.000000	132.914429	33.000000	119.048919	140.000000	93.988117							52.000000	74.074240	115.000000	71.791870	96.000000	65.231447	191.000000	58.874069							66.000000	36.859341	106.000000	16.921490	96.000000	19.813845	169.000000	40.556808	88.000000	29.315875			214.000000	38.315872	263.000000	26.360097			45.000000	19.066017	145.000000	17.494609								
206.000000	274.142238	123.000000	290.998642			37.000000	274.925533			141.000000	218.989363	53.000000	236.017624					73.000000	241.770139	251.000000	227.912840			34.000000	217.344333			287.000000	185.023456	266.000000	169.473147	241.000000	169.744129	37.000000	128.815961	66.000000	133.568887	34.000000	119.982009	141.000000	94.802889							53.000000	75.406083	116.000000	72.297278	97.000000	65.957485	192.000000	59.962864							67.000000	38.074524	107.000000	17.558314	97.000000	20.622301	170.000000	40.942303	89.000000	30.304895			215.000000	38.788856	264.000000	26.881629			46.000000	19.571227	146.000000	17.977751								
207.000000	274.986808	124.000000	291.485818			38.000000	275.810894			142.000000	220.256228	54.000000	236.929221					74.000000	242.142280	252.000000	228.930601			35.000000	218.011858			288.000000	186.093970	267.000000	170.248778	242.000000	170.636292	38.000000	129.247947			35.000000	120.915099	142.000000	95.617660							54.000000	76.093148	117.000000	72.928469	98.000000	66.683524	193.000000	61.051660							68.000000	38.926553	108.000000	18.195139	98.000000	21.059031	171.000000	41.327799	90.000000	31.293916									47.000000	20.518403										
208.000000	276.101945	125.000000	291.972994							143.000000	221.526988	55.000000	238.288753					75.000000	242.869115	253.000000	230.002787			36.000000	218.726499			289.000000	187.164484	268.000000	171.024409	243.000000	171.528455	39.000000	129.679932			36.000000	121.848189	143.000000	96.002132							55.000000	76.830562	118.000000	73.755432	99.000000	67.286376	194.000000	61.984663							69.000000	39.839543	109.000000	18.940444	99.000000	21.791773			91.000000	31.993719									48.000000	21.075627										
209.000000	276.937329	126.000000	292.460169							144.000000	222.006098	56.000000	238.867687					76.000000	243.595950	254.000000	230.438718			37.000000	219.441140			290.000000	188.234997	269.000000	171.689703	244.000000	172.420618	40.000000	130.310665			37.000000	122.259181	144.000000	96.386603							56.000000	77.571129	119.000000	74.885938	100.000000	67.889228	195.000000	62.669032							70.000000	40.752534	110.000000	19.543158	100.000000	22.486918			92.000000	32.728531																				
210.000000	277.938516	127.000000	292.947345							145.000000	223.253266	57.000000	239.569734					77.000000	244.096961	255.000000	230.874649			38.000000	220.155781			291.000000	189.305511	270.000000	172.762847	245.000000	173.562055	41.000000	131.253514			38.000000	122.984570	145.000000	97.587812							57.000000	78.198396	120.000000	76.016444	101.000000	68.492081	196.000000	63.761783							71.000000	41.824296	111.000000	20.923436	101.000000	23.182064			93.000000	33.789206																				
211.000000	278.939702	128.000000	293.434521							146.000000	224.083340	58.000000	240.049981					78.000000	244.730791	256.000000	231.310580			39.000000	221.371516							246.000000	174.703491	42.000000	132.196364			39.000000	123.709960	146.000000	98.789020							58.000000	79.097600	121.000000	76.622275	102.000000	69.094933	197.000000	64.854534							72.000000	42.360802	112.000000	22.329821	102.000000	24.090404			94.000000	34.849881																				
212.000000	279.602229	129.000000	294.347208							147.000000	224.638679	59.000000	240.864937					79.000000	245.364621	257.000000	232.276511			40.000000	221.973497							247.000000	175.294395	43.000000	133.139214			40.000000	124.435349	147.000000	99.227126							59.000000	79.996803	122.000000	77.228107	103.000000	70.033612	198.000000	65.334709							73.000000	43.559303	113.000000	23.544028	103.000000	24.522397			95.000000	35.910555																				
213.000000	280.264756	130.000000	295.259894							148.000000	225.814148	60.000000	241.551651					80.000000	246.014004	258.000000	233.242442			41.000000	222.575477									44.000000	133.575017			41.000000	125.354275	148.000000	99.821359							60.000000	80.896007	123.000000	78.099390	104.000000	70.883101	199.000000	66.647555							74.000000	44.757805	114.000000	24.397943	104.000000	24.954391			96.000000	36.911615																				
214.000000	280.927283	131.000000	296.172581							149.000000	226.989617	61.000000	242.240024					81.000000	246.663387	259.000000	233.719820			42.000000	223.177457									45.000000	134.135003			42.000000	126.420870	149.000000	100.971995							61.000000	81.367298	124.000000	78.970674	105.000000	71.494722	200.000000	66.994578							75.000000	45.126170	115.000000	24.863470	105.000000	25.834175			97.000000	37.912674																				
215.000000	281.754335	132.000000	296.893423							150.000000	227.533419	62.000000	243.369834					82.000000	247.312771	260.000000	234.197199													46.000000	134.760665			43.000000	127.487465	150.000000	102.122631							62.000000	82.273891	125.000000	79.841957	106.000000	72.292584	201.000000	67.341602							76.000000	45.857558	116.000000	25.763092	106.000000	26.713960			98.000000	38.913733																				
216.000000	282.581386	133.000000	297.614265							151.000000	228.077221	63.000000	244.451416					83.000000	247.962154	261.000000	234.787842													47.000000	135.583793			44.000000	128.626158	151.000000	102.890639							63.000000	83.180483	126.000000	80.713241	107.000000	73.156785	202.000000	67.807616							77.000000	46.418987	117.000000	26.662713	107.000000	27.593745			99.000000	40.077988																				
217.000000	283.408437	134.000000	298.335108							152.000000	229.187915	64.000000	244.840116					84.000000	248.611537	262.000000	235.378484													48.000000	136.406921			45.000000	129.764850	152.000000	103.410146							64.000000	84.325986	127.000000	81.497815	108.000000	73.947705	203.000000	68.273630							78.000000	46.971648	118.000000	27.776141	108.000000	28.473529			100.000000	40.577647																				
218.000000	284.235489	135.000000	298.944982							153.000000	230.298609	65.000000	246.027029							263.000000	235.969127													49.000000	137.230049					153.000000	103.929653							65.000000	85.471488	128.000000	82.282389	109.000000	74.738625	204.000000	68.739644							79.000000	47.673611	119.000000	28.350947	109.000000	29.353314			101.000000	41.077307																				
219.000000	285.173978									154.000000	230.840428	66.000000	247.095015																					50.000000	138.053177					154.000000	104.940083							66.000000	86.343482	129.000000	83.066963	110.000000	75.529545	205.000000	69.205658							80.000000	49.034677	120.000000	28.925754	110.000000	30.308879																								
220.000000	286.112467									155.000000	231.363139	67.000000	248.314920																					51.000000	138.876304					155.000000	105.950513							67.000000	87.215476			111.000000	75.919868	206.000000	70.072808							81.000000	49.575565	121.000000	30.246777	111.000000	31.264444																								
221.000000	287.050956									156.000000	232.419370	68.000000	249.126032																					52.000000	139.811248					156.000000	106.960943							68.000000	88.087470			112.000000	76.369332	207.000000	70.939957							82.000000	50.116452	122.000000	31.061609	112.000000	32.220009																								
222.000000	287.941516									157.000000	233.133184	69.000000	249.937144																					53.000000	140.159057					157.000000	107.929782							69.000000	89.075856			113.000000	77.312450	208.000000	71.807106							83.000000	51.269079	123.000000	31.513335	113.000000	32.935365																								
223.000000	289.253076									158.000000	233.973162	70.000000	250.748256																					54.000000	140.973545					158.000000	108.898621							70.000000	89.966845			114.000000	78.255568	209.000000	72.674255							84.000000	52.221291	124.000000	31.965060	114.000000	33.640390																								
224.000000	290.103048									159.000000	234.901758	71.000000	251.559368																					55.000000	141.788034					159.000000	110.077535							71.000000	90.754656			115.000000	79.198686	210.000000	73.158594							85.000000	53.023339	125.000000	32.601533	115.000000	34.345415																								
225.000000	290.953020									160.000000	235.618392	72.000000	252.176123																					56.000000	142.602522					160.000000	110.693523							72.000000	91.542467			116.000000	80.141804	211.000000	74.094203							86.000000	53.910930	126.000000	33.384340	116.000000	35.050441																								
226.000000	291.935601									161.000000	236.305329	73.000000	253.113588																					57.000000	143.417010					161.000000	111.309511							73.000000	92.613604			117.000000	81.084922	212.000000	75.029812							87.000000	55.057445	127.000000	34.473529	117.000000	35.676565																								
227.000000	292.715031									162.000000	237.157937	74.000000	254.051054																					58.000000	144.231499					162.000000	111.925499							74.000000	93.684741			118.000000	81.579122	213.000000	75.965420							88.000000	55.923638	128.000000	35.562719	118.000000	36.302690																								
228.000000	293.164959									163.000000	238.010545	75.000000	254.988520																					59.000000	145.612055					163.000000	112.818549							75.000000	94.107777			119.000000	82.293773	214.000000	77.189093							89.000000	56.669532	129.000000	36.074153	119.000000	36.928815																								
229.000000	293.614887									164.000000	239.029835	76.000000	255.925986																					60.000000	146.828798					164.000000	113.711599							76.000000	95.038504			120.000000	83.008424	215.000000	77.598075							90.000000	57.108961	130.000000	37.040293	120.000000	37.554940																								
230.000000	294.064815									165.000000	240.049126	77.000000	256.301371																					61.000000	147.658189					165.000000	114.604649							77.000000	95.517566			121.000000	84.029958	216.000000	78.007057							91.000000	57.548390	131.000000	38.006432	121.000000	38.181064																								
231.000000	294.514743									166.000000	240.999812	78.000000	257.217574																					62.000000	148.487581					166.000000	115.497699							78.000000	96.188336			122.000000	85.051493	217.000000	78.416039							92.000000	57.987819	132.000000	38.972572	122.000000	38.803523																								
232.000000	294.964672									167.000000	241.904575	79.000000	258.105157																					63.000000	149.316972					167.000000	116.756825							79.000000	97.321083			123.000000	85.755991	218.000000	78.825021									133.000000	39.938712	123.000000	39.425981																								
233.000000	295.980007									168.000000	242.809338	80.000000	259.463650																					64.000000	150.146363					168.000000	117.275114							80.000000	98.009542			124.000000	86.776768	219.000000	79.234003									134.000000	40.403947	124.000000	40.048440																								
234.000000	296.995343									169.000000	243.858221	81.000000	260.519076																					65.000000	151.555378					169.000000	118.115692							81.000000	98.698001															135.000000	40.869182	125.000000	40.670898																								
235.000000	298.010678									170.000000	244.308506	82.000000	261.322988																					66.000000	152.780357					170.000000	119.099908							82.000000	99.386459															136.000000	41.719861	126.000000	41.884058																								
236.000000	298.471450									171.000000	244.758791	83.000000	262.341305																											171.000000	120.084124							83.000000	100.074918															137.000000	42.570539	127.000000	43.097217																								
237.000000	299.193350									172.000000	245.209076	84.000000	263.125132																											172.000000	121.068339																							138.000000	43.421217																										
										173.000000	246.238447																													173.000000	121.784168																							139.000000	44.271896																										
										174.000000	247.267818																													174.000000	122.499996																							140.000000	44.915073																										
										175.000000	248.029060																													175.000000	123.622005																							141.000000	45.558251																										
										176.000000	248.839158																													176.000000	124.744014																							142.000000	46.201428																										
										177.000000	249.850009																													177.000000	125.473312																																																		
										178.000000	250.838968																													178.000000	126.049114																																																		
										179.000000	251.452560																													179.000000	126.516414																																																		
										180.000000	252.348332																													180.000000	126.902291																																																		
										181.000000	253.102434																													181.000000	127.288169																																																		
										182.000000	254.114046																													182.000000	127.674046																																																		
										183.000000	255.125657																													183.000000	128.059924																																																		
										184.000000	256.067909																													184.000000	128.445801																																																		
										185.000000	257.010160																													185.000000	128.831679																																																		
										186.000000	257.952412																																																																																
										187.000000	258.510490																																																																																
										188.000000	259.639189																																																																																
