# Supplementary material for: KymoButler, a deep learning software for automated kymograph analysis
Source: eLife. 2019 Aug 13;8:e42288. doi: 10.7554/eLife.42288 (PMC6692109; doi:10.7554/eLife.42288)
Supplement: Figure 2—source data 2. — A ZIP file containing all analysed synthetic unidirectional movies, their kymographs, results from KymographClear based analysis and manually annotated ImageJ rois. [file elife-42288-fig2-data2.zip › N30/mov07/kymograph/kymograph_1/Results/Velocity_vs_time_backward.txt]

time1	velocity1	time2	velocity2	time3	velocity3	time4	velocity4	time5	velocity5	time6	velocity6	time7	velocity7	time8	velocity8	time9	velocity9	time10	velocity10	time11	velocity11	time12	velocity12	time13	velocity13	time14	velocity14	time15	velocity15	time16	velocity16	time17	velocity17	time18	velocity18	time19	velocity19	time20	velocity20	time21	velocity21	time22	velocity22	time23	velocity23	time24	velocity24	time25	velocity25	time26	velocity26	time27	velocity27	time28	velocity28	time29	velocity29	time30	velocity30	time31	velocity31	time32	velocity32	time33	velocity33	time34	velocity34	time35	velocity35	time36	velocity36	time37	velocity37	time38	velocity38	time39	velocity39	time40	velocity40	time41	velocity41	time42	velocity42	time43	velocity43	time44	velocity44	time45	velocity45	time46	velocity46
0.198932	-1.412107	0.238573	-1.379337	0.869065	-1.225948	2.507447	-1.419483	3.685013	-1.330242	4.204759	-1.113389	3.867701	-1.082327	4.318667	-1.145594	4.994858	-2.448457	5.268723	-1.549117	6.521216	-1.531888	8.403501	-1.095786	7.742452	-1.365754	8.811979	-1.689346	11.176500	-1.015283	12.831030	-1.270177	12.529651	-1.035322	14.985364	-1.029365	16.708557	-2.042770	17.251253	-1.157758	17.194008	-2.138045	18.662754	-2.475519	19.302853	-1.979055	19.517676	-2.844149	20.130200	-1.303812	21.850219	-1.211826	21.494851	-1.209511	22.158396	-1.521878	22.746397	-1.375068	24.220082	-2.478427	23.903204	-0.930076	24.289104	-1.300079	25.508493	-1.317375	25.932910	-1.416777	25.905770	-1.524130	25.992201	-1.070893	26.963980	-1.576663	26.168413	-1.678638	27.363990	-1.841657	27.621520	-1.300749	27.948160	-1.397359	28.250539	-2.007121	28.526838	-1.344692	29.157270	-1.386455	28.496230	-1.353436	29.028604	-1.807295
0.298932	-1.419219	0.338573	-1.410000	0.969065	-1.221935	2.607447	-1.391800	3.785013	-1.395458	4.304759	-1.119303	3.967701	-1.097986	4.418667	-1.126125	5.094858	-1.890815	5.368723	-1.526513	6.621216	-1.491856	8.503501	-1.110195	7.842452	-1.334344	8.911979	-1.823096	11.276500	-1.090986	12.931030	-1.288918	12.629651	-1.055628	15.085364	-1.046394	16.808557	-2.103435	17.351253	-1.183124	17.294008	-1.911127	18.762754	-2.475519	19.402853	-1.546461	19.617676	-2.807180	20.230200	-1.287569	21.950219	-1.214196	21.594851	-1.211630	22.258396	-1.465212	22.846397	-1.387260	24.320082	-1.424900	24.003204	-1.722973	24.389104	-1.286290	25.608493	-1.306227	26.032910	-1.427845	26.005770	-1.377492	26.092201	-1.075840	27.063980	-1.576663	26.268413	-1.794107	27.463990	-1.725087	27.721520	-1.378376	28.048160	-1.334816	28.350539	-1.816573	28.626838	-1.403518	29.257270	-1.433204	28.596230	-1.353436	29.128604	-1.453998
0.398932	-1.417268	0.438573	-1.427257	1.069065	-1.165994	2.707447	-1.370986	3.885013	-1.395790	4.404759	-1.125518	4.067701	-1.112104	4.518667	-1.127806	5.194858	-1.648763	5.468723	-1.491966	6.721216	-1.439072	8.603501	-2.098873	7.942452	-1.333432	9.011979	-1.813770	11.376500	-1.193852	13.031030	-1.319820	12.729651	-1.077207	15.185364	-1.069487	16.908557	-2.034591	17.451253	-1.213283	17.394008	-1.642265			19.502853	-3.625717	19.717676	-2.484916	20.330200	-1.274100	22.050219	-1.219342	21.694851	-1.221813	22.358396	-1.413068	22.946397	-1.521903	24.420082	-1.040310			24.489104	-1.261886	25.708493	-1.294155	26.132910	-1.432063	26.105770	-1.254312	26.192201	-1.081592	27.163980	-1.576663	26.368413	-1.866958	27.563990	-1.599736	27.821520	-1.430373	28.148160	-1.239312	28.450539	-1.541712	28.726838	-1.447298	29.357270	-1.404568	28.696230	-1.353436	29.228604	-1.240208
0.498932	-1.404752	0.538573	-1.435039	1.169065	-1.766890	2.807447	-1.360775	3.985013	-1.374295	4.504759	-1.132097	4.167701	-1.122694	4.618667	-1.149965	5.294858	-1.266703	5.568723	-1.454033	6.821216	-1.407263			8.042452	-1.358814	9.111979	-1.258651	11.476500	-1.301678	13.131030	-1.324583	12.829651	-1.109532	15.285364	-1.099045	17.008557	-1.800410	17.551253	-1.250533	17.494008	-1.452341					19.817676	-1.961170	20.430200	-1.255671	22.150219	-1.225838	21.794851	-1.241077	22.458396	-1.389601	23.046397	-1.365583	24.520082	-0.961109			24.589104	-1.244590	25.808493	-1.279116	26.232910	-1.426265	26.205770	-1.156120	26.292201	-1.088961	27.263980	-1.576663	26.468413	-1.867097	27.663990	-1.508227	27.921520	-1.465309	28.248160	-1.188678	28.550539	-1.296462	28.826838	-1.441941	29.457270	-1.327895			29.328604	-1.327536
0.598932	-1.360228	0.638573	-1.441535			2.907447	-1.349378	4.085013	-1.372074	4.604759	-1.138921	4.267701	-1.132972	4.718667	-1.197697	5.394858	-1.190708	5.668723	-1.413282	6.921216	-1.370322			8.142452	-1.406672	9.211979	-1.066059	11.576500	-1.377384	13.231030	-1.306314	12.929651	-1.163435	15.385364	-1.125434	17.108557	-1.558193	17.651253	-1.302055	17.594008	-1.340481					19.917676	-1.674054	20.530200	-1.228235	22.250219	-1.235732	21.894851	-1.261424	22.558396	-1.386964	23.146397	-1.147032	24.620082	-0.999760			24.689104	-1.234314	25.908493	-1.263715	26.332910	-1.413136	26.305770	-1.101901	26.392201	-1.101300			26.568413	-1.797395	27.763990	-1.427616	28.021520	-1.654343	28.348160	-1.172247	28.650539	-1.180186	28.926838	-1.389216	29.557270	-1.392033			29.428604	-1.345386
0.698932	-1.322571	0.738573	-1.457453			3.007447	-1.331715	4.185013	-1.341609	4.704759	-1.149171	4.367701	-1.140162	4.818667	-1.276867	5.494858	-1.207550	5.768723	-1.376414	7.021216	-1.316654			8.242452	-1.463820	9.311979	-1.169713	11.676500	-1.414595	13.331030	-1.314871	13.029651	-1.234083	15.485364	-1.147607	17.208557	-1.531434	17.751253	-1.363022	17.694008	-1.266716					20.017676	-1.551157	20.630200	-1.199322	22.350219	-1.254969	21.994851	-1.273669	22.658396	-1.401471			24.720082	-1.058007			24.789104	-1.234096	26.008493	-1.251282	26.432910	-1.400919	26.405770	-1.085686	26.492201	-1.117573			26.668413	-1.580662	27.863990	-1.422140	28.121520	-1.835575	28.448160	-1.183934	28.750539	-1.133841	29.026838	-1.310595	29.657270	-1.750057			29.528604	-1.237010
0.798932	-1.287412	0.838573	-1.488486			3.107447	-1.290588	4.285013	-1.359563	4.804759	-1.168761	4.467701	-1.142920	4.918667	-1.375272	5.594858	-1.280335	5.868723	-1.322565	7.121216	-1.290471			8.342452	-1.501886	9.411979	-1.445282	11.776500	-1.454627	13.431030	-1.356098	13.129651	-1.301016	15.585364	-1.167918	17.308557	-1.659046	17.851253	-1.466379	17.794008	-1.207435					20.117676	-1.535429	20.730200	-1.177075	22.450219	-1.270210	22.094851	-1.285729	22.758396	-1.438910			24.820082	-1.109235			24.889104	-1.236791	26.108493	-1.245089	26.532910	-1.365158	26.505770	-1.083743	26.592201	-1.136156			26.768413	-1.434574	27.963990	-1.499671	28.221520	-1.828070	28.548160	-1.247060	28.850539	-1.131840	29.126838	-1.233509	29.757270	-2.179801			29.628604	-1.220060
0.898932	-1.259435	0.938573	-1.531309			3.207447	-1.272953	4.385013	-1.470560	4.904759	-1.192445	4.567701	-1.142666	5.018667	-1.494180	5.694858	-1.448168	5.968723	-1.283530	7.221216	-1.277824			8.442452	-1.514857	9.511979	-1.520661	11.876500	-1.440143	13.531030	-1.454903	13.229651	-1.349020	15.685364	-1.192596	17.408557	-1.861909	17.951253	-1.551318	17.894008	-1.162672							20.830200	-1.158098	22.550219	-1.280161	22.194851	-1.297059	22.858396	-1.467630							24.989104	-1.234668	26.208493	-1.245145	26.632910	-1.322971	26.605770	-1.093553	26.692201	-1.153417			26.868413	-1.345782	28.063990	-1.620995	28.321520	-1.817235	28.648160	-1.352186	28.950539	-1.148910	29.226838	-1.204285						
0.998932	-1.220553	1.038573	-1.567848			3.307447	-1.235199	4.485013	-1.568036	5.004759	-1.207562	4.667701	-1.142294	5.118667	-1.672867	5.794858	-1.633214	6.068723	-1.253717	7.321216	-1.281819			8.542452	-1.455518	9.611979	-1.360823	11.976500	-1.479289	13.631030	-1.606960	13.329651	-1.363265	15.785364	-1.216815	17.508557	-1.836750	18.051253	-1.640747	17.994008	-1.144959							20.930200	-1.140193	22.650219	-1.289650	22.294851	-1.306101	22.958396	-1.483045							25.089104	-1.230631	26.308493	-1.246803	26.732910	-1.289623	26.705770	-1.112142	26.792201	-1.169091			26.968413	-1.308596	28.163990	-1.835302			28.748160	-1.472166	29.050539	-1.161378	29.326838	-1.180823						
1.098932	-1.184232	1.138573	-1.605937			3.407447	-1.262237	4.585013	-1.525260	5.104759	-1.217868	4.767701	-1.144350	5.218667	-1.874881			6.168723	-1.234042	7.421216	-1.304759			8.642452	-1.388925			12.076500	-1.613846	13.731030	-1.774215	13.429651	-1.355768	15.885364	-1.241679	17.608557	-1.767537	18.151253	-1.755490	18.094008	-1.140161							21.030200	-1.127721	22.750219	-1.296891	22.394851	-1.312814	23.058396	-1.479692							25.189104	-1.232585	26.408493	-1.247269	26.832910	-1.270555	26.805770	-1.145496	26.892201	-1.187902			27.068413	-1.327335	28.263990	-2.072158			28.848160	-1.572780	29.150539	-1.151519	29.426838	-1.198958						
1.198932	-1.163516	1.238573	-1.662214			3.507447	-1.395195	4.685013	-1.427540	5.204759	-1.222484	4.867701	-1.145042	5.318667	-2.032406			6.268723	-1.219614	7.521216	-1.337689			8.742452	-1.353046			12.176500	-1.779176	13.831030	-1.858666	13.529651	-1.327642	15.985364	-1.268767	17.708557	-1.673413	18.251253	-1.884037	18.194008	-1.143827							21.130200	-1.119876	22.850219	-1.297796	22.494851	-1.327219	23.158396	-1.454458							25.289104	-1.231699	26.508493	-1.249223	26.932910	-1.263803	26.905770	-1.190422	26.992201	-1.204343			27.168413	-1.375440	28.363990	-2.218471			28.948160	-1.600654	29.250539	-1.121493	29.526838	-1.230750						
1.298932	-1.155359	1.338573	-1.745984			3.607447	-1.648368	4.785013	-1.281731	5.304759	-1.220883	4.967701	-1.141043					6.368723	-1.211393	7.621216	-1.378954			8.842452	-1.406074			12.276500	-1.916990	13.931030	-1.812233	13.629651	-1.330245	16.085364	-1.302326			18.351253	-1.981670	18.294008	-1.151055							21.230200	-1.116082	22.950219	-1.295943	22.594851	-1.343412	23.258396	-1.438310							25.389104	-1.227048	26.608493	-1.248663	27.032910	-1.267484	27.005770	-1.247833	27.092201	-1.217794			27.268413	-1.412770	28.463990	-2.237774			29.048160	-1.640735	29.350539	-1.078347	29.626838	-1.241889						
1.398932	-1.158034	1.438573	-1.844589			3.707447	-1.955020	4.885013	-1.194885	5.404759	-1.216974	5.067701	-1.137773					6.468723	-1.212953	7.721216	-1.421757			8.942452	-1.579842			12.376500	-1.977758	14.031030	-1.673230	13.729651	-1.421152	16.185364	-1.319763			18.451253	-1.990433	18.394008	-1.154920							21.330200	-1.119875	23.050219	-1.293966	22.694851	-1.360242	23.358396	-1.399788							25.489104	-1.219450	26.708493	-1.245191	27.132910	-1.280584	27.105770	-1.313007	27.192201	-1.227844									29.148160	-1.644199	29.450539	-1.032344	29.726838	-1.233136						
1.498932	-1.163918	1.538573	-1.952611			3.807447	-2.498314			5.504759	-1.210779	5.167701	-1.140060					6.568723	-1.219000	7.821216	-1.457510			9.042452	-1.842615			12.476500	-1.935885	14.131030	-1.584674	13.829651	-1.599860	16.285364	-1.329269			18.551253	-1.971809	18.494008	-1.155581							21.430200	-1.130064	23.150219	-1.299362	22.794851	-1.368412	23.458396	-1.368019							25.589104	-1.207568	26.808493	-1.242066	27.232910	-1.300463	27.205770	-1.384437	27.292201	-1.242152									29.248160	-1.678988	29.550539	-0.997430								
1.598932	-1.170617	1.638573	-2.061476							5.604759	-1.206891	5.267701	-1.147816					6.668723	-1.228603	7.921216	-1.483753			9.142452	-2.188159			12.576500	-1.895973	14.231030	-1.547175	13.929651	-1.777401	16.385364	-1.335791			18.651253	-1.965832	18.594008	-1.152652							21.530200	-1.142606	23.250219	-1.301217	22.894851	-1.366617	23.558396	-1.318683							25.689104	-1.197057	26.908493	-1.237077	27.332910	-1.323749	27.305770	-1.450829	27.392201	-1.243550									29.348160	-1.740732	29.650539	-0.979295								
1.698932	-1.177690	1.738573	-2.144624							5.704759	-1.204881	5.367701	-1.157043					6.768723	-1.234312	8.021216	-1.516357			9.242452	-2.400711			12.676500	-1.885756	14.331030	-1.544499	14.029651	-1.827490	16.485364	-1.342042			18.751253	-1.877734	18.694008	-1.150196							21.630200	-1.154505	23.350219	-1.288836	22.994851	-1.355127	23.658396	-1.288473							25.789104	-1.186222	27.008493	-1.223446	27.432910	-1.340478	27.405770	-1.505557	27.492201	-1.241011																				
1.798932	-1.185753	1.838573	-2.205840							5.804759	-1.200024	5.467701	-1.164821					6.868723	-1.240505	8.121216	-1.545645			9.342452	-2.259453							14.129651	-1.844914	16.585364	-1.339231			18.851253	-1.783949	18.794008	-1.150612							21.730200	-1.165411	23.450219	-1.277448	23.094851	-1.335524	23.758396	-1.273672							25.889104	-1.176708	27.108493	-1.209888	27.532910	-1.347374			27.592201	-1.236223																				
1.898932	-1.197669	1.938573	-2.233785							5.904759	-1.193220	5.567701	-1.166884					6.968723	-1.250241	8.221216	-1.568575			9.442452	-2.209241							14.229651	-1.691453	16.685364	-1.320578			18.951253	-1.730321	18.894008	-1.156332							21.830200	-1.172219	23.550219	-1.272644	23.194851	-1.309390	23.858396	-1.274333							25.989104	-1.166996	27.208493	-1.186032	27.632910	-1.346021			27.692201	-1.229519																				
1.998932	-1.212088									6.004759	-1.188424	5.667701	-1.167175					7.068723	-1.256802	8.321216	-1.581526											14.329651	-1.643036	16.785364	-1.308768			19.051253	-1.733731	18.994008	-1.160637							21.930200	-1.180323	23.650219	-1.271071	23.294851	-1.286055	23.958396	-1.277798							26.089104	-1.159508	27.308493	-1.167285	27.732910	-1.336751			27.792201	-1.218519																				
2.098932	-1.219815									6.104759	-1.185574	5.767701	-1.164991					7.168723	-1.264162	8.421216	-1.575523													16.885364	-1.290549					19.094008	-1.161561							22.030200	-1.192569	23.750219	-1.273022	23.394851	-1.259091	24.058396	-1.282267							26.189104	-1.154082	27.408493	-1.150777	27.832910	-1.310944			27.892201	-1.205014																				
2.198932	-1.223592									6.204759	-1.185979	5.867701	-1.165936					7.268723	-1.267076	8.521216	-1.563745													16.985364	-1.269833					19.194008	-1.163437							22.130200	-1.203444	23.850219	-1.275392	23.494851	-1.226229	24.158396	-1.287623							26.289104	-1.154482	27.508493	-1.143969	27.932910	-1.282480			27.992201	-1.197273																				
2.298932	-1.228168									6.304759	-1.189798	5.967701	-1.176396					7.368723	-1.268440															17.085364	-1.235592					19.294008	-1.165039							22.230200	-1.213698	23.950219	-1.278167	23.594851	-1.189619	24.258396	-1.296157							26.389104	-1.162310	27.608493	-1.159159	28.032910	-1.244628			28.092201	-1.196911																				
2.398932	-1.234169									6.404759	-1.194440	6.067701	-1.188330																					17.185364	-1.203029					19.394008	-1.168094							22.330200	-1.218692	24.050219	-1.282688	23.694851	-1.161106	24.358396	-1.316606							26.489104	-1.181611	27.708493	-1.178616	28.132910	-1.203888			28.192201	-1.197839																				
2.498932	-1.239366									6.504759	-1.204550	6.167701	-1.189649																					17.285364	-1.184964					19.494008	-1.169884							22.430200	-1.216440	24.150219	-1.288918	23.794851	-1.139525	24.458396	-1.335939							26.589104	-1.191753	27.808493	-1.199069	28.232910	-1.170277			28.292201	-1.194723																				
2.598932	-1.249061									6.604759	-1.212262	6.267701	-1.185878																					17.385364	-1.175061					19.594008	-1.172588							22.530200	-1.215305			23.894851	-1.123178	24.558396	-1.343748							26.689104	-1.205734	27.908493	-1.219780	28.332910	-1.147147			28.392201	-1.191486																				
2.698932	-1.281390									6.704759	-1.211899	6.367701	-1.184742																					17.485364	-1.175710					19.694008	-1.192642							22.630200	-1.217854			23.994851	-1.116930	24.658396	-1.352916							26.789104	-1.226515	28.008493	-1.239936	28.432910	-1.130964			28.492201	-1.191242																				
2.798932	-1.309976									6.804759	-1.208403	6.467701	-1.184744																					17.585364	-1.181294					19.794008	-1.214778							22.730200	-1.232793			24.094851	-1.119718	24.758396	-1.369560							26.889104	-1.252385	28.108493	-1.265469	28.532910	-1.127067																								
2.898932	-1.339873									6.904759	-1.201423	6.567701	-1.185181																					17.685364	-1.193483					19.894008	-1.228359							22.830200	-1.259155			24.194851	-1.131929	24.858396	-1.392519							26.989104	-1.273774	28.208493	-1.274649	28.632910	-1.123170																								
2.998932	-1.366190									7.004759	-1.183489	6.667701	-1.187815																					17.785364	-1.214126					19.994008	-1.235403							22.930200	-1.293306			24.294851	-1.151390	24.958396	-1.423798							27.089104	-1.308217	28.308493	-1.277131	28.732910	-1.129059																								
3.098932	-1.391414									7.104759	-1.170300	6.767701	-1.196293																					17.885364	-1.242129					20.094008	-1.237494							23.030200	-1.333151			24.394851	-1.174332	25.058396	-1.461410							27.189104	-1.345579	28.408493	-1.293175	28.832910	-1.143173																								
3.198932	-1.406516									7.204759	-1.154757	6.867701	-1.208869																					17.985364	-1.277688					20.194008	-1.238736							23.130200	-1.371033			24.494851	-1.199188	25.158396	-1.486434							27.289104	-1.391943	28.508493	-1.312988	28.932910	-1.154131																								
3.298932	-1.414027									7.304759	-1.130152	6.967701	-1.231522																					18.085364	-1.321393					20.294008	-1.237426							23.230200	-1.403934			24.594851	-1.223568	25.258396	-1.502859							27.389104	-1.428486	28.608493	-1.317630	29.032910	-1.167172																								
3.398932	-1.421183									7.404759	-1.115949	7.067701	-1.246600																					18.185364	-1.363895					20.394008	-1.229739							23.330200	-1.433979			24.694851	-1.243490	25.358396	-1.499877							27.489104	-1.450499	28.708493	-1.294737	29.132910	-1.178666																								
3.498932	-1.431608									7.504759	-1.105011	7.167701	-1.262842																					18.285364	-1.399483					20.494008	-1.226618							23.430200	-1.454971			24.794851	-1.256019									27.589104	-1.460381	28.808493	-1.277231	29.232910	-1.191069																								
3.598932	-1.431669									7.604759	-1.096491	7.267701	-1.276761																					18.385364	-1.427801					20.594008	-1.227959							23.530200	-1.482034			24.894851	-1.261899									27.689104	-1.459068	28.908493	-1.268772	29.332910	-1.199501																								
3.698932	-1.429305									7.704759	-1.096051	7.367701	-1.285974																					18.485364	-1.447393					20.694008	-1.226651							23.630200	-1.516110			24.994851	-1.261433											29.008493	-1.270236	29.432910	-1.200155																								
3.798932	-1.426720									7.804759	-1.102446	7.467701	-1.296368																					18.585364	-1.457036					20.794008	-1.228027							23.730200	-1.546170															29.108493	-1.278323	29.532910	-1.200549																								
3.898932	-1.420907									7.904759	-1.121588	7.567701	-1.308704																					18.685364	-1.456067					20.894008	-1.243679							23.830200	-1.555464															29.208493	-1.293135																										
										8.004759	-1.133281	7.667701	-1.320878																											20.994008	-1.267438																							29.308493	-1.306619																										
										8.104759	-1.145344	7.767701	-1.329989																											21.094008	-1.283149																							29.408493	-1.312769																										
										8.204759	-1.156612	7.867701	-1.330703																											21.194008	-1.300964																							29.508493	-1.316731																										
										8.304759	-1.164929																													21.294008	-1.329991																							29.608493	-1.318511																										
										8.404759	-1.169690																													21.394008	-1.364293																																																		
										8.504759	-1.174448																													21.494008	-1.397295																																																		
										8.604759	-1.192765																													21.594008	-1.433829																																																		
										8.704759	-1.218773																													21.694008	-1.460342																																																		
										8.804759	-1.233767																													21.794008	-1.468175																																																		
										8.904759	-1.241541																													21.894008	-1.471883																																																		
										9.004759	-1.249861																													21.994008	-1.474495																																																		
										9.104759	-1.258406																																																																																
										9.204759	-1.267176																																																																																
										9.304759	-1.277703																																																																																
										9.404759	-1.292543																																																																																
										9.504759	-1.306733																																																																																
										9.604759	-1.309273																																																																																
