# Supplementary material for: KymoButler, a deep learning software for automated kymograph analysis
Source: eLife. 2019 Aug 13;8:e42288. doi: 10.7554/eLife.42288 (PMC6692109; doi:10.7554/eLife.42288)
Supplement: Figure 2—source data 2. — A ZIP file containing all analysed synthetic unidirectional movies, their kymographs, results from KymographClear based analysis and manually annotated ImageJ rois. [file elife-42288-fig2-data2.zip › N30/mov07/kymograph/kymograph_1/Results/Intensity_vs_time_backward.txt]

time1	intensity1	time2	intensity2	time3	intensity3	time4	intensity4	time5	intensity5	time6	intensity6	time7	intensity7	time8	intensity8	time9	intensity9	time10	intensity10	time11	intensity11	time12	intensity12	time13	intensity13	time14	intensity14	time15	intensity15	time16	intensity16	time17	intensity17	time18	intensity18	time19	intensity19	time20	intensity20	time21	intensity21	time22	intensity22	time23	intensity23	time24	intensity24	time25	intensity25	time26	intensity26	time27	intensity27	time28	intensity28	time29	intensity29	time30	intensity30	time31	intensity31	time32	intensity32	time33	intensity33	time34	intensity34	time35	intensity35	time36	intensity36	time37	intensity37	time38	intensity38	time39	intensity39	time40	intensity40	time41	intensity41	time42	intensity42	time43	intensity43	time44	intensity44	time45	intensity45	time46	intensity46
3.950950	247267.286835	2.007738	194021.203736	1.225735	269927.273540	3.892672	186993.920350	4.980863	189764.154314	9.645276	228966.828448	7.935793	214428.806417	5.388298	256376.419130	5.884012	239416.873104	7.377761	245383.410879	8.566261	196631.462407	8.619280	290219.142144	9.455111	210605.874021	9.680102	260631.079646	12.688220	116825.495896	14.344458	145180.719232	14.357591	154023.930016	18.709344	242279.514326	17.759554	224964.774330	19.071430	265666.581591	21.994027	140637.264546	18.809188	191923.986232	19.531445	229824.987550	20.151224	291854.401943	23.905822	242749.394391	24.218833	221758.617989	25.045752	231302.007922	25.373057	240516.776321	23.153595	298985.244285	24.895230	203309.615998	24.095283	251662.905155	27.694203	234311.499050	29.675799	231464.176401	29.602357	215986.564516	27.494765	237945.191687	28.518371	205952.140150	27.320746	163645.556252	27.356762	169085.791057	28.469164	155201.381543	28.337374	200991.239290	29.421897	222771.233853	29.743764	236613.530096	29.789346	207550.917458	29.783904	298265.470388	28.764067	272527.998368	29.723244	241116.371097
3.850950	222348.319697	1.907738	182472.319937	1.125735	251940.504060	3.792672	228093.265268	4.880863	173766.585907	9.545276	274606.816517	7.835793	212603.563130	5.288298	262133.109429	5.784012	280080.437505	7.277761	224926.806342	8.466261	237488.807487	8.519280	328800.314258	9.355111	229873.872490	9.580102	258209.416728	12.588220	159016.692455	14.244458	143653.963042	14.257591	133709.900218	18.609344	253353.069182	17.659554	228094.598285	18.971430	273475.961814	21.894027	119874.268336	18.709188	220862.208901	19.431445	274985.723995	20.051224	273170.083111	23.805822	203663.631062	24.118833	212050.131847	24.945752	232474.319177	25.273057	252189.643145	23.053595	317076.999983	24.795230	194846.467701	23.995283	285774.582508	27.594203	266571.065911	29.575799	221206.017930	29.502357	253816.015937	27.394765	230493.832198	28.418371	182216.699196	27.220746	156636.545656	27.256762	176147.219491	28.369164	178099.799980	28.237374	230870.857638	29.321897	221525.185916	29.643764	269668.932543	29.689346	229926.494369	29.683904	318286.563910	28.664067	295666.062785	29.623244	273743.381767
3.750950	204178.317732	1.807738	169334.897516	1.025735	266133.411473	3.692672	280950.800794	4.780863	243675.518476	9.445276	313095.149808	7.735793	206245.977495	5.188298	327422.412778	5.684012	182534.605465	7.177761	263431.888323	8.366261	240894.931144	8.419280	347946.878969	9.255111	271549.774006	9.480102	301538.160374	12.488220	197415.208136	14.144458	175142.855629	14.157591	141432.559709	18.509344	274252.455592	17.559554	266568.972020	18.871430	252820.624947	21.794027	259964.190041			19.331445	272756.147832	19.951224	295925.496838	23.705822	219296.515754	24.018833	267991.344598	24.845752	228525.950822	25.173057	211522.632480	22.953595	321100.186007	24.695230	199926.901789			27.494203	252645.850377	29.475799	233221.819950	29.402357	258047.754555	27.294765	253314.840847	28.318371	161329.251309	27.120746	184050.247546	27.156762	134025.812398	28.269164	188327.088448	28.137374	211126.518433	29.221897	236744.304751	29.543764	268117.367872	29.589346	236146.445434	29.583904	321980.161841	28.564067	292593.917430	29.523244	278625.685757
3.650950	258688.733533	1.707738	186495.326981	0.925735	339593.269416	3.592672	265085.957254	4.680863	246264.920829	9.345276	311046.608520	7.635793	226344.065496	5.088298	293033.996742	5.584012	198479.858353	7.077761	247915.999506	8.266261	219164.072638			9.155111	313377.200060	9.380102	330501.552459	12.388220	235897.558699	14.044458	197740.443386	14.057591	195059.474313	18.409344	295474.986517	17.459554	264020.753296	18.771430	312998.005065	21.694027	247178.922578					19.851224	274747.551250	23.605822	297503.246132	23.918833	262227.643011	24.745752	225872.578690	25.073057	192469.238850	22.853595	297053.512575	24.595230	214497.130359			27.394203	298716.479126	29.375799	244982.636831	29.302357	255523.803414	27.194765	209893.332468	28.218371	182349.207550	27.020746	217341.136316	27.056762	143508.811456	28.169164	179532.313873	28.037374	207979.982658	29.121897	254917.290503	29.443764	246456.289068	29.489346	191025.120930	29.483904	368644.824214			29.423244	244130.584758
3.550950	285677.951488	1.607738	190235.310536			3.492672	275952.133857	4.580863	260654.391489	9.245276	292503.831190	7.535793	281733.260374	4.988298	234064.930704	5.484012	331534.568557	6.977761	259753.911341	8.166261	245916.688387			9.055111	310974.841911	9.280102	299616.565882	12.288220	299556.585529	13.944458	175032.869942	13.957591	204156.054401	18.309344	327653.525151	17.359554	242305.338055	18.671430	319502.453770	21.594027	276443.601110					19.751224	221835.625350	23.505822	279580.702326	23.818833	219257.442810	24.645752	233436.615547	24.973057	212625.908720	22.753595	258084.516041	24.495230	227061.025517			27.294203	353258.117497	29.275799	255634.555105	29.202357	219878.584125	27.094765	208364.838526	28.118371	207317.739877			26.956762	158937.787814	28.069164	242166.077689	27.937374	221475.773153	29.021897	290699.387871	29.343764	228537.885815	29.389346	241696.123385	29.383904	349945.208248			29.323244	287787.809485
3.450950	304241.939947	1.507738	173366.431267			3.392672	285972.417715	4.480863	282364.234779	9.145276	303841.919442	7.435793	318758.278931	4.888298	202033.881692	5.384012	282504.694383	6.877761	262962.520586	8.066261	246836.107706			8.955111	300028.083187	9.180102	294204.031050	12.188220	313613.978531	13.844458	164997.848034	13.857591	172424.515637	18.209344	331728.405707	17.259554	266209.086174	18.571430	316012.679516	21.494027	263101.909120					19.651224	178927.895542	23.405822	293637.977454	23.718833	267813.373184	24.545752	243955.435769	24.873057	216622.478054			24.395230	272633.019084			27.194203	293548.490574	29.175799	255423.378673	29.102357	261073.543696	26.994765	241761.690248	28.018371	247109.893363			26.856762	149926.095259	27.969164	292339.838707	27.837374	221199.283863	28.921897	323514.179650	29.243764	255053.878610	29.289346	243938.787405	29.283904	316328.429619			29.223244	285767.844446
3.350950	312491.887506	1.407738	154313.845445			3.292672	298563.204003	4.380863	269392.487288	9.045276	308830.216817	7.335793	274060.993417	4.788298	273111.825739	5.284012	270931.143799	6.777761	289597.784056	7.966261	222202.821133			8.855111	292185.690960	9.080102	299254.604072	12.088220	242178.938572	13.744458	156769.426959	13.757591	175514.031668	18.109344	333362.446353	17.159554	277869.721132	18.471430	274678.957956	21.394027	276372.627964					19.551224	168848.011330	23.305822	300685.372027	23.618833	300251.547850	24.445752	250589.042412	24.773057	259624.796893			24.295230	219920.596656			27.094203	285048.458368	29.075799	263370.495525	29.002357	239446.962579	26.894765	307178.107460	27.918371	278822.800558			26.756762	152932.421236	27.869164	243002.103364	27.737374	235934.539764	28.821897	331963.242618	29.143764	264413.969563	29.189346	311722.107231	29.183904	301201.746221			29.123244	243500.069063
3.250950	313437.502524	1.307738	186577.764501			3.192672	314982.597854	4.280863	282715.240458	8.945276	305213.088622	7.235793	253063.589798	4.688298	263305.477046	5.184012	288869.594955	6.677761	303406.902681	7.866261	233941.566659			8.755111	271877.288682	8.980102	313898.720102	11.988220	256515.505893	13.644458	169665.419672	13.657591	156256.603109	18.009344	294109.887149	17.059554	264234.824209	18.371430	261392.693166	21.294027	231503.666156							23.205822	285328.453890	23.518833	268657.740916	24.345752	197480.914438	24.673057	300722.630524							26.994203	238732.809865	28.975799	252403.181892	28.902357	223002.123952	26.794765	241812.804356	27.818371	223962.601591			26.656762	186004.723856	27.769164	243964.546445	27.637374	205072.353209	28.721897	374708.886648	29.043764	271878.112245	29.089346	318563.066648						
3.150950	338377.027301	1.207738	157494.853621			3.092672	300965.758605	4.180863	293598.609789	8.845276	313623.029551	7.135793	263064.564462	4.588298	265957.205194	5.084012	264209.345787	6.577761	276817.481728	7.766261	262528.313265			8.655111	212969.214545	8.880102	278791.475373	11.888220	306539.957000	13.544458	182811.477690	13.557591	160994.040683	17.909344	293727.327025	16.959554	225626.012423	18.271430	278197.027336	21.194027	203685.710724							23.105822	306937.606868	23.418833	302782.597256	24.245752	194961.416493	24.573057	281103.442766							26.894203	252562.025029	28.875799	246949.204816	28.802357	221208.179546	26.694765	222557.867410	27.718371	234449.615080			26.556762	162477.026575	27.669164	266491.652876			28.621897	394674.660637	28.943764	275991.541553	28.989346	263350.641769						
3.050950	323127.501399	1.107738	141820.521402			2.992672	275331.682806	4.080863	343708.926145	8.745276	318704.285529	7.035793	282607.523863	4.488298	264173.253445			6.477761	247672.843709	7.666261	268973.473549			8.555111	184636.476473			11.788220	272838.690339	13.444458	190423.801528	13.457591	169547.856800	17.809344	270121.035495	16.859554	185996.504789	18.171430	240022.569206	21.094027	266624.801171							23.005822	281763.662421	23.318833	298729.710362	24.145752	248795.185717	24.473057	320956.707973							26.794203	299426.126319	28.775799	266423.403302	28.702357	208883.814005	26.594765	257829.085322	27.618371	263405.105354			26.456762	180115.360326	27.569164	220886.693367			28.521897	359051.413424	28.843764	236031.268949	28.889346	264637.895120						
2.950950	305127.933580	1.007738	189184.761294			2.892672	282440.609357	3.980863	298891.328196	8.645276	290175.453132	6.935793	272961.893324	4.388298	256649.982330			6.377761	241909.140788	7.566261	285423.001668			8.455111	209520.024966			11.688220	247305.724793	13.344458	193636.583836	13.357591	173965.073955	17.709344	273863.180721	16.759554	181460.366070	18.071430	251535.019997	20.994027	303515.367848							22.905822	296440.802638	23.218833	295995.268794	24.045752	295854.038383	24.373057	320775.557976							26.694203	277352.550580	28.675799	255090.191151	28.602357	212890.685471	26.494765	221986.020739	27.518371	234527.923612			26.356762	216350.142504	27.469164	171499.068140			28.421897	310497.746771	28.743764	218761.870617	28.789346	240823.226071						
2.850950	331711.198347	0.907738	174638.035570			2.792672	311398.403943	3.880863	282210.762123	8.545276	261105.298113	6.835793	291415.805401					6.277761	273728.485978	7.466261	247835.298813			8.355111	271698.711058			11.588220	206249.950930	13.244458	156543.151391	13.257591	165016.909917	17.609344	234554.246565			17.971430	307820.140324	20.894027	268444.397642							22.805822	291224.705791	23.118833	295693.051085	23.945752	285018.957589	24.273057	248190.542326							26.594203	330521.610969	28.575799	248614.961069	28.502357	237765.585077	26.394765	261755.018245	27.418371	255238.787056			26.256762	211432.764988	27.369164	182112.377558			28.321897	315386.818529	28.643764	258546.772149	28.689346	242638.115782						
2.750950	329524.944972	0.807738	171540.393585			2.692672	311690.954298	3.780863	286242.260999	8.445276	288465.262184	6.735793	282250.532452					6.177761	302016.066687	7.366261	271672.566211			8.255111	250934.624691			11.488220	184811.969173	13.144458	172525.412932	13.157591	153190.986828	17.509344	312789.300925			17.871430	303933.804709	20.794027	281473.531120							22.705822	274367.770336	23.018833	258135.059124	23.845752	246084.091555	24.173057	218736.143099							26.494203	328314.975703	28.475799	243332.287489	28.402357	195933.101532	26.294765	220418.548888	27.318371	290939.648740									28.221897	325856.188244	28.543764	258762.367149	28.589346	280556.987228						
2.650950	311788.695023	0.707738	150951.629975			2.592672	272228.274856			8.345276	301655.783366	6.635793	267470.746185					6.077761	308399.642557	7.266261	322885.705977			8.155111	223249.757080			11.388220	249015.125562	13.044458	209176.132244	13.057591	176113.038604	17.409344	316294.535557			17.771430	260225.300686	20.694027	302433.944368							22.605822	280232.103010	22.918833	269104.447505	23.745752	272702.608175	24.073057	249492.196811							26.394203	316770.176946	28.375799	205025.791723	28.302357	175733.585345	26.194765	181551.752646	27.218371	267334.304290									28.121897	310257.237108	28.443764	245541.338037								
2.550950	331092.779822	0.607738	146830.227055							8.245276	294637.387729	6.535793	263737.175083					5.977761	303789.417125	7.166261	320284.401023			8.055111	240270.819620			11.288220	247100.442217	12.944458	236222.151235	12.957591	194900.337548	17.309344	239114.026942			17.671430	275895.736330	20.594027	260598.246572							22.505822	293787.636236	22.818833	261235.033360	23.645752	277434.672531	23.973057	288472.567658							26.294203	305710.429417	28.275799	195865.197231	28.202357	206586.726839	26.094765	251918.158129	27.118371	256652.727746									28.021897	299397.053782	28.343764	241819.322724								
2.450950	340747.680212	0.507738	196197.480790							8.145276	322641.216200	6.435793	233703.743549					5.877761	335824.951894	7.066261	322752.229826			7.955111	226374.001931			11.188220	283576.509898	12.844458	259521.195383	12.857591	182184.689777	17.209344	332548.354300			17.571430	282739.750496	20.494027	290758.251777							22.405822	351766.009761	22.718833	225661.063567	23.545752	225284.645419	23.873057	306894.498766							26.194203	353831.837534	28.175799	214161.021145	28.102357	195924.701738	25.994765	288846.060203	27.018371	260140.622602																				
2.350950	321013.671867	0.407738	197331.350734							8.045276	344060.206938	6.335793	250316.073757					5.777761	314950.713946	6.966261	319833.194924			7.855111	241073.064926							12.757591	181039.908665	17.109344	301932.570425			17.471430	271589.330240	20.394027	277183.288614							22.305822	312656.970601	22.618833	203530.589777	23.445752	213010.486594	23.773057	287598.011823							26.094203	306503.068647	28.075799	198161.576414	28.002357	276306.103506			26.918371	274564.549825																				
2.250950	306619.196360	0.307738	184072.991728							7.945276	333914.596524	6.235793	312441.338150					5.677761	322314.188509	6.866261	339930.709392			7.755111	211776.469804							12.657591	195492.645693	17.009344	275495.152898			17.371430	294893.078557	20.294027	300022.049896							22.205822	244436.001832	22.518833	288481.202380	23.345752	205690.696687	23.673057	295811.390074							25.994203	295125.533727	27.975799	203171.193329	27.902357	271034.263948			26.818371	255397.457335																				
2.150950	279054.082855									7.845276	316067.154754	6.135793	333887.578219					5.577761	294684.535158	6.766261	330774.699258											12.557591	190158.740636	16.909344	266289.952056			17.271430	254411.571717	20.194027	332942.870632							22.105822	258312.455156	22.418833	246929.890747	23.245752	220645.229099	23.573057	312667.846922							25.894203	330508.629311	27.875799	252938.864477	27.802357	264751.632054			26.718371	258072.456158																				
2.050950	289614.558174									7.745276	287065.126906	6.035793	298881.000636					5.477761	304285.038194	6.666261	283198.341450													16.809344	309059.065473					20.094027	266425.821343							22.005822	286401.387625	22.318833	224000.445612	23.145752	250713.201278	23.473057	296189.245916							25.794203	287656.131461	27.775799	251217.374634	27.702357	301302.945138			26.618371	277791.500245																				
1.950950	279030.284330									7.645276	282509.064782	5.935793	272318.910203					5.377761	320973.185716	6.566261	217973.545379													16.709344	315428.999342					19.994027	222643.222831							21.905822	254907.910137	22.218833	186130.404963	23.045752	276953.331937	23.373057	300488.103911							25.694203	329848.435605	27.675799	300010.953652	27.602357	220686.993920			26.518371	290580.678219																				
1.850950	240764.223441									7.545276	302269.666714	5.835793	293153.726205					5.277761	277951.164595															16.609344	283822.670923					19.894027	273612.676164							21.805822	285412.305720	22.118833	240908.129899	22.945752	287060.339083	23.273057	293011.071908							25.594203	349532.685138	27.575799	305213.663028	27.502357	253192.199614			26.418371	230954.173334																				
1.750950	250002.118113									7.445276	319971.333125	5.735793	297911.551545																					16.509344	230820.228642					19.794027	287373.351898							21.705822	290245.345643	22.018833	267076.425029	22.845752	263840.045833	23.173057	284011.785932							25.494203	315573.021802	27.475799	221798.098631	27.402357	285098.407790			26.318371	211471.151439																				
1.650950	252325.036890									7.345276	313272.566866	5.635793	299567.788908																					16.409344	194701.232635					19.694027	205404.882023							21.605822	294516.766234	21.918833	166148.393015	22.745752	262070.223331	23.073057	254107.827601							25.394203	326840.658654	27.375799	211625.611687	27.302357	276739.735442			26.218371	205517.383207																				
1.550950	264116.800129									7.245276	299340.494664	5.535793	311654.060902																					16.309344	301360.006976					19.594027	210301.241656							21.505822	301573.600237			22.645752	285520.865649	22.973057	215112.966651							25.294203	318890.579904	27.275799	276401.498731	27.202357	270528.173253			26.118371	210014.168855																				
1.450950	296637.681459									7.145276	281648.016767	5.435793	287544.524383																					16.209344	311171.966838					19.494027	331897.406276							21.405822	260532.152823			22.545752	315681.318494	22.873057	237558.506999							25.194203	279246.015500	27.175799	232096.701610	27.102357	240625.059029			26.018371	212427.647357																				
1.350950	287347.256269									7.045276	291540.724389	5.335793	267180.889068																					16.109344	309316.378233					19.394027	310651.078670							21.305822	286770.545021			22.445752	316860.804828	22.773057	216388.854651							25.094203	318925.184357	27.075799	220193.060913	27.002357	242672.111584																								
1.250950	242164.294891									6.945276	317991.890898	5.235793	259146.460902																					16.009344	267424.260364					19.294027	285190.510431							21.205822	258570.813079			22.345752	312954.513550	22.673057	190879.130171							24.994203	319646.941715	26.975799	270970.124678	26.902357	323847.290079																								
1.150950	213311.447433									6.845276	305681.021197	5.135793	305845.547949																					15.909344	310836.603367					19.194027	289943.798861							21.105822	293275.545021			22.245752	322481.052666	22.573057	188242.142168							24.894203	312253.609101	26.875799	251589.810396	26.802357	283165.878672																								
1.050950	240545.757020									6.745276	288224.931915	5.035793	325212.369206																					15.809344	351189.064266					19.094027	268105.426415							21.005822	249576.507531			22.145752	331841.998272	22.473057	172313.052668							24.794203	289644.884333	26.775799	222499.414297	26.702357	250266.035010																								
0.950950	308595.288131									6.645276	289538.850832	4.935793	319371.789290																					15.709344	361958.955727					18.994027	261261.282881							20.905822	193309.011484			22.045752	344147.128497	22.373057	188841.341839							24.694203	312030.365124	26.675799	230668.207087	26.602357	264261.979140																								
0.850950	310627.644673									6.545276	257949.809219	4.835793	299562.735986																					15.609344	365929.410663					18.894027	240856.077287							20.805822	217669.844984			21.945752	349065.321130	22.273057	208388.667623							24.594203	308093.393233	26.575799	260600.211040	26.502357	238827.558005																								
0.750950	294046.096636									6.445276	243539.415409	4.735793	294395.188747																					15.509344	328444.557932					18.794027	211363.253383							20.705822	273394.374778			21.845752	326789.186913	22.173057	210420.386286							24.494203	346022.898046	26.475799	224092.273379	26.402357	208972.798948																								
0.650950	266688.853646									6.345276	273223.026561	4.635793	296680.086616																					15.409344	275404.899141					18.694027	257866.270588							20.605822	282272.159387			21.745752	312011.821881									24.394203	356072.460165	26.375799	209908.552154	26.302357	217911.641874																								
0.550950	232719.089321									6.245276	223186.554604	4.535793	297266.338276																					15.309344	251409.794459					18.594027	280316.530468							20.505822	259819.433603			21.645752	319060.744038									24.294203	243947.510155	26.275799	253170.242157	26.202357	173977.661322																								
0.450950	255513.028612									6.145276	193771.680856	4.435793	302694.911141																					15.209344	296619.730710					18.494027	310917.946390							20.405822	283719.210660			21.545752	275040.229800											26.175799	259404.086429	26.102357	167345.886066																								
0.350950	296336.207392									6.045276	236966.978405	4.335793	307557.567548																					15.109344	259193.062378					18.394027	367426.373696							20.305822	212943.371305															26.075799	281945.731649	26.002357	182470.869619																								
0.250950	284773.396796									5.945276	244404.173761	4.235793	304333.233765																					15.009344	256574.898234					18.294027	286553.820193							20.205822	195197.358899															25.975799	241561.485157																										
										5.845276	263763.392106	4.135793	301112.475314																											18.194027	275405.467671																							25.875799	224614.872338																										
										5.745276	315652.757913	4.035793	295235.869468																											18.094027	319854.209169																							25.775799	273711.618497																										
										5.645276	296419.122699	3.935793	279780.414994																											17.994027	373740.865855																							25.675799	288604.548235																										
										5.545276	254964.356713																													17.894027	333612.613225																							25.575799	256145.861340																										
										5.445276	274450.113852																													17.794027	349140.650119																																																		
										5.345276	317794.463391																													17.694027	354650.371510																																																		
										5.245276	336000.916606																													17.594027	332439.019189																																																		
										5.145276	329926.226756																													17.494027	363014.026025																																																		
										5.045276	300736.628421																													17.394027	266604.539811																																																		
										4.945276	291693.568140																													17.294027	193236.434656																																																		
										4.845276	293211.407666																													17.194027	153295.128185																																																		
										4.745276	285720.823599																																																																																
										4.645276	304240.817966																																																																																
										4.545276	322714.662878																																																																																
										4.445276	348849.206586																																																																																
										4.345276	353188.683741																																																																																
										4.245276	331439.913246																																																																																
