# Supplementary material for: KymoButler, a deep learning software for automated kymograph analysis
Source: eLife. 2019 Aug 13;8:e42288. doi: 10.7554/eLife.42288 (PMC6692109; doi:10.7554/eLife.42288)
Supplement: Figure 2—source data 2. — A ZIP file containing all analysed synthetic unidirectional movies, their kymographs, results from KymographClear based analysis and manually annotated ImageJ rois. [file elife-42288-fig2-data2.zip › N30/mov07/kymograph/kymograph_1/Results/Velocity_vs_position_forward.txt]

position1	velocity1	position2	velocity2	position3	velocity3	position4	velocity4	position5	velocity5	position6	velocity6	position7	velocity7	position8	velocity8	position9	velocity9	position10	velocity10	position11	velocity11	position12	velocity12	position13	velocity13	position14	velocity14	position15	velocity15	position16	velocity16	position17	velocity17	position18	velocity18	position19	velocity19	position20	velocity20	position21	velocity21	position22	velocity22	position23	velocity23	position24	velocity24	position25	velocity25	position26	velocity26	position27	velocity27	position28	velocity28	position29	velocity29	position30	velocity30	position31	velocity31	position32	velocity32	position33	velocity33	position34	velocity34	position35	velocity35	position36	velocity36	position37	velocity37	position38	velocity38	position39	velocity39	position40	velocity40	position41	velocity41	position42	velocity42	position43	velocity43	position44	velocity44	position45	velocity45	position46	velocity46	position47	velocity47	position48	velocity48	position49	velocity49	position50	velocity50	position51	velocity51	position52	velocity52	position53	velocity53	position54	velocity54	position55	velocity55	position56	velocity56	position57	velocity57	position58	velocity58	position59	velocity59	position60	velocity60	position61	velocity61	position62	velocity62	position63	velocity63	position64	velocity64	position65	velocity65	position66	velocity66	position67	velocity67	position68	velocity68	position69	velocity69	position70	velocity70	position71	velocity71	position72	velocity72	position73	velocity73	position74	velocity74	position75	velocity75	position76	velocity76
15.444379	1.165794	23.799116	1.886675	20.792387	1.308519	27.611357	1.481478	24.923172	1.292747	20.227833	1.161436	2.578201	1.232235	20.697256	1.424857	3.726365	1.411785	4.464124	1.225291	22.592418	1.368790	28.210883	1.318119	7.493973	1.329111	27.225000	1.098436	9.323874	1.124996	4.401555	2.453114	26.126775	2.260424	27.612200	1.321646	0.302360	1.214123	6.299469	1.547184	6.188804	1.248468	10.347348	1.341098	8.098778	1.724101	28.289086	1.450638	17.106960	2.494251	24.994265	1.634546	2.110821	1.907340	22.615798	1.857670	0.101800	1.582387	4.621350	1.417052	13.725027	1.185047	10.502172	1.613691	17.940772	1.565764	12.993123	1.315628	7.412500	0.992864	8.338000	1.609578	14.900081	1.473831	17.322427	1.569041	18.425000	1.893194	19.514511	1.397242	20.994179	1.383501	15.825000	1.388598	27.598756	1.235362	10.703631	1.412594	19.725000	1.214642	20.976945	1.437374	22.948260	1.360665	10.604309	1.306693	17.152643	2.279476	18.225000	2.135634	17.549354	1.508113	23.751754	1.485342	22.300736	1.280107	18.814758	1.275935	23.823481	1.875662	24.903538	1.864027	15.082077	1.711604	25.725841	1.009919	26.897320	1.029638	11.200000	2.051848	26.648079	1.280038	28.150585	1.488301	1.297540	1.514214	13.548526	1.294896	2.825631	1.248513	4.150000	1.376012	1.710170	1.525374	23.276042	1.063803	14.803589	1.246721	19.092808	1.471337	21.194245	1.315315	4.918389	1.989876	4.725975	2.164816	5.311672	1.692195	26.407412	1.700767	4.213053	1.390459
15.544379	1.165589	23.899116	1.960599	20.892387	1.314874	27.711357	1.426553	25.023172	1.299046	20.327833	1.160559	2.678201	1.242933	20.797256	1.398548	3.826365	1.278326	4.564124	1.227085	22.692418	1.371622	28.310883	1.312875	7.593973	1.312100	27.325000	1.228639	9.423874	2.053794	4.501555	2.321648	26.226775	1.691374	27.712200	1.314098	0.402360	1.198726	6.399469	1.442895	6.288804	1.256575	10.447348	1.342521	8.198778	1.731538	28.389086	1.432824	17.206960	2.363457	25.094265	1.619657	2.210821	1.778651	22.715798	1.781981	0.201800	1.551133	4.721350	1.384390	13.825027	1.190165	10.602172	1.588228	18.040772	1.523715	13.093123	1.311718	7.512500	1.945562	8.438000	1.477964	15.000081	1.434114	17.422427	1.537307	18.525000	1.893194	19.614511	1.400067	21.094179	1.392859	15.925000	1.524149	27.698756	1.233382	10.803631	1.406733	19.825000	1.214643	21.076945	1.597935	23.048260	1.548941	10.704309	1.297620	17.252643	2.235800	18.325000	1.961286	17.649354	1.556086	23.851754	1.508436	22.400736	1.272602	18.914758	1.336422	23.923481	1.806897	25.003538	1.846336	15.182077	1.801883	25.825841	0.942096	26.997320	1.069807	11.300000	2.062709	26.748079	1.400606	28.250585	1.522532	1.397540	1.446833	13.648526	1.292260	2.925631	1.112655	4.250000	1.343245	1.810170	1.512188	23.376042	1.095015	14.903589	1.198466	19.192808	1.415879	21.294245	1.316751	5.018389	1.862734	4.825975	1.926994	5.411672	1.575141	26.507412	1.674508	4.313053	1.394833
15.644379	1.162499	23.999116	2.051081	20.992387	1.310517	27.811357	1.368191	25.123172	1.307826	20.427833	1.158248	2.778201	1.259052	20.897256	1.375347	3.926365	1.763380	4.664124	1.227324	22.792418	1.355537	28.410883	1.309038	7.693973	1.280934	27.425000	1.632639	9.523874	2.558713	4.601555	2.157929	26.326775	1.506060	27.812200	1.322822	0.502360	1.194029	6.499469	1.333206	6.388804	1.260332	10.547348	1.338933	8.298778	1.736041	28.489086	1.406847	17.306960	2.191484	25.194265	1.593790	2.310821	1.624504	22.815798	1.687423	0.301800	1.533381	4.821350	1.352125	13.925027	1.194893	10.702172	1.518604	18.140772	1.515939	13.193123	1.305261	7.612500	2.279084	8.538000	1.396130	15.100081	1.397132	17.522427	1.502656	18.625000	1.893194	19.714511	1.383977	21.194179	1.370836	16.025000	1.819834	27.798756	1.238868	10.903631	1.393860	19.925000	1.214660	21.176945	1.721409	23.148260	1.673106	10.804309	1.284239	17.352643	2.310845	18.425000	1.480723	17.749354	1.610087	23.951754	1.525417	22.500736	1.266735	19.014758	1.415638	24.023481	1.658470	25.103538	1.823569	15.282077	1.941201	25.925841	1.133209	27.097320	1.129534	11.400000	2.080530	26.848079	1.371236	28.350585	1.506349	1.497540	1.368157	13.748526	1.294164	3.025631	1.062203	4.350000	1.304179	1.910170	1.486489	23.476042	1.122265	15.003589	1.152262	19.292808	1.336963	21.394245	1.306716	5.118389	1.710369	4.925975	1.838577	5.511672	1.509057	26.607412	1.641218	4.413053	1.395312
15.744379	1.161816	24.099116	2.121237	21.092387	1.303213	27.911357	1.325179	25.223172	1.316309	20.527833	1.156002	2.878201	1.281081	20.997256	1.353630	4.026365	1.993699	4.764124	1.226852	22.892418	1.339845	28.510883	1.300388	7.793973	1.242407	27.525000	1.688993	9.623874	2.231923	4.701555	1.909696	26.426775	1.492120	27.912200	1.338098	0.602360	1.198784	6.599469	1.245645	6.488804	1.259881	10.647348	1.334776	8.398778	1.735280	28.589086	1.350864	17.406960	2.024112	25.294265	1.561148	2.410821	1.468531	22.915798	1.591813	0.401800	1.538913	4.921350	1.322612	14.025027	1.200026	10.802172	1.462725	18.240772	1.501352	13.293123	1.293101			8.638000	1.333551	15.200081	1.398158	17.622427	1.465300	18.725000	1.893194	19.814511	1.374412	21.294179	1.340123	16.125000	1.734950	27.898756	1.249713	11.003631	1.382819	20.025000	1.215100	21.276945	1.768317	23.248260	1.626670	10.904309	1.266713	17.452643	2.472889	18.525000	1.329801	17.849354	1.646250	24.051754	1.434340	22.600736	1.262517	19.114758	1.514206	24.123481	1.545182	25.203538	1.790421	15.382077	2.124938	26.025841	1.228926	27.197320	1.215008	11.500000	2.099989	26.948079	1.260967	28.450585	1.422313	1.597540	1.300081	13.848526	1.244332	3.125631	1.084053	4.450000	1.245257	2.010170	1.462849	23.576042	1.143163	15.103589	1.138528	19.392808	1.270092	21.494245	1.309256	5.218389	1.586416	5.025975	1.289495	5.611672	1.499012	26.707412	1.604585	4.513053	1.382584
15.844379	1.164301	24.199116	2.112017	21.192387	1.290844	28.011357	1.283956	25.323172	1.319173	20.627833	1.155947	2.978201	1.314714	21.097256	1.314421			4.864124	1.227614	22.992418	1.329592	28.610883	1.285698	7.893973	1.191673	27.625000	1.415197	9.723874	1.206266	4.801555	1.564264	26.526775	1.358830	28.012200	1.334533	0.702360	1.208868	6.699469	1.179219	6.588804	1.257715	10.747348	1.325406	8.498778	1.727633	28.689086	1.312225	17.506960	1.868302	25.394265	1.497216	2.510821	1.356232	23.015798	1.490553	0.501800	1.559114	5.021350	1.292964	14.125027	1.205631	10.902172	1.391069	18.340772	1.482531	13.393123	1.287934			8.738000	1.268935	15.300081	1.412420	17.722427	1.434566	18.825000	1.893194	19.914511	1.365927	21.394179	1.313972			27.998756	1.254370	11.103631	1.373974	20.125000	1.226379	21.376945	1.705357	23.348260	1.487922	11.004309	1.251075	17.552643	2.630635	18.625000	1.549742	17.949354	1.678518	24.151754	1.315937	22.700736	1.262509	19.214758	1.636163	24.223481	1.493833	25.303538	1.740482	15.482077	2.303705			27.297320	1.309393	11.600000	2.111886	27.048079	1.059504	28.550585	1.317016	1.697540	1.239140	13.948526	1.251946	3.225631	1.142534	4.550000	1.291861	2.110170	1.446335	23.676042	1.155726	15.203589	1.167891	19.492808	1.220375	21.594245	1.294091	5.318389	1.538784	5.125975	1.445574	5.711672	1.539981	26.807412	1.566639	4.613053	1.357863
15.944379	1.167073	24.299116	2.025268	21.292387	1.278851	28.111357	1.261522	25.423172	1.318045	20.727833	1.161736	3.078201	1.356593	21.197256	1.287798			4.964124	1.232652	23.092418	1.320349	28.710883	1.273504	7.993973	1.144638	27.725000	1.445714	9.823874	1.037885	4.901555	1.343251	26.626775	1.034454	28.112200	1.304859	0.802360	1.231960	6.799469	1.156719	6.688804	1.257469	10.847348	1.313793	8.598778	1.714476	28.789086	1.285835	17.606960	1.674219	25.494265	1.424516	2.610821	1.291880	23.115798	1.412955	0.601800	1.560051	5.121350	1.263156	14.225027	1.208435	11.002172	1.291227	18.440772	1.448006	13.493123	1.280950			8.838000	1.197155	15.400081	1.413740	17.822427	1.399654			20.014511	1.322926	21.494179	1.264067			28.098756	1.259749	11.203631	1.367480	20.225000	1.498493	21.476945	1.758315	23.448260	1.430864	11.104309	1.234697	17.652643	2.652661	18.725000	2.293671	18.049354	1.706493	24.251754	1.161168	22.800736	1.258733	19.314758	1.769590	24.323481	1.445881	25.403538	1.671323	15.582077	2.444916			27.397320	1.371451	11.700000	2.099955	27.148079	1.082640	28.650585	1.241794	1.797540	1.194579	14.048526	1.301636			4.650000	1.596347	2.210170	1.432783	23.776042	1.173806	15.303589	1.223370	19.592808	1.206412	21.694245	1.274714	5.418389	1.528297	5.225975	2.019457	5.811672	1.599262	26.907412	1.533567	4.713053	1.314125
16.044379	1.168697	24.399116	1.950120	21.392387	1.267614	28.211357	1.255543	25.523172	1.314536	20.827833	1.174313	3.178201	1.425346	21.297256	1.265836			5.064124	1.242991	23.192418	1.311263	28.810883	1.269262	8.093973	1.109767			9.923874	1.405429	5.001555	1.235612	26.726775	0.931816	28.212200	1.262107	0.902360	1.278285	6.899469	1.178702	6.788804	1.262017	10.947348	1.303976	8.698778	1.697264	28.889086	1.282619	17.706960	1.522857	25.594265	1.329645	2.710821	1.271925	23.215798	1.353288	0.701800	1.523591	5.221350	1.237041	14.325027	1.207454	11.102172	1.246407	18.540772	1.421518	13.593123	1.270205			8.938000	1.174181	15.500081	1.402677	17.922427	1.362345			20.114511	1.274116	21.594179	1.211652			28.198756	1.259686	11.303631	1.355540	20.325000	2.491128	21.576945	1.740275	23.548260	1.492709	11.204309	1.219191	17.752643	2.553101	18.825000	2.609908	18.149354	1.731066	24.351754	1.106491	22.900736	1.253961	19.414758	1.897815	24.423481	1.401024	25.503538	1.601849	15.682077	2.445282			27.497320	1.376271	11.800000	2.032474	27.248079	1.355811	28.750585	1.248848	1.897540	1.176126	14.148526	1.290532			4.750000	1.981097	2.310170	1.423945	23.876042	1.202195	15.403589	1.297594	19.692808	1.232591	21.794245	1.293146	5.518389	1.530301			5.911672	1.603577	27.007412	1.501118	4.813053	1.258663
16.144379	1.171033	24.499116	1.803461	21.492387	1.258088	28.311357	1.256338	25.623172	1.309617	20.927833	1.191444	3.278201	1.487840	21.397256	1.251329			5.164124	1.263071	23.292418	1.302460	28.910883	1.262772	8.193973	1.073354					5.101555	1.195287			28.312200	1.218198	1.002360	1.433177	6.999469	1.202056	6.888804	1.272513	11.047348	1.294564	8.798778	1.677525	28.989086	1.358551	17.806960	1.387190	25.694265	1.204991	2.810821	1.264490	23.315798	1.303738	0.801800	1.464521	5.321350	1.213348	14.425027	1.205799	11.202172	1.268635	18.640772	1.395232	13.693123	1.254591			9.038000	1.174690	15.600081	1.400623	18.022427	1.325715			20.214511	1.245796	21.694179	1.201993			28.298756	1.248436	11.403631	1.337045			21.676945	1.619573	23.648260	1.560981	11.304309	1.204006	17.852643	2.429427			18.249354	1.735016	24.451754	1.304139	23.000736	1.251527	19.514758	1.989641	24.523481	1.352806	25.603538	1.519901	15.782077	2.388116			27.597320	1.368759	11.900000	1.943462	27.348079	1.586039	28.850585	1.356951	1.997540	1.178703	14.248526	1.265451			4.850000	2.256203	2.410170	1.412094	23.976042	1.244306	15.503589	1.362109	19.792808	1.276289	21.894245	1.310079	5.618389	1.521910			6.011672	1.582974	27.107412	1.452967	4.913053	1.201674
16.244379	1.178801	24.599116	1.550482	21.592387	1.250193	28.411357	1.255768	25.723172	1.301871	21.027833	1.208354	3.378201	1.532130	21.497256	1.237103			5.264124	1.278284	23.392418	1.276565	29.010883	1.253713	8.293973	1.050710					5.201555	1.212035			28.412200	1.195069	1.102360	1.593207	7.099469	1.217224	6.988804	1.282836	11.147348	1.280302	8.898778	1.655476	29.089086	1.423033	17.906960	1.306358	25.794265	1.152270	2.910821	1.261400	23.415798	1.247229	0.901800	1.417219	5.421350	1.192061	14.525027	1.204312	11.302172	1.307228	18.740772	1.356009	13.793123	1.241986			9.138000	1.175224	15.700081	1.386248	18.122427	1.293937			20.314511	1.236627	21.794179	1.258071			28.398756	1.242953	11.503631	1.316743			21.776945	1.550236			11.404309	1.187815	17.952643	2.359448			18.349354	1.727334	24.551754	1.761715	23.100736	1.253427	19.614758	2.044900	24.623481	1.308229	25.703538	1.443050	15.882077	2.347663			27.697320	1.390606	12.000000	1.840914	27.448079	1.704667	28.950585	1.502673	2.097540	1.198710	14.348526	1.219419			4.950000	2.175610	2.510170	1.393576	24.076042	1.305643	15.603589	1.382998	19.892808	1.310304	21.994245	1.328726	5.718389	1.526638			6.111672	1.547181	27.207412	1.415565	5.013053	1.158773
16.344379	1.185600	24.699116	1.378532	21.692387	1.233921	28.511357	1.257673	25.823172	1.293475	21.127833	1.253192	3.478201	1.559115	21.597256	1.223075			5.364124	1.288786	23.492418	1.248646	29.110883	1.235854	8.393973	1.058910					5.301555	1.244530			28.512200	1.168585	1.202360	1.789446	7.199469	1.236682	7.088804	1.288581	11.247348	1.248058	8.998778	1.628053	29.189086	1.458694	18.006960	1.304510	25.894265	1.138020	3.010821	1.259582	23.515798	1.209239	1.001800	1.326283	5.521350	1.175017	14.625027	1.198966	11.402172	1.328890	18.840772	1.299623	13.893123	1.227019			9.238000	1.183655	15.800081	1.358845	18.222427	1.266109			20.414511	1.248445	21.894179	1.340878			28.498756	1.250057	11.603631	1.305792			21.876945	1.533212			11.504309	1.173445					18.449354	1.725974	24.651754	2.249319	23.200736	1.255769	19.714758	2.078332	24.723481	1.281304	25.803538	1.369177	15.982077	2.141272			27.797320	1.383272	12.100000	1.700371	27.548079	1.690345	29.050585	1.546760	2.197540	1.270342	14.448526	1.160671			5.050000	1.865995	2.610170	1.381127	24.176042	1.378260	15.703589	1.383467	19.992808	1.321719	22.094245	1.424049	5.818389	1.500769			6.211672	1.464801	27.307412	1.380850	5.113053	1.130821
16.444379	1.189025	24.799116	1.263286	21.792387	1.219260	28.611357	1.258685	25.923172	1.285814	21.227833	1.298931	3.578201	1.570586	21.697256	1.211546			5.464124	1.297434	23.592418	1.232591	29.210883	1.218990	8.493973	1.086286					5.401555	1.267136			28.612200	1.133682	1.302360	1.992098	7.299469	1.259131	7.188804	1.292459	11.347348	1.231054	9.098778	1.595586	29.289086	1.409742	18.106960	1.377505	25.994265	1.145252	3.110821	1.258457	23.615798	1.187292	1.101800	1.226126	5.621350	1.164814	14.725027	1.191654	11.502172	1.339762	18.940772	1.237784	13.993123	1.213669			9.338000	1.192953	15.900081	1.340634	18.322427	1.246802			20.514511	1.289011	21.994179	1.402709			28.598756	1.284407	11.703631	1.296587			21.976945	1.564225			11.604309	1.158179					18.549354	1.728999	24.751754	2.589405	23.300736	1.258155	19.814758	2.103657	24.823481	1.268555	25.903538	1.327182	16.082077	1.818977			27.897320	1.372453	12.200000	1.596580	27.648079	1.620668			2.297540	1.353723	14.548526	1.125010			5.150000	1.522395	2.710170	1.363083	24.276042	1.420745	15.803589	1.365819	20.092808	1.298098	22.194245	1.603408	5.918389	1.430679			6.311672	1.338962	27.407412	1.349429	5.213053	1.128067
16.544379	1.192347	24.899116	1.224045	21.892387	1.208553	28.711357	1.258559	26.023172	1.274872	21.327833	1.391485	3.678201	1.579910	21.797256	1.205588			5.564124	1.303017	23.692418	1.218133	29.310883	1.221135	8.593973	1.113143					5.501555	1.284574			28.712200	1.108233	1.402360	2.174712	7.399469	1.266075	7.288804	1.294450	11.447348	1.213679	9.198778	1.558253	29.389086	1.420874	18.206960	1.570691	26.094265	1.188732	3.210821	1.248388	23.715798	1.174112	1.201800	1.135799	5.721350	1.159818	14.825027	1.185159	11.602172	1.358281	19.040772	1.206609	14.093123	1.200694			9.438000	1.192522	16.000081	1.361001	18.422427	1.228931			20.614511	1.319484	22.094179	1.415464			28.698756	1.344540	11.803631	1.291159			22.076945	1.611611			11.704309	1.146882					18.649354	1.734156	24.851754	2.668102	23.400736	1.261601	19.914758	2.094605	24.923481	1.261152	26.003538	1.312711	16.182077	1.653697			27.997320	1.360239	12.300000	1.589608	27.748079	1.593532			2.397540	1.455351					5.250000	1.354388	2.810170	1.345213	24.376042	1.382174	15.903589	1.327275	20.192808	1.280329	22.294245	1.856333	6.018389	1.332127			6.411672	1.255891	27.507412	1.321757	5.313053	1.142551
16.644379	1.196457	24.999116	1.225391	21.992387	1.201387	28.811357	1.261163	26.123172	1.265239	21.427833	1.477011	3.778201	1.581362	21.897256	1.202030			5.664124	1.306576	23.792418	1.206055	29.410883	1.251100	8.693973	1.153913					5.601555	1.288880			28.812200	1.106679	1.502360	2.314484	7.499469	1.259979	7.388804	1.293263	11.547348	1.194564	9.298778	1.520435	29.489086	1.426557	18.306960	1.698048	26.194265	1.261013	3.310821	1.219785	23.815798	1.168478	1.301800	1.081461	5.821350	1.158448	14.925027	1.178977	11.702172	1.347887	19.140772	1.193299	14.193123	1.189859			9.538000	1.214364	16.100081	1.399983	18.522427	1.213731			20.714511	1.352093	22.194179	1.426581			28.798756	1.433001	11.903631	1.294093			22.176945	1.651103			11.804309	1.143220					18.749354	1.724516			23.500736	1.267973	20.014758	2.055964	25.023481	1.251056	26.103538	1.313151	16.282077	1.511667			28.097320	1.352000	12.400000	1.671678	27.848079	1.572472			2.497540	1.497093					5.350000	1.327767	2.910170	1.335661	24.476042	1.371394	16.003589	1.309203	20.292808	1.252142	22.394245	2.086322	6.118389	1.251620			6.511672	1.197705	27.607412	1.298987	5.413053	1.174771
16.744379	1.200924	25.099116	1.264664	22.092387	1.198129	28.911357	1.277431	26.223172	1.257330	21.527833	1.582006	3.878201	1.568362	21.997256	1.201256			5.764124	1.308366	23.892418	1.195551	29.510883	1.300313	8.793973	1.189841					5.701555	1.288205			28.912200	1.112195	1.602360	2.413314	7.599469	1.253245	7.488804	1.290287	11.647348	1.172891	9.398778	1.484404	29.589086	1.348545	18.406960	1.842426	26.294265	1.354921	3.410821	1.202733	23.915798	1.170939	1.401800	1.081231	5.921350	1.154323	15.025027	1.170073	11.802172	1.313544	19.240772	1.188406	14.293123	1.183712			9.638000	1.240152	16.200081	1.441568	18.622427	1.198547			20.814511	1.375857	22.294179	1.454811			28.898756	1.510744	12.003631	1.299943			22.276945	1.674065			11.904309	1.147231					18.849354	1.693507			23.600736	1.277102	20.114758	2.033704	25.123481	1.241890	26.203538	1.313318	16.382077	1.426360			28.197320	1.360168	12.500000	1.714597	27.948079	1.566221			2.597540	1.474475							3.010170	1.330781	24.576042	1.414710	16.103589	1.336124	20.392808	1.202776	22.494245	2.306881	6.218389	1.188052			6.611672	1.172086	27.707412	1.284168	5.513053	1.191088
16.844379	1.201699	25.199116	1.287415	22.192387	1.199597	29.011357	1.318621	26.323172	1.249580	21.627833	1.699577	3.978201	1.544910	22.097256	1.205695			5.864124	1.308798	23.992418	1.185249	29.610883	1.368930	8.893973	1.226882					5.801555	1.290108			29.012200	1.111891	1.702360	2.471370	7.699469	1.285302	7.588804	1.284472	11.747348	1.158399	9.498778	1.445890	29.689086	1.296200	18.506960	1.948702	26.394265	1.409877	3.510821	1.222138	24.015798	1.180330	1.501800	1.129821	6.021350	1.150738	15.125027	1.162952	11.902172	1.289342			14.393123	1.177511			9.738000	1.265177	16.300081	1.463708	18.722427	1.191036			20.914511	1.397188	22.394179	1.459528			28.998756	1.575688	12.103631	1.303775			22.376945	1.687146			12.004309	1.154079					18.949354	1.639526			23.700736	1.283990			25.223481	1.233486			16.482077	1.403546			28.297320	1.386157	12.600000	1.626581					2.697540	1.450605							3.110170	1.324682	24.676042	1.422520	16.203589	1.411710	20.492808	1.170091	22.594245	2.466787	6.318389	1.142571			6.711672	1.162131	27.807412	1.269650	5.613053	1.193438
16.944379	1.200852	25.299116	1.296072	22.292387	1.204113	29.111357	1.375580	26.423172	1.241626	21.727833	1.806976	4.078201	1.528732	22.197256	1.213352			5.964124	1.307537	24.092418	1.173289	29.710883	1.455292	8.993973	1.253165											1.802360	2.476684	7.799469	1.318702	7.688804	1.269580	11.847348	1.150070	9.598778	1.406130	29.789086	1.278496	18.606960	2.023090	26.494265	1.462581	3.610821	1.281557	24.115798	1.205884	1.601800	1.189620	6.121350	1.151863	15.225027	1.157294	12.002172	1.294750			14.493123	1.174810			9.838000	1.305135	16.400081	1.468534	18.822427	1.188895			21.014511	1.429775	22.494179	1.443620			29.098756	1.615953	12.203631	1.307187			22.476945	1.696239			12.104309	1.159787					19.049354	1.574540			23.800736	1.289285			25.323481	1.220829							28.397320	1.389291	12.700000	1.591827					2.797540	1.408010							3.210170	1.313722	24.776042	1.451721	16.303589	1.477872	20.592808	1.184965	22.694245	2.559417	6.418389	1.131983			6.811672	1.162752	27.907412	1.258723	5.713053	1.188309
17.044379	1.198093	25.399116	1.274822	22.392387	1.209319	29.211357	1.406800	26.523172	1.234830	21.827833	1.906604	4.178201	1.525793	22.297256	1.222284			6.064124	1.311732	24.192418	1.169721	29.810883	1.509316	9.093973	1.260803											1.902360	2.441384	7.899469	1.368152	7.788804	1.253719	11.947348	1.146048	9.698778	1.367244	29.889086	1.257296	18.706960	2.069939	26.594265	1.499967	3.710821	1.325022	24.215798	1.229148	1.701800	1.241495	6.221350	1.156611	15.325027	1.151909	12.102172	1.303944			14.593123	1.178305			9.938000	1.347217	16.500081	1.464041	18.922427	1.190087			21.114511	1.453717	22.594179	1.449041			29.198756	1.632087	12.303631	1.310568			22.576945	1.700189			12.204309	1.162953					19.149354	1.525618			23.900736	1.293991			25.423481	1.208452							28.497320	1.364630	12.800000	1.542614					2.897540	1.296455							3.310170	1.308994	24.876042	1.544393	16.403589	1.474272	20.692808	1.228997	22.794245	2.599584					6.911672	1.161066	28.007412	1.253454	5.813053	1.173461
17.144379	1.196151	25.499116	1.246373	22.492387	1.216694	29.311357	1.398724	26.623172	1.231218	21.927833	2.082893			22.397256	1.232951			6.164124	1.321643	24.292418	1.178748	29.910883	1.493882													2.002360	2.421234	7.999469	1.391381	7.888804	1.245753	12.047348	1.148227	9.798778	1.331840			18.806960	2.073288	26.694265	1.527262	3.810821	1.369615	24.315798	1.249341	1.801800	1.288605	6.321350	1.164675	15.425027	1.146379	12.202172	1.306037			14.693123	1.194278			10.038000	1.403167	16.600081	1.456888	19.022427	1.195534			21.214511	1.455030	22.694179	1.474620			29.298756	1.607500	12.403631	1.312429							12.304309	1.165016					19.249354	1.481802			24.000736	1.302459			25.523481	1.199909							28.597320	1.335268	12.900000	1.338274					2.997540	1.210965							3.410170	1.309292	24.976042	1.687566	16.503589	1.435477	20.792808	1.281844							7.011672	1.158935	28.107412	1.252902	5.913053	1.165541
17.244379	1.197709	25.599116	1.229176	22.592387	1.231128	29.411357	1.373183	26.723172	1.232156	22.027833	2.181273			22.497256	1.253028			6.264124	1.333194	24.392418	1.197369															2.102360	2.420210	8.099469	1.377430	7.988804	1.243596	12.147348	1.165462	9.898778	1.302808					26.794265	1.547157	3.910821	1.424743	24.415798	1.273731	1.901800	1.351662	6.421350	1.175958	15.525027	1.142535					14.793123	1.217073			10.138000	1.443205	16.700081	1.472745	19.122427	1.202006					22.794179	1.509197			29.398756	1.538460	12.503631	1.310248							12.404309	1.170202					19.349354	1.413422			24.100736	1.318423			25.623481	1.195981							28.697320	1.306834	13.000000	1.196992					3.097540	1.163531							3.510170	1.312764	25.076042	1.883331	16.603589	1.463879	20.892808	1.314488							7.111672	1.172215	28.207412	1.254504	6.013053	1.163039
17.344379	1.197777	25.699116	1.180393	22.692387	1.243075	29.511357	1.349541	26.823172	1.243874	22.127833	2.285757			22.597256	1.275126			6.364124	1.342975	24.492418	1.219233																			8.088804	1.240377	12.247348	1.205162	9.998778	1.284245					26.894265	1.547719	4.010821	1.481840	24.515798	1.296753	2.001800	1.477097	6.521350	1.189033	15.625027	1.141187					14.893123	1.239917			10.238000	1.485891	16.800081	1.512450	19.222427	1.202286					22.894179	1.543480			29.498756	1.450339	12.603631	1.303907							12.504309	1.177082					19.449354	1.346492			24.200736	1.334835			25.723481	1.196308							28.797320	1.282575	13.100000	1.105733					3.197540	1.180437							3.610170	1.318579	25.176042	2.001752	16.703589	1.424908	20.992808	1.330049							7.211672	1.212988	28.307412	1.259005	6.113053	1.172631
17.444379	1.195957	25.799116	1.135299	22.792387	1.255021	29.611357	1.298343	26.923172	1.255701	22.227833	2.357824			22.697256	1.305505			6.464124	1.350035	24.592418	1.239676																			8.188804	1.233422	12.347348	1.238070	10.098778	1.270785					26.994265	1.548162	4.110821	1.545485	24.615798	1.316020	2.101800	1.591672	6.621350	1.206261	15.725027	1.144596					14.993123	1.264967			10.338000	1.488279	16.900081	1.570223	19.322427	1.203297					22.994179	1.557455			29.598756	1.354697	12.703631	1.292613							12.604309	1.183254					19.549354	1.287768			24.300736	1.351490			25.823481	1.198910							28.897320	1.268969	13.200000	1.057245					3.297540	1.246408							3.710170	1.326186	25.276042	2.067416	16.803589	1.364707									7.311672	1.273208	28.407412	1.265054	6.213053	1.198915
17.544379	1.190691	25.899116	1.118013	22.892387	1.264985	29.711357	1.251931	27.023172	1.269598	22.327833	2.389382			22.797256	1.333034			6.564124	1.355436	24.692418	1.253746																			8.288804	1.220804	12.447348	1.273237	10.198778	1.259551							4.210821	1.586637	24.715798	1.333188	2.201800	1.713827	6.721350	1.225900	15.825027	1.155347					15.093123	1.307580					17.000081	1.628891	19.422427	1.206273									29.698756	1.261640	12.803631	1.283754							12.704309	1.191851					19.649354	1.259446			24.400736	1.369659			25.923481	1.206809							28.997320	1.274480	13.300000	1.047309					3.397540	1.325664							3.810170	1.337510	25.376042	2.088540	16.903589	1.349852									7.411672	1.338531	28.507412	1.270439	6.313053	1.223398
17.644379	1.178939			22.992387	1.277327	29.811357	1.227943	27.123172	1.288157	22.427833	2.313364			22.897256	1.359012			6.664124	1.361726	24.792418	1.264352																			8.388804	1.198733	12.547348	1.308759	10.298778	1.248966							4.310821	1.607333	24.815798	1.352034	2.301800	1.840531	6.821350	1.240159	15.925027	1.168854					15.193123	1.331411					17.100081	1.684908	19.522427	1.210227									29.798756	1.205403	12.903631	1.276063							12.804309	1.201870					19.749354	1.232150			24.500736	1.386271			26.023481	1.217441							29.097320	1.314841							3.497540	1.395980							3.910170	1.353914			17.003589	1.425994									7.511672	1.391783	28.607412	1.276179	6.413053	1.253170
17.744379	1.171006			23.092387	1.286840			27.223172	1.305907	22.527833	2.365443			22.997256	1.381838			6.764124	1.374269	24.892418	1.272868																			8.488804	1.173323	12.647348	1.345280	10.398778	1.236010							4.410821	1.615896	24.915798	1.372867	2.401800	1.978848	6.921350	1.253978	16.025027	1.187365					15.293123	1.342937					17.200081	1.699339	19.622427	1.217127									29.898756	1.181752	13.003631	1.276387							12.904309	1.208585					19.849354	1.204992			24.600736	1.399670			26.123481	1.228864							29.197320	1.413451							3.597540	1.467385							4.010170	1.372771			17.103589	1.588321									7.611672	1.440179	28.707412	1.281088	6.513053	1.262736
17.844379	1.163965			23.192387	1.291437			27.323172	1.318421	22.627833	2.307220			23.097256	1.408225			6.864124	1.394618	24.992418	1.286207																			8.588804	1.157920	12.747348	1.382601	10.498778	1.223870							4.510821	1.616932	25.015798	1.392385	2.501800	2.077850	7.021350	1.268187	16.125027	1.209674					15.393123	1.341410							19.722427	1.224420											13.103631	1.274411							13.004309	1.214215					19.949354	1.182736			24.700736	1.412972			26.223481	1.241468							29.297320	1.534774							3.697540	1.514497							4.110170	1.387438			17.203589	1.783088									7.711672	1.450266	28.807412	1.286763		
17.944379	1.157037			23.292387	1.295141			27.423172	1.329268	22.727833	2.286454			23.197256	1.428891			6.964124	1.414939	25.092418	1.304175																			8.688804	1.147806	12.847348	1.417991	10.598778	1.210880									25.115798	1.408866	2.601800	2.101794	7.121350	1.278771	16.225027	1.236933					15.493123	1.337157							19.822427	1.232364											13.203631	1.267812							13.104309	1.220135					20.049354	1.162998			24.800736	1.424856			26.323481	1.256980							29.397320	1.652394							3.797540	1.542493							4.210170	1.396411			17.303589	1.879289											28.907412	1.292231		
18.044379	1.156535			23.392387	1.299707			27.523172	1.337413	22.827833	2.244009			23.297256	1.439339			7.064124	1.436700	25.192418	1.330570																			8.788804	1.141778	12.947348	1.446725	10.698778	1.199917									25.215798	1.422467			7.221350	1.286525	16.325027	1.265498					15.593123	1.330607							19.922427	1.242631											13.303631	1.255809							13.204309	1.227043					20.149354	1.143453			24.900736	1.437818			26.423481	1.272694							29.497320	1.750165							3.897540	1.550504							4.310170	1.401896			17.403589	1.974845											29.007412	1.296581		
18.144379	1.168134			23.492387	1.305469			27.623172	1.345929	22.927833	2.168049			23.397256	1.439172			7.164124	1.461197	25.292418	1.355110																			8.888804	1.141655	13.047348	1.481838	10.798778	1.189229									25.315798	1.432075			7.321350	1.294268	16.425027	1.290515					15.693123	1.329079							20.022427	1.254410											13.403631	1.238997							13.304309	1.237023					20.249354	1.128573			25.000736	1.450863			26.523481	1.287964							29.597320	1.768091															4.410170	1.406289			17.503589	1.968304											29.107412	1.298584		
18.244379	1.183091			23.592387	1.310607			27.723172	1.357194	23.027833	2.043848			23.497256	1.438700			7.264124	1.483123	25.392418	1.365271																			8.988804	1.146269	13.147348	1.509165	10.898778	1.178521									25.415798	1.437006			7.421350	1.304031	16.525027	1.314111					15.793123	1.349445							20.122427	1.264006											13.503631	1.220962							13.404309	1.253755					20.349354	1.119225			25.100736	1.458375			26.623481	1.304553																																										
18.344379	1.195810			23.692387	1.314418			27.823172	1.366332	23.127833	1.879807			23.597256	1.443630			7.364124	1.501870	25.492418	1.368560																			9.088804	1.153444	13.247348	1.515599	10.998778	1.167490													7.521350	1.312428	16.625027	1.336416					15.893123	1.388144							20.222427	1.271952											13.603631	1.203916							13.504309	1.274124					20.449354	1.113467			25.200736	1.455796			26.723481	1.326170																																										
18.444379	1.206561			23.792387	1.320590			27.923172	1.371876	23.227833	1.741016			23.697256	1.443408			7.464124	1.517131	25.592418	1.365422																			9.188804	1.161123	13.347348	1.510652	11.098778	1.157548													7.621350	1.320078	16.725027	1.360703					15.993123	1.450828							20.322427	1.279471											13.703631	1.189145							13.604309	1.301035					20.549354	1.109680							26.823481	1.342563																																										
18.544379	1.217054			23.892387	1.328091			28.023172	1.374401	23.327833	1.632781			23.797256	1.440092			7.564124	1.527948	25.692418	1.353655																			9.288804	1.168883			11.198778	1.150315													7.721350	1.325054	16.825027	1.375647					16.093123	1.485871							20.422427	1.282806											13.803631	1.174537							13.704309	1.355924					20.649354	1.106751							26.923481	1.353499																																										
18.644379	1.227093			23.992387	1.335179			28.123172	1.376884	23.427833	1.541434			23.897256	1.431409			7.664124	1.533587	25.792418	1.340362																			9.388804	1.175016			11.298778	1.147146													7.821350	1.326178	16.925027	1.385159					16.193123	1.525154							20.522427	1.283011											13.903631	1.163701							13.804309	1.425931					20.749354	1.105339							27.023481	1.359699																																										
18.744379	1.235297			24.092387	1.341280			28.223172	1.378352	23.527833	1.460893			23.997256	1.420776			7.764124	1.533324	25.892418	1.326225																			9.488804	1.181610			11.398778	1.149310													7.921350	1.324693	17.025027	1.384596					16.293123	1.567488							20.622427	1.283435											14.003631	1.151993							13.904309	1.482410													27.123481	1.361327																																										
18.844379	1.240918			24.192387	1.345428			28.323172	1.379193	23.627833	1.360765			24.097256	1.416657					25.992418	1.308721																			9.588804	1.187280			11.498778	1.157691													8.021350	1.323111							16.393123	1.632343							20.722427	1.283611											14.103631	1.141122							14.004309	1.540022													27.223481	1.360403																																										
18.944379	1.244240			24.292387	1.348166			28.423172	1.378746	23.727833	1.293356			24.197256	1.415998					26.092418	1.278266																			9.688804	1.190968			11.598778	1.169429																					16.493123	1.700910																			14.203631	1.133225							14.104309	1.596572																																																								
19.044379	1.248325			24.392387	1.349978					23.827833	1.235641			24.297256	1.416850					26.192418	1.258146																			9.788804	1.195794			11.698778	1.181646																					16.593123	1.773206																			14.303631	1.126197							14.204309	1.648616																																																								
19.144379	1.257476			24.492387	1.350615					23.927833	1.188682									26.292418	1.244285																			9.888804	1.202261			11.798778	1.192161																					16.693123	1.861378																			14.403631	1.119578							14.304309	1.688096																																																								
19.244379	1.261966			24.592387	1.350321					24.027833	1.155510									26.392418	1.228945																			9.988804	1.208446			11.898778	1.199806																					16.793123	1.891264																			14.503631	1.114588							14.404309	1.712227																																																								
19.344379	1.266418									24.127833	1.136621									26.492418	1.207617																			10.088804	1.212250			11.998778	1.203294																					16.893123	1.799143																			14.603631	1.112892							14.504309	1.710895																																																								
19.444379	1.267566									24.227833	1.126634									26.592418	1.185293																			10.188804	1.212058			12.098778	1.204973																					16.993123	1.777605																			14.703631	1.115805							14.604309	1.703498																																																								
19.544379	1.265297									24.327833	1.126232									26.692418	1.161774																							12.198778	1.204903																					17.093123	1.812509																			14.803631	1.122795							14.704309	1.691484																																																								
19.644379	1.261100									24.427833	1.142429									26.792418	1.137933																							12.298778	1.203526																					17.193123	1.849281																			14.903631	1.139596							14.804309	1.686750																																																								
19.744379	1.258128									24.527833	1.158761									26.892418	1.121180																							12.398778	1.200905																					17.293123	1.854979																			15.003631	1.156507							14.904309	1.692246																																																								
										24.627833	1.172729									26.992418	1.110555																							12.498778	1.196547																					17.393123	1.809855																			15.103631	1.169740							15.004309	1.688694																																																								
										24.727833	1.183498									27.092418	1.103748																							12.598778	1.190782																					17.493123	1.693938																			15.203631	1.179701							15.104309	1.652675																																																								
										24.827833	1.191458									27.192418	1.101481																							12.698778	1.184255																					17.593123	1.631460																			15.303631	1.188343							15.204309	1.604119																																																								
										24.927833	1.196162									27.292418	1.103078																							12.798778	1.177854																					17.693123	1.574118																			15.403631	1.197818							15.304309	1.558068																																																								
										25.027833	1.198434																																	12.898778	1.172857																					17.793123	1.535654																			15.503631	1.210853							15.404309	1.516649																																																								
										25.127833	1.200343																																	12.998778	1.171173																					17.893123	1.521532																			15.603631	1.228976							15.504309	1.487592																																																								
										25.227833	1.209259																																	13.098778	1.171501																					17.993123	1.534587																			15.703631	1.252257							15.604309	1.473796																																																								
										25.327833	1.220119																																																																											15.803631	1.261075							15.704309	1.484356																																																								
										25.427833	1.222548																																																																											15.903631	1.271057																																																																
										25.527833	1.222649																																																																											16.003631	1.282585																																																																
										25.627833	1.219982																																																																											16.103631	1.296861																																																																
										25.727833	1.214750																																																																											16.203631	1.311744																																																																
										25.827833	1.208253																																																																											16.303631	1.334882																																																																
										25.927833	1.202412																																																																											16.403631	1.347326																																																																
										26.027833	1.199525																																																																											16.503631	1.355091																																																																
										26.127833	1.205922																																																																											16.603631	1.355896																																																																
										26.227833	1.219302																																																																											16.703631	1.351969																																																																
										26.327833	1.230107																																																																											16.803631	1.341905																																																																
										26.427833	1.239097																																																																											16.903631	1.335346																																																																
										26.527833	1.245369																																																																											17.003631	1.327736																																																																
										26.627833	1.249939																																																																											17.103631	1.313520																																																																
										26.727833	1.252249																																																																											17.203631	1.300512																																																																
										26.827833	1.252390																																																																											17.303631	1.285595																																																																
										26.927833	1.249718																																																																											17.403631	1.265954																																																																
																																																																																						17.503631	1.244612																																																																
																																																																																						17.603631	1.226551																																																																
																																																																																						17.703631	1.212450																																																																
																																																																																						17.803631	1.205155																																																																
																																																																																						17.903631	1.199198																																																																
																																																																																						18.003631	1.194911																																																																
