# Supplementary material for: KymoButler, a deep learning software for automated kymograph analysis
Source: eLife. 2019 Aug 13;8:e42288. doi: 10.7554/eLife.42288 (PMC6692109; doi:10.7554/eLife.42288)
Supplement: Figure 2—source data 2. — A ZIP file containing all analysed synthetic unidirectional movies, their kymographs, results from KymographClear based analysis and manually annotated ImageJ rois. [file elife-42288-fig2-data2.zip › N30/mov07/kymograph/kymograph_1/Results/Kymograph_for_intensity_measurement.txt]

189729.500	144150.500	127707.500	157870.000	147253.000	182757.000	148757.000	153238.500	171089.000	185843.000	166767.500	150932.500	156984.000	205318.500	219411.500	154635.500	149479.000	157691.000	186304.500	147498.000	147243.000	146004.500	183582.000	130696.500	149312.000	150483.500	191366.000	163613.000	149908.000	194592.500	128014.500	218835.500	171622.000	125523.500	138256.000	197416.500	165411.000	150266.000	151344.000	152491.500	162163.000	115684.500	135022.500	188547.500	133906.000	145813.000	140167.500	146607.000	164122.500	173427.000	179119.000	129241.500	187482.500	125652.500	163067.500	146543.000	119958.500	174475.000	198910.500	160620.000	162437.000	149335.000	147098.000	172230.000	174515.500	154948.000	202887.000	199112.000	239006.000	161568.000	160271.500	178021.500	193268.000	169772.000	155980.000	186931.000	131675.000	134166.500	186518.500	122548.000	173403.000	162534.000	228635.500	167120.000	202823.000	181533.000	162916.000	161345.500	159682.500	168961.500	148960.500	153238.000	149178.500	206987.500	170105.500	137967.000	207328.000	191014.500	167208.000	178237.000	132917.000	142780.000	146045.500	137332.000	118364.000	168415.500	212723.500	141478.500	181696.500	134255.000	175237.000	179957.500	174357.000	145738.500	150357.000	141960.000	167546.000	156856.500	140974.500	160905.500	202455.500	158405.500	152734.000	165729.000	143965.000	160939.000	163537.000	148606.500	149535.000	169422.000	161405.500	142283.500	161651.500	164005.500	187881.500	188726.500	156981.500	163473.000	168999.500	206389.500	161644.500	172297.500	145141.500	178059.000	141027.500	168297.000	126527.500	165478.500	150792.500	180504.000	179008.500	140095.500	162051.500	124864.500	143929.000	169502.500	149208.500	144534.000	122069.000	136220.500	156858.000	125442.500	149543.000	171748.500	149396.000	161971.000	187094.000	187266.000	159557.500	189845.500	210500.000	249200.000	189516.000	163917.000	167561.000	171172.500	163553.500	151324.000	158118.000	170270.500	176064.500	142066.000	177756.500	165230.000	157351.500	172227.000	137393.500	155145.000	166937.000	159947.000	219877.000	182977.000	190108.000	152088.000	158526.500	149796.000	139859.000	150846.500	143988.500	160155.500	162181.000	192899.500	141394.500	173469.500	181672.000	142000.000	166117.500	122213.500	158213.500	154147.500	164805.500	150103.000	126333.000	166623.000	136030.500	185266.000	171186.500	149823.000	142727.500	156019.500	152615.000	130981.500	157137.000	200862.000	164088.500	124478.500	173310.000	146995.500	149435.000	177897.500	141998.000	155015.500	161299.500	112536.000	140179.000	164481.500	166885.000	177623.500	154388.000	159979.500	168201.500	153964.000	139145.500	145036.000	179454.000	250820.500	150245.000	135019.000	158213.000	130506.500	131733.500	154328.000	156271.500	159201.000	176481.000	136901.500	168725.000	149110.500	149362.500	152072.000	163065.000	169799.000	198346.000	182357.000	161974.500	183816.500	169057.000	154520.500	143491.500	159072.000	146225.000	106133.000	169370.000	150602.000	195466.000	142704.000	161142.500	151784.500	169240.500	123071.000	161349.500	176733.500	172434.000	154999.500	159755.000	161151.500	164245.500	165154.500	193657.000	167609.000	154739.500	152862.000	199445.000	166440.500	126911.500	172975.500	146678.500	186322.500	177146.000	126175.000
189729.500	144150.500	127707.500	157870.000	147253.000	182757.000	148757.000	153238.500	171089.000	185843.000	166767.500	150932.500	156984.000	205318.500	219411.500	154635.500	149479.000	157691.000	186304.500	147498.000	147243.000	146004.500	183582.000	130696.500	149312.000	150483.500	191366.000	163613.000	149908.000	194592.500	128014.500	218835.500	171622.000	125523.500	138256.000	197416.500	165411.000	150266.000	151344.000	152491.500	162163.000	115684.500	135022.500	188547.500	133906.000	145813.000	140167.500	146607.000	164122.500	173427.000	179119.000	129241.500	187482.500	125652.500	163067.500	146543.000	119958.500	174475.000	198910.500	160620.000	162437.000	149335.000	147098.000	172230.000	174515.500	154948.000	202887.000	199112.000	239006.000	161568.000	160271.500	178021.500	193268.000	169772.000	155980.000	186931.000	131675.000	134166.500	186518.500	122548.000	173403.000	162534.000	228635.500	167120.000	202823.000	181533.000	162916.000	161345.500	159682.500	168961.500	148960.500	153238.000	149178.500	206987.500	170105.500	137967.000	207328.000	191014.500	167208.000	178237.000	132917.000	142780.000	146045.500	137332.000	118364.000	168415.500	212723.500	141478.500	181696.500	134255.000	175237.000	179957.500	174357.000	145738.500	150357.000	141960.000	167546.000	156856.500	140974.500	160905.500	202455.500	158405.500	152734.000	165729.000	143965.000	160939.000	163537.000	148606.500	149535.000	169422.000	161405.500	142283.500	161651.500	164005.500	187881.500	188726.500	156981.500	163473.000	168999.500	206389.500	161644.500	172297.500	145141.500	178059.000	141027.500	168297.000	126527.500	165478.500	150792.500	180504.000	179008.500	140095.500	162051.500	124864.500	143929.000	169502.500	149208.500	144534.000	122069.000	136220.500	156858.000	125442.500	149543.000	171748.500	149396.000	161971.000	187094.000	187266.000	159557.500	189845.500	210500.000	249200.000	189516.000	163917.000	167561.000	171172.500	163553.500	151324.000	158118.000	170270.500	176064.500	142066.000	177756.500	165230.000	157351.500	172227.000	137393.500	155145.000	166937.000	159947.000	219877.000	182977.000	190108.000	152088.000	158526.500	149796.000	139859.000	150846.500	143988.500	160155.500	162181.000	192899.500	141394.500	173469.500	181672.000	142000.000	166117.500	122213.500	158213.500	154147.500	164805.500	150103.000	126333.000	166623.000	136030.500	185266.000	171186.500	149823.000	142727.500	156019.500	152615.000	130981.500	157137.000	200862.000	164088.500	124478.500	173310.000	146995.500	149435.000	177897.500	141998.000	155015.500	161299.500	112536.000	140179.000	164481.500	166885.000	177623.500	154388.000	159979.500	168201.500	153964.000	139145.500	145036.000	179454.000	250820.500	150245.000	135019.000	158213.000	130506.500	131733.500	154328.000	156271.500	159201.000	176481.000	136901.500	168725.000	149110.500	149362.500	152072.000	163065.000	169799.000	198346.000	182357.000	161974.500	183816.500	169057.000	154520.500	143491.500	159072.000	146225.000	106133.000	169370.000	150602.000	195466.000	142704.000	161142.500	151784.500	169240.500	123071.000	161349.500	176733.500	172434.000	154999.500	159755.000	161151.500	164245.500	165154.500	193657.000	167609.000	154739.500	152862.000	199445.000	166440.500	126911.500	172975.500	146678.500	186322.500	177146.000	126175.000
182695.000	160685.000	175758.500	134575.500	130786.000	138963.500	136672.000	157418.000	131514.000	161802.500	151730.500	141749.000	153775.500	163315.500	203782.000	128816.500	159724.000	143365.500	190382.000	147033.000	162134.000	164220.000	155056.000	131790.000	159286.500	151517.000	174615.500	151609.500	178111.000	180470.000	177515.500	237109.500	183268.500	140880.500	159019.500	175794.500	171063.500	138971.500	176011.000	151122.000	160688.000	158584.000	156254.000	161275.000	113277.000	138038.500	147315.000	143038.000	190281.500	134842.500	144172.000	165248.500	173034.500	124699.500	129312.500	175431.500	104396.000	153990.500	169253.000	121823.000	143022.000	119755.000	154228.000	148030.000	189692.000	217362.500	236153.500	197187.000	183791.500	162754.500	125532.000	167202.000	212733.000	170061.000	154434.000	216569.000	165626.000	172446.500	136225.500	176249.000	192838.500	145576.000	209528.000	153301.000	179802.500	186246.000	172866.500	172566.000	140480.000	159659.500	165853.500	149421.000	141411.000	151479.000	144976.500	153257.000	183248.500	219159.500	182012.000	193658.500	176772.000	152551.500	163977.500	143780.500	157666.000	152879.500	197234.500	113018.000	157170.000	173974.500	154462.500	180339.000	173272.000	157413.000	162517.500	131754.500	149672.000	178947.500	151528.000	167867.500	157052.000	166128.500	140377.500	140803.000	183774.500	163304.500	166456.500	133362.000	174362.500	150786.500	133513.000	155015.000	235248.000	127774.000	199047.000	234489.000	196578.000	203445.500	159615.000	193803.000	173401.500	228776.000	166758.500	151121.500	147850.500	161920.500	164002.500	150277.000	145504.500	173471.000	162084.500	153085.500	161453.500	153347.500	116306.500	147718.000	177255.500	153042.500	132920.000	159854.500	178900.500	150837.500	176140.500	180904.500	138958.000	130390.000	182787.500	155322.000	148237.500	158765.000	214831.500	219921.000	176844.000	149848.000	165560.500	144421.000	121585.500	167211.000	160664.500	170535.000	153060.500	186839.000	195977.500	185499.000	150016.000	148911.500	156051.000	162770.500	178735.500	164837.500	186587.500	198119.500	180409.500	190076.000	120331.500	129742.500	191905.000	158023.000	142106.000	173206.500	195315.000	162762.500	135398.000	139394.500	201500.500	168981.500	159139.000	130735.500	134519.000	152292.000	145332.000	184785.000	161355.000	187540.000	156761.000	171281.000	139105.500	188297.000	170534.000	157880.500	185297.500	156311.500	129713.500	165870.000	165958.000	139790.500	154560.000	143502.000	160957.500	180423.500	127962.000	147785.000	123134.500	136395.500	131393.000	181260.000	117547.000	170124.500	162026.500	175782.500	138284.000	165601.000	115421.500	138899.500	186840.500	204433.500	192658.500	179144.000	127474.500	119964.500	186511.000	169662.000	142447.000	155959.500	186207.500	132880.000	137272.000	141141.500	131408.000	130104.000	143649.500	159032.000	137835.500	139038.500	146672.500	141817.000	138065.000	174855.000	174102.500	122069.500	146019.500	166603.500	194788.000	173777.500	146536.500	197267.000	183868.500	137108.000	172046.000	155087.000	166223.000	179633.500	144664.500	166745.500	166725.500	139727.000	140041.000	188111.000	155684.000	141734.000	168925.500	152313.000	165495.000	129292.500	154713.500	146010.000	131932.500	170770.000	200149.500	117246.500
181709.000	165554.500	150184.000	156066.500	154362.500	187544.500	148946.000	159076.000	156004.500	166489.000	169253.500	167334.000	129474.000	193294.000	153740.000	147338.000	158769.000	167447.000	160911.000	136003.000	162882.000	166146.000	180563.000	186619.000	140813.000	126942.000	172371.500	163029.000	153776.500	181086.000	150243.000	221738.000	183884.000	149154.000	155032.500	171468.000	144119.500	156651.000	143598.500	168223.500	158706.500	157213.000	140262.000	165725.500	131947.000	160976.500	157377.000	116400.500	185467.000	159457.000	137112.000	107412.500	187950.500	134368.000	167530.500	159877.000	107661.500	149324.000	166875.500	170517.000	106179.000	171551.500	127940.500	155615.500	146351.500	191447.000	222325.500	174936.000	157286.000	152691.000	160731.000	154003.000	197752.000	159474.500	128272.500	193129.500	152704.500	140102.000	161117.000	160922.000	193170.500	159675.500	187800.000	193142.500	215823.000	183587.000	140031.000	132813.500	171039.000	152031.500	133923.000	168872.000	133721.500	187701.000	172901.000	190910.500	167545.000	191461.000	184931.000	209902.000	143843.000	163625.000	160046.000	148885.000	127031.500	171412.500	186408.000	119086.000	135909.000	152874.500	175673.000	196063.500	171651.000	165560.500	149673.000	144518.000	138367.000	156578.000	140479.500	159995.000	122557.000	165482.000	130962.500	168039.000	117281.500	154358.000	108407.500	130846.000	195281.000	191920.500	117725.000	170057.500	149422.500	162329.000	157003.500	217560.500	203690.000	199981.000	216939.500	173340.500	179487.500	180121.000	185698.000	167024.500	166538.500	138063.000	153207.500	173446.500	164009.000	161564.000	170839.000	139867.500	170323.000	163226.000	128494.500	196205.500	167823.000	135347.500	166871.000	164910.000	187713.000	155637.000	157046.500	167733.500	163202.500	145593.000	156239.000	159781.000	169644.500	138881.000	243858.500	181544.000	183433.500	170710.000	151306.000	143709.500	138075.000	166646.000	164460.000	152295.000	172022.000	166532.000	170730.000	183197.000	125753.000	125725.500	174005.500	121665.000	183426.000	156537.000	199074.000	200011.500	215469.500	215066.500	144918.500	159753.500	150750.000	165661.500	165364.500	167683.500	241147.500	134447.500	165197.000	139330.000	159038.000	160795.000	173236.500	149813.500	119184.000	165479.500	154215.000	144567.000	180562.500	154878.000	177005.500	178376.500	157973.500	156816.500	147469.000	151590.000	148455.500	140940.500	140915.000	191393.000	154747.000	136436.500	157463.000	130596.500	174170.500	156017.500	140774.500	161940.500	168190.500	117059.000	151021.000	154397.500	165519.500	140371.000	163157.000	160079.000	139977.500	166440.500	133614.500	171432.500	161379.000	183423.000	217697.500	193781.500	148416.500	147548.500	168907.500	156792.000	139890.500	135789.000	151695.500	149202.500	155684.500	160865.500	117219.500	168249.000	179946.500	201638.500	183306.000	136950.000	157627.000	157076.000	145824.000	187788.000	153522.500	179132.000	136252.000	143667.000	165166.000	158243.000	136558.500	155177.500	146235.000	123448.000	190720.000	187262.500	153640.500	172231.500	160362.500	179038.500	136728.000	188597.500	187629.500	175756.500	177439.000	183655.000	174884.500	114273.500	193312.500	145766.000	171359.000	148326.000	156100.500	124764.500	140940.000	164113.000
179577.500	118264.500	142328.000	137513.000	152483.500	167082.500	144966.500	157611.500	103656.000	135005.000	160447.500	178633.500	117195.500	155721.000	173846.000	152442.000	132020.000	179509.000	179451.500	168196.500	174382.500	141023.000	154697.500	142315.000	169101.000	139327.000	176364.000	170247.000	172738.000	149627.500	181556.000	169675.500	198275.000	183687.500	199401.000	162503.000	190416.500	162127.500	173069.000	151320.500	176943.500	171980.500	142425.000	173129.500	113475.500	161942.500	212104.500	134929.000	187021.000	170785.000	150121.000	131318.000	158523.000	138114.500	157189.000	166117.500	172764.000	165254.500	181622.500	130992.000	151344.000	169361.500	162657.000	162414.000	226532.000	220794.000	198484.500	184611.000	172617.500	172316.000	153043.500	142151.000	159459.500	197421.500	142676.000	179907.500	127760.500	126312.500	162355.500	141638.500	180685.000	127394.500	147015.000	181508.000	208285.000	214801.000	149243.000	183786.500	144408.500	166464.000	123335.000	182484.000	136638.500	176599.500	169057.000	174577.000	143499.000	157992.500	192440.500	207491.500	212169.000	149086.000	155882.500	161918.500	168455.500	152319.000	163002.500	183414.000	147490.000	126276.000	144666.000	187595.500	191447.500	147318.000	146351.500	158331.500	131650.000	143007.000	126052.500	171209.000	155580.000	153168.500	166052.000	155014.500	159338.000	130658.500	154281.500	136732.000	162290.000	149971.500	161462.000	133440.000	171318.500	145171.000	164024.000	219351.500	210055.000	222159.000	205874.500	193213.000	180881.000	209168.000	158579.500	193430.000	159191.000	139578.000	147149.500	153407.500	175784.000	183060.000	173681.000	161388.000	174454.500	142670.500	124018.500	163961.000	134878.500	191277.500	177041.500	156284.000	150466.000	142001.500	127628.500	151416.500	160757.000	170866.000	156432.000	164704.000	170461.500	128951.500	213689.500	139684.000	115208.500	149269.500	139836.500	173387.500	160416.000	145608.000	177042.500	155296.500	185424.000	160240.500	170577.000	184601.500	149698.500	156977.000	192532.500	164782.500	166821.000	173297.500	159787.500	153865.000	188591.000	225542.000	169163.500	169275.500	152409.000	190191.000	182965.500	197182.000	189897.000	103022.000	168410.000	131273.000	202346.500	136144.500	142370.500	128480.500	151362.500	142155.000	141026.000	160233.500	185679.000	217932.500	163303.000	177315.000	164457.000	168500.500	150706.500	156028.500	196240.000	150600.500	142549.000	191199.000	150328.000	150063.000	163661.500	165577.000	142824.000	141223.500	187642.000	153605.500	152174.500	147718.500	135829.000	159619.500	136092.500	173258.000	151066.000	156330.000	177348.500	150274.500	135066.500	151882.500	180483.000	153901.000	189806.500	227804.000	185729.000	162554.500	178727.000	144754.000	157026.500	174868.500	178153.000	174696.000	133012.000	190658.000	136996.500	170431.500	166454.000	143459.000	175351.000	122341.500	148419.000	148074.000	142937.500	163354.000	183154.000	153413.000	132876.000	148787.000	183120.000	162491.000	159130.500	131727.500	161212.000	151332.500	168479.500	148490.500	140383.000	198969.000	198488.500	144068.000	205531.500	187548.500	154944.500	146183.000	163818.500	162010.500	142252.500	141989.500	161377.500	182496.000	160325.000	179966.000	136221.500	113817.500	156431.500	151939.500
170125.500	122790.500	173440.500	142729.500	151868.500	169756.000	157126.500	153986.000	176850.000	137491.500	179060.000	129877.500	158500.500	136959.500	185685.500	176556.500	128162.000	149036.000	182876.000	168973.500	137617.000	159308.000	138654.000	145905.000	149044.000	155610.000	174189.000	118785.500	179983.000	183346.500	174553.500	176148.500	196945.500	128661.500	190680.000	194038.000	153079.000	182656.000	150297.000	179659.500	173704.000	169619.000	130104.000	143797.000	138568.500	144082.500	125618.000	132030.500	155613.000	157468.000	171753.500	139129.000	140968.500	120905.000	155538.000	170512.500	153455.500	173704.500	172863.000	117234.500	131819.000	127247.500	168067.000	156419.000	199474.500	188028.500	166755.500	172656.500	216555.000	163109.500	168125.000	161757.000	148714.500	158394.500	168695.000	178649.500	146569.500	184991.000	159965.000	126522.000	169948.000	165249.000	130024.500	139856.500	199178.500	174508.000	193721.000	150736.500	178311.500	183804.500	152673.000	177288.000	137026.500	171732.000	151232.000	123025.000	154780.500	189090.500	162888.000	231261.000	224318.000	133717.500	138455.000	167773.500	184403.000	185092.500	155195.000	174811.500	137753.000	146133.500	181938.500	173790.500	167314.000	126694.500	140179.000	156066.000	155003.000	137119.000	151375.000	172572.500	152605.000	143161.000	145661.500	141994.000	156392.500	165250.500	115914.000	162104.500	145176.000	186612.000	134284.500	174917.500	163640.500	182489.000	171982.500	183705.000	173997.500	196731.000	218336.000	156255.500	130060.000	217865.500	196137.000	236327.500	146767.500	152394.000	169082.500	141892.000	165006.500	164331.500	150734.000	156447.000	156389.500	166223.500	144761.500	162205.500	187150.500	122455.500	141446.000	183096.000	158589.500	135598.500	160092.500	175828.500	145859.000	158140.500	166621.500	197556.500	223842.500	157365.000	216034.000	180045.500	176016.000	120855.500	117698.000	157351.500	180544.500	174032.000	182405.000	205381.000	153994.500	147150.000	155514.500	164539.500	147323.000	149994.500	201993.000	187923.000	163868.500	145607.000	146647.500	167040.500	156057.500	210110.000	139449.500	166951.000	191041.000	225466.000	212560.500	178200.500	228332.500	141161.000	150904.500	149107.500	146667.000	136229.500	154099.000	122030.500	170683.000	138154.000	146275.500	138899.000	163753.000	192524.500	178840.000	198071.500	143956.000	130403.500	133165.500	172070.500	186513.000	128779.000	120755.000	163384.500	218574.000	151453.500	150320.500	122835.500	136169.500	167785.500	187584.500	123720.500	151586.500	137647.000	158149.500	130341.500	177888.000	151819.500	168900.000	142927.500	177628.000	161074.000	133915.500	185545.500	135728.500	152912.500	177672.500	196093.000	202107.500	132622.000	139357.500	132843.500	185973.500	148156.000	170742.000	173613.500	174208.000	175030.000	126566.500	186796.000	211461.500	183462.000	155712.000	158710.000	136349.000	196294.500	159918.000	188246.000	160525.500	122297.500	148322.000	155232.000	184460.000	165380.500	161820.000	124076.500	196789.500	142587.000	155712.500	147061.000	142976.000	177863.000	160923.000	189328.000	159179.000	193260.000	185935.500	161558.500	138802.500	187659.500	184291.500	154639.000	148469.500	127641.000	172487.500	141648.000	159110.500	192087.500	140327.500	170880.500
154592.500	197088.000	170047.500	175191.000	128988.500	183936.500	178179.500	154666.500	159389.000	183302.000	156163.000	157438.000	155402.000	159221.000	169724.500	172192.000	135349.500	133489.000	177761.500	177025.000	158161.500	147765.000	205328.000	145019.500	175586.500	151434.500	199105.500	171386.000	150730.000	177872.000	191266.000	164884.500	157605.000	145376.500	187967.500	238628.500	163070.000	135178.500	167148.000	167847.500	166975.000	170642.000	162587.000	173215.000	133921.000	145696.500	151358.000	157414.500	142223.500	169793.000	149847.000	143987.000	155133.000	171361.000	156854.000	114147.500	144492.500	167561.000	175729.000	143205.500	124865.000	185411.000	174920.500	156896.000	226698.500	179528.500	212273.000	136760.000	156920.500	144647.500	171302.500	163996.000	174519.500	162733.500	123234.000	174965.000	138757.500	155435.000	130887.000	182458.000	162596.500	127626.000	156785.500	157350.500	163789.000	176070.500	150605.000	145637.000	160042.000	166220.500	145518.500	152991.500	167118.500	147689.500	120078.000	156954.000	141294.500	109745.500	136794.000	194484.500	201315.000	199356.000	185473.000	157016.500	187229.000	141101.000	162216.500	93262.000	138340.000	132705.000	154521.000	203390.500	143369.000	165732.000	144463.000	144383.000	132169.500	138702.500	177325.000	157780.000	121352.500	159829.500	146623.000	161709.000	132014.500	159768.000	136366.000	150852.500	134327.500	211114.000	156827.500	130800.500	177316.000	138251.500	172357.000	176242.500	155156.000	153569.500	214698.000	138071.000	159107.000	184945.500	172930.000	189871.500	133059.500	164792.500	143490.500	133441.500	153090.000	200867.500	171529.000	153802.000	208207.000	169587.000	141319.000	122304.000	144204.500	149160.000	162038.000	180240.500	161258.000	134304.500	158517.000	150513.500	161157.500	141090.000	199759.000	197733.500	207590.500	161348.000	192412.000	166825.500	163700.500	137791.500	180704.500	155284.500	189034.500	173101.500	175033.500	157775.500	174008.000	166126.000	181269.000	150306.500	157317.500	176195.000	165240.500	153208.500	177839.000	139914.500	148804.000	181029.500	137547.000	168326.500	212803.500	188686.500	202034.000	203801.000	179167.500	205465.000	206489.000	154861.500	135656.000	164672.500	198740.000	159058.000	158080.500	121667.500	145395.000	123212.500	184614.500	138841.000	174926.500	195627.000	172537.000	186618.000	157839.000	179191.000	150997.500	163330.500	164226.500	212474.000	137382.500	165837.500	170258.000	175860.500	142347.000	151190.500	160075.000	167866.000	155583.000	140558.000	130890.500	131373.500	159095.500	170572.500	188348.500	147872.000	155582.000	145872.000	170471.000	168677.000	139412.000	146915.500	152197.500	151047.000	150905.500	151707.000	241768.000	185451.000	158516.500	150192.000	144038.000	160843.500	167416.000	214827.000	163819.500	154298.000	127185.500	173289.000	125360.500	150898.000	145519.000	153108.500	165091.500	160450.500	156201.500	180528.000	176051.000	191144.000	154656.500	141626.000	131982.000	174727.500	160182.500	150878.500	139035.500	162603.500	165029.000	148256.000	131895.500	174760.000	186553.500	191461.500	152801.500	169663.500	151379.500	174757.000	141735.000	205468.500	179095.500	156794.500	142872.000	161908.500	154864.500	160619.500	158546.500	176564.500	168912.500	152925.500
173184.000	118742.500	178490.500	117274.500	144950.000	163664.000	180469.500	150546.500	164893.000	176926.500	170293.500	194975.000	136634.000	167180.000	139416.000	183836.500	116359.000	179796.000	152289.500	189083.000	171059.000	157228.000	186847.000	158480.500	188466.000	167059.000	148821.500	174424.000	149887.500	174135.500	195788.000	126273.000	128011.000	146266.500	196581.000	182113.500	168890.500	195644.000	174436.000	162962.000	142392.000	163501.000	161339.000	162726.500	157466.500	143185.000	148633.000	131448.500	182027.000	165412.000	155531.000	147884.000	181294.500	172143.500	185294.500	138395.500	138595.500	166499.500	187079.000	175004.000	146569.000	172166.500	168757.500	191884.000	177045.000	159351.000	137499.500	126846.500	150267.500	189046.000	139894.500	162116.500	198374.500	109871.000	139586.000	149694.000	151896.000	138277.000	161064.000	145229.500	167120.000	139834.000	157220.500	153070.000	164801.500	126953.500	175250.500	151376.500	144296.500	196568.000	152781.500	196963.000	136650.000	159613.500	157101.500	167155.000	149992.000	157158.000	139694.000	159246.000	185799.000	194774.000	151167.000	171116.000	156043.000	167501.500	172212.000	130980.000	163653.000	168549.000	167723.500	203793.500	166097.500	155498.500	173313.500	132823.000	146572.500	143990.000	145664.000	174851.500	153166.000	150713.000	141369.500	182505.500	162259.500	145666.000	151533.500	165277.500	164118.000	168212.000	166505.500	171660.500	176567.500	189441.500	152968.500	160563.500	162244.500	187244.000	198744.500	148225.500	162653.500	202661.000	174317.500	219568.500	143464.000	162189.500	142550.500	166102.000	165851.000	159943.500	174909.000	139033.000	174330.500	170696.500	123550.000	166606.500	155713.500	179580.500	159140.000	144131.500	137134.500	140832.500	137591.000	164901.000	157889.000	155308.500	216013.000	177248.500	169504.000	162612.500	146194.500	182142.000	183252.500	158527.500	161565.500	144113.000	158403.000	159621.000	174264.000	142015.500	163636.000	177932.000	140329.000	177690.000	154353.000	186439.000	143444.500	158175.000	149868.500	173475.000	164983.000	133581.000	131158.000	172484.500	152058.500	197485.500	189218.500	241136.000	180814.500	138279.000	124411.000	148224.500	149881.500	171276.000	184620.500	162071.500	152076.500	134193.000	163992.500	142832.500	155544.500	137298.500	186203.000	186275.500	146164.000	176807.000	146235.000	213046.000	169832.500	174099.000	168723.000	170184.000	142524.500	189517.500	148927.000	146470.000	129693.000	106177.500	158502.000	166025.500	137657.000	149626.000	181288.000	121351.500	104966.000	136094.000	156251.000	145913.000	199103.500	150694.500	163076.000	135890.000	157369.500	160174.000	200650.000	143320.500	148077.000	189045.000	228286.500	199517.500	198683.000	149053.000	161882.000	142068.500	203333.500	172064.000	140702.000	141767.500	160210.000	174994.000	131471.500	150780.500	170684.500	125630.000	167060.000	161074.500	150435.000	151428.000	145688.000	141454.000	126595.000	156525.500	189868.000	176479.000	135317.500	151206.500	158756.500	179010.000	144906.000	153938.000	146278.000	205480.000	149551.500	123202.500	168169.500	156983.500	143189.500	172332.000	141151.000	208737.000	176644.000	152082.000	175324.000	172267.000	153268.000	183009.000	123489.500	160840.000	141186.000	148237.000
170059.500	140820.500	157756.500	190876.500	162701.000	173846.500	113872.500	169813.500	171676.500	192392.500	158683.000	170180.000	133387.500	151895.000	188926.000	154984.500	166158.500	188992.500	161670.000	154672.500	147326.000	148300.500	186647.500	138490.500	192598.000	153379.500	207027.000	132115.000	123688.000	199218.500	144073.000	147691.000	168182.500	104437.000	166607.000	185143.000	149971.000	195694.500	164440.000	134774.000	156142.000	149450.500	190857.000	135543.500	145920.500	161438.500	113220.000	156801.000	175192.500	163355.500	140952.000	160937.000	140527.500	142054.000	195622.000	184582.000	142833.000	172390.000	171808.500	144386.000	147567.500	197961.500	154359.500	181597.000	156597.500	156963.000	190675.000	129759.500	192347.500	198577.500	177513.000	167935.000	182482.000	133525.000	166269.000	183356.500	144652.000	164422.500	138455.500	170324.500	199839.500	147303.000	158575.000	148881.000	173052.000	154059.000	145421.500	152201.500	148658.000	213261.500	178871.500	173210.000	138757.500	149567.500	160087.500	152614.000	164435.500	188506.500	136901.500	155738.500	176615.500	180331.000	196189.000	178318.500	211290.500	170928.500	184504.500	134694.500	174548.500	175391.000	147933.500	163273.500	207698.500	156339.500	159628.500	142667.000	121023.500	140753.500	161957.500	155179.000	165631.500	121045.000	137241.500	175372.500	140152.000	148756.500	118779.500	158485.000	203811.500	171985.000	129527.500	142413.000	121144.500	188545.500	143510.500	180646.000	162489.000	147225.500	146153.000	141830.500	153731.000	196854.000	156543.000	185584.000	164459.500	149734.000	156608.000	150651.000	137581.500	160734.500	152934.000	175866.000	184903.500	113693.500	131406.000	184136.000	184657.500	175504.000	144680.000	157994.000	120040.000	142776.000	142033.500	161366.000	171205.000	186653.000	196111.000	183394.000	168371.500	154972.000	165632.500	180539.000	149441.500	161332.500	163350.500	169602.500	182322.500	170954.500	166498.500	180817.500	197918.000	177367.000	160280.000	191990.000	140002.000	144543.000	175052.500	186512.000	155473.500	169484.000	164038.500	159931.500	144052.000	171191.000	208977.500	178104.000	209249.500	227028.500	173706.000	150613.500	148016.500	166213.000	128445.000	143252.500	178163.000	158402.000	132329.000	100515.000	189172.500	138869.500	129969.500	146323.000	166106.500	183891.000	171776.000	173998.000	158080.000	149549.000	140661.500	181085.500	189908.000	141259.500	124256.000	174449.000	119231.500	106128.500	166975.500	149723.500	175991.000	174556.500	115659.500	154488.500	158652.000	165963.000	143715.000	150596.000	175691.500	135599.000	162755.500	122922.000	151922.000	171560.500	123024.000	190807.500	160585.000	157076.500	153160.500	178224.000	158432.000	207885.500	213096.000	178471.500	165616.500	147121.500	173493.500	163595.500	166774.500	148126.000	150770.000	146349.000	142999.000	177642.500	155207.500	164426.000	123580.000	194757.000	156615.500	119510.500	185405.000	132504.500	173050.500	181420.500	165571.500	167966.000	161102.500	160469.500	171070.000	156470.000	188137.000	173586.500	184180.500	188954.000	161810.000	160429.500	158971.000	185062.500	180216.500	160783.000	138541.000	170055.500	171972.500	153764.500	188266.500	128021.000	144763.500	152319.000	142129.000	176795.000	173092.500	125800.000
186902.000	145085.500	157937.000	128253.000	150476.500	183506.500	178313.000	189645.500	147714.000	180856.000	151894.500	141171.000	147693.500	155097.500	174226.500	148032.000	146976.500	153272.000	163556.500	170230.500	165428.500	162221.500	164267.000	128492.500	160080.500	161194.500	191506.500	180335.500	144713.500	170889.500	178572.000	149969.500	167520.000	180389.500	165950.500	210945.000	182022.000	145761.500	205304.000	207645.500	165799.500	111221.500	175485.000	130567.000	155567.500	140141.500	158006.000	156197.000	210389.000	126846.500	141536.500	153951.000	148684.000	162687.500	156647.000	156890.000	147840.000	185046.500	157337.500	195410.000	182695.000	223387.000	163437.000	170075.500	160194.000	160907.000	199377.500	152288.000	201153.500	188821.500	137446.500	190607.500	165996.500	187800.500	136320.500	139122.000	139002.000	181510.500	139352.500	153558.500	164063.000	131234.000	160213.000	152758.000	157114.500	160703.500	166258.500	139251.000	187516.000	168405.000	197730.000	178951.500	166651.500	132919.000	138964.500	164803.500	154792.500	141188.500	140962.000	175786.500	184401.500	160493.500	184297.500	214224.000	214928.500	178038.500	199651.000	123294.000	150862.000	142020.000	143888.000	188161.000	184379.000	153067.500	145826.000	144237.000	150944.000	150016.000	144604.500	165195.500	164001.500	181022.000	125502.000	159863.500	117592.500	131640.500	135059.500	169495.500	162498.500	134182.000	140697.500	149940.500	165721.000	163226.000	171791.500	163090.500	161691.500	170436.000	170609.500	156873.500	161696.000	206728.500	173844.500	173036.000	140280.500	134491.500	169836.000	148361.500	142530.000	170121.500	187214.000	161542.000	165202.500	172197.500	132187.000	171306.000	193068.500	157148.000	169204.000	172714.500	167234.000	167728.000	166957.500	201880.000	194842.000	208073.500	201013.500	148925.500	143261.500	161132.500	197704.000	168654.000	155425.000	146629.500	163540.000	129700.500	121640.000	180066.500	163301.000	196246.000	172296.500	168410.500	177157.500	187804.500	147540.000	156011.500	154756.000	166990.000	197311.000	178729.500	144505.500	166755.500	161367.000	179558.500	187883.000	193731.000	196827.500	217430.000	206220.000	167432.500	179214.000	157693.000	156995.500	144852.500	196241.000	136570.500	94178.500	144955.000	125484.000	199208.500	152927.000	147959.500	180388.500	185172.000	134204.000	153145.500	159216.500	164308.000	153442.500	170774.000	182015.500	157173.000	142630.500	170330.500	169249.500	146770.000	151606.000	143232.500	128891.000	143453.000	146843.000	167656.500	148167.500	150894.000	165304.000	171295.500	132555.000	152819.500	144976.000	132620.000	122603.500	167366.500	157697.000	168358.000	174370.000	164261.500	167176.500	139296.000	186794.000	176123.500	180274.000	173009.500	196465.000	153130.000	174405.500	174092.000	172291.000	155113.000	132496.000	183447.500	152571.000	164913.000	182914.000	173277.000	162106.500	158563.000	157679.500	140049.000	155221.500	159876.500	145493.000	128573.500	158549.500	177092.000	137316.500	113246.500	121273.000	145159.000	193040.000	139547.000	151766.500	168558.000	159631.000	139754.500	149154.500	183114.000	145077.000	160854.500	170124.000	184338.000	148618.500	155249.000	186424.000	169795.500	159493.000	169673.500	153292.000	189533.500	197513.000	135650.500
164094.500	129919.000	155462.000	132362.000	163474.500	166283.500	194456.500	155646.500	176095.000	177679.000	150780.500	187536.500	138144.000	138010.000	135612.000	133527.000	172207.500	131624.500	167888.000	151041.500	128061.500	135261.500	179770.500	128944.500	142508.500	167653.500	166132.000	121807.500	176269.000	139832.500	153704.000	173090.000	167289.500	130818.000	153229.500	169667.500	180670.000	159894.500	231441.500	183121.500	168661.000	153297.000	158376.500	153752.000	129696.500	162254.000	138124.500	89408.500	171044.500	183535.500	174033.500	147342.000	162527.000	160289.000	163439.000	136931.500	158793.000	145300.000	177597.500	176034.500	191345.500	206934.000	145831.000	157118.000	149057.500	207913.500	213778.500	200547.000	159013.500	204568.500	165642.000	175621.000	179403.500	153908.000	122607.000	157602.000	138749.500	171436.500	171800.500	120252.500	184479.000	139995.000	147939.000	160001.000	185887.500	175475.500	149261.000	158285.000	128763.500	189134.500	199188.000	196183.000	170894.000	174646.500	134736.000	164909.000	123453.500	142033.000	115533.000	165270.500	162987.500	159380.000	217166.000	201901.500	210520.500	211646.500	176945.000	165842.000	167720.500	149990.000	166929.500	171855.000	147008.000	139334.500	159023.500	174391.500	137428.500	130867.500	141845.000	180293.500	162342.500	145658.500	144931.500	173911.000	152341.000	176449.500	162087.500	160526.500	183383.500	151824.000	120443.500	156347.000	180825.500	165984.000	178946.500	185089.000	159164.000	167633.500	164412.000	167585.500	146132.000	178361.500	200890.500	157877.500	125481.000	145045.500	152556.500	159131.500	146001.000	167094.500	158159.500	147661.000	166174.000	138226.000	130986.000	168869.500	163219.000	140945.000	122020.000	161890.500	159672.000	171653.000	179350.000	194268.000	178564.500	228228.000	170749.000	142015.000	154477.000	152255.000	184934.000	170550.500	194644.000	138215.000	179151.500	154699.500	220244.500	148280.000	156427.500	134564.500	186283.500	174866.000	160350.000	183121.000	132731.500	148374.500	177493.000	142949.000	167022.500	149116.500	131752.000	170478.500	175045.000	220203.000	229025.000	132604.500	170016.500	190664.000	203643.000	165558.500	143615.000	119851.000	150091.500	125181.500	178267.000	182890.500	186352.500	137431.000	154806.000	154545.500	168976.500	159409.500	169670.000	206754.000	190113.000	167271.500	166056.500	175796.500	189218.000	172692.500	149699.500	136164.000	156178.500	175087.500	157782.000	176453.500	143992.500	166877.500	149151.000	177803.000	152256.000	135468.000	124112.500	145349.500	130910.000	156353.000	172888.000	143400.000	148929.000	190759.000	117584.500	152821.500	152309.000	179731.000	154194.500	179478.500	140302.000	148053.500	141344.500	158925.000	194674.500	147600.000	194836.000	174163.500	190044.500	154745.500	157748.000	158174.500	155536.000	154381.500	180881.500	175517.500	146006.000	138940.000	164723.000	197451.500	173504.500	121774.500	168729.000	172873.000	162627.000	167932.500	138888.000	170026.000	139891.000	157170.500	162123.000	143681.000	157292.500	160363.500	144225.500	179784.500	186241.500	177281.500	176730.000	174829.000	147093.000	168953.500	173219.500	203134.500	186011.500	154700.500	174842.000	157930.500	164707.500	175107.000	162943.500	156070.500	151619.000	143377.000
195136.000	148697.000	188336.500	153052.500	139277.000	180979.500	141759.000	159711.000	161289.500	151596.000	187659.000	143313.500	139618.500	157707.000	137942.000	119852.500	165644.000	170081.000	159163.000	171343.500	166327.500	147183.500	169528.000	161498.000	172435.000	139916.000	188451.000	141610.500	125978.500	170343.500	191737.500	174044.000	129673.000	104501.500	150125.500	170243.500	166435.000	148539.500	227611.000	172928.500	194100.500	145738.000	148551.000	145201.000	122150.500	149629.000	138377.500	127734.000	195796.500	100079.000	167414.500	182297.500	168302.500	165421.000	181893.000	169766.000	168818.000	148795.500	186138.500	198023.500	208442.000	175166.000	152030.500	137518.000	154771.500	184176.500	207218.000	173397.000	237959.500	243236.500	160382.000	151854.000	179671.500	148720.500	127350.500	162728.000	123136.500	162060.000	186213.000	151005.000	185905.000	132689.500	141332.000	155987.000	169996.000	171655.000	176735.000	141103.500	143360.500	199168.000	186087.000	180308.500	174882.500	201322.000	118334.500	210300.500	161342.000	156731.500	163760.000	169321.000	182500.000	100718.000	160463.500	178318.500	191723.000	211294.000	210044.000	196065.000	177071.500	170812.000	120583.500	191259.500	171005.500	161688.500	149256.500	113221.000	166586.000	131320.000	158195.000	138816.000	127938.500	160958.000	142796.500	164731.500	133537.000	133533.500	156707.000	155339.000	148306.000	118175.000	146241.000	157634.500	178789.000	135904.000	152459.500	192188.500	145817.500	183016.000	139743.500	170290.500	150244.500	162257.500	172136.500	180154.500	188653.500	153890.500	143104.000	132920.000	120796.000	189251.500	188951.500	156701.500	159817.000	116186.500	103365.000	162588.500	150230.000	152799.000	142773.500	151973.000	115829.500	170090.000	194093.500	180763.000	181567.000	183122.000	204360.500	161332.500	149527.500	132323.500	155668.000	169887.500	163685.500	133455.500	161778.000	168856.000	151014.500	177804.000	189504.500	173738.500	170328.000	171165.500	180687.500	185675.000	192721.500	157673.500	176565.500	192033.500	178259.500	144120.500	150472.000	182064.500	208242.000	197461.500	173884.000	165760.500	187632.000	165327.000	192279.500	200366.500	173307.500	177306.500	147465.000	174115.000	183453.000	162187.500	157354.000	126890.000	158026.500	128892.000	136678.500	136364.000	178760.500	170268.500	178204.500	175626.500	148338.500	148692.500	126804.500	159850.000	146323.000	180734.500	128425.000	156228.500	146321.500	119890.500	137329.500	162102.000	129810.500	132960.500	195299.000	147873.000	155989.500	136526.000	131458.000	189611.500	97507.000	160005.500	168438.500	155911.500	169803.500	167772.500	155073.000	155733.500	147563.000	182835.500	148304.500	153644.000	155231.500	160270.000	178281.000	154044.500	206122.500	177608.000	217840.000	181059.500	165821.500	156447.500	129836.500	144282.500	174570.500	155852.500	152441.000	149137.500	178394.000	156873.000	158457.000	165336.000	163455.000	163721.000	156175.500	181379.000	150581.500	171078.000	163850.500	133152.500	144025.000	115607.500	165210.000	145655.000	144355.000	202737.000	117708.000	164558.500	172788.000	166616.000	146864.500	159725.500	160246.000	197034.000	147674.000	149064.500	184156.000	165387.500	132839.000	158503.000	137836.000	169436.500	176119.500	159146.000
180228.000	160245.500	182839.000	161523.000	160052.000	177169.500	186981.000	180246.000	188538.500	176649.500	172085.500	159053.500	129088.500	127825.000	161154.500	142782.500	121549.000	173741.000	161375.500	169352.000	179267.500	186009.000	205792.000	157662.500	156170.500	154298.500	178304.500	180988.500	163621.000	182860.000	169043.500	185071.000	173897.500	138744.500	159975.500	183789.500	132910.000	172825.000	186175.000	186571.500	215384.000	190813.500	160534.000	127484.000	150421.000	156796.000	155234.000	173629.000	185291.500	183608.500	146837.000	150508.500	169106.500	150057.000	140581.500	172635.500	123561.000	192094.000	223042.000	192599.000	178767.500	180018.500	136471.500	166344.500	145069.500	193857.500	224825.000	173722.000	158169.000	142909.000	150960.500	158797.500	162647.000	129906.500	173731.500	196850.000	129340.000	165934.000	150963.000	145603.000	183120.000	132174.500	166621.000	130999.000	166021.000	188984.500	151704.500	168436.000	165146.500	203365.000	171615.000	193222.000	184953.500	208379.500	173849.500	197381.000	124759.000	141886.500	139067.500	147908.500	130086.000	169183.500	161193.500	191743.000	182298.000	217633.500	215796.000	194597.500	160855.500	156169.500	198293.000	197583.000	181256.500	158127.000	168797.000	193831.500	158697.500	150328.500	139010.500	151417.500	165213.000	125292.500	122670.000	205038.500	155487.500	147041.500	183641.000	134324.500	164736.500	143048.000	128155.500	135212.000	167924.500	145179.000	161367.500	152554.500	169802.000	182017.000	149021.000	168188.500	147924.000	136944.500	161711.000	191309.500	149626.500	155481.500	168693.500	137442.000	138620.500	187925.000	172761.500	121790.500	167313.500	178863.500	155823.000	178682.000	163388.500	179410.500	174171.500	121908.000	151625.000	118014.000	177881.500	202156.000	116831.000	154204.500	173042.000	160628.500	147891.000	187771.500	180682.000	131400.500	149425.500	176688.500	164758.500	120416.500	158056.000	156641.500	149337.500	148710.000	124788.500	152997.000	163066.000	183082.000	145249.500	170744.000	164867.000	160054.000	173545.000	169567.000	190564.000	203464.500	227816.000	197209.000	159580.000	161962.000	152010.000	158999.500	162757.000	193331.000	223934.000	128874.500	174454.000	163529.500	194073.500	195019.500	126413.500	133837.000	156412.500	155055.500	124737.500	151199.500	173222.000	179568.500	173771.500	185440.500	164900.000	185071.500	118673.500	162828.000	186399.500	139371.500	145580.500	200591.000	191271.000	186061.000	163339.000	153828.000	134644.000	139659.500	165041.500	155881.500	147669.000	168369.500	148149.500	150987.500	172809.500	172200.000	165445.500	170805.500	164862.500	159635.500	148681.500	146444.500	165803.500	159593.000	172086.000	142255.500	127464.000	111750.500	153098.000	199624.000	168599.000	198822.500	201366.000	162721.000	156969.500	184151.500	128771.000	217522.500	148313.000	141675.500	143985.500	136801.000	163617.000	212061.500	168411.000	191539.500	145185.500	140027.000	133983.000	161622.500	200776.500	147133.000	133513.000	102407.500	188322.500	158642.000	187880.500	164047.000	161160.000	159303.000	152752.500	183730.500	187432.000	177524.500	169369.000	136436.000	165191.000	203809.000	184884.500	154324.000	179084.000	155730.500	157245.000	161816.500	175467.000	144591.000	165296.000	137653.500
173422.000	161913.000	132323.500	120660.000	151233.500	165021.000	151506.500	186050.000	157128.000	166012.500	127808.000	164758.000	156220.500	170051.500	148669.500	133716.000	136250.500	196138.500	161650.500	163545.500	150188.500	167448.000	181144.000	156875.500	155372.500	136362.500	177237.500	164839.000	169526.000	185018.500	198670.500	152193.500	151467.000	153954.500	169388.000	152306.500	163907.000	130753.000	181145.000	141192.500	179159.500	198151.000	156252.000	155434.000	142626.500	158949.500	212005.500	145469.500	188566.000	158198.500	159429.500	144695.500	154809.000	131345.000	172852.500	153890.000	161380.000	205097.500	175724.000	166187.000	190000.500	174783.000	152799.500	175343.000	187468.000	235891.000	250277.500	157781.000	182971.500	163434.000	183485.000	176061.500	135892.500	163796.500	144662.500	173578.000	121517.000	173370.000	176387.000	187640.000	181534.000	143218.000	132326.000	135940.000	164568.000	162382.500	202632.500	172374.000	170111.500	147198.500	154067.000	168173.500	171011.500	224401.500	167448.500	180608.500	164105.000	134779.500	161570.000	159872.000	178131.500	137859.500	129737.500	176411.000	161542.000	198501.000	230355.500	199281.000	204465.000	151270.000	174561.500	154689.500	168612.000	141046.500	161717.500	148959.000	155242.000	172915.000	113135.000	164720.500	148344.500	146560.500	163618.500	151938.500	139563.500	144918.500	162324.000	157187.000	195705.000	160198.500	166025.500	131756.000	172213.500	176296.000	143984.500	126069.500	155017.000	155518.000	149872.500	207285.500	137194.500	139279.500	194432.000	152381.000	127795.000	169266.500	169683.500	164286.500	121353.000	198547.500	166071.500	158283.500	165325.000	139552.500	116140.500	143844.500	171771.500	149033.500	140343.500	180684.500	172922.000	145866.500	152168.000	180783.000	150142.000	150774.000	157267.000	154177.500	176062.500	125956.500	189121.000	166496.000	188499.000	113252.500	125750.000	158248.500	183696.000	179215.000	172129.500	160760.000	160563.500	151144.000	169159.500	197854.500	141327.000	160740.000	153832.500	195736.500	199594.000	155944.000	165454.000	225753.000	171719.000	183948.000	193181.500	157405.000	165172.500	162717.500	158174.500	184206.500	234821.500	168245.000	179807.500	140485.500	174034.000	170865.000	168145.500	160442.500	141181.000	152289.500	134900.500	157077.000	163325.500	192273.000	157273.000	177737.000	168464.500	158745.000	167654.500	146996.000	154882.000	157332.500	120943.500	167307.500	144621.000	131661.000	162897.000	153152.000	143594.500	174547.500	172864.500	88193.500	116755.500	157654.000	147218.500	155544.500	189350.000	166539.500	163991.000	168084.500	179578.500	127664.000	148503.000	190778.000	154575.000	157398.500	164912.000	166305.000	176825.000	126951.500	170968.500	143116.500	160847.500	198330.000	248099.000	226039.000	159451.000	187839.000	111348.500	179302.500	179607.500	147804.500	152210.500	135652.500	135792.000	181169.500	139260.500	176932.500	182053.500	128955.000	161488.000	161712.000	201190.500	147434.000	155178.000	166010.500	151976.500	128031.500	170438.000	152674.500	163870.000	159879.000	140237.000	142791.500	206836.500	170092.500	158320.500	140248.500	160574.500	205888.500	166802.000	109643.500	186959.000	160001.500	145497.000	168252.500	126481.500	185343.000	166459.000	154842.000
138006.500	133346.000	177700.000	141326.500	140577.500	158963.500	165078.500	169487.500	137889.500	171401.000	157991.500	144023.000	164622.000	160609.500	146046.500	152836.000	150082.500	184376.000	187014.000	163326.500	195763.500	142210.500	159680.500	171889.500	156429.500	153618.500	166158.000	142010.500	155845.000	147534.500	162842.000	160990.500	136111.000	142223.000	149543.500	150168.000	141892.500	189039.000	197030.000	153217.000	187557.500	140534.000	186871.000	173847.000	140091.000	163633.500	155544.000	184434.500	139674.000	174342.500	136917.500	153912.000	146405.000	140921.000	145235.500	172224.500	201772.000	201775.500	182947.000	179913.500	134674.000	160215.000	145549.000	136671.500	149533.000	205620.000	203995.000	148138.500	208914.500	171958.000	193082.000	180756.000	152180.500	167461.000	144528.000	138290.500	135446.500	172370.000	180732.000	204039.000	138520.000	187773.500	138730.500	146362.500	143787.500	166625.000	131935.000	165543.000	146693.500	174490.500	164622.000	158737.000	155669.500	227877.000	171371.000	196130.500	162017.500	162136.500	132185.000	189198.000	140944.500	140076.000	135781.500	219617.000	189627.500	179390.000	214984.000	207623.000	204313.500	164035.000	175156.500	159747.500	144672.500	144646.500	141965.500	143351.000	155456.500	130621.000	135789.000	116052.500	161143.000	126480.500	156124.000	151221.500	162833.500	134594.500	153593.000	150776.500	161969.000	151522.000	154053.000	136814.000	182188.000	149494.500	164932.000	169970.000	204681.500	210545.500	182590.000	131292.000	161095.500	184112.500	141761.500	174342.500	118997.500	157531.000	160424.000	154509.500	176757.000	177768.500	155764.000	153238.500	148889.000	142722.000	96581.500	141758.500	154302.000	167313.500	162527.000	165777.500	143957.000	171225.500	155926.500	196229.000	167752.000	162578.500	188979.000	185817.000	115899.500	170887.000	176970.000	160216.000	145455.500	136191.500	159914.500	122383.500	160787.000	191127.500	160474.000	186327.000	200922.000	149066.500	194178.500	172188.000	135484.500	149650.500	126709.500	187191.500	191328.000	212639.000	198079.000	220008.500	167037.000	168215.000	146611.000	137676.500	197281.000	144733.500	148460.500	157884.000	221631.500	181883.500	193685.500	141525.000	182281.000	163525.500	125282.000	155215.500	151637.000	143973.500	168668.000	159419.500	183912.000	163668.500	179008.500	157953.500	185241.000	187032.000	161791.000	150729.500	178843.500	162767.500	128407.500	166671.000	156510.500	131957.000	144866.500	137427.500	121738.000	156118.500	166215.500	133811.500	147668.500	142754.500	142310.000	170481.000	155673.500	174092.000	170397.500	158382.500	136541.000	154274.000	176157.500	207975.000	180027.000	155423.000	144952.000	182805.500	166988.000	139452.500	189890.500	150132.000	154450.000	160791.500	182591.000	182664.500	189654.500	173068.500	147455.000	161885.500	136660.500	164394.000	182031.500	129678.500	109336.500	186535.000	125554.500	188631.000	178974.000	144358.000	137138.000	148267.000	167868.000	168637.000	131614.500	158962.500	167704.000	153593.000	220738.000	168155.500	194222.000	167082.000	152720.000	156156.500	180627.000	176115.000	147812.500	167697.000	171070.500	195638.000	164391.000	164061.500	156407.500	173716.500	150960.500	148358.000	135485.000	174364.500	171057.000	149256.000
160221.500	159459.500	162908.500	162442.000	140833.500	172919.000	166865.500	157793.000	203384.000	179779.500	160187.500	147310.500	148699.000	162790.000	177112.500	156081.000	155528.000	138199.000	152471.000	156024.500	153934.000	132434.000	151621.000	140647.500	149692.500	163869.500	156523.500	146897.500	146936.500	203940.000	212615.000	167386.000	149685.500	166019.000	191087.000	208578.000	128306.500	168980.000	149485.000	118981.500	178170.500	150967.000	175297.000	167969.500	129706.000	178925.500	165105.000	125025.000	197033.500	192318.000	178855.500	147087.000	159410.000	176536.000	212641.000	199539.000	207911.500	231259.500	172998.000	151918.000	159233.500	189542.000	152960.000	142518.000	177028.500	196906.000	216016.000	165556.000	187724.500	178055.000	190955.000	159810.000	180054.000	146044.000	131234.000	154561.500	175389.500	113793.500	171493.500	128684.500	156682.500	139623.500	155285.000	169314.500	123708.500	154830.500	189275.000	143133.500	153893.500	115659.000	148858.500	170921.000	153853.000	156592.500	192347.500	235773.000	160272.000	173404.000	142326.500	173929.500	164209.000	187337.000	172543.000	202272.500	212798.000	199718.500	209755.500	138145.000	180620.000	190551.500	156920.500	192654.000	202902.500	143878.000	182782.000	134597.500	137224.500	152257.000	168723.000	142544.500	153175.500	151605.000	145233.000	154973.500	151857.000	136184.000	168347.500	161104.500	157792.000	161982.000	158678.000	165730.000	140820.500	179096.000	166814.500	169019.000	169928.500	191214.000	168941.000	140776.000	132804.500	167555.500	135181.000	180979.500	151284.500	149426.500	158746.000	135478.500	180240.000	143035.500	162356.500	118177.000	134607.500	157983.500	135501.500	162047.000	158631.500	150049.500	153680.000	141770.000	208251.000	151963.000	143330.500	186987.000	163830.000	121664.000	166778.000	158185.000	185684.500	163880.000	199715.500	184165.000	186706.000	133550.500	135136.000	127440.000	156835.000	159167.500	180515.000	162425.000	184388.000	172603.500	184641.000	169276.500	144489.000	163764.500	147573.500	159311.000	221116.500	211295.500	170881.500	176994.000	153307.500	165259.000	138038.000	161609.500	156321.000	155901.000	147421.000	157376.000	177674.000	169386.000	191119.500	156806.000	174818.500	188879.000	133765.500	139085.000	153185.500	146811.000	149949.000	143853.500	206612.000	177170.000	171055.000	168192.500	150088.500	165227.000	156921.500	172979.500	152871.000	149439.000	146557.000	156833.000	155164.500	133156.500	172554.500	140267.500	97003.000	154186.000	142085.000	113424.500	133633.000	154263.000	123531.000	167729.000	131181.500	175300.500	155495.000	186072.000	196023.500	185920.000	140203.000	180590.500	160806.000	178391.000	140202.500	155510.500	187137.000	139134.500	165360.000	174788.000	142014.500	151724.000	196976.500	224748.500	230452.500	202871.500	134581.500	182198.000	172696.500	151551.500	207318.500	130007.000	158053.500	199901.500	146439.000	140726.000	165760.500	166037.500	179301.500	156411.500	147666.000	152818.000	174404.500	132516.000	151196.000	150828.500	197428.000	146328.500	164803.500	180427.500	171561.500	175034.500	157233.000	181494.000	198034.000	118609.000	160233.000	155391.500	178612.000	182369.500	184082.000	151024.000	145284.500	180170.000	140402.000	189991.500	171910.500	153662.000
146364.000	122479.000	157527.500	133738.000	161263.500	177900.000	176435.000	147366.000	156325.500	156530.000	145970.000	199825.000	155111.000	127369.000	176377.000	169214.500	178248.500	155457.000	116579.500	187446.000	167046.500	147567.500	183066.000	119752.500	167365.500	163862.500	156129.500	165399.500	157813.500	156195.000	178262.500	182234.500	155512.500	141996.000	165257.500	181533.000	134818.000	185956.000	159407.000	159855.000	137870.000	159309.000	161221.500	145368.000	146254.000	207267.500	146504.000	147966.000	164071.500	134127.500	171827.000	141543.000	171297.500	188701.000	112139.000	247205.500	194330.500	137417.000	183541.500	182077.000	155502.000	150619.000	146695.500	184424.000	223693.000	190795.500	189222.500	123632.000	170889.500	160132.000	173717.500	160401.000	185153.500	145570.500	164102.000	166401.000	149159.000	154631.000	149136.000	151437.500	173719.500	163232.500	154919.500	153214.500	159072.500	136865.500	181644.000	164584.500	184722.000	187880.000	159214.000	172710.500	139387.500	164943.500	219173.500	162324.000	165214.500	176776.000	173560.000	158956.500	154922.000	130074.500	153480.000	226618.500	228596.500	212475.500	185449.500	154972.500	186653.500	204743.500	187191.000	212063.000	165315.500	153406.500	116613.500	136637.000	122616.500	158901.500	163078.000	133310.000	157460.500	116298.500	155535.000	154289.500	151694.500	125292.000	156780.000	142376.500	172476.500	154752.500	150439.000	142518.500	186998.000	175097.500	137682.000	144497.500	165713.500	157956.000	135029.500	151279.000	158828.500	141129.000	144833.500	165783.500	154876.500	94651.000	149620.500	173552.500	136481.500	152547.500	157455.500	153740.000	146579.000	140440.000	156501.500	173074.000	106803.500	135674.000	196181.000	200480.500	172530.000	156820.000	166568.000	158811.500	194083.000	148057.500	173187.000	142541.500	139878.000	144734.500	183405.000	177070.000	156125.000	150911.500	120404.000	159916.500	185261.000	140215.500	204965.000	176333.000	166406.000	154408.500	170795.000	188870.000	142061.500	157851.000	186804.500	174689.500	221880.000	214565.500	191281.000	170983.500	136940.500	191509.500	153193.500	139145.000	185120.500	183802.000	147123.000	163688.000	168598.000	172756.000	165408.500	186597.500	188610.000	168541.000	181227.000	151242.500	135316.000	131070.500	135771.000	135146.000	177997.000	177932.500	175024.500	198601.000	135985.500	148995.500	142349.000	211002.000	136198.500	155643.000	133247.000	184624.500	139725.000	146525.500	137063.000	177185.500	119373.000	163450.500	158470.500	137313.500	134353.500	144986.500	142005.000	169047.500	170485.500	118604.500	139596.500	143835.000	209155.000	174233.500	159583.000	182666.000	150945.500	124698.500	156124.500	149063.500	185023.000	152397.000	145978.500	141210.000	146685.000	150674.000	189827.500	178785.500	192427.000	210653.000	151855.500	153086.000	167710.000	138320.000	180153.500	121872.000	152300.500	144368.000	158980.500	170319.500	173143.500	162220.000	128729.000	199865.500	159101.500	171679.000	161969.000	137747.000	158798.000	157561.500	146248.500	164642.000	157649.500	172665.000	177352.000	169464.500	190265.500	197774.000	171598.000	107846.500	167038.000	147405.500	155033.500	144955.500	188106.500	147775.500	156192.000	187998.500	152160.000	169463.500	162659.000	121356.000
141134.500	136393.500	158039.000	150241.500	133086.500	169166.500	110719.500	178650.000	145706.000	189695.500	143513.000	179594.500	133327.500	198551.500	166687.000	146682.000	157914.500	143105.000	166062.000	116194.000	176734.500	134177.000	162077.500	133821.000	195786.500	177645.500	187215.500	173490.500	161061.500	143678.000	195901.000	166452.500	173343.500	135662.500	150493.500	168535.000	150385.500	171296.500	190373.000	180993.500	165011.500	144166.000	177362.000	162885.000	136132.000	189723.500	167237.500	123543.500	166263.000	159145.000	145717.500	183347.500	194036.500	200941.000	155661.500	182835.000	200528.000	161397.000	172985.500	166505.000	154833.000	177723.000	214311.500	179046.500	189931.000	181759.500	189761.000	138393.000	166572.500	169395.500	165675.500	149265.500	143615.500	135961.500	131806.000	166256.000	128345.000	155443.000	172247.000	175094.000	199167.500	146055.000	137192.500	127692.000	161087.000	156789.000	149718.000	181646.000	101053.500	165945.000	149568.000	151657.500	136743.000	145223.000	192336.500	185840.500	183846.000	179466.500	186013.000	149288.500	188755.000	162009.000	187370.500	198411.500	202384.500	223406.500	202413.000	139787.000	184769.500	194746.500	174408.000	212776.500	201418.000	158547.500	126191.000	143706.000	123590.000	132295.500	182767.000	141333.000	178429.000	161623.500	135273.500	147007.500	133631.500	163388.000	179499.500	148738.500	175381.500	193913.500	162370.500	143426.000	159343.000	168517.000	159238.000	168618.500	155298.000	168286.000	170479.500	143986.000	137162.000	141017.500	106839.500	184793.000	141319.000	144601.000	186226.000	161561.000	86272.000	139679.000	128011.500	180474.500	156595.500	159605.000	111189.000	188197.000	163949.500	133839.500	172698.000	184869.000	163335.500	159160.000	140689.500	139382.000	152794.000	167099.000	144572.000	191339.000	165331.500	141457.500	167586.000	165546.000	194832.000	153814.500	160280.000	149956.000	162118.000	152977.000	158977.500	138664.500	130839.000	127490.000	157885.500	197616.500	138468.000	132703.500	172339.500	220080.000	180588.500	204558.500	166608.500	160770.000	139226.500	188296.000	161722.500	156315.000	157894.500	159492.000	131554.000	134476.000	186007.000	125652.500	181519.500	189985.500	208678.500	220871.000	175758.000	123494.500	160996.000	159596.500	156808.000	123780.000	173454.500	195854.000	167997.000	224745.500	138050.500	155620.000	175033.500	135114.500	178920.000	147234.500	133831.500	165044.000	148059.000	105144.000	138958.000	169150.500	160360.000	201340.000	164542.000	153669.500	159000.000	156247.000	136624.000	177204.000	172247.500	149484.500	154721.000	146304.500	154918.500	181031.500	163569.500	157989.500	190346.000	160556.000	143226.500	159464.000	170904.500	131324.000	178659.000	160051.000	140266.500	158467.000	183033.500	167135.000	142637.000	205635.000	125311.500	165763.000	187356.000	157439.500	168420.500	183561.500	157013.500	169203.000	171637.500	164128.000	173853.500	164822.000	145085.500	146280.000	163168.500	145306.500	171434.500	162154.000	168981.000	164636.500	163902.000	164028.000	134257.500	178646.500	135228.500	164415.500	165581.500	140801.000	154365.500	159031.000	120179.500	166023.500	130491.000	135453.000	164429.000	141555.500	162856.500	159110.500	156775.500	139474.000	152756.500	134265.000
185314.000	138427.500	159816.500	153840.500	134197.500	180186.500	176360.000	174665.500	152268.000	178216.000	195966.500	169847.500	165404.000	149039.000	156449.000	148135.500	162904.500	158373.500	154372.500	175269.500	177896.500	167437.500	145874.500	135301.500	164824.000	159474.500	191122.500	113230.500	161372.500	178158.500	162145.000	170905.500	163972.500	131060.000	137604.000	140977.000	132632.000	201134.000	149832.000	160596.000	163323.500	150317.500	141158.500	181064.000	186627.500	164257.000	195493.000	141130.000	163692.000	167890.000	166770.000	177504.000	189642.500	198036.500	119839.500	162690.500	162049.000	143846.500	143866.000	174842.500	147288.000	202821.000	180422.500	195209.000	163767.000	166388.500	212356.500	168526.000	209568.000	142013.000	140743.000	153698.500	163662.000	136726.500	143453.000	158622.500	108052.000	155994.000	178282.000	175220.500	154625.000	133571.500	145830.000	141900.500	180084.500	148130.500	175974.000	169677.500	143938.500	203346.000	151297.500	181581.500	110914.000	151446.500	144640.500	189028.000	165799.500	191592.000	226494.000	192924.500	189787.000	136942.500	134789.500	171703.500	196956.500	235712.000	223619.500	161726.000	164989.500	163094.500	230883.500	185567.000	213407.500	151366.500	147906.000	166749.500	121980.000	160005.500	147976.500	131331.000	174545.500	164681.500	137410.500	122151.500	154150.000	144930.500	128776.500	160778.500	190049.500	164593.000	169061.500	158437.000	170258.500	154097.500	150410.500	166843.000	161903.500	157267.000	177175.500	141735.500	151803.500	169546.500	143350.000	148644.000	152097.500	129313.000	143255.000	149925.000	130850.500	166517.000	181121.500	157585.500	155450.000	130637.000	127325.000	165194.000	177784.500	198511.000	152976.000	132289.500	189493.500	148255.000	184924.500	161734.500	165588.000	158438.000	182392.500	171020.000	140324.500	169680.500	185551.000	153195.000	192638.500	129311.500	183889.000	174619.500	135705.000	175498.500	167662.500	137334.500	195863.000	175552.500	172303.500	209021.000	156366.000	178055.500	206326.500	259928.500	212497.500	173307.500	168956.000	141567.000	162204.000	140801.500	129306.500	157343.000	138726.500	159236.500	138976.000	103512.500	182459.500	140593.500	137964.000	171123.000	249637.500	218830.000	175405.500	140826.000	106895.500	158445.500	144041.000	147163.500	197551.000	157162.000	145979.000	151808.500	172824.500	164247.500	134149.000	140487.500	162083.500	137216.000	157928.000	181327.000	181572.000	146907.000	162427.000	126146.000	157331.500	186038.500	136857.500	157740.000	141212.500	150355.000	169073.500	120865.000	167069.000	162413.500	145834.500	183684.500	209961.500	154687.000	112143.500	141281.500	180853.000	166427.000	137147.000	138674.500	134954.500	113893.500	179960.500	142412.500	170179.500	163520.500	158171.000	147386.500	172476.500	169256.000	111983.000	160823.000	149733.500	162715.500	139894.000	128290.000	193403.500	174838.000	133882.000	172421.500	193765.500	146876.000	137422.000	150381.500	189463.500	188021.500	148651.500	130348.000	155298.000	141993.500	176854.500	192256.500	147923.500	169791.000	130831.500	152623.000	192124.000	165132.000	195767.500	142041.500	199647.000	163117.500	155722.000	123818.500	136590.500	185158.000	173538.000	193315.000	173969.500	167579.000	171934.500	173579.500
143020.000	154724.000	153940.500	150825.000	124165.000	182265.500	158514.500	158604.500	152158.000	148797.000	169753.500	153143.000	135478.000	152412.000	181437.000	180912.000	185601.000	153338.500	153214.500	170839.500	144037.000	160897.000	146303.000	155346.500	163302.000	148232.000	178217.500	177015.000	146973.000	166478.500	195942.000	197783.000	138892.000	159959.500	154717.000	202085.000	145058.500	129888.500	142329.500	126129.000	154679.500	177342.500	169625.500	152152.000	171753.500	159207.500	205619.000	175492.000	213833.000	166830.000	137214.000	211186.000	224437.000	205194.000	179813.500	162232.000	130085.000	155217.500	160096.000	162502.000	177570.000	204035.500	160366.000	172600.000	146651.500	171332.000	150732.000	140480.000	185145.000	138362.000	176276.000	154213.000	191949.500	173530.000	117413.500	141175.500	157327.000	160864.500	155083.500	165243.500	161501.000	120208.500	144558.000	171059.500	166712.500	165583.500	143904.500	143045.000	158455.000	179738.000	140550.000	178536.000	155088.000	169064.500	125738.000	191252.000	171107.500	162866.000	212373.500	234855.500	155464.500	147225.500	135343.500	172073.500	168888.000	177443.500	248769.000	172251.000	188869.000	177748.500	184969.500	194683.000	200192.500	183444.500	144773.000	110311.000	169060.500	141434.500	172379.000	177246.500	166776.500	174090.500	173948.000	177626.000	152840.500	156566.500	151718.000	123220.000	192496.500	176609.000	158312.000	116178.500	166746.000	189478.500	136892.500	135419.500	189130.500	168159.000	173389.500	135204.500	166705.500	161182.500	137825.000	152514.000	161432.500	127207.000	154250.000	133089.000	132040.000	138850.500	147556.500	169209.500	190554.000	173940.000	158296.500	144770.500	202023.000	178592.000	180545.000	180258.500	175463.500	132529.000	134209.500	170792.000	159929.000	120246.000	202693.000	139148.000	153908.500	111122.000	164990.000	171820.500	130982.000	141102.500	172524.500	167769.000	155572.000	160365.500	180031.500	154217.000	173237.000	135929.500	154200.500	199095.000	158232.000	191504.000	189740.500	212201.500	185861.000	182138.000	145545.500	161990.000	147900.000	136437.500	144053.500	171950.000	139707.500	153102.500	102566.000	154287.000	159488.500	144709.500	119092.500	153894.500	243989.500	206412.000	223653.000	189433.500	115578.500	143497.000	137816.000	154377.000	179577.500	183446.500	150668.500	182014.500	135274.500	152118.500	152337.500	164478.000	179201.000	187068.500	164905.000	177222.500	145062.500	149603.500	180401.500	133543.500	175753.000	161971.500	141382.000	130857.000	180360.500	139801.500	116666.500	165616.000	171707.500	147625.000	190523.000	164970.000	153630.000	142863.500	186255.500	143876.000	126845.500	166990.000	148879.000	173852.500	174639.000	145860.000	160605.000	137114.500	158382.500	156141.500	171408.000	170549.500	157865.500	160918.000	145466.500	152175.000	136696.000	163539.500	158984.000	129198.500	160495.000	154993.000	157856.500	204976.000	182565.000	149340.500	138787.500	107482.500	189596.000	164678.000	130962.000	157912.500	157096.000	163116.000	156666.000	129589.000	175959.500	150061.000	172219.500	160229.000	170161.000	162335.500	157686.500	149932.500	165682.500	140975.000	196120.000	184057.000	164638.000	151753.500	177015.000	148534.000	145907.000	176566.500	137073.500	133391.500
154633.500	190338.000	158457.500	165689.500	136339.000	200771.000	151414.000	111054.000	142785.500	159779.000	165158.500	158485.500	128859.000	148848.500	164902.500	168018.000	125081.500	144432.500	162468.500	128071.500	151120.500	118947.500	167468.500	144845.000	197699.000	134806.000	186530.000	174950.500	168990.500	171214.500	191378.500	158375.500	160524.500	127851.000	143487.000	174468.000	128128.500	152128.500	166401.500	135436.000	167997.000	159157.500	121390.500	144070.500	179504.500	143509.500	168275.000	176750.500	175887.500	165127.000	178173.000	198497.000	189075.000	211514.000	136305.000	170416.000	161933.000	150405.500	186030.500	150664.500	230374.000	223682.000	157723.500	136353.000	147965.000	155730.000	212757.000	116348.000	183618.000	141197.500	169916.500	185906.000	188460.000	105518.000	172640.000	140845.000	160375.500	186695.000	159572.500	117752.500	188971.500	149632.500	143565.000	140100.000	169747.000	162592.500	160538.000	162087.000	205094.000	133708.500	151616.000	155069.000	157095.000	136805.000	143166.500	180650.500	166428.000	138606.500	175194.500	199627.500	199332.500	152953.000	161467.000	151611.500	166096.000	197154.000	223733.500	210967.000	196278.000	169222.000	198478.000	196461.500	190606.000	140370.500	161203.000	161967.000	148758.000	179290.500	136007.500	135950.500	161665.000	121691.500	144475.000	166015.500	165807.500	142237.500	161965.000	158116.000	174123.500	126522.500	137483.500	169896.000	177157.000	174598.000	135367.500	197810.000	201241.000	184030.000	186589.000	149089.000	149808.500	132600.000	147631.000	159019.500	136942.000	161344.000	177185.000	158615.500	134242.500	192829.500	189839.000	143414.500	182333.500	187258.000	153571.000	205820.000	250650.500	174276.000	204482.000	159917.500	138842.500	135693.000	133502.000	190307.000	139605.000	161604.500	187293.500	175166.500	170399.000	159285.500	193044.000	160617.000	171141.500	157034.500	185627.500	186631.000	155139.500	153150.500	154143.000	167824.000	195582.500	139022.500	171946.500	201332.000	165311.000	202247.500	182124.000	173463.000	163364.500	183120.000	129142.500	165277.000	171989.000	155246.500	152287.500	155235.500	185677.000	157870.500	122905.500	138507.000	158045.000	178403.500	138283.500	133626.500	182192.000	226483.000	208078.000	187464.000	186164.500	140598.000	146692.000	157861.500	189258.500	188427.000	153602.000	178423.500	166549.500	144239.000	155437.000	195294.000	175210.000	150791.000	120266.500	146377.500	187913.000	170194.000	180100.000	153104.500	153557.000	152652.000	168342.000	165043.000	140778.500	166511.500	195442.500	165836.000	164855.500	175772.000	195399.500	168286.500	147762.500	191360.500	162968.500	171124.000	177855.500	157502.500	151530.000	185084.000	157616.500	145708.000	152553.000	193230.500	164297.500	150818.500	188325.500	156525.000	119151.000	159231.000	131774.000	196420.000	147041.500	206717.500	160694.000	161416.500	158563.000	185869.500	143054.500	156211.500	182839.500	121618.500	138903.500	152022.500	154427.000	154901.000	139913.000	130305.000	166509.000	135620.000	191142.000	158418.500	149272.500	161991.500	186269.000	155378.000	182119.000	205397.500	180156.000	145267.000	159537.000	182846.500	180266.000	147248.000	155955.000	149263.000	143902.500	151122.000	176434.000	209090.000	194013.500	141814.500
178738.500	162791.500	106314.000	138675.500	159520.000	152507.000	175962.000	170294.000	158571.000	194811.000	108097.500	156269.500	152230.500	135409.000	197030.000	172333.500	160623.000	180161.000	143630.000	161371.500	179179.000	153721.500	151065.500	166934.500	150793.000	173265.000	188960.500	141577.000	159853.500	158503.000	159350.000	165889.000	131615.500	120161.500	155999.500	165972.500	137027.500	152123.500	147109.000	159040.500	165958.500	175274.500	91865.000	172632.500	147656.500	151279.500	160032.500	192839.500	200790.000	190461.000	223949.000	174504.000	193823.000	165314.000	139312.500	159779.500	170809.000	182414.000	199356.000	192445.000	203322.500	193039.500	139036.000	127275.000	155850.000	158184.000	179827.500	138424.500	116925.000	182696.000	164302.500	154054.000	188477.000	137203.500	165891.000	163563.000	163990.000	129692.500	141361.000	144929.500	152419.500	136772.500	151084.500	122799.500	134340.000	160158.500	157653.000	166882.000	122054.500	121745.500	154302.500	185143.000	141993.500	150550.500	131717.000	153158.000	147529.000	155318.500	151929.500	204416.000	213653.000	167917.000	163953.000	128679.500	156439.000	145658.500	190058.000	158688.500	206542.500	181179.500	191593.000	169017.500	230491.000	205121.000	181207.500	169718.000	165292.500	136228.500	141146.000	156144.000	183909.000	146681.500	98671.000	152004.000	142770.000	125095.500	138134.500	160537.000	137836.500	180915.000	142379.500	157015.000	189857.500	153243.500	125720.000	119269.500	176622.500	171424.000	144324.500	148458.000	116905.000	176481.500	154599.500	164250.000	151587.000	138075.500	147730.500	160205.000	141911.500	140199.500	168969.000	129678.000	153785.500	208372.000	156982.000	235942.500	193170.500	163270.500	194460.000	160039.500	148049.500	132371.000	170866.500	158420.000	163634.000	159742.500	183001.500	160977.500	160682.000	149115.500	171374.000	155878.000	103328.500	158058.000	125011.000	145523.500	161149.000	154721.000	128296.500	176875.000	177279.500	152074.000	219613.000	239812.500	162738.500	213989.000	173907.000	160620.000	170161.500	156220.000	173003.000	167766.000	153041.500	134540.000	161596.000	133491.500	151127.000	154902.000	133617.000	161018.500	164523.000	165335.500	164104.000	125422.000	186078.500	162878.000	186224.500	201571.500	193439.000	160575.500	152855.000	169857.500	167480.500	197872.500	174479.000	179958.500	162998.000	211671.000	145400.500	165308.000	132187.000	141239.500	158805.000	169352.500	194580.000	137306.500	165832.500	126441.000	135218.500	154267.500	157495.000	89073.500	166478.500	178849.000	153848.000	188725.500	131049.000	146843.000	199975.500	130800.000	141874.500	151210.500	144770.500	146824.500	167320.500	145616.500	149176.500	191532.500	177097.500	126936.500	167702.500	212494.000	159691.000	128033.000	166395.500	163563.500	158889.500	179158.500	149004.000	180482.000	148667.000	230322.500	188852.000	196745.500	136657.500	207335.500	140964.500	177115.000	173876.500	143834.000	118752.500	152446.000	186929.500	159466.500	148703.000	136723.500	146534.000	155281.000	142471.500	147669.000	142640.500	148440.500	181274.500	169517.000	163765.000	170303.500	168697.500	127183.000	162470.500	154375.500	177492.500	124860.500	169675.500	145143.500	175248.000	164924.000	143397.500	151212.500	173304.000	124395.500
194370.000	161914.000	162633.000	154559.000	165220.000	175838.000	182466.000	188544.000	173361.000	176918.500	166309.000	149767.000	135370.500	150343.500	145781.000	132152.000	134720.000	162730.500	174264.000	157280.000	157313.500	165740.000	154136.000	174525.500	168197.000	146229.500	155885.500	128871.000	137086.500	143387.000	127827.000	172860.000	151646.000	113487.000	184343.500	201849.000	177909.000	152386.000	139388.000	169157.000	154688.000	149554.000	171201.000	140113.500	121446.500	172884.500	134308.000	194204.000	218626.500	183087.500	175665.500	156977.000	169046.000	124419.500	136625.000	163591.000	184199.000	166730.500	193933.500	190674.000	155959.000	188762.500	143460.000	160994.500	146299.000	148322.500	187589.500	117880.500	192608.500	139761.000	174511.000	158223.000	169982.000	165209.000	160812.500	142977.000	123709.500	124116.000	143472.000	139605.500	140179.500	131846.500	117711.000	147195.500	144243.500	130349.000	175481.500	142155.000	180773.500	162236.000	162043.000	169048.500	131194.000	193980.000	168939.000	165908.500	136986.000	134795.000	170494.000	218644.500	203426.500	193773.000	142316.000	161424.500	185506.500	174408.500	162348.500	144567.000	211197.000	200797.500	193460.000	202127.000	178425.000	177835.500	184744.500	208267.500	154184.000	166254.000	141268.000	152432.000	144561.500	109852.500	135690.000	183840.000	172664.500	138122.000	154464.500	170911.000	152270.500	161598.500	163637.500	129769.500	157893.000	150616.000	153144.500	157898.500	160277.500	187224.000	158848.500	139468.000	94081.500	150551.000	134918.000	159451.500	121910.500	142633.000	93637.000	179362.500	156496.000	179351.500	156829.500	166400.500	191049.000	174392.000	173379.500	221590.500	207607.500	175045.500	144026.000	109394.000	147423.500	140466.000	139279.000	149943.500	139486.000	129683.500	176509.500	149531.000	158305.000	156123.000	171986.000	205330.500	172881.500	132646.500	169542.000	138741.500	157195.500	183106.000	192436.000	159079.500	166418.000	120203.000	217211.500	198308.000	182688.500	200795.500	173990.500	187662.000	204066.000	183055.500	152428.500	155105.000	163097.000	200122.500	172400.000	157562.000	164112.500	154659.500	152370.500	161074.000	158916.000	159452.500	137770.000	142728.000	192337.500	142131.000	173330.000	174259.500	198200.000	184729.500	149585.500	159151.500	158966.000	183030.000	150520.500	167035.500	164400.000	163968.500	125451.500	176639.500	151743.500	166817.500	137403.000	175270.500	152237.500	135096.000	169307.000	120002.500	136332.000	153170.500	136058.000	141470.000	157052.000	125048.000	122084.500	162234.500	172411.500	150686.500	174130.000	160282.000	115652.000	165773.500	163516.000	223403.500	190379.500	177637.500	156601.000	205493.000	175123.500	174880.000	159984.500	159161.000	147053.000	137010.000	183573.500	114430.500	139806.500	197502.500	145765.500	169269.500	154820.000	223233.500	205214.000	193037.000	180927.000	192612.500	156608.000	174007.000	155616.500	130916.000	133528.000	165538.000	188050.500	171987.500	138687.000	155696.500	164395.500	135095.000	173005.500	160930.500	152689.500	163946.000	133836.000	141869.500	165717.500	174811.000	152784.500	176095.500	168823.500	227186.000	167033.500	160380.000	170627.000	158226.000	140433.500	173530.500	161027.500	168239.500	156298.000	112905.500
210757.000	225754.000	185403.000	156261.000	134740.500	158797.000	124531.000	169254.000	171061.500	171418.000	141134.000	157262.000	154946.000	149536.000	157697.000	170395.500	122348.500	180781.000	193108.500	201338.000	195000.000	125808.500	114157.000	181224.000	161515.500	150566.000	197414.000	131961.000	133978.500	139812.000	165022.000	167377.500	178141.500	180579.500	173287.000	172718.000	135133.000	172481.500	158035.000	188598.500	162268.500	152158.500	162777.000	130606.500	158024.500	147141.500	185981.000	193295.000	240316.500	201127.000	220940.000	137668.000	207162.000	139648.500	164797.500	176288.500	134409.500	238107.500	211824.000	170765.500	176126.000	169154.000	107355.500	135890.000	136868.500	153635.000	166325.000	157128.000	179645.500	170602.500	197812.500	155584.500	187407.500	141378.500	135896.500	180086.500	111092.000	125532.000	148824.000	158641.000	170496.500	135674.000	127606.000	176189.500	153751.500	159080.000	176510.500	197441.000	144643.000	138807.000	146758.000	191407.500	140825.500	180982.500	169166.500	167893.000	125400.000	158531.500	117977.000	160208.000	186263.000	216836.500	218209.500	133810.500	173487.500	169957.500	176379.500	149226.500	175613.000	186355.500	208634.500	238829.000	164541.000	183177.000	216608.500	210977.000	215128.000	165610.500	151580.000	139913.500	139684.000	140331.000	109653.500	124803.000	167051.500	166132.500	183193.000	134944.500	178939.000	171542.500	156355.000	161130.000	217920.000	186684.000	167878.000	147503.500	169273.500	180804.500	126670.500	128631.000	151253.000	138920.500	114144.500	185434.500	130215.500	139514.500	126072.500	165930.000	143518.000	161679.000	175792.000	148625.000	178297.500	195913.500	167715.000	206199.500	175085.000	157457.000	129044.500	117694.500	175205.000	144198.000	179442.000	174927.500	158818.000	163643.500	152963.500	138507.500	139283.000	147210.500	192756.000	170376.000	164685.500	131402.000	140945.500	151910.500	153144.500	180396.500	207247.500	171335.500	162284.500	184522.500	238494.500	241326.500	156054.000	181862.000	190520.000	165241.500	155791.500	172537.500	135943.000	160884.500	148841.000	159370.500	141089.500	138880.500	158108.500	170924.000	126928.500	114343.000	155503.500	103944.500	139113.000	156014.000	167954.000	156645.000	162915.000	168256.000	212084.500	171834.000	176992.500	140594.500	182242.000	156653.500	178419.000	175647.500	143148.500	137199.000	192112.500	173013.000	167355.500	131512.000	143956.000	166959.500	145604.000	167013.500	192124.000	164301.000	122224.500	187901.500	174026.500	138221.500	115232.000	134194.500	147355.000	169346.500	121206.000	164938.500	188566.000	151123.000	177308.500	153280.000	152258.500	130169.000	155819.500	176184.500	154450.000	205542.500	191546.000	124978.000	160088.000	141765.500	151029.500	167439.000	210873.500	170342.500	129258.500	135571.000	114657.000	147905.000	128427.000	168600.000	175167.500	229899.500	158083.500	183525.000	157999.000	192589.000	175273.500	162577.000	135021.000	150273.500	204669.500	197857.500	155220.000	137593.000	145779.000	133982.000	182615.500	159331.000	163046.500	178458.500	179346.000	178167.000	203803.000	167719.500	140791.000	154698.500	140149.000	167907.000	163248.500	134029.500	158009.000	157920.000	162227.000	191518.000	162898.500	181935.500	146327.500	147687.000
203228.000	201328.500	188662.000	167545.000	136445.000	190169.000	125248.000	162258.500	177855.000	161685.000	158201.500	163770.000	178649.500	167047.500	158297.500	146678.500	147659.500	174511.500	137110.500	194007.500	162763.500	150107.000	161656.500	163542.500	198217.500	186023.500	155848.500	168022.500	121314.500	184497.500	202194.000	170436.000	153571.500	155241.000	145730.000	161217.500	143255.000	145431.500	163077.500	160187.000	160849.500	145566.000	165081.500	149886.000	138048.000	146497.000	145026.000	196488.500	223504.500	209322.500	202616.500	183809.000	179590.000	138010.500	157989.500	206063.000	197688.000	198529.500	179683.000	181974.500	147706.500	149512.000	132136.000	127233.000	145808.500	165857.500	160602.000	123986.000	180269.000	149311.000	186021.500	179604.000	158312.500	194882.000	122350.000	172038.500	140592.000	148791.500	162571.500	145622.500	133937.500	155645.000	152449.500	148880.500	184114.500	151291.000	152435.500	175538.000	159907.500	167259.000	144274.500	155955.500	137520.000	141786.000	141133.500	168750.500	177569.500	151987.500	130423.000	170232.500	179838.500	214767.000	198004.000	171886.000	208945.500	188372.500	151185.000	158980.000	164803.000	155041.500	237864.500	228871.000	172496.500	166844.500	170613.000	212552.000	198950.500	188927.500	177173.500	168538.500	182054.000	115142.500	160033.500	152198.000	140119.500	174787.000	169493.000	137115.500	173378.500	191963.000	134918.000	175000.500	174083.500	159518.000	142328.500	203062.000	182399.000	188426.500	202697.000	158063.500	154759.000	193749.500	127907.000	138373.500	149557.000	142209.000	145960.000	150538.000	174882.500	177431.500	166795.500	164436.500	175472.500	210064.500	153473.000	155197.500	159088.500	152754.500	167844.500	160202.000	185876.000	155498.000	143774.500	150891.000	136039.000	145999.500	168718.000	123457.000	176784.000	158007.500	168142.000	196979.500	139527.000	131770.000	168601.500	162330.000	151749.500	201944.500	166405.500	152724.500	201848.500	209611.500	195423.500	223107.500	172718.500	191584.000	136672.500	168522.500	192028.500	130870.500	174762.500	167473.000	149525.500	171638.500	159836.500	174258.500	142077.500	157567.000	157612.500	125587.000	151034.000	159561.500	145865.500	150774.000	156993.000	167602.000	152988.500	141062.000	198049.500	190302.000	161697.500	187182.000	197045.500	202160.000	189710.500	153017.000	161158.000	161458.500	148449.500	174326.000	172319.000	155755.000	126912.500	176500.000	162363.500	115515.000	187273.000	147914.500	142510.500	196129.500	105590.000	180205.500	154333.500	148484.500	137280.500	168225.000	181001.000	138486.000	172853.000	172298.000	156159.500	175822.500	141426.500	127758.500	140502.500	152065.500	145635.500	226730.500	250838.500	176874.500	176872.500	143560.000	130847.500	165881.000	156059.500	196917.000	150083.000	152487.500	127948.500	183294.500	147168.500	152114.500	183250.500	173957.000	169874.500	249031.000	183453.000	165569.000	209803.000	151204.500	123197.500	171719.000	155290.000	173959.000	173616.000	152599.000	175124.000	111939.500	168579.000	138039.000	114502.500	155338.500	183579.500	153109.500	175030.500	169591.500	170261.000	151824.500	180578.500	156502.500	167851.500	114331.000	193828.000	155276.500	142138.000	183155.500	152709.000	193785.000	153233.500	155448.000
197629.500	228621.000	197041.500	181868.500	160624.000	147450.500	161501.000	166909.500	172934.000	163791.500	167950.500	157722.000	143757.500	163362.000	197801.000	167944.000	132224.500	144748.500	222025.500	167950.500	180740.500	155618.500	160176.500	178974.000	183439.000	166922.500	152804.000	143077.000	123471.000	169829.000	173898.000	154162.000	156112.500	173577.000	184516.000	176467.000	120004.500	161083.000	130565.000	136251.000	198079.000	158450.500	151605.500	124381.000	178873.000	135306.000	172655.500	192384.500	223925.000	144581.000	195362.500	173344.000	203448.500	138123.500	197244.000	208374.000	190042.000	172606.500	155103.000	163621.500	127989.500	155237.000	154943.500	161045.500	170240.000	168796.000	166674.000	162853.500	192808.000	176168.000	156421.500	165177.500	163770.500	134478.500	150605.500	171499.500	142416.500	170215.500	172321.500	144153.000	147563.000	152687.000	145064.000	149157.500	130962.000	165353.000	161284.500	172216.500	162175.500	129468.500	127621.000	164869.000	152677.000	182352.000	173430.500	148171.000	124591.000	149901.000	151749.500	208500.000	148487.000	166332.000	186873.500	137352.500	225355.500	174377.500	173307.000	151677.000	152223.000	157093.000	185381.000	229721.000	188813.000	172436.000	163747.500	165487.500	191545.000	243001.000	231087.500	173284.000	170363.500	145549.500	110029.500	159669.000	162858.000	135585.000	147798.500	142498.000	175770.500	175384.500	140246.500	160316.500	173866.000	184716.500	137621.000	156019.000	186524.000	183528.500	187839.500	144311.000	125286.000	196619.500	135714.500	150266.500	176476.000	165646.500	143860.500	125180.500	122094.000	158432.500	189392.000	157816.500	210368.500	186624.500	136990.000	159642.500	150770.500	173030.000	140606.000	182758.000	152570.500	131315.000	142699.000	169882.500	184452.000	155015.500	195416.500	169814.000	142998.500	132555.500	192405.000	161003.000	182874.500	131394.000	163259.000	180020.000	131954.000	176097.000	171413.000	163352.000	186619.500	192921.500	190848.500	211706.500	131829.500	150864.000	167076.500	172074.000	189666.500	125377.500	146181.000	143182.500	151960.000	168060.000	179369.500	144791.500	152190.500	183342.000	148158.000	181068.500	165065.500	132460.000	149838.500	128680.000	161169.000	195744.000	107313.000	156282.000	165657.000	184324.500	218333.500	201500.500	204155.000	167281.000	158625.500	176154.500	144892.000	200048.000	139459.500	166918.000	134145.000	155754.500	162566.000	139457.500	182361.500	128302.000	185882.000	153334.500	140583.500	133593.500	144180.000	143542.000	155491.000	159658.500	135192.500	184785.000	135536.500	146666.500	191715.500	154341.500	173672.500	157650.500	153397.500	164307.000	180684.000	145990.500	139721.000	188808.000	206443.500	221527.000	204904.000	168590.500	171074.000	118305.500	135890.500	149459.500	158719.500	139256.500	89673.500	216868.000	172094.500	186899.000	170917.500	173750.000	232624.000	258749.000	184839.000	145696.000	155391.000	134833.000	130641.000	145125.500	152050.500	186009.500	148681.500	177355.000	170992.500	125160.500	166034.500	149429.500	131313.500	187002.000	181880.000	157154.000	176564.000	173527.500	133963.500	154645.500	199683.500	140840.000	195144.000	134983.500	174449.000	130202.000	141647.000	161542.000	141500.000	181969.000	140119.000	159649.000
189739.500	198117.500	193154.000	188745.500	198503.500	210763.500	146580.500	180590.500	149017.500	143314.500	143504.000	151332.500	148112.000	140787.500	159851.500	143262.000	169063.500	152281.500	163577.500	165896.000	167647.000	136318.000	163331.500	155881.500	179056.000	162971.500	183048.000	168676.000	178233.000	187592.000	147166.500	171915.000	175272.500	151520.000	171157.000	211551.500	141678.500	140993.500	196784.500	150771.500	177078.500	121624.000	145087.500	149542.500	141842.500	155545.000	213079.000	181957.500	205243.000	158183.000	170702.000	193092.000	221341.500	193505.500	175202.000	234003.000	199541.000	210510.500	187833.000	129923.000	142128.000	141210.500	153999.000	143113.500	171090.000	154951.000	157303.000	173688.000	186383.500	206106.000	167306.500	165679.500	151411.000	164937.500	157025.500	182518.000	142144.000	165240.000	196328.000	174384.000	199033.500	134810.500	132587.500	120775.000	153247.500	126383.000	164840.500	146914.000	169118.000	185479.500	127263.500	141536.500	134859.000	191665.000	121201.500	207388.000	149301.000	157474.500	168966.500	177443.500	125404.500	158969.500	176670.500	155171.000	202647.500	177829.000	220129.000	156193.000	136186.000	165485.500	155756.000	177459.000	214080.500	190785.500	201869.500	210463.000	172271.500	186588.000	201377.500	213753.000	208356.000	163794.000	146545.500	158486.500	156373.500	140655.500	130697.500	156018.500	204954.000	165485.500	137582.000	106520.500	186384.500	168000.000	163146.500	165204.000	178629.000	154357.000	141773.000	146043.000	143967.500	150776.000	118698.500	158271.000	148083.000	133024.500	175932.500	166610.000	169994.500	203237.500	183817.000	153135.000	206991.500	189646.000	136551.000	130559.000	169991.000	183402.000	156711.500	160831.000	137901.500	144456.500	146351.500	188002.500	149913.000	163084.000	160363.500	162993.500	166005.000	140566.500	177032.000	182645.500	212543.500	145602.000	152165.500	169932.000	163655.500	147266.000	197469.000	192795.500	160191.000	234184.000	184965.000	174750.000	103201.500	182347.000	161386.500	174744.500	169143.000	108144.500	152729.000	140721.500	133869.500	149815.000	142492.000	154129.000	165879.500	160584.500	158283.500	154944.000	154170.500	109286.000	135787.500	170221.000	164711.000	189309.000	165236.500	140562.000	174950.500	154148.500	188550.500	184777.500	186538.000	205240.500	186732.000	159502.500	180716.000	187418.000	112702.500	171893.000	165047.000	151251.500	136212.000	151694.500	172911.000	150551.500	165441.000	151131.000	141257.500	159211.000	129412.500	142764.500	133652.500	157387.000	161091.500	171705.000	163831.000	150667.000	184234.000	166347.500	127436.500	170586.500	150527.500	175116.000	158061.500	161619.500	146732.000	153548.000	191761.500	165297.500	202914.000	189155.000	180675.000	139537.500	177712.500	174470.500	144620.000	158592.000	148767.000	164426.500	183149.000	149116.000	171167.000	149444.500	183845.000	202234.000	222470.500	195961.000	157692.000	122404.500	109615.500	154406.000	132590.000	199402.000	172211.000	115399.500	145891.500	140654.000	192513.500	186599.000	156750.500	169594.000	152894.500	150173.500	163556.500	181361.500	132327.000	172574.000	191180.500	171711.500	157841.500	154247.000	235414.500	134127.000	149998.000	176672.000	132223.500	164433.000	170966.000	153101.500
173129.500	134477.500	195402.000	220046.500	184707.500	180778.500	179401.000	177189.500	162107.000	153921.500	148105.000	165952.000	153727.500	182615.500	152567.000	166207.500	158190.500	134122.000	156245.500	133966.000	161943.500	130631.500	167812.000	143108.000	141625.500	142344.500	171081.500	189142.000	148530.500	157133.500	182839.000	180396.500	141226.500	140597.000	180621.000	122856.000	162414.000	164945.000	173081.500	140136.000	169189.500	170657.500	150211.000	167860.000	158605.500	216116.500	204767.000	177764.000	196862.000	155809.000	162226.500	193290.500	208054.000	174746.000	213723.000	194510.500	182420.500	143697.000	168843.000	168614.500	146558.500	163068.500	147069.000	123884.500	168805.500	147884.500	194873.000	107546.500	153735.500	147799.000	174622.500	166850.000	137849.000	144071.500	126032.000	157364.000	138772.000	149722.000	134188.500	144614.000	179756.000	159512.500	139739.500	147901.500	155862.500	172926.000	153893.000	160988.000	150998.000	108652.000	91856.500	149757.500	144903.500	154597.000	177423.500	168398.500	169508.000	154800.000	134096.000	158936.000	151764.000	125616.500	166583.500	146947.500	197265.500	204557.000	217152.500	123788.000	149051.000	155023.000	174387.500	178499.000	217906.500	182297.000	194267.000	180551.000	166971.500	165154.000	197368.500	228660.500	181647.500	143537.500	163167.000	152678.000	121008.000	143124.000	156298.000	149992.000	154402.000	166208.000	131465.000	161467.000	185646.000	196268.000	175957.500	183701.500	158798.000	179918.500	173481.000	186077.500	150517.500	105501.500	146545.000	167122.000	183027.000	129399.000	186117.000	156277.000	160340.000	201663.000	206823.000	201877.500	213068.000	195847.000	130431.000	156870.500	169966.000	127108.500	145292.000	150460.000	154769.000	113457.000	136134.500	191900.500	148329.500	149640.000	164351.000	158271.000	144267.500	165477.500	174625.000	192075.000	200178.000	121315.500	168513.500	174542.500	145529.000	184475.500	208511.500	226524.500	192166.500	194663.000	192454.000	183145.000	141398.500	129080.500	152681.000	145775.500	183094.000	175016.500	150526.500	174371.500	125973.000	130047.500	148336.500	112529.500	160377.500	145367.000	130763.500	119946.000	140899.000	161531.500	166627.500	161220.000	184628.000	154057.000	160813.500	129499.500	124731.500	130777.500	171900.000	167848.000	236472.500	210596.500	170666.500	182120.000	162641.500	194991.500	143695.000	167925.500	158234.000	138367.500	146350.500	174233.500	159721.500	169401.500	177612.500	179866.000	139732.000	158504.500	203861.000	127061.000	162089.500	156019.000	127757.000	193473.500	162524.500	155710.500	150427.000	149214.000	170264.500	151731.500	138697.500	131754.500	187239.500	149943.000	152375.000	179314.000	192176.000	151886.500	197012.500	161400.500	164882.500	163339.000	179491.500	211010.500	159455.000	183843.500	142045.000	153824.000	124441.500	147566.500	197181.500	168000.500	168191.500	217044.000	186904.000	206143.500	203758.500	134332.000	147149.500	140321.000	139594.000	142587.000	146530.500	149372.500	174875.500	158534.500	197255.000	201691.000	165277.500	199704.000	160543.000	151514.500	181596.500	181823.500	183354.500	176818.500	186734.500	142090.000	145769.000	162356.500	175216.500	175855.000	172151.500	198484.000	129420.500	145964.500	148839.500	141325.000
150630.500	147419.500	177024.500	202319.000	183833.500	222135.500	177793.500	188849.500	160821.000	175406.500	165491.000	168708.000	151137.000	179389.000	156915.000	151028.000	151646.000	153126.000	185920.000	165891.500	153327.000	120008.000	215547.000	127440.500	171501.500	181826.000	168191.000	136520.500	165790.000	167011.000	169823.000	130418.500	163214.500	150667.500	170642.000	160501.500	159878.000	157974.500	161933.000	130433.500	176661.000	161525.500	162548.500	142021.000	139819.000	180151.500	136624.500	136504.000	178927.000	152530.000	127327.500	188189.000	217130.000	172812.500	206311.500	236268.500	146309.500	140372.500	182874.500	154504.000	159197.000	186894.500	170193.500	154136.000	141749.000	114670.000	169332.000	154185.000	183249.500	175644.500	161038.000	165037.000	160337.500	151791.000	152461.000	153531.500	147371.000	155772.000	173939.500	132732.500	190362.000	163557.500	141497.000	139859.000	170807.500	167151.000	162471.500	150989.500	118039.500	138972.000	147768.000	170458.000	140318.500	159957.000	163851.000	139282.500	150107.000	140337.000	144574.000	175341.500	173243.000	131350.000	173086.000	115619.000	184488.000	226191.500	222933.500	167239.500	162125.500	154912.000	163346.000	191980.000	141976.000	189980.000	178229.500	197389.000	132093.500	150766.000	138593.500	207424.500	180224.000	155984.000	156470.500	183664.500	146150.500	125470.500	137601.500	135052.000	201489.000	166864.500	118830.500	156043.000	187322.500	146621.500	158223.500	157539.500	173400.500	183078.000	168944.500	157972.000	151016.500	178571.000	131324.500	162842.000	142775.000	159624.000	145999.500	157449.000	183865.500	180159.500	215178.000	165525.500	181759.000	179589.500	136027.000	184456.500	147500.000	157854.500	162979.500	110567.500	140624.500	143604.500	151496.000	183241.000	160891.000	126208.000	175082.500	153236.500	195484.500	147093.000	188451.500	172016.500	181069.000	184083.500	170000.500	167527.500	137604.500	183135.000	237918.000	187187.500	184950.500	154590.000	155614.000	181214.500	145146.000	165715.500	146735.500	189477.000	187478.500	162061.000	166648.000	169731.000	145390.000	153542.000	152443.500	132042.500	162008.500	141280.500	151773.500	156585.000	128342.500	144920.500	156860.000	148532.000	182843.000	152842.500	147630.500	116337.500	138375.500	153868.500	153597.500	143290.000	214654.500	207263.500	157077.000	161299.000	203283.500	173445.000	196607.500	208473.500	189514.000	185371.500	146252.000	196705.000	134694.500	133116.500	192430.000	130424.000	114309.500	168177.000	163714.500	149972.500	156904.000	136952.500	160392.500	178383.000	155175.000	168189.000	179717.000	182724.000	133944.000	146211.500	127603.500	156819.500	144477.000	146884.500	164831.000	118712.500	156480.000	149910.000	180433.500	161903.000	202138.000	175017.500	155517.000	199937.000	200322.000	223733.500	158123.000	169478.500	131728.000	166230.000	172050.500	155605.000	154932.000	193443.000	126360.000	217337.000	230484.000	165718.500	162375.500	167694.500	196194.000	149551.000	140242.500	147642.500	134344.500	146768.000	172254.500	155279.500	156862.500	169869.000	167108.000	198155.000	159528.000	164599.000	171162.000	158664.000	160269.500	188358.000	171297.000	167122.500	162537.500	165483.000	139249.000	172315.500	128119.500	155882.000	133953.500	159220.500
195756.000	148926.500	159764.000	178848.500	165206.500	223717.500	209111.000	177261.000	159509.000	155980.500	153081.500	162148.500	138747.500	145691.000	171101.000	176562.500	154276.500	188409.500	162031.500	161292.500	174686.500	168516.000	190059.000	150976.000	173557.500	147896.500	205064.500	177116.000	164159.500	168171.500	210832.500	132267.500	141417.000	148438.500	201380.500	159157.500	124534.500	166270.500	142947.000	105806.000	170739.500	167755.500	135780.500	162924.500	191224.500	181207.000	180776.500	155480.500	147882.000	172183.500	154181.000	195203.000	242033.500	201041.500	220097.500	188765.000	177606.000	168358.500	157500.000	159061.000	176443.500	130864.000	150234.500	138669.500	170821.500	165462.000	150084.000	167552.000	157641.000	213642.500	185120.000	145740.500	191307.000	141116.000	144046.500	137588.000	131722.500	174637.000	160721.000	165279.500	189540.000	165617.000	140019.000	157358.500	157693.000	113081.000	182887.000	177537.000	170524.000	152178.500	148747.500	181397.000	174662.000	163355.000	140100.500	150871.000	149418.000	161801.500	166428.500	161861.500	160538.000	167651.000	153474.000	127645.000	184033.000	180602.500	224867.000	158449.500	159658.500	151460.500	134048.500	194706.500	216180.500	144247.000	154434.000	205346.500	173754.000	168783.500	173169.500	213318.000	244775.000	162727.500	188083.500	176153.500	138154.000	137725.000	131138.000	146924.000	182063.000	148406.000	187379.500	132772.500	167789.500	177125.500	181864.000	154161.500	160998.000	187294.500	170823.500	157242.500	139713.000	191423.500	114048.000	140056.000	142822.500	126708.500	141025.500	129719.000	175145.000	171699.000	209347.000	151103.000	168624.000	181789.500	157199.000	191998.500	145883.500	137534.500	160587.500	164478.500	162382.500	158007.000	128518.500	187822.500	145959.500	149800.500	178129.000	160798.500	136863.000	138614.500	147612.000	150038.000	186846.000	116582.000	180165.500	165070.500	193153.000	203875.500	162729.500	160719.000	124407.000	153916.000	166695.500	205642.000	152663.500	148773.500	162687.000	170468.000	175168.500	159832.000	164733.500	169470.000	156906.500	136395.500	133970.000	136197.000	183554.000	127452.500	123875.500	139517.000	154543.000	146358.000	130867.500	124704.000	153889.000	148397.500	172946.000	104709.500	131749.500	148346.500	141277.500	157268.500	207393.500	227706.500	153419.500	220840.000	183334.500	191614.000	146631.000	205532.000	154246.500	139743.500	151217.000	166001.000	171533.000	136965.500	191636.500	137658.500	136440.000	160185.500	144340.000	151625.500	136393.500	164333.500	159813.500	158098.500	118008.500	154450.500	164110.000	153898.500	171701.500	180075.000	147737.500	186913.500	190733.500	161938.000	160205.500	161741.500	138895.000	156568.000	169182.000	169424.500	186547.500	172774.000	202087.500	200144.500	212178.500	202521.500	123625.000	164082.500	143589.000	155232.000	172546.000	149898.000	138471.500	168441.500	150309.000	221248.500	258688.000	182364.500	161261.500	138783.500	163352.500	158482.000	186857.000	154666.000	151125.500	132566.500	186834.500	161357.500	153938.500	165074.500	160441.500	169038.500	151798.500	169491.000	160353.500	150294.000	173367.000	164597.500	181185.500	153520.000	131320.000	179330.500	137415.000	157590.000	139250.500	161298.000	146822.500	167267.500
124609.000	135371.500	143294.000	181635.500	159835.000	237537.500	192163.500	217202.000	180419.500	189229.000	172769.000	184961.000	133668.500	187129.000	153054.500	162945.500	114479.000	167931.500	135116.500	176265.500	187579.000	183509.000	170630.000	141391.000	164236.000	149461.000	187989.000	154184.500	163451.000	177018.000	191878.500	193496.000	140591.000	147874.000	145298.500	208034.000	160015.500	128041.000	180081.000	160546.500	153886.500	155795.500	163034.000	197391.000	168236.500	172493.000	186258.500	142080.500	165326.500	149256.500	182115.000	170468.000	229681.000	219995.000	196379.000	189522.500	186710.500	176965.500	145617.000	172535.000	154123.000	175447.500	160541.000	115837.500	145961.000	151599.000	165139.000	127466.000	154832.500	160971.500	154367.000	165245.500	183336.500	168733.500	150650.500	158580.500	123970.500	173852.000	133301.500	149541.500	180321.500	115016.500	123625.500	145209.000	145794.500	180534.500	175245.000	178104.500	181093.000	140830.500	158950.500	184495.000	132936.500	133360.000	129154.500	166606.500	167965.500	131532.500	124995.000	164400.000	117941.500	134112.500	126119.500	147962.000	178085.500	155605.500	214986.000	174035.500	140115.000	164561.500	163528.000	187470.500	155150.000	170287.500	177545.000	186742.500	167963.500	207823.000	179574.000	170154.500	145928.000	204132.000	165040.000	179358.000	171485.500	165297.500	127700.000	149277.500	161686.000	171413.500	121580.500	141701.500	204785.500	178171.500	174364.000	176529.000	167385.500	169776.500	179317.500	187504.000	152959.500	163884.500	138820.000	143899.500	154897.000	141801.500	158182.500	165117.000	192665.500	167115.500	178943.500	165506.500	154901.500	131442.500	112920.500	176027.000	160011.000	182213.000	158429.500	152841.000	172473.500	142133.000	135561.000	174616.000	155208.500	160500.500	148229.000	170815.000	164763.000	101663.500	194131.000	165767.500	147194.000	171988.000	202884.000	166398.500	199081.000	225930.500	209588.000	179439.500	180160.000	175022.500	154304.000	186100.500	119223.000	167068.500	179031.500	198706.000	187985.500	174533.500	179101.000	171266.500	128962.500	173320.500	137983.500	179163.000	179695.500	202528.000	109650.500	120841.000	155057.000	164475.000	141580.500	123798.000	189831.500	179981.500	185674.000	140477.000	182110.000	129354.500	122008.500	180717.000	186376.500	176054.000	122072.500	192564.000	191176.500	151537.500	134729.500	173263.500	174138.500	187456.000	166766.500	169535.500	200601.000	131472.500	169927.500	170733.000	146501.000	135068.000	146298.500	150460.500	161896.500	151616.000	148060.000	170313.000	118601.000	134797.000	148922.000	189598.500	166946.500	158801.000	162953.000	187456.500	196298.500	164616.500	173430.500	156889.500	162234.000	119888.500	163440.000	148955.000	176789.500	191237.000	179189.000	239716.500	195799.000	169351.500	120606.000	131273.500	151801.000	192869.000	181779.500	159297.000	162031.000	182641.500	158672.500	172328.000	196352.500	235064.000	175026.500	152450.500	159323.500	169757.500	142018.500	157040.500	160517.000	160700.500	166384.500	143647.500	146212.000	143627.500	141536.500	154645.500	140676.000	186496.500	183078.500	137493.000	142025.500	187630.500	182305.000	151645.000	174906.000	128056.000	154004.000	148952.000	150451.500	176116.500	187737.000	155605.500
132019.000	142297.500	171857.000	160745.000	117273.000	242345.500	247093.500	212950.500	204639.000	158444.500	160265.500	156598.500	147221.000	148945.000	170820.500	157701.500	166439.000	196341.000	168223.500	161304.000	161075.000	159557.000	137471.500	146637.500	176479.000	159956.500	180454.000	173287.500	193342.500	163190.500	161839.000	169579.500	132087.500	173810.500	142805.500	167212.500	162580.000	148429.500	205654.500	161303.500	163280.000	165923.000	164030.000	154390.000	135713.500	140785.000	155188.500	105088.000	179159.500	151207.000	178414.500	182559.000	184114.500	129565.000	212237.500	206331.000	188521.500	196638.500	178932.000	166216.500	152063.000	146629.500	136631.000	121638.000	180418.000	153174.000	169821.500	140298.000	192875.000	134174.000	163277.500	180061.000	195001.000	146282.500	175625.000	182786.500	159302.500	155977.500	151486.500	125533.000	190618.500	146583.000	174627.000	138235.500	153963.500	153050.500	146676.000	173270.000	162018.000	154950.500	139279.000	143319.500	156050.500	141984.000	159270.500	199576.500	162490.000	137555.000	136021.000	130930.500	142448.000	140663.500	148393.500	153243.500	156867.500	170768.000	180116.000	157689.500	142046.500	147457.000	177793.500	194314.500	141383.000	138659.000	180987.000	163958.500	187101.500	191973.000	172178.000	190930.000	158044.000	192968.500	170856.000	170730.500	153453.000	169535.000	122025.000	139928.500	193354.000	168653.500	142794.000	166735.500	130396.000	167786.500	152514.500	154103.000	156489.000	173008.000	149949.000	145388.500	168261.500	167773.500	110042.000	160317.000	166061.000	170180.000	173351.000	143011.500	197873.500	174759.500	184131.000	123115.000	162728.500	146342.000	138258.500	173077.500	193636.000	145687.000	138727.000	182723.000	178653.500	130858.500	155048.000	172896.500	134910.500	152939.500	172522.500	138603.500	153218.500	151359.000	173788.000	151153.000	184825.000	150874.500	177700.000	212161.500	199858.500	190735.500	187336.500	150600.000	171837.000	151196.500	170405.000	190170.500	135645.000	169441.000	151992.000	207810.500	178428.500	174946.500	147637.500	169506.000	150402.500	148137.500	162836.500	152556.000	124595.500	123818.500	108359.500	167709.000	148682.000	135739.000	132814.500	150313.000	202689.500	165814.500	164697.000	155719.500	151572.000	146980.500	136456.500	146191.000	193652.000	178294.000	174970.000	138455.500	229571.000	206776.000	176585.000	159684.500	188335.000	166326.500	124477.000	157457.500	159495.000	157933.500	175599.500	157182.000	152700.500	133261.500	150163.500	141903.000	160832.500	159117.000	169047.000	180365.500	135858.500	157337.000	151268.000	136526.500	158047.500	139313.000	152280.000	172569.000	173287.500	168021.500	138150.500	123807.500	151648.000	166246.500	145206.000	159410.000	192738.000	172121.500	222319.500	201532.500	176129.000	138646.000	127801.000	148812.500	144487.500	161435.500	158684.000	141444.500	185314.000	181971.000	137980.500	196787.500	206392.000	204200.500	204237.500	174508.500	192818.500	166921.500	199500.500	117634.500	157471.000	140402.500	150102.000	169460.000	116387.000	188017.000	144963.000	159656.500	149054.000	160658.500	140826.500	156941.000	198371.000	150419.500	182396.000	122243.000	168462.000	122970.000	141973.500	152859.500	173530.000	162669.500	171317.000	127069.000
178667.000	150087.500	185744.500	131096.500	138583.500	179975.500	229279.000	222337.000	179553.500	190957.000	136390.000	185091.000	160896.000	168630.000	164664.500	171657.000	119066.000	141430.000	179207.000	159991.500	147067.500	115854.000	158518.500	159138.500	183611.500	177612.000	183644.000	100152.000	156565.500	153335.000	153981.500	169285.500	161654.500	122552.000	186000.000	159293.500	139713.500	177094.000	189383.000	111556.500	205824.000	156403.000	167714.500	182467.000	151801.500	167100.500	184870.000	135357.500	172121.000	194303.500	187664.500	215462.000	165225.500	105849.500	107100.000	163535.500	162136.000	179391.000	185787.500	176608.500	136237.500	150317.000	145867.500	121670.500	148823.000	171170.000	159877.000	140468.500	201193.500	193277.000	145619.500	181344.000	179573.000	151247.000	169653.000	151379.000	144588.500	147894.500	148546.000	136345.500	209031.500	147316.000	127623.000	139245.000	175918.000	128142.500	151997.500	160654.500	156686.000	173046.000	151767.000	153301.000	153054.500	136010.000	169198.500	154038.000	147265.000	140866.500	154073.500	168055.000	175929.500	125399.000	154984.500	166231.500	199497.500	175591.000	153556.500	188209.500	166439.000	164006.000	199098.500	199184.500	158403.500	145994.000	180666.500	170384.000	112187.500	193245.500	154269.500	175692.000	194654.000	141153.000	162656.000	195619.500	181009.000	193792.500	139109.000	141688.500	165135.500	176116.000	139098.500	137436.000	163483.500	155325.000	163627.500	176060.000	167846.500	166426.500	134377.500	152993.000	129623.000	179677.500	148314.000	183708.500	163614.000	156680.000	155220.500	159376.500	143104.000	164893.000	176889.500	163052.500	187671.000	143534.500	113472.000	152185.000	175431.500	169691.500	147603.500	146084.500	169714.500	141002.000	116688.000	179035.000	153476.000	142098.000	171200.500	181423.000	164735.500	168675.000	189240.500	152372.500	169215.000	152037.000	189243.500	213737.500	189954.000	181253.500	164215.500	164147.000	154128.500	174424.500	167931.500	194232.000	171375.500	135371.500	163699.000	167987.500	192719.500	142652.500	152981.500	139826.000	127434.000	171078.000	162561.500	171515.500	156664.000	136035.000	130167.000	156559.000	149967.500	135397.000	178742.000	141099.500	169929.000	159406.500	117792.500	126306.500	163309.500	139710.500	141882.000	157221.500	195393.000	171537.500	180732.000	173086.000	260665.000	211714.000	151900.000	187591.000	154014.000	162315.000	178136.500	148930.500	152864.000	146495.500	164868.000	122908.500	163730.500	157606.000	172948.000	137914.000	137797.500	142842.000	149902.500	171923.500	146264.500	169010.500	162532.500	158897.000	178729.000	164827.000	126628.000	168741.000	160184.500	139068.500	147233.500	172182.500	166698.500	156688.000	136684.500	209187.500	177590.000	210089.500	232191.000	217501.500	190640.000	169516.000	96957.000	138178.000	151437.500	183749.500	163878.000	178719.500	172315.000	146814.000	189814.000	185817.000	140992.500	192140.500	184883.500	206179.500	160640.500	182761.500	159359.500	152288.000	196482.000	157073.000	173921.500	172095.500	148053.500	151414.500	157896.000	158368.000	166081.500	143527.500	179243.500	162143.500	173455.000	166501.000	176322.500	122574.000	159400.000	149994.500	160177.500	167565.500	155624.500	181782.000	160630.000	154708.000
140076.500	119808.000	156175.000	141653.000	131167.500	195114.500	182873.000	213574.500	185508.000	219183.500	163580.500	160517.500	132576.500	139413.000	168204.500	165993.500	152803.000	140279.000	161503.000	183501.000	136155.500	161430.000	155451.000	153470.000	113187.500	159009.500	179071.000	136871.500	152107.500	177991.000	183733.500	161305.500	166050.500	144272.500	153591.500	176898.000	173516.000	163535.500	164648.500	152196.000	183927.000	195645.500	189106.000	127583.500	139374.500	183226.500	177881.500	139515.500	223921.500	153332.000	150338.000	128910.500	153496.000	135415.000	151520.500	191515.500	138748.500	218528.500	190056.000	198963.500	139148.000	150590.500	134772.500	126501.500	144557.500	181656.500	152853.500	149032.000	173483.000	159410.000	139709.000	164105.500	174205.000	160531.000	142583.000	173938.500	124287.000	141991.500	143055.500	155619.000	162630.500	141112.500	134479.000	144149.000	135833.500	188473.000	163420.000	163983.500	132530.500	175911.000	125566.500	153544.000	149600.500	138886.500	154038.500	163123.000	150678.000	127532.000	139056.000	149271.000	131439.000	120107.500	133772.000	123322.500	141428.500	186986.500	168817.500	162721.000	145721.500	133068.500	213237.500	232909.000	153282.500	157492.000	158762.000	160181.000	153858.500	183046.000	188130.000	202883.500	226634.000	153824.500	162890.500	195257.500	201581.500	151603.000	140394.000	157651.500	193406.000	135122.000	147674.500	105747.000	204539.500	167038.500	164438.500	189590.500	178477.500	185163.000	139449.500	170179.500	171413.500	170850.500	126487.000	139714.000	128209.500	138533.000	179405.000	140082.500	156156.000	185040.500	103565.500	162314.500	173706.500	150785.500	145409.500	164497.000	164357.500	142206.000	134315.500	119576.500	153300.500	144662.000	133126.000	187213.000	183607.500	162802.500	151959.000	168271.500	175333.000	150628.000	201110.000	168603.000	207372.000	166996.000	241877.000	183793.000	183592.500	186333.000	180994.000	132016.000	178065.000	168007.000	158351.500	184542.000	152687.000	162599.500	167515.500	183748.000	154231.500	178792.000	172630.000	133225.000	121864.000	149429.000	189174.500	128429.500	157925.500	125953.000	114684.000	149266.000	181935.500	162581.500	133073.000	140714.500	152582.000	152294.000	120322.500	124616.500	145877.000	141229.000	142067.000	136188.000	168345.000	166911.000	159442.000	177276.000	185814.000	244927.000	157171.000	201605.000	170737.000	125159.000	132694.000	171659.500	180314.500	171625.000	169265.500	150247.000	116613.000	163949.500	132799.000	115962.000	134376.000	136888.500	161403.000	167107.000	173859.500	172099.000	180075.500	149098.500	131116.500	174728.000	148961.500	174370.000	194858.500	157588.000	201795.000	168097.000	183828.000	133658.500	156928.000	175309.500	219021.000	231051.500	240949.500	221266.000	232578.000	143756.000	171619.500	168201.000	140719.500	211919.000	149813.500	153420.000	135023.500	172867.000	173104.000	150585.500	192926.500	178606.000	168768.000	186674.500	210963.000	181514.000	160588.500	153378.500	138181.000	160058.500	162456.000	148363.500	158246.500	141336.000	169108.500	181385.500	171776.500	161024.000	156158.500	119111.500	174970.000	153742.000	171703.000	146674.500	166877.000	155509.000	164497.500	200268.500	159123.500	180738.500	148693.500	149303.500
151668.000	139186.500	141306.500	144588.000	146364.000	188047.500	163856.500	218043.000	202494.000	207795.000	201154.500	168437.000	169877.500	151656.000	193023.000	123394.500	125625.000	191252.500	177487.000	157862.500	140768.500	143424.000	144036.500	158586.000	169151.000	168585.500	163307.000	158481.500	150120.500	169109.500	154206.500	165605.500	162759.000	153788.500	148033.500	179018.500	165211.500	172731.000	168052.000	179303.500	186721.000	175381.500	129139.000	129001.500	171531.000	170264.000	173110.000	153743.000	224018.000	187581.000	146486.000	160667.000	174167.500	128040.500	126464.500	133729.500	121265.500	203359.500	187642.000	167598.000	222010.500	161758.000	135710.500	170105.500	146677.500	181528.000	161259.500	127997.000	169898.000	160788.500	168679.000	158087.500	168225.000	167264.500	138836.500	162538.000	149263.000	138651.500	108781.000	132043.000	178273.500	133192.000	154212.000	153127.000	153699.000	140566.500	172974.500	177802.000	179159.000	160475.500	105886.000	177442.500	148010.500	148594.000	159030.500	154711.500	156754.500	162307.500	158308.000	176607.000	189342.000	135545.000	187127.000	140682.500	130034.000	160128.000	184717.000	125182.500	154500.000	152318.000	196416.500	191720.500	140392.500	122471.000	146710.000	140124.000	157947.500	155173.500	173723.500	179598.500	192331.500	177996.000	151676.500	212578.000	129409.000	167698.500	161383.000	134847.000	159818.000	182885.500	145127.000	160198.000	152547.500	140372.500	186330.000	195376.000	188888.500	156556.000	150120.000	162664.500	126961.000	147247.000	162242.500	170239.000	136223.500	152248.500	152818.500	177786.000	142523.000	184148.000	138232.000	176618.000	151584.000	128323.500	155656.500	170619.000	178772.500	164421.500	105403.000	214506.500	123897.000	156126.500	187831.500	145014.000	148024.000	119384.000	187052.000	133268.500	145085.500	149190.500	149246.500	162052.500	189085.000	173445.000	212366.000	180427.000	192386.000	148262.000	173132.000	148703.500	174212.500	189945.500	159276.000	202282.000	164854.000	198936.500	157263.500	158041.500	170653.500	147450.500	148928.500	172372.000	143882.000	176969.000	151918.500	149861.000	169583.500	160577.000	141389.000	119893.000	157204.000	137733.000	131598.000	135343.000	170964.000	193725.000	155896.500	169427.500	168575.500	159361.500	145247.000	143797.000	189943.000	168465.500	174277.000	156635.000	187838.000	204284.500	144415.000	223937.000	160986.000	139453.000	148062.000	172267.000	141339.500	136314.000	184295.500	129326.500	150249.500	187710.000	147032.000	160640.500	137241.000	138315.000	128220.000	196730.500	155247.500	158331.500	150397.000	150824.500	168671.500	186522.500	132772.000	156156.000	156957.000	157000.000	139510.000	160507.500	169027.000	170633.500	140818.500	203464.000	195463.500	212401.500	220435.500	238381.000	186615.500	156136.000	145867.000	134392.500	168547.500	160766.000	176334.500	142275.500	159222.500	151688.500	145273.000	195027.500	159687.500	157689.000	164605.500	230347.500	234636.500	199670.000	146272.000	161723.500	153613.500	134308.000	169492.000	136959.000	147345.000	198694.500	136003.000	173333.000	189602.000	170458.000	169372.000	149596.500	184671.500	169763.500	186864.500	161397.500	163198.500	151361.000	159037.000	169148.000	171360.500	156931.000	104396.000	156070.000
147986.500	166962.500	156158.000	160501.000	139048.500	201966.000	142503.000	182364.000	185263.500	225943.500	204378.500	200704.500	174839.000	182821.000	146225.500	130540.500	151285.500	151419.000	150208.000	169422.500	202314.000	147063.000	149746.500	151845.000	157967.000	171587.500	203061.000	132841.000	188326.500	170335.000	185950.000	193674.000	168845.000	134215.500	145127.500	147095.000	117944.000	150407.000	182998.500	156074.500	225999.000	137715.500	161983.000	145095.000	140744.000	152562.500	150123.000	171055.000	238967.500	155106.000	130332.500	168690.000	191942.000	148436.000	168412.500	138513.000	118551.500	190876.500	225044.500	187083.000	181016.500	239436.000	145116.000	148858.000	146159.500	153082.000	164376.000	139222.000	166623.500	150679.500	159919.500	183159.000	182615.500	124658.000	140661.000	152937.000	136743.000	154384.000	185020.000	167034.000	153355.500	126130.000	167950.500	179601.000	149619.500	164635.500	175400.500	170264.000	131359.500	170590.000	155518.500	165043.000	146291.500	176878.500	162148.500	148215.000	136420.000	126640.000	153280.000	140646.500	170479.500	120702.500	144344.500	144607.500	143440.000	158951.000	186343.000	158688.500	132693.000	180913.000	178623.500	216810.500	203367.000	126165.500	140906.000	148007.500	176225.000	145480.500	182527.000	153549.000	190930.500	176859.000	147021.500	164119.500	183762.000	176216.000	211312.500	158978.500	192634.500	146754.500	148966.000	117275.500	163637.500	135895.000	140956.000	166204.500	159225.500	172534.000	167368.500	179269.500	122873.500	152565.500	124888.000	153216.000	183117.000	182984.500	163509.000	139751.500	141342.500	161046.000	155101.500	154174.000	208165.000	162037.500	125272.500	150525.500	148775.000	147231.500	130663.500	141112.500	173083.000	131401.000	188496.000	172316.500	163575.500	121609.500	174966.500	178123.000	169289.500	147811.000	212488.500	153776.500	239967.000	194303.000	185376.000	182485.000	145752.000	159862.000	172902.500	146307.000	165124.500	165030.500	185006.000	173518.500	145657.500	162471.000	163827.500	190146.500	193358.000	149142.500	141436.000	165913.500	163118.500	205824.000	149194.000	148954.500	151090.000	170423.500	142516.500	119945.000	163781.500	139698.500	134655.000	181495.500	170997.500	141937.000	160538.500	153407.000	183311.000	132633.000	126331.500	123624.500	185174.000	176512.500	196290.500	181083.500	166048.500	195424.500	150896.000	226500.000	156489.000	163017.500	151460.000	149659.500	190642.000	104760.000	141026.500	154488.000	113735.500	165264.500	148441.000	117491.500	111542.500	122622.000	149933.500	158957.500	155863.500	154819.500	181920.000	185179.500	152684.500	175162.000	100975.500	171671.500	190530.000	162032.000	166542.500	157368.500	178214.500	154113.500	229585.500	188383.000	204625.500	122714.000	168449.000	210813.500	190801.500	165494.500	154772.000	165330.500	181333.500	172547.000	129343.500	139732.000	157486.500	165730.000	131622.500	166626.500	203843.500	162351.000	151038.000	150036.500	195391.000	193630.500	188422.500	161206.500	133743.000	145244.500	186633.000	142102.500	146579.000	174309.500	174972.000	147820.500	175332.500	168880.500	153986.000	195144.000	128626.500	166385.500	179701.500	138843.000	170513.000	171630.000	143501.000	133264.500	119226.500	191801.500	191830.000	136352.000
148427.000	194075.500	152584.000	165611.500	153127.500	159361.500	182739.000	143997.000	175278.000	179256.500	217250.000	258179.500	166000.000	221788.000	162874.500	142737.000	116837.000	142904.000	149024.000	162094.500	143341.500	163896.500	168581.000	164967.000	140448.000	135220.000	175717.500	186194.500	150469.500	170965.500	145030.500	184394.500	167720.000	144169.000	174009.500	158435.000	159668.500	154951.000	207180.000	196734.500	148539.500	157811.500	154554.000	164740.000	121208.500	135963.000	130300.000	204593.500	229675.000	184432.000	149412.500	141804.000	160904.500	129087.000	171616.000	152795.500	135525.000	209061.000	184119.500	187675.500	193266.500	205542.000	144377.000	159787.500	136733.500	158175.000	174920.000	191327.000	209315.000	170432.000	188683.000	160492.000	201733.000	141276.500	132829.000	155848.000	184803.000	162698.500	163611.500	166010.500	159527.000	115966.000	129694.000	151099.000	146690.000	205231.500	149564.500	195071.500	171063.000	139531.000	152905.500	180140.000	143596.500	173719.000	159993.500	195893.000	165857.000	167733.000	156303.500	166127.000	165191.000	159699.500	149775.000	140307.500	158257.000	178380.000	179731.000	154668.000	142814.000	142403.500	163301.000	188378.000	212742.500	180287.500	180561.000	156909.500	154956.000	138592.500	159758.000	180990.000	197964.500	155807.500	179697.500	172958.500	143322.000	170103.500	227635.500	186460.500	198065.500	147729.000	147816.000	177807.500	183261.000	181746.000	183272.500	161461.500	173376.000	154991.000	130444.000	154103.000	150707.500	174240.500	131654.500	184848.500	121220.500	150658.500	184278.000	159996.500	154421.500	164817.500	166526.500	161150.500	167138.500	127378.000	150480.000	155466.000	160635.000	155155.500	146570.500	168724.000	159870.500	114524.500	139604.000	198240.500	140581.500	147835.500	180357.500	172027.000	188562.500	165038.000	209897.500	185263.000	226507.000	157559.500	153521.500	142341.500	167595.000	166080.000	147448.000	144472.500	163033.000	203444.500	194746.500	200400.500	143497.000	137800.000	166275.000	218013.500	170277.000	162437.500	126929.000	180144.500	142803.500	190428.500	151155.500	133205.500	139718.000	121856.500	177855.000	158846.000	159634.500	152474.000	133601.000	135932.000	194765.500	151288.000	148739.000	110592.500	135653.500	136253.000	168577.000	157761.500	151741.500	158984.500	163286.000	191052.000	151842.000	192644.500	142810.500	180877.500	159501.500	183661.000	154845.000	179137.000	119464.500	144635.500	178263.500	144211.500	153439.000	137305.500	181206.500	142663.500	166447.500	149793.000	126120.000	168896.500	178785.500	168237.500	134108.000	155221.000	139784.000	175057.000	135849.000	157613.000	130929.500	122278.000	156017.000	176237.000	169525.500	175972.500	186516.000	176198.500	212482.000	162676.500	174400.000	164895.000	182103.500	161100.000	148385.500	183488.000	148466.000	206497.000	155098.500	133639.000	173753.000	202418.000	127814.500	159393.500	207507.500	140288.500	154768.000	138058.000	182646.000	239738.000	228237.000	117276.500	177265.500	156272.000	185599.000	175951.000	184560.000	190575.000	157109.500	188923.500	181685.500	181679.500	189778.500	142045.000	145179.500	160399.500	144220.500	183402.500	132266.500	178181.500	149907.500	145092.500	117950.000	151200.000	168966.000	147319.000
160809.000	157070.500	165047.500	150356.500	143873.000	141539.500	175816.500	173375.500	171514.500	146029.000	195789.000	218887.000	201043.000	209512.500	168614.500	139337.500	138468.000	150191.500	138458.000	136503.500	158260.500	144482.000	159362.500	152454.000	181170.000	130238.000	150164.000	149418.000	152270.000	139113.500	180674.000	148938.000	205631.000	151850.500	162180.000	153283.000	142030.500	184484.500	208221.000	181934.000	145535.000	129072.500	126943.500	164303.500	158763.500	188683.500	175554.500	193651.000	190945.500	178308.000	144632.500	142240.000	168655.000	132538.000	159238.500	167272.000	157535.500	175092.000	169227.000	187514.000	192532.000	206461.500	144697.000	161677.500	163262.500	142250.500	134627.000	141125.000	177057.500	154952.500	160630.000	189591.000	134313.500	145637.500	135433.500	151886.000	161126.500	122596.500	152126.500	198401.500	175404.000	141244.500	144713.500	160928.000	190300.500	214106.500	128706.500	158954.500	145825.000	167005.000	134940.500	191882.000	143741.000	154089.500	163528.500	179831.000	159451.000	155498.500	124265.500	183200.000	144743.000	125262.500	148446.000	133570.500	161814.000	153995.500	124220.000	165335.000	105531.000	165375.500	144734.000	185218.000	152292.000	194187.500	159444.000	115335.000	146319.000	149447.000	179475.500	147752.500	147995.000	178812.000	181123.500	183835.000	178854.500	142346.000	206672.500	186518.500	241224.000	184335.000	144260.000	116621.500	158000.000	162346.500	176161.000	156264.500	152392.500	159807.000	185351.500	172080.500	150454.000	197801.500	138893.000	121934.500	122006.000	149005.000	137467.500	174155.000	125663.500	188523.500	151764.000	181998.000	151844.000	156783.500	123813.000	169513.000	188763.000	137388.000	128252.000	157224.500	127957.500	163061.500	130560.000	194869.000	140633.000	146909.000	173369.500	196484.000	140276.000	130382.500	224415.000	194060.500	190752.500	184642.500	155505.500	167447.000	119197.500	134900.500	165288.000	157564.000	142656.000	168601.500	160721.500	188318.500	147804.500	173673.000	160638.000	145279.500	158282.500	191066.500	154055.500	177981.500	146305.500	160117.000	120217.500	131620.500	139907.000	145994.000	152031.500	181065.000	150904.000	133670.000	162246.000	119305.500	168060.000	143153.000	170211.000	147233.000	174452.500	132700.000	173521.500	169856.000	146379.500	179138.000	167411.000	166127.000	173925.500	146462.500	134597.500	188255.500	149516.500	191109.000	140289.000	182085.500	195763.000	150106.500	141704.500	155461.500	171174.500	164519.500	137533.000	146034.500	145193.500	152548.500	159894.500	189206.500	163211.500	163646.500	158852.500	154666.000	170422.000	166743.000	163175.500	168595.000	195477.000	157295.000	169085.500	169444.500	170649.500	165247.000	215658.500	178124.000	164593.000	141763.500	137771.000	173519.000	153801.000	192851.500	130570.500	184771.000	149208.000	162940.500	184474.000	147053.500	126435.000	154466.500	149214.000	158951.500	188533.000	131170.000	141695.000	148792.500	165912.500	205698.000	203294.500	162694.000	149249.500	160082.000	155733.000	132242.000	176798.000	176457.500	173566.000	182461.500	155726.000	168331.000	143400.500	176096.500	186161.500	177634.000	162670.000	158848.000	168500.000	170284.000	153224.500	162886.500	149398.500	126940.500	181997.000	130977.500
164941.000	171996.000	168052.000	148123.500	166816.000	149040.500	163515.000	173859.000	142092.000	148959.500	169440.500	184715.000	199491.000	213857.000	216281.000	180071.000	131730.500	138735.500	176079.500	165257.500	126628.500	105748.000	190269.000	172731.500	182734.000	137453.000	159099.500	160738.000	155978.000	187282.500	162880.500	167871.500	195133.500	152660.500	161202.500	161070.000	180868.000	186264.000	175462.000	175584.500	174977.000	130120.500	157729.500	118670.500	153027.500	193978.000	183710.500	159517.500	184419.000	157633.500	140637.000	155176.500	187976.000	127176.500	158492.500	146429.000	130461.500	172877.500	191433.500	179765.000	166561.500	204496.000	179231.000	166455.000	181551.000	143932.500	200395.500	153730.000	152586.000	112400.500	127324.500	151047.000	195307.500	171483.000	145657.000	207654.000	155096.500	166887.500	176043.000	159327.000	154248.500	110206.500	162753.500	166100.000	145575.500	135124.500	140523.000	143556.500	129122.000	140703.500	125716.000	148183.500	137506.000	121529.500	154828.000	142544.000	100891.500	148726.000	146620.000	188213.500	172479.000	143532.000	149815.500	134855.000	159279.500	138250.000	173002.000	127659.000	161150.000	142314.000	145233.000	218500.000	172255.000	173781.500	122903.000	164963.000	132036.000	133894.500	178230.000	178700.000	147178.000	162836.500	161283.500	196914.500	181577.000	168565.500	174322.500	178640.500	238340.500	195262.000	161006.500	139597.500	178697.500	174749.000	176966.000	154103.000	149736.500	176110.000	159105.500	203344.000	153018.000	167333.500	134805.500	152315.500	122738.000	159190.500	142994.500	146669.500	93014.500	178847.500	147106.500	186064.500	150125.500	145282.500	158557.500	140441.000	153560.500	137959.500	158433.500	170891.500	133395.500	157603.500	137963.500	180250.500	128051.500	165224.000	160192.500	140207.500	154095.000	198683.000	222081.500	169923.500	194331.500	168488.500	165430.000	182690.500	177916.000	168680.000	161317.500	146832.500	146966.500	160970.500	141902.500	166150.500	115066.500	192699.500	146713.000	164370.500	189269.000	149316.500	153861.000	171545.500	153241.500	176171.500	133740.500	126614.500	139095.000	119757.500	166699.500	128253.500	158203.000	147937.000	172842.500	158285.500	170684.000	163383.000	163605.000	117719.000	147059.500	146511.500	129722.000	162817.000	184436.500	175978.000	169814.500	184335.500	155883.500	162824.500	151917.500	180098.000	143834.000	188048.000	185000.000	201893.000	166290.500	171765.000	168638.000	130303.500	121235.500	169535.500	143492.500	157040.000	147734.000	145452.000	124646.500	194653.500	208105.000	168542.500	173727.000	123618.500	145530.500	159587.000	153400.500	172170.500	163673.000	111794.000	201049.000	180311.500	185973.500	191069.500	183222.000	166199.000	138186.000	164851.500	181119.000	160215.500	150464.500	159819.500	104441.000	152269.000	142051.500	168013.000	172761.000	149917.500	165183.000	174993.500	125903.500	188361.500	154575.000	165747.500	134057.000	162721.500	178896.000	158301.500	181749.000	171897.500	165878.000	118430.000	175676.500	141041.500	155634.500	160376.000	172382.500	115550.500	186230.000	190553.000	166776.500	153082.500	160399.000	167727.500	183847.500	163639.500	206789.000	140533.000	161285.500	174301.500	155412.500	175479.500	181007.000	132997.500
188890.000	135552.500	161700.000	156741.500	157831.500	168113.000	160822.000	152568.000	179774.500	159183.000	128125.500	198168.500	177035.500	252911.500	269394.000	161605.000	159374.500	160738.000	128794.500	156427.000	165545.500	144465.000	172639.500	217808.500	209317.500	155266.000	152845.000	145758.000	175604.000	154978.000	163354.000	172190.000	122136.000	124641.000	155934.000	172652.000	180586.500	184909.000	167079.000	197691.500	165340.000	143952.500	157699.500	173353.500	147893.500	180958.000	166068.000	151880.000	197342.000	206322.000	136405.500	137478.000	169251.500	147736.500	160867.500	178781.000	139135.500	167981.500	151525.000	182256.000	150676.000	180696.500	218736.500	176239.500	155455.500	170449.000	141458.500	145247.500	171894.000	138349.500	159504.500	183879.000	180218.000	145178.500	143884.000	145351.500	120597.500	158245.000	99363.500	143232.000	199587.500	143601.500	133496.000	157757.000	119830.500	162621.000	139124.000	139033.000	162022.500	167784.500	190426.000	185319.500	160394.500	180331.000	169752.000	172910.500	158318.500	175156.500	133902.000	163916.000	143102.500	169306.500	134413.000	143317.500	157039.000	148127.500	139953.000	141494.500	168811.000	154915.000	158865.000	216806.000	165087.000	169822.000	124947.500	192146.000	182992.000	156613.500	147565.000	145583.000	143667.500	133831.500	149812.000	191859.500	172543.000	145512.000	175880.000	135002.000	228697.500	234183.000	159098.000	133335.000	164068.500	179427.000	173992.500	196728.000	148683.500	190290.500	155378.500	120103.500	116789.000	180100.000	104146.500	211454.500	164866.000	147263.000	167198.000	165096.500	114687.500	188489.500	144264.000	180647.500	188459.000	150846.500	154761.000	150249.000	152740.000	149019.000	136593.000	171289.500	187047.000	140638.500	123065.000	162897.500	188335.500	169032.000	165924.500	184573.500	172832.000	195686.000	202859.000	177178.500	191511.000	166686.500	147377.000	162156.500	127899.000	159662.500	154219.000	142308.000	179042.000	187716.000	159412.500	207892.500	144538.000	139436.000	189803.500	184626.500	155547.500	177279.000	153358.000	168317.000	145295.000	176237.000	142737.500	130140.500	146793.000	176037.000	145686.000	185792.500	157091.000	123346.000	167267.000	149018.500	164584.000	147774.500	125523.000	146297.500	145799.000	136627.000	123599.000	169051.000	194729.500	178108.000	151486.500	198940.500	160155.500	152038.000	143913.000	162120.000	204539.000	203526.000	132613.000	184185.000	172362.500	172509.500	155747.000	134281.000	140222.500	141651.500	127857.000	115385.000	117641.000	154617.500	138418.000	176589.500	148504.000	144430.000	164707.000	150377.500	143484.000	144095.500	146426.500	170132.000	198088.500	171085.000	170972.000	212216.500	177446.500	178372.000	188023.500	168318.500	180461.500	168447.000	203140.000	177390.000	139436.500	176256.500	158496.500	135853.500	142555.500	158379.000	146586.000	122518.000	162114.000	157071.500	126017.000	162003.500	136943.500	152639.000	141594.500	148179.500	180505.500	178990.000	128796.000	150894.500	129970.500	154118.500	169012.500	112189.000	156853.500	188244.000	167949.500	165003.000	170360.000	148737.500	148546.000	161197.500	175998.000	180064.500	174304.000	171977.000	159893.500	154019.500	136301.500	137714.500	152256.000	164589.500	165826.000	168663.000
155262.000	171042.500	133193.500	153417.000	153653.500	155705.000	162246.500	191218.500	158954.000	188245.500	135009.000	177968.500	170603.500	198058.000	221839.500	177486.500	152451.500	160182.000	147271.500	151239.500	168510.500	172868.000	197059.000	193255.000	203187.000	163499.500	188385.500	161307.500	165741.000	160830.000	204635.000	185902.500	169032.000	154578.000	170017.500	219111.000	206127.000	165432.500	178835.500	163973.500	147816.500	139694.500	169867.500	185831.500	182252.500	217957.500	179157.000	128860.000	195730.500	145287.500	151490.000	152492.000	189941.500	156225.000	109327.500	166093.000	127277.000	158979.500	184139.000	157078.500	101081.500	225185.000	175915.500	154760.000	179300.000	168178.500	199256.000	153295.000	187810.500	185630.000	161884.000	178731.500	185759.000	149288.000	144324.000	164316.500	174403.500	154186.500	168673.000	145499.000	143322.000	156878.000	151066.000	140464.000	169801.500	156501.000	125614.000	145360.500	166807.500	169015.500	111785.500	160452.000	154343.500	188904.500	162658.500	185201.500	119875.500	167759.000	149379.500	168581.500	130618.000	135342.500	170670.000	137906.500	172569.500	179376.500	151372.500	130521.000	151619.000	155521.500	136292.000	188854.500	169851.500	149232.000	168907.000	205894.000	167278.000	177308.000	195269.000	152367.500	164137.500	148705.500	172904.500	166914.500	165069.500	181813.500	136597.500	149270.500	169794.500	208588.500	195552.500	192769.000	158616.000	179626.000	139992.000	194446.000	153815.500	185126.500	134073.000	169198.000	151141.500	143672.000	107806.500	158621.000	152608.000	174955.500	173655.000	178603.000	143238.000	160305.000	157727.500	125083.000	149923.000	178773.500	152005.000	142055.000	130576.000	182795.500	159291.000	141230.000	169951.500	161494.000	136081.500	136592.000	184199.500	145034.000	197129.000	215951.500	226398.500	205249.000	201451.000	162109.000	158645.000	162158.500	132198.500	171928.000	147383.000	153552.500	203547.000	159095.500	176980.000	169351.500	144098.000	228152.500	158887.500	138115.500	158085.000	173954.500	185657.500	131256.500	139600.000	165431.500	147835.500	173473.000	163019.500	187864.500	175803.500	153480.000	137006.000	177019.000	135111.500	147441.500	146000.000	150258.500	162709.500	154137.500	141771.000	139594.500	137893.000	162581.000	146084.000	151514.000	188290.000	200962.500	167763.000	210282.000	151108.000	174065.500	148233.500	157428.000	157942.500	196259.000	169565.000	206168.000	193269.000	184587.000	195525.000	150896.500	158724.000	117870.000	163742.000	145358.500	115982.500	137386.000	134891.500	175402.000	154480.500	143531.500	131615.000	164313.500	183356.500	174661.500	109683.500	174631.000	168307.500	141775.500	214481.000	216785.000	210670.500	146298.500	146461.000	169572.000	170671.000	164639.000	178991.000	162903.500	167027.000	157887.500	134358.000	177059.500	154286.000	167604.000	172497.000	122875.000	123670.000	165095.500	150484.000	179538.000	192772.500	138553.500	126931.500	128109.500	142237.500	146385.000	137987.000	142484.500	191523.500	144370.000	146421.000	141082.000	141423.500	188041.500	161876.500	148827.000	198185.500	180470.000	175856.500	141412.500	166258.500	173766.500	153067.000	161269.500	179887.000	149130.500	168511.500	171690.500	181416.500	138008.000	120864.000	136158.500
174079.000	113555.000	141791.500	135664.500	138973.500	179551.000	183436.000	155830.000	147156.500	142222.500	178779.500	136348.000	123156.500	131607.000	200560.500	223040.000	172307.500	172815.000	172646.000	126894.000	173618.000	194922.500	170154.000	217650.500	161862.000	162994.000	164985.500	187957.000	134806.000	162386.500	168147.500	166631.000	158087.500	168430.500	180912.500	240358.500	157232.500	162388.500	124794.500	153015.500	155486.500	159896.000	199143.000	168237.500	168019.500	170218.500	153225.000	174914.000	178180.500	153048.500	161529.000	185750.500	148481.000	139518.500	168773.000	155142.000	154945.000	174451.500	193933.000	120823.500	127465.000	152188.000	176664.500	158209.500	247970.000	201160.500	175737.500	145359.500	140557.500	139932.500	165950.500	165428.500	200274.000	143371.000	149557.500	166028.000	141235.500	145394.500	170299.000	220699.000	170872.000	150707.000	102796.000	176492.000	184931.500	174320.500	146959.000	162601.000	175975.000	136871.000	154502.500	151430.000	151302.500	126935.000	141863.500	163312.000	133702.500	205213.000	178396.000	157308.000	149121.500	151502.500	143530.500	164479.500	137852.500	178045.000	155420.000	135451.500	162929.500	164920.500	166682.000	176187.500	179396.000	167499.000	118923.500	214125.500	194605.000	219955.000	168060.000	170564.000	147533.000	144410.000	139923.000	150834.000	225501.000	191513.000	194061.000	179183.000	176569.500	168036.000	205938.500	213848.500	199911.500	159666.000	173251.000	159370.000	181548.000	169224.500	163283.500	155389.500	125404.500	142553.500	94830.500	147721.000	118498.000	166332.000	173312.000	133097.500	167784.000	140497.000	197844.000	163331.000	171865.500	180294.000	142640.000	161463.500	168891.000	173710.000	168056.000	172339.500	171529.500	121864.500	139695.000	172319.000	119897.000	163343.500	197588.000	194900.500	236374.500	194627.000	175825.000	146646.500	142010.000	170282.000	157112.500	126248.000	171916.000	177626.000	168175.500	163620.500	177890.000	144254.500	178290.000	205524.500	149936.500	171931.500	174665.500	172949.500	169099.000	184368.000	171066.000	168591.000	135382.000	132232.500	160111.000	145633.500	181704.000	181734.500	159158.000	149041.500	144682.000	146064.000	137983.000	136482.500	106535.000	177620.000	142161.500	123292.000	133743.000	132566.000	150107.500	143148.000	208426.500	184150.500	151790.500	173307.500	174653.000	180125.000	135319.000	150364.500	181624.000	143538.000	160445.000	178630.000	176614.000	178033.000	200231.000	132915.500	144301.000	159915.500	146364.500	135005.000	161540.500	145009.000	137245.500	143351.000	161256.000	146419.000	148490.500	97316.000	163377.000	161060.500	132475.500	164174.500	173098.500	187062.500	191681.000	217040.500	182445.000	160165.500	162956.000	166587.000	163686.500	129427.000	129684.000	157126.500	185130.000	138135.000	149913.500	194582.000	155328.500	141632.500	160637.000	126947.000	128352.000	212920.500	172415.500	134958.500	165579.000	162172.500	152151.500	159117.000	152109.500	182438.000	178802.500	134760.500	179814.500	142474.000	148936.000	131651.500	165073.500	143661.000	153537.000	130158.500	180802.500	172148.000	128354.000	160405.000	149014.000	223820.500	185835.500	136671.000	172394.500	158556.000	178902.000	145860.500	145851.000	144638.500	225409.500	158174.500
220160.000	145978.000	147117.000	167145.000	164082.500	174550.000	161603.000	167955.500	137664.500	204666.000	151086.000	153013.000	137094.000	154934.000	185732.000	191607.000	201204.500	178198.500	195330.000	158512.000	194352.000	210886.500	184349.500	185065.000	194180.000	155327.500	205600.000	162170.500	175720.500	152292.500	201336.500	164370.000	190299.500	178328.500	212431.500	181449.000	153208.000	162267.000	162994.000	122117.500	170402.500	179423.500	174400.000	160107.000	177505.500	151489.500	158061.000	151230.500	170239.500	199975.500	137103.000	146559.500	167149.500	136810.500	168334.000	158775.000	162209.500	177972.000	167827.500	166647.500	155171.500	150399.500	175863.500	191375.000	222871.500	211697.500	198694.000	185747.500	189775.000	171716.500	139137.000	198439.000	196171.000	102179.000	138224.500	172305.000	126778.500	155691.500	182478.000	115930.000	183173.500	136917.000	175227.500	180308.000	171919.500	149159.000	144943.000	176144.000	161096.500	162271.000	109640.000	157411.000	149045.500	146489.500	135597.000	162499.500	119737.000	135620.000	141399.000	134456.500	166327.500	148311.500	162016.500	135612.500	150258.500	148412.000	187519.500	154058.500	168346.500	163430.000	161084.500	183652.000	161931.000	168720.000	166980.500	184584.000	193570.500	190490.500	166446.500	173940.500	160005.500	135084.000	150673.500	144848.500	183268.000	181737.000	221259.000	173191.500	178466.500	161326.000	174820.000	178401.500	192731.000	181195.000	153253.500	168545.500	187887.500	169209.500	163944.500	200481.000	135227.000	171722.500	133705.000	191522.000	175711.500	153630.000	149429.500	162614.000	188607.000	186997.500	135622.000	164092.000	135283.500	169224.000	123080.000	164621.500	170899.500	128974.500	158300.500	145900.500	129183.000	173300.500	164825.000	190576.000	158419.000	186732.000	246262.500	191593.000	184486.000	144559.000	172267.000	163736.500	116170.000	174564.500	188412.500	167407.000	145164.000	153763.500	163324.500	173110.000	182305.000	152449.500	187582.500	153589.000	158397.000	147329.500	152726.500	179080.000	187888.500	143159.500	162932.500	143935.000	122660.000	129788.500	168887.500	132148.000	140791.500	165733.000	142938.500	131165.000	150608.000	76838.500	142971.000	142869.500	158306.000	165526.000	155781.500	118867.500	129179.500	156788.500	142843.000	156415.000	141461.000	181329.000	181328.000	198935.500	129279.500	152464.500	139394.000	172683.000	155041.500	162558.500	164839.500	193704.000	186608.000	173978.500	226260.500	160290.500	138788.500	128598.500	157478.500	159676.500	157475.500	133972.500	130196.500	179226.500	167557.500	158941.000	136725.500	149434.500	181891.000	167915.000	155588.000	189761.500	191324.500	196420.500	218678.500	197430.500	187522.000	154430.000	170646.000	173022.000	115923.000	146675.500	155975.000	163962.500	142307.000	177820.000	142039.000	170114.000	160460.000	175845.500	181879.000	190778.500	149916.500	176309.500	161037.000	182458.000	162138.500	142339.000	135136.000	128457.500	173810.000	149676.500	128653.500	157751.000	166531.000	124560.000	171895.000	139817.000	166030.000	159453.000	148120.000	165788.500	169512.500	183221.500	187443.500	179703.000	149179.500	131947.500	159665.000	179758.500	189617.500	171597.000	161740.500	170853.500	165882.500	167094.500	165076.000	150434.000
184328.000	174453.000	149824.500	120068.500	150131.500	167190.500	160340.000	189183.500	174114.500	165152.000	153261.000	146457.500	144267.500	202159.000	179376.500	175866.500	200362.500	207200.500	199096.000	170928.500	211500.000	228037.500	205712.500	155462.500	169758.500	181254.500	202621.500	116541.000	114438.500	159840.500	128258.000	181754.000	221188.000	186503.000	194850.000	170208.500	184779.000	184768.000	162950.500	193489.500	183613.500	183106.000	175970.000	168876.500	139374.500	186951.000	144974.500	156185.500	178809.000	177093.500	132000.000	149621.500	185050.500	125254.000	162007.500	152082.000	122409.500	174056.500	206656.500	151270.000	149294.000	138802.000	154392.000	146355.000	153733.500	190486.000	216204.500	179150.500	192319.500	173824.000	171852.500	149655.000	183303.000	129879.000	162752.500	169472.000	141953.000	170915.000	147702.500	129267.500	194067.500	160324.000	141051.500	116772.000	162895.500	168792.500	119867.500	171698.000	157935.500	166672.000	112519.000	152036.500	133837.500	171090.500	151350.000	202015.000	130165.500	168011.000	130662.000	163762.000	165811.000	135420.500	150816.500	136190.000	149529.500	180979.000	178074.000	145184.000	145968.500	141492.000	141240.500	201360.000	206098.500	131784.000	155827.500	171449.500	116429.500	190695.000	206647.000	181155.000	159201.000	146461.000	124260.500	146950.500	155814.500	127883.000	221267.500	184338.000	236734.500	206178.500	161158.000	161993.500	255528.000	208643.000	164486.000	158522.000	185366.500	149455.500	148143.500	145849.000	143610.000	187733.000	116955.000	182530.000	155813.500	166524.500	156455.500	135170.000	130141.500	137816.000	146245.500	158544.500	170316.000	167713.500	148372.000	120154.500	162818.000	171636.000	183750.000	181643.500	152415.500	126539.000	161575.500	203241.000	190309.500	221084.500	191243.500	194657.000	151299.000	148796.000	163203.500	153748.500	214021.000	161862.500	165143.500	146206.000	136582.000	157949.500	184125.500	167979.500	162204.000	139929.000	166309.000	183781.000	146307.500	157053.500	182913.000	157519.500	154096.000	177391.000	135815.500	154915.500	137890.000	170300.000	138734.500	164660.000	184620.000	157779.000	149484.500	100104.000	180363.000	149257.500	134762.000	145237.500	194300.500	157471.500	181115.500	170673.000	171866.000	148668.500	142055.000	171772.000	203533.000	180770.000	183410.500	178185.000	191296.500	120308.500	146223.000	162182.500	194736.500	119659.500	158108.000	192662.500	185945.500	199769.000	239826.500	188360.000	172440.000	139083.000	168338.000	170997.000	134805.500	151443.000	110433.500	150760.500	179030.500	200905.000	159235.000	159448.000	193540.000	139622.500	139510.000	240451.500	227718.500	199673.000	185487.500	197108.000	169614.000	153881.500	135045.000	186935.500	145173.500	150696.500	175859.500	200489.000	171543.000	149626.500	155990.500	149245.500	159036.000	176044.500	131649.000	148157.500	170563.000	204471.000	145802.500	144913.000	165332.500	134374.000	124317.000	156005.500	143799.000	160267.000	146976.000	155890.000	145868.500	125130.500	162526.500	152350.000	158978.000	177072.000	184648.500	171509.000	175516.000	168663.000	162996.500	173714.500	170452.000	158304.500	164987.500	159661.500	153459.500	153003.000	153770.500	151271.000	193714.000	210042.500	206219.000	143752.500
156180.500	150336.500	145072.000	164688.000	159045.500	137298.000	196300.500	153766.000	183162.500	206959.000	154594.000	181301.000	150174.500	124207.000	143317.000	184626.500	171449.000	200939.500	225468.000	227732.000	231628.500	185071.500	170491.500	130617.500	161426.000	153629.000	193273.000	151982.500	147434.000	166816.000	196214.000	208789.000	210000.000	170433.000	178835.000	168963.000	148013.500	136597.500	159682.000	165294.000	180456.500	186526.000	159965.000	145493.500	136578.500	141489.000	139317.500	159936.000	170947.500	172573.000	134229.000	139852.000	162209.500	115976.000	144085.500	113251.500	146166.500	181014.500	186791.500	155793.500	156237.000	168173.500	166158.500	144039.000	151248.500	205051.500	231508.500	204670.000	163941.000	184660.000	156791.500	179460.500	192073.500	147156.000	136595.500	170690.000	123329.000	177774.000	170543.000	131922.000	183931.500	122111.000	130085.000	132999.000	162903.500	135711.000	139630.500	146486.500	188812.000	162204.000	143592.500	164750.500	163229.000	142990.000	167037.500	156135.000	177028.500	158569.500	108664.000	163743.000	159085.000	142523.500	173698.500	135749.500	185790.000	182344.500	198444.000	162119.500	162175.000	152891.500	134098.000	210500.500	153688.000	127327.500	141347.500	135314.000	117291.000	154551.000	187516.000	145090.500	160944.500	127949.000	144806.000	154773.000	150252.000	130250.000	183861.500	157630.500	232715.500	181258.500	173295.000	163126.000	212740.500	210712.500	189087.000	175979.000	163396.000	157086.500	149053.500	118325.000	164503.500	172956.500	108776.000	174376.500	150024.000	160420.500	142972.000	182747.500	131510.000	157122.500	165327.000	159107.500	192272.000	179736.500	118569.000	157912.000	159827.000	181556.000	160963.000	124539.000	136597.500	168498.500	126574.500	167325.000	194177.000	192006.500	181453.500	179365.000	165652.000	152189.500	158849.500	200425.000	165203.500	159912.500	167663.000	149367.000	142156.000	157399.500	173244.000	142996.500	202279.000	126707.500	163098.000	180911.000	172327.500	160392.000	133512.500	196637.000	163853.500	146317.000	138132.000	156129.000	126564.500	177809.500	126273.500	144287.000	152530.500	121547.500	181096.500	124883.500	142539.000	137634.500	104641.000	147892.500	195266.500	182529.500	137024.500	172126.000	187921.000	144173.000	156470.500	132263.500	169032.500	190308.000	188854.000	185129.500	130871.500	164767.500	137428.500	173272.500	173075.500	174764.500	139136.500	146891.000	144657.000	156562.500	212038.500	208653.000	171870.500	170871.000	180724.500	152160.000	155247.500	149803.500	137061.000	169978.000	158956.000	167269.500	142883.000	145091.500	153825.500	135092.500	195759.000	193086.000	220905.000	185995.500	186642.000	151687.500	162435.500	181800.000	155506.000	157882.000	165078.500	165804.000	180050.500	159388.500	144585.500	183908.500	112602.000	182469.500	162550.500	144824.000	146516.500	141236.500	182616.000	166914.500	142949.000	172205.000	146578.500	148350.000	157773.000	147527.000	166477.000	148897.500	155419.500	174367.500	144597.500	150401.000	187281.000	171526.000	144893.000	204503.500	148529.500	146838.500	174543.500	191413.500	149851.500	120468.500	183018.500	183792.500	174940.500	124869.500	164908.500	190316.500	171503.000	192049.500	159268.500	163202.000	201210.000	137922.000
178684.500	152131.000	175665.000	138761.000	195122.500	212355.000	176627.500	158957.000	144894.500	192080.500	158070.500	151594.000	148576.500	188541.500	159174.000	173227.500	164149.500	209014.000	237718.000	223914.000	198751.000	169721.000	184370.500	153058.500	153559.500	171601.500	189706.000	156547.000	144188.000	177891.500	206871.500	180935.500	199205.500	148009.000	158834.500	175215.500	166638.000	168926.500	158862.000	194293.000	208616.500	180361.000	125747.500	128007.500	175036.000	155867.000	120868.500	122855.000	194271.500	152216.500	165894.000	138019.500	132356.000	122923.500	143101.500	152275.500	144026.500	190230.000	167243.000	152517.000	160613.500	117797.000	158464.500	162499.000	112146.000	150425.000	180503.000	194738.000	238459.500	178131.000	190926.500	181283.000	153408.000	128267.000	132855.500	195989.000	162051.500	177567.500	150768.500	176510.000	216301.500	137248.000	140500.500	155574.000	131958.500	200097.500	160887.000	191573.500	166180.500	179032.500	151769.500	174142.000	139597.500	128933.500	157314.500	140122.500	168773.500	153908.000	154143.500	156846.000	156602.000	152974.500	157404.500	149692.000	152894.500	156724.000	162259.500	152961.500	152434.500	134546.500	183986.000	201879.000	196856.000	162742.000	123786.500	148305.500	137724.500	123572.000	203745.500	166042.000	181530.500	155645.000	146474.500	141268.500	139476.500	103373.500	128231.500	146183.000	208852.500	212578.000	179456.000	99535.000	188348.500	227485.000	200629.000	173169.000	163226.000	141232.000	179660.000	148866.000	157866.000	159029.500	137378.500	160077.500	164119.000	147942.000	149298.500	140544.500	129149.000	157871.500	160109.500	171190.500	172214.000	154179.500	129131.500	192345.500	168569.000	130805.000	170800.500	138523.000	151311.500	176591.500	173406.000	215685.000	192195.500	193045.500	208634.000	160496.000	166818.000	161548.500	149631.000	145286.000	170223.500	148150.000	147564.000	166872.500	170203.500	163933.500	147404.000	153410.000	142400.000	164569.500	145182.500	172745.000	150777.500	169750.000	170209.000	166933.500	162316.000	203011.000	150582.000	154910.500	144060.500	158865.000	188857.000	163272.000	167536.500	148457.000	131704.500	140146.000	159998.000	148907.500	153754.500	158943.000	160228.000	165846.500	159200.500	178579.000	200929.500	116013.000	180591.500	146969.500	163084.000	196182.500	140526.000	169398.500	172172.500	159849.000	146265.000	152330.500	159750.500	150522.500	164126.500	174932.500	134394.500	104086.500	206751.500	173022.000	178600.000	171986.000	211995.500	151908.000	140175.000	149077.000	150641.500	145263.000	142310.000	174568.500	181130.000	134744.000	166925.000	185852.000	197603.000	224091.000	230156.000	182443.000	148533.000	184910.000	179550.000	160604.500	156482.500	156120.500	158750.500	146211.000	163250.000	160262.500	177290.000	169827.000	132943.500	172301.000	131522.500	159893.500	176710.500	154155.000	171097.000	147539.000	143791.000	154423.000	152546.000	185105.500	143587.000	150213.500	142298.000	192310.000	118992.500	144784.500	167272.000	153713.000	160154.000	142150.000	170820.500	178308.000	130069.000	155650.500	156165.000	142868.500	149098.500	172539.500	185817.000	212665.500	171456.500	137828.500	173487.000	155977.500	140638.000	173108.500	160120.000	161425.000	141606.500	135159.000
183980.000	155149.000	162831.000	142505.000	162094.500	166740.500	157740.500	160074.500	129679.500	165479.000	163645.000	150571.500	144066.000	135202.000	139375.000	162089.500	158930.000	210315.000	245834.000	235588.000	222261.500	171040.500	151583.500	134078.500	188925.000	173610.000	173924.500	137968.500	145322.000	194668.500	208959.500	208318.500	202501.000	168383.500	162931.000	134135.500	136622.500	147674.500	184347.000	202585.000	219211.500	142030.500	159130.500	142350.500	142488.000	171497.500	140211.500	168497.500	203401.000	148878.500	165714.000	164406.000	170276.000	143765.000	142059.500	154802.500	169405.000	182378.000	174063.500	142527.000	190595.000	161403.000	149513.500	142746.500	142417.500	172055.000	202918.500	181037.000	184957.000	189061.500	181345.500	174496.500	183811.000	85569.000	150898.500	163913.000	133955.000	141472.500	162373.000	152739.500	185548.500	127564.500	140088.000	136453.500	173962.000	182012.000	156013.000	184548.500	168206.000	145532.000	138894.000	169767.000	170867.000	152704.000	142694.000	165518.500	162225.500	157791.000	162639.500	143042.000	173550.500	123867.000	141765.000	136007.000	171679.500	152816.000	141158.000	160146.500	144500.000	136714.500	153068.000	211949.000	186940.000	128868.500	148353.500	148136.500	138390.500	154947.500	181285.500	147750.500	123411.500	171707.500	160933.000	158864.000	140677.500	115625.500	150272.000	120919.500	182190.500	180874.000	146960.500	137164.500	199211.500	165389.500	205957.500	161134.000	179305.500	185833.500	143974.000	165879.500	157925.000	203148.500	137932.000	134309.000	130693.500	182654.000	156807.500	159901.000	120525.500	165850.000	175373.000	133220.000	166110.000	164874.500	139376.000	167180.500	153086.500	127102.500	137856.000	154095.000	205608.000	180579.500	182004.000	209645.000	199113.500	219076.500	205160.500	194142.500	175909.000	134632.500	178284.500	206127.500	175181.000	124859.000	169854.500	167119.500	148286.000	177017.000	175138.000	176188.500	168072.000	170005.500	198626.500	161714.500	127714.000	127604.500	162486.500	188147.500	172647.000	198243.000	152843.500	150963.500	145958.500	146157.500	150512.500	185472.000	171920.500	159351.000	158335.000	142713.500	132038.000	147314.000	139754.500	189240.500	176743.000	171772.000	171181.500	170605.000	198850.500	128764.500	167332.500	146713.000	190954.000	190410.500	148117.000	160498.500	153546.000	174269.500	129593.000	154755.500	181766.500	181776.500	170227.500	182658.500	159372.500	130962.500	196485.500	176224.000	184475.000	208504.000	227415.000	127325.000	183680.500	127778.500	121159.000	166591.000	151718.000	179329.500	179997.500	152028.500	159725.500	245233.000	206056.000	213517.500	174870.000	157058.500	172991.500	176794.000	154555.500	143289.000	149477.000	169482.500	134843.000	172532.000	154597.500	154174.500	156723.000	178693.000	164428.000	164147.000	137487.500	209453.500	169641.500	103452.500	152609.000	156868.500	162822.500	159189.500	151420.000	145640.000	116335.500	152197.000	151657.500	117354.500	113417.000	132696.500	118220.500	147744.500	166320.000	134008.000	164525.500	180465.500	133613.500	145880.000	163563.500	186243.500	159867.500	160155.000	162106.500	178777.000	162608.000	168119.500	158439.500	178644.500	145453.000	172400.000	158204.000	182884.500	155090.500	147446.500
148985.000	140705.000	150472.000	140109.000	134680.000	158424.000	164772.000	165714.500	164259.000	139048.000	152151.500	185015.500	139736.000	156821.500	171109.000	189686.000	188964.000	181599.500	218051.000	221724.000	208694.500	153938.000	210037.500	145897.500	184844.500	110438.500	169649.000	163921.500	159813.500	201450.000	181434.500	180625.000	146000.000	124386.000	144109.500	147165.500	168481.000	170896.000	187108.500	174936.500	179636.000	146890.500	170531.000	144800.000	122144.500	140511.500	169786.500	132773.500	179621.500	185338.500	151689.500	146028.500	159501.000	146347.000	177128.000	145627.000	115770.000	138526.500	147382.500	114168.500	156942.500	122678.500	142456.500	122758.500	158369.500	159364.000	158596.000	166619.000	186278.000	233030.500	209164.000	212999.500	188548.500	181170.000	108205.000	162575.500	131172.000	157884.000	170011.000	142672.500	135872.000	150083.500	160737.000	128049.000	144564.000	137743.000	160009.500	166599.500	149403.500	167192.500	175649.000	174190.000	167765.000	124517.000	153152.500	155493.000	121670.500	133047.000	136135.000	179154.000	133268.000	156220.500	147523.000	106278.500	155515.000	170114.000	192982.500	183506.000	154476.500	151185.500	185997.000	166273.000	130320.500	167941.000	149229.500	129000.000	131810.000	139808.500	141676.500	129587.000	142649.000	191287.500	188464.500	168933.000	115903.000	145398.500	145080.500	158608.000	172100.500	167686.000	168442.500	150681.500	155796.000	193511.500	219374.500	177912.500	157789.500	188332.500	197938.500	165924.000	129441.500	156241.500	155631.000	161769.000	165801.000	149336.000	130409.000	151792.000	148202.000	173508.000	179020.500	156166.500	166232.000	162832.000	117905.000	173997.000	173250.500	136165.500	183185.500	144947.000	186342.500	168111.000	198505.000	228175.000	179267.500	150533.500	141399.000	172275.500	148236.000	162359.500	182677.500	176669.000	169396.500	127474.000	155348.000	162783.000	187387.000	159842.000	146160.000	143563.500	169759.500	168025.500	176386.000	200906.000	149316.500	143336.500	175186.000	191158.500	147709.500	166214.000	139303.000	171658.500	141054.500	106012.000	160529.000	128429.000	158232.000	132553.000	132001.000	138625.500	168580.000	140448.000	171341.500	144347.000	186695.000	182026.000	180043.500	218123.500	188941.500	149618.000	172852.000	153265.500	182571.000	182271.500	185385.000	185215.000	161755.000	150266.000	135104.000	201727.000	176249.000	155571.500	131327.000	181362.500	123566.500	140299.500	160187.500	144656.500	170831.500	188130.500	203775.500	139472.500	172194.000	149165.500	175516.000	168413.000	130576.000	170369.000	186919.500	152771.500	172403.000	212344.000	197917.000	170781.000	171811.000	147568.000	176328.000	144953.500	129797.000	122913.000	161534.000	173696.500	165322.500	150414.500	168650.500	170937.000	111560.000	134193.000	134641.000	145504.000	159816.000	157781.500	168558.500	160806.500	162116.500	158560.000	160415.500	195089.000	159358.500	148563.000	140974.500	138272.000	170836.000	173995.500	160516.500	159391.000	148378.000	157255.000	209344.000	170090.500	144367.000	202628.000	149170.000	183221.000	176995.500	150401.500	142222.500	178524.500	160058.500	174557.000	189704.000	129284.000	149771.500	179322.000	139280.000	150407.500	141658.500	186278.000	152835.500	160387.000
157689.500	147492.000	163223.000	173643.000	145840.000	160223.000	168675.000	184396.000	163782.500	172486.500	175050.500	186930.000	141352.000	176667.500	185425.000	177695.500	143761.000	205987.000	163088.500	182112.500	211402.000	230302.500	218948.000	155683.000	160879.000	147423.000	179524.500	156779.500	173520.000	192470.500	189419.500	147905.000	155276.500	162630.000	152443.000	186229.500	164043.000	190869.500	214203.500	127111.500	173005.000	146975.500	134904.000	164288.500	140240.500	168001.000	193901.500	158491.000	216163.000	158465.000	108839.000	160077.500	173508.500	123765.500	163634.000	134305.500	126001.500	139517.500	163294.000	163216.500	173433.000	170220.000	159647.000	203009.000	157230.500	148737.000	130921.500	180302.000	170766.000	193066.500	177652.000	221311.500	197120.000	150031.000	121906.500	162211.500	141573.500	139684.000	138528.500	133311.500	195081.500	159824.500	155835.500	146525.000	156851.500	137921.000	157450.500	178502.000	164942.500	165594.000	150677.000	147119.000	119888.500	145027.000	164827.500	186607.500	145919.000	150127.500	142886.500	149574.500	173898.000	134562.000	153543.500	172681.000	142406.000	182185.500	171933.000	121036.500	138353.000	175731.000	125839.500	195974.000	155042.500	148223.500	150351.500	180866.500	109425.000	124314.000	122134.500	157106.500	158398.500	179108.000	180788.500	213454.500	178659.000	170992.000	135921.500	164859.500	151863.500	163149.000	127234.500	134686.500	197172.000	149893.500	194689.000	164794.500	198693.000	230469.000	175637.000	171743.500	141837.000	144073.000	141388.500	171025.500	126516.000	166304.500	167732.000	152325.000	172378.500	175077.000	148241.500	162671.500	183632.500	166525.500	169279.000	163298.500	165487.500	163473.000	163060.500	129268.000	246893.000	218330.500	223168.500	213976.000	179720.500	116601.500	151791.500	134887.500	140621.500	166406.500	154215.500	181305.500	155894.000	191223.500	161335.000	141402.000	172056.500	173355.500	152737.500	136446.500	140071.000	184346.500	163096.000	212451.000	154497.000	139020.500	145934.500	166590.500	197814.000	202619.500	134524.000	133964.500	140532.500	167579.000	135238.500	139991.500	159267.000	159780.000	160768.500	152988.500	157876.500	168243.000	138820.500	156054.500	198927.000	157520.000	207416.500	184267.000	198636.500	159897.000	145906.000	150291.500	190438.500	191571.000	168855.000	155902.500	144260.000	177961.000	147388.500	187369.000	177874.000	151433.500	151346.500	162481.000	162445.500	114928.000	152726.000	154430.000	168137.500	196065.500	194810.500	169837.500	168268.500	159133.000	142264.500	138047.000	171415.500	153604.000	162746.000	166223.500	182064.000	236175.000	195997.000	163576.000	172594.000	140012.500	157979.000	159204.000	175136.000	162370.500	156868.500	191078.500	150553.000	167644.500	189823.500	169720.000	150142.500	191433.000	107295.500	163009.000	142485.000	184100.500	147221.500	157630.000	150193.500	126560.500	141316.500	193373.000	128925.500	152089.500	124354.000	115519.500	156115.500	200517.500	183502.500	173153.000	159905.500	124301.500	173758.000	177066.000	180139.000	182368.500	141940.500	153336.500	183434.000	159842.500	200305.000	139957.500	137175.000	130590.000	178883.500	164537.000	178005.000	157160.000	144891.000	176744.500	163031.500	171289.000	191864.500	137817.500
159591.000	180743.000	171772.000	141626.500	134870.500	145551.500	197026.000	164118.000	140943.000	171961.500	171767.000	142837.500	147722.500	173383.000	202080.500	175854.500	155966.000	138857.000	148986.000	161963.500	230680.000	194470.000	227747.000	187484.000	169809.500	154360.500	191640.500	187145.500	168804.500	190791.000	133998.000	177231.500	161917.000	142141.500	169071.500	185929.500	150326.500	137208.500	176645.500	136350.500	128908.500	135123.000	141299.500	123198.000	152523.500	104341.500	153682.500	148653.000	182052.500	165729.500	155451.500	151568.500	165051.000	90028.000	152025.500	177381.000	119471.500	170831.500	158022.500	142791.000	160781.500	134911.000	180873.500	164276.500	142893.000	141483.500	179399.500	136568.500	167929.500	199722.500	202642.500	227288.000	176976.000	151713.500	180402.000	164487.500	174971.000	147719.000	206183.000	148789.000	190677.500	123891.000	169616.500	150640.000	162794.500	177011.000	135243.000	143701.000	184427.000	172068.000	130840.000	173555.500	157353.500	167160.000	153431.000	165174.000	158542.000	153531.000	144071.000	176516.500	177896.000	137624.500	158472.000	149417.000	165331.000	182991.500	154686.000	135082.000	169067.500	175726.000	182949.000	164930.500	184354.500	176554.500	114495.000	120035.500	160007.000	165289.000	170482.000	165669.500	115286.000	148152.000	156538.000	192429.500	158009.500	156622.000	159933.500	151362.000	173789.000	182225.000	172109.000	130244.500	183241.000	183255.500	180369.500	199121.000	128845.000	233551.500	209436.500	149179.500	133428.000	145752.000	118055.000	159783.000	136999.500	158176.000	143949.500	160338.000	135546.500	171255.500	151352.000	140399.500	155554.000	126840.000	136068.500	180830.500	188467.500	144170.500	148274.000	192717.500	193610.000	223656.500	178929.000	180434.500	154321.000	134675.500	172785.000	169597.000	159464.000	174466.000	132171.500	152986.000	165767.500	178107.000	193575.000	148450.500	155373.500	165531.000	115620.000	153178.500	184953.000	151175.000	181374.000	152128.500	151265.500	186361.500	187711.500	168576.000	164136.000	162829.000	181254.500	181691.500	152119.500	154294.500	180538.000	187906.500	175452.000	139709.000	151630.000	145587.000	171056.000	120166.500	142452.000	108781.000	202278.500	177213.000	189646.000	135759.000	194407.500	144843.500	141994.000	157236.500	164232.000	170305.500	162068.500	158071.500	144366.000	127187.500	125414.500	177179.000	182653.500	163806.500	141587.500	181406.500	163659.000	133000.500	148639.500	157715.500	124644.500	178463.000	181151.500	202787.000	199610.500	174102.500	151480.000	152865.500	115883.000	166085.500	221362.000	206694.000	181661.000	232187.500	158541.000	197605.500	189688.500	161006.500	146678.000	159661.500	133681.500	123307.000	164217.500	142630.000	189515.500	140597.000	182413.000	181409.500	163132.500	144049.000	144043.500	198626.000	164581.500	190497.500	159875.000	135893.500	169685.000	170915.500	139207.000	147357.000	174568.500	172315.500	141914.000	152885.500	170013.000	166051.500	188846.000	161286.000	122891.500	138878.000	160648.000	147966.500	179176.000	184888.500	140481.500	139028.000	128647.000	173105.500	152552.000	152452.500	153089.500	167135.000	176970.000	165869.500	203785.000	156799.500	189366.000	189042.000	153217.500	185984.500	154167.500	151242.500
163217.500	174646.500	179796.500	183714.000	148297.000	227806.500	176364.500	148881.000	172191.500	145854.500	122423.500	188009.000	190193.500	176372.500	201117.000	220051.500	113609.000	148385.500	172903.000	164557.500	170356.000	161118.500	205590.000	182886.500	197232.000	148964.000	191768.500	217248.500	166761.000	161037.000	181525.000	152431.500	167549.000	165582.000	188949.000	167794.000	122780.000	178908.000	200150.000	144230.000	161402.500	150490.500	158278.500	132615.000	173233.000	153053.500	183050.500	151335.500	154760.500	159490.000	145317.000	158545.500	172437.000	150121.500	165839.500	158835.000	100281.000	171705.000	170527.000	182510.000	122456.000	141058.000	157363.000	125535.500	153862.000	141162.500	174637.000	152200.000	150175.500	169371.500	232581.500	210266.500	194368.500	155342.500	167342.000	151757.500	159308.000	168146.000	134397.000	158685.500	180767.000	124659.000	156369.000	134040.000	138837.000	178589.500	182089.000	190246.500	181346.000	189885.000	141691.500	136839.000	128210.500	161056.500	186146.000	144131.500	147795.000	176135.000	153221.000	162813.500	131913.500	151793.000	192379.000	134274.000	165778.000	166168.500	156770.500	122564.000	134259.500	151114.500	163929.000	167920.000	150037.500	146673.000	145611.000	146383.500	158182.500	159813.000	128826.500	173304.500	163486.000	162394.500	159725.000	181223.500	162553.500	188475.000	149057.500	147144.500	189701.000	170871.000	150534.000	132483.500	140973.500	146387.500	173500.000	195200.500	168510.000	219881.000	205826.000	159274.000	162100.500	187868.500	115754.000	176824.000	156771.500	158318.000	159356.500	142631.500	166085.000	175609.500	202505.500	157444.000	184289.500	169387.500	140080.500	164153.500	183646.000	155158.500	164756.500	184394.500	214716.500	186226.000	192762.500	181872.500	137504.000	121598.000	208678.000	162688.500	165148.500	139424.500	146189.500	152983.500	173742.500	140871.000	176236.000	140644.000	174600.000	155963.000	161137.000	171340.000	155676.000	157975.500	171959.000	171370.500	162937.500	144929.000	163483.000	171452.500	179589.500	165425.500	153668.500	160115.500	166334.500	152165.000	169421.000	150406.500	122322.000	126464.000	136612.000	140959.000	150978.000	167513.000	131204.000	146949.000	207141.000	176728.000	172433.500	143321.500	132630.500	128479.500	153458.000	169873.500	167230.000	117330.500	146561.500	199605.500	162779.000	197982.000	135203.000	167487.000	158636.000	148273.000	169575.500	165059.000	164562.500	131255.500	188685.500	142290.000	146237.500	139384.500	169440.500	151627.000	201770.500	184884.500	189134.000	181252.500	148306.500	197728.000	206923.000	170153.500	174771.500	193695.000	134728.000	180819.000	149520.000	135027.500	164611.000	162627.000	167708.000	128718.500	135145.500	153897.000	142143.000	154517.500	192124.000	138109.000	149469.000	173946.000	156157.500	144586.500	154532.000	162879.500	145547.500	178939.000	169864.500	178429.500	132195.000	144001.000	187788.500	115619.500	155847.500	174559.000	178822.000	140926.000	144400.000	151780.500	169029.500	130444.500	169297.500	130792.000	117061.500	180087.500	177372.000	137733.500	152818.500	180107.000	134681.000	180836.500	171798.000	177561.000	159832.000	144341.500	195677.500	186384.500	149889.500	180768.500	129160.000	173856.500	151390.500	160062.000
154660.000	191897.000	148619.500	161021.000	183823.000	191683.500	135753.500	183738.000	175107.000	161582.000	194080.500	157528.000	134803.500	181622.500	177050.500	159368.500	122910.500	164329.500	168902.000	152766.500	181194.500	162182.000	182413.000	174312.500	203107.000	194905.500	233156.500	231488.500	193305.500	155161.500	194821.000	163008.500	140301.500	130669.000	205387.000	204719.500	184809.500	176560.000	163701.000	174504.500	161570.500	140843.500	149204.000	145210.500	170894.500	145714.500	133638.000	132892.500	202810.000	161228.000	180391.000	175839.000	178439.000	158736.000	143126.000	159971.500	159136.000	159045.000	169742.500	140677.500	146212.000	185065.500	153764.000	137062.500	139190.000	166712.000	149534.000	143076.000	195876.000	182827.000	205013.000	164760.500	222828.500	165416.000	163835.500	194800.500	109466.500	158145.000	148406.000	160270.000	134163.500	127595.000	126656.500	107839.000	109149.000	164152.000	168054.000	151391.000	162935.000	164338.000	132269.500	186222.000	113965.500	149266.000	168927.500	174454.500	121260.500	187005.000	158370.000	153905.500	157913.000	121727.000	159109.500	164431.500	194549.000	162900.500	180561.500	151953.500	173281.000	130974.500	147209.000	176526.500	153060.500	169466.000	138176.500	142233.500	168133.500	168701.500	149493.500	157878.500	163183.500	175577.000	145940.000	159969.000	199403.000	187758.500	183517.000	140137.500	158401.500	136187.000	136398.500	138815.500	180914.000	163742.000	153258.500	159895.000	176854.000	198011.500	215511.000	138416.000	146663.000	179481.000	121919.500	163802.500	148554.000	183535.000	152025.500	133308.500	132166.000	154629.000	129776.000	161335.000	151250.000	168184.000	145795.000	138948.000	136684.000	169721.500	172905.500	235454.500	226147.000	147607.500	170189.000	176709.000	152858.000	153372.000	127716.000	147332.500	143401.500	138713.500	191554.000	172913.000	179966.000	164785.500	155085.000	190876.000	152835.500	144429.500	167505.500	149418.500	174211.000	184181.500	157716.500	202584.000	143728.500	168295.000	166937.500	203736.000	153935.000	130159.000	165200.000	166122.500	153679.000	142440.000	157872.000	176569.500	162558.000	153890.000	144919.000	165211.000	155475.000	166941.500	178705.000	181705.500	199791.000	161299.000	164557.500	142694.500	131215.000	160473.000	150701.000	153492.000	174725.000	194678.500	168584.500	167302.000	168423.000	153082.500	145199.500	153683.500	165974.500	153135.500	147341.500	175720.500	176097.500	167469.000	168673.500	138398.000	149766.500	142033.500	172542.500	159774.500	208007.000	187592.000	151234.000	151482.500	194219.500	185485.500	251058.000	200906.000	151993.000	193415.000	156670.500	196574.000	164407.000	137130.500	165738.500	158155.000	190917.000	127677.500	154616.500	164390.000	187569.000	159242.500	182919.500	168881.000	153843.000	178133.500	128927.500	162904.500	167353.000	198525.000	175881.000	147872.000	142868.000	196754.500	145294.000	158481.000	174462.000	116606.500	158642.500	188676.000	172980.000	166166.500	155078.500	164330.500	154146.500	142315.000	221983.000	168832.500	145852.000	195692.000	170405.000	172606.000	189212.500	183409.000	125968.000	128825.500	158530.500	145066.500	157513.000	163042.500	161275.000	133094.000	144068.000	170900.500	162492.000	180588.500	199530.500	131769.000
170591.000	144019.000	177068.000	120802.000	120898.000	161369.500	156707.500	132107.500	188188.000	164357.000	155003.500	157452.000	191567.000	213135.000	187835.000	166786.000	134981.000	152017.500	191707.500	168827.500	151914.000	165864.500	174655.500	165107.000	231463.500	202451.500	237243.500	199526.500	147145.000	159187.500	142970.000	169654.000	175963.000	192606.000	208394.500	193319.500	160864.500	146989.000	189859.000	134777.500	164400.500	166443.000	168690.000	128742.000	156615.500	163896.000	152392.000	130216.000	202301.000	156608.000	151285.000	171219.500	128578.000	139373.500	139459.000	175532.000	108440.000	136824.000	192151.000	172678.000	161042.000	197642.500	158779.500	118050.000	188944.500	148892.500	154769.500	161326.500	120067.000	177298.500	121867.500	164476.500	194200.000	204000.500	197827.000	192565.000	153993.500	142453.000	174369.500	151109.500	170807.000	171918.500	163648.500	163443.500	180342.000	156059.000	164079.000	192709.500	126256.500	194004.500	132566.500	152729.500	153368.000	140323.000	160296.500	152354.500	162758.000	133308.000	166879.500	183262.500	146748.500	121549.500	155164.000	129019.500	124860.000	167825.500	170279.500	154798.000	137984.500	162301.000	154889.000	182118.000	172169.500	157584.000	149408.000	151104.000	131501.500	162358.000	134190.000	142308.000	155129.500	148831.500	149144.000	151928.000	217217.000	181250.000	142057.500	150988.500	188601.500	171674.000	138084.500	132503.000	158114.000	196702.500	154075.500	193418.500	181957.000	183613.500	194136.500	185307.000	163963.000	170069.500	104488.000	151725.000	152712.500	115107.500	179003.000	164146.500	145452.000	166611.000	162149.500	149847.000	174423.500	163770.500	120510.500	123138.500	178826.000	197593.500	221771.000	197510.500	208651.500	152580.000	191009.000	127677.000	191921.500	146093.000	143993.000	194205.500	148627.000	148259.000	184531.500	145691.000	184164.500	129537.500	177500.500	178303.500	161446.000	165728.500	185674.500	161475.000	171078.500	142546.500	185046.500	198645.500	108104.500	167691.500	124389.500	178544.000	170922.000	170894.500	150726.500	130755.000	143571.000	198989.500	176278.000	145162.000	162666.000	186245.500	177502.000	167376.500	165581.500	153913.500	170095.500	186508.500	185562.000	168903.000	160788.000	128027.000	123857.000	143996.500	146907.000	170661.000	184243.500	186478.000	166822.000	158127.500	153919.500	142380.500	142094.500	177707.500	167125.500	125316.500	160490.500	192852.500	112794.000	145610.000	168372.000	179009.000	122756.000	146713.500	151827.000	151630.000	163545.500	198026.500	182131.000	193723.500	169932.500	200575.000	220791.000	170384.500	181437.000	135334.000	183000.500	187636.500	194547.500	196966.500	155898.000	167411.500	135514.000	161762.000	169520.000	141504.500	182298.500	154430.000	144832.500	166159.000	130634.500	173627.000	161594.000	170259.000	122448.000	180845.500	170222.500	125938.500	189918.000	174927.500	159977.500	156020.000	178547.500	160882.000	130044.000	174808.500	162629.000	192285.000	156154.500	161103.000	163896.500	138323.000	149664.000	165446.500	140371.000	177108.000	170575.500	184021.500	185192.500	178148.500	146278.000	198270.500	172992.500	164437.500	154140.500	152671.000	152589.500	156775.500	149193.000	182510.000	149764.000	144686.500	164001.500	144125.500
189413.500	174070.500	170555.000	184799.500	142646.500	176761.500	189757.000	156696.500	148141.000	178214.000	160817.500	177213.000	193360.500	188008.000	194094.500	171242.000	120945.500	132301.000	184055.500	163513.000	185478.000	142623.000	155934.500	198079.500	210195.500	223081.000	231372.500	232999.000	170764.500	160106.500	165102.500	187306.000	195740.000	165137.500	151473.000	166098.500	154087.500	128261.500	187355.500	170143.000	170104.000	185807.000	155554.500	126028.500	138576.500	157558.500	167077.000	144194.500	171982.500	161025.500	186232.500	138827.000	178528.000	148446.000	145039.500	165636.500	153483.500	150771.500	135620.000	161434.500	135962.000	144742.500	152486.000	177204.000	135882.000	169699.000	213234.000	136673.000	193136.500	184031.500	161293.500	169939.000	172980.000	157958.000	172979.000	182486.000	173791.000	156943.500	150762.000	136928.000	148765.500	154490.000	136420.000	162330.000	178320.000	145955.000	141809.000	152990.000	158537.500	155072.000	139494.000	166609.500	159128.000	193776.500	156743.000	161438.000	167267.500	175518.500	172741.500	197352.500	141110.000	150497.000	170025.500	152917.000	125368.000	187473.500	197889.500	126266.500	176034.500	150932.500	151767.500	192938.000	118773.000	100099.500	157391.000	132536.500	146868.500	146484.500	146330.000	182762.500	146290.000	138626.000	171738.500	155425.500	166703.000	161066.000	152132.000	224343.500	179958.500	190702.500	157605.000	163866.500	160989.000	155387.500	183741.500	173568.500	195063.000	164155.000	147146.000	167372.500	180070.000	194972.000	149259.000	155657.500	176694.000	135839.500	161234.500	145283.000	159658.000	150762.500	148881.500	159047.000	151770.000	158374.000	115937.000	151325.000	196789.500	183450.500	276635.500	204342.500	166375.000	147566.000	196528.000	154156.500	161951.000	138018.000	153719.000	192914.500	180899.000	106765.000	195865.500	207112.000	162401.000	147120.000	125462.500	176372.000	164850.000	121482.000	162938.000	173674.500	205238.500	172345.000	180918.000	159988.000	149181.500	141120.000	143949.000	142321.000	192547.000	170875.500	107835.000	158796.500	125803.000	150425.000	153365.000	160034.500	157306.500	171448.000	135061.000	179901.500	201466.000	174510.500	215191.500	165779.000	190306.000	143076.500	155469.000	161117.500	144767.000	151475.000	124769.500	163333.500	199767.000	177564.000	173682.500	175689.000	134781.000	167275.500	135111.000	150198.500	192504.000	164297.000	155840.000	147290.500	171005.500	178100.500	199446.500	170089.500	156554.500	127500.000	140448.500	171111.000	133223.000	122664.000	161632.000	247092.500	187161.000	212361.000	178976.500	160682.000	168681.500	177151.000	144148.000	172854.500	174779.000	161744.500	153006.500	175713.000	140892.500	139358.000	153989.500	120234.500	149265.000	145043.500	162251.000	169310.500	163247.500	156344.000	122484.000	120289.500	140516.000	166452.500	143816.000	162032.500	114063.500	171893.000	142629.500	134767.500	174267.500	172610.000	127358.500	150156.500	141765.000	178921.500	161564.000	186357.000	137967.000	162490.000	204555.000	109958.500	134216.500	166845.000	134196.500	142040.500	190587.500	187678.500	132108.500	165022.000	158027.500	164889.500	144942.000	125412.500	164503.500	158992.500	168977.000	162813.000	146212.500	197248.500	189655.000	144114.500
194889.000	181455.000	128615.500	155306.500	166382.500	207844.000	176751.500	179340.500	180546.000	180675.000	174629.000	203795.000	126785.500	164541.500	193215.000	152962.500	160344.500	144976.000	149224.500	157948.500	174904.500	121495.500	164808.000	197533.000	230724.000	193158.500	212288.500	183965.000	182282.500	160865.500	174897.500	206387.000	182533.500	166523.000	211957.000	179015.500	164552.500	135823.000	166725.500	185070.000	166603.000	163231.000	141659.500	165867.000	140036.000	158329.500	144750.500	138556.000	171296.000	143135.000	128280.000	172316.500	177390.000	135513.000	137099.500	168358.000	139906.000	181294.000	148131.000	138483.500	157596.500	162573.000	132388.000	147328.000	149332.500	143213.500	205445.500	119871.500	192204.500	176122.500	154480.000	163450.000	155676.000	188463.500	169372.000	221807.500	188248.500	186381.500	163160.500	154252.000	153126.000	111097.000	145469.500	149569.500	155884.000	182442.000	134646.500	173465.000	160353.500	182889.000	136238.500	169613.500	141853.500	156521.000	161613.500	152554.500	151850.500	170533.500	155218.500	166595.500	177211.500	171594.500	160912.500	151585.500	155389.000	167396.000	124541.000	173681.000	187642.000	141571.500	153052.500	193444.000	150201.500	158336.000	130108.500	162376.500	151468.500	129618.000	112530.500	148677.500	154151.000	132842.500	137975.500	160773.500	136239.500	183482.000	146848.000	178076.500	196790.500	155358.000	172954.000	133201.000	149869.500	146119.500	156663.000	183602.000	201263.500	165165.000	152214.000	196535.000	211861.500	190372.000	161119.500	206828.000	194221.500	181008.500	174052.500	180303.000	153222.000	126288.500	157662.500	165281.000	178916.000	141073.500	122739.000	184647.000	187734.500	219351.500	240026.500	135158.500	174477.000	174158.500	168940.000	179002.000	148860.000	146286.500	176792.500	150558.500	142582.000	182462.000	156998.500	169166.500	141120.000	138247.000	182360.000	126993.000	142181.500	151245.500	167391.000	183179.500	205824.500	144684.000	145238.500	190365.500	169865.500	188764.000	169327.000	184901.500	148242.500	170491.500	174475.000	174791.000	149023.000	131529.500	131897.500	102604.500	166900.500	162024.000	179937.000	147994.500	213637.500	209118.500	162921.000	181220.500	229806.500	183052.000	174688.000	130215.500	125229.500	154887.000	158204.000	158385.000	153954.000	201287.000	160546.500	155601.000	157162.000	149205.000	140920.000	173522.000	158265.500	108138.000	164178.000	182364.500	152966.000	215193.500	194156.000	140358.500	143986.000	150894.000	189635.500	150130.000	141303.500	160466.500	190005.000	207040.000	251548.000	215982.500	214545.500	143327.500	158088.000	165647.000	159084.000	195922.500	184989.500	154075.500	132488.500	184578.500	172365.500	119715.000	169487.000	126908.000	172275.500	146019.000	171541.000	142852.000	151355.000	148138.500	162432.000	167400.500	205835.000	154932.500	157863.500	149847.500	148264.500	186519.500	170063.000	148779.500	157583.000	138336.500	111869.000	163398.000	166470.500	184589.000	165995.000	164976.000	162320.000	171706.500	163838.000	166011.000	135529.500	162228.000	189744.500	126950.000	171435.500	161969.500	201508.500	125203.000	170749.500	147387.000	150133.500	201865.000	151113.500	155234.500	171160.000	150422.500	168644.500	153728.000	128605.500	151357.500
215977.000	162090.500	154331.000	133647.500	134985.000	178113.500	156006.500	168486.500	146082.000	210959.500	218401.000	212477.000	195363.000	153583.500	160824.500	133730.000	135755.000	180633.500	148336.500	195011.500	155228.000	172601.000	170730.000	202290.000	208736.500	139592.000	212168.500	229391.000	188620.500	198756.500	215403.000	233850.500	196327.500	159101.500	166835.500	150272.500	134216.000	168663.000	129789.000	146599.000	150479.500	135442.500	167901.500	159502.000	133701.000	167652.000	174452.000	131825.000	161517.500	154671.000	147459.500	160066.000	177841.500	186941.500	161353.000	150629.000	148672.000	168851.500	150390.000	171599.000	165930.000	159498.000	159362.500	148725.500	146409.500	131365.500	189443.000	144740.000	204330.500	170638.500	148779.000	162716.500	176167.000	162855.500	190895.000	219253.500	217652.500	200052.500	157109.000	184579.000	147836.500	166284.500	154259.000	165224.000	200309.000	178921.000	152640.000	177788.500	136846.000	140304.500	128078.000	167792.500	146672.000	194040.000	162193.000	152300.000	151227.000	141998.500	121800.500	159264.500	118602.000	143131.500	170513.500	162789.000	162283.500	168128.500	148013.000	131520.500	164008.500	171189.500	147042.500	188911.000	164851.500	159983.500	161598.000	140764.500	112155.500	122445.000	141991.000	176240.500	167383.000	145391.000	126351.500	140878.500	128427.000	121920.500	184857.500	173903.500	214027.000	199742.500	144534.500	147297.500	177710.000	173604.000	170142.000	169043.500	173270.000	154804.000	154082.500	142050.500	186752.000	181422.000	202977.000	183908.500	170999.000	144630.500	149380.500	162077.500	126170.500	176153.000	156502.000	171764.000	168206.000	151149.500	141313.500	222439.000	239798.500	176614.500	201129.000	185760.000	143447.500	143338.000	162616.000	142051.000	150516.000	165154.500	155308.000	169612.000	167812.000	190630.000	165501.000	160966.000	176003.000	133452.000	183684.000	175857.500	165549.000	155722.500	120840.000	160861.500	170692.500	155035.000	161357.500	185334.000	123892.500	152422.000	136745.500	164031.000	203865.000	154271.000	156842.500	149152.000	193412.500	130213.500	157339.000	169657.000	178642.500	150595.500	176600.000	178280.000	226475.500	185802.000	187299.000	156449.500	177086.000	178973.000	179127.000	131995.500	158889.500	121500.000	158471.000	185849.500	147157.500	185471.500	162461.000	162737.500	137228.500	174890.500	149852.500	180388.000	189990.500	157046.500	129842.000	173787.500	153692.000	167013.000	206509.500	167967.000	154518.000	139845.500	153892.000	114133.500	166575.500	147817.000	175753.000	227736.500	215040.500	221176.000	217551.500	161882.500	147752.500	166710.500	132795.500	173948.000	185332.000	150562.500	148912.500	144911.000	160728.500	136934.000	149226.000	178574.000	163942.000	175587.000	170983.000	156428.500	165447.500	139768.500	119608.500	183197.000	147769.500	143220.500	158866.500	145902.500	134017.500	190963.000	136849.500	162413.500	181507.000	154465.000	120025.500	152230.500	165855.500	168104.000	162672.500	176045.000	159315.500	139230.500	168416.000	141354.500	171124.000	170374.000	152055.500	157511.500	201853.500	168940.000	166573.500	201087.500	180292.500	171121.500	154414.500	150630.000	174919.500	135526.000	154363.000	172286.000	166132.000	202659.000	187474.500	154763.500
175713.000	209733.000	137269.500	120785.000	132491.500	182567.500	175295.000	153378.000	174687.500	173409.000	176516.500	171137.000	147571.500	155896.500	175385.500	181845.000	161030.500	130582.500	156631.500	155855.500	197866.500	190609.500	216456.000	191331.500	179844.000	159092.000	174490.500	214397.000	213450.500	215835.500	209272.000	234896.500	222602.000	160631.500	141922.500	154234.000	185426.500	162053.000	133957.000	160649.000	159555.000	130221.000	166226.500	162840.500	171049.000	139141.500	134712.000	143822.000	159663.500	152710.000	146137.000	120117.500	145108.000	152802.000	142518.500	156137.500	115743.000	153505.500	182890.500	143877.500	166143.000	170468.500	143291.500	145228.000	171067.500	171984.000	156068.500	176891.000	188316.500	139697.500	183865.000	162743.000	172984.000	143111.000	154776.500	181847.500	214100.500	216938.500	186373.000	156996.000	179938.000	144856.000	156026.000	156864.500	186905.000	149273.000	160119.000	165819.000	170773.500	174439.500	163824.000	161093.500	153987.500	160274.500	190484.000	121839.500	164272.000	177588.500	158715.000	160303.000	166992.500	159259.000	164233.500	138231.000	163229.000	154120.000	160649.000	160521.000	162244.000	166502.000	161061.000	164833.000	163157.000	166371.000	169278.500	140998.500	144677.500	171295.500	139554.000	161788.000	154650.500	105414.500	115231.000	168895.000	149088.500	164512.500	111470.000	167434.500	229343.500	203501.000	185201.500	180277.500	170945.500	172929.000	142685.500	144939.500	158932.500	155336.500	146032.000	163133.500	147429.000	182005.500	186065.000	238467.000	187633.000	158352.000	145344.000	159864.500	135567.000	160094.000	143641.000	166558.000	195972.000	184701.500	159217.000	237640.500	197772.000	194634.000	129631.000	149281.500	109747.500	140058.000	114385.500	156482.000	146334.000	171160.000	156964.000	146548.500	180789.000	143469.000	186395.000	126220.500	136910.000	161850.000	172457.000	153515.500	164745.000	152113.000	168629.500	126334.500	137630.500	159546.500	179483.000	176185.500	121566.000	155885.000	132650.500	121865.000	170358.500	172722.500	131218.500	159048.500	122805.500	142833.500	142113.500	140081.500	168431.000	142376.000	189360.500	182053.000	195520.000	140773.500	154887.500	141012.000	194912.500	186649.500	130840.000	113241.000	160262.000	127117.500	155138.500	154550.500	187741.000	203569.500	167412.500	173103.500	129707.000	191093.500	199208.500	171127.500	178713.000	139009.500	160619.000	139205.000	154203.500	195210.000	221152.000	156313.500	164257.000	174120.000	160454.000	112205.000	178032.500	186791.500	201603.000	196830.500	187598.000	223217.000	241233.000	167486.000	136329.000	178771.000	115460.500	152343.500	168024.500	190756.000	157718.500	169278.000	172761.500	164269.000	155590.000	153359.000	153860.000	160240.000	142645.500	196650.000	145708.000	133239.000	129758.500	138408.500	149028.000	176422.000	188059.000	141288.500	149888.000	155743.500	147123.500	184563.000	151597.000	173401.000	131270.500	155412.500	168540.000	173555.000	177426.000	197806.500	187096.000	131083.500	141144.000	130302.000	158410.000	141171.000	161366.500	125211.500	147246.500	180545.000	157743.000	187593.000	149973.000	181996.000	183438.000	170419.000	194968.000	179410.000	176503.000	160918.000	136074.500	197436.500	126373.500	157772.000
227252.500	192327.500	168176.000	141845.500	189012.500	174868.000	169709.000	206639.000	182778.000	226749.000	195944.000	198258.500	155585.000	167549.500	167463.500	139748.500	161002.500	152097.500	165798.500	161097.500	213272.500	183002.000	189193.500	181595.500	197950.500	156987.000	151786.500	184570.500	206327.500	210684.500	196709.500	180843.000	186761.000	144604.500	176193.500	159802.000	135469.500	149611.000	167188.500	167917.500	164464.000	154385.500	128984.500	146076.500	179228.000	180839.500	104930.000	156362.000	215755.500	187020.000	140774.000	158405.000	144408.000	136668.000	146572.500	170441.500	135229.500	162702.500	196147.000	142477.000	149754.500	181884.500	129149.500	112782.500	151920.000	174761.500	161086.500	157400.000	200263.500	107445.000	159957.500	156623.000	179627.000	114409.500	159737.500	167940.500	169596.500	218913.500	200090.500	197896.500	186597.500	131215.000	134248.500	186802.000	160315.500	136518.500	140569.000	145243.500	174084.500	169243.500	134762.500	163796.000	174325.000	148811.000	146865.500	164397.000	174420.000	154109.000	162835.500	154207.000	157448.000	109366.000	159775.500	128953.500	152428.500	179918.500	216917.000	147264.000	147559.000	156985.500	178542.500	223445.500	140456.500	166611.500	115514.000	174342.500	91242.500	152298.500	165830.000	161474.000	138875.500	149932.500	165967.000	156870.500	128183.500	144762.500	168849.000	163062.000	209370.000	179863.000	192679.000	193023.000	167940.000	142866.000	131221.000	178649.000	158182.500	148681.000	175770.000	140436.500	140737.000	157476.000	173797.000	192423.000	194268.500	162825.500	179769.000	137454.500	102247.000	169588.000	134840.500	178870.500	192313.000	223400.000	169103.500	223027.000	179457.500	166002.500	145076.500	163997.500	161162.500	130755.500	169645.500	179024.000	178218.000	173700.500	190645.000	162059.500	140365.000	136802.000	141055.000	189583.500	150726.000	118193.500	167519.500	143202.500	141955.500	143373.500	175949.500	160015.000	165228.500	187971.500	157012.000	206570.000	134680.000	138124.500	164501.500	150137.000	155888.000	177179.000	167338.000	160029.500	123016.500	172276.500	126850.500	151431.000	167359.500	159766.500	234193.000	226614.000	162343.500	107100.500	163085.500	158707.500	161732.000	150803.500	177183.000	134942.000	146923.000	106348.000	112473.500	158483.000	162170.000	176893.500	177952.500	151562.500	156640.500	161635.500	160782.000	168436.500	150183.500	146171.500	115584.000	189691.500	184774.000	142471.500	221582.000	213334.000	147931.500	165849.000	162786.500	103696.000	218658.500	237246.500	193887.000	200629.000	193851.000	181794.500	230728.500	216330.500	180140.000	146272.000	159630.000	163856.500	182616.000	143666.500	177143.000	152251.500	148303.000	133637.500	137392.500	154449.500	147924.000	148719.500	159773.000	143181.500	121817.500	149573.000	139416.500	151402.000	156013.000	152772.500	148228.000	134855.500	145418.500	141039.500	170390.000	170931.000	178306.000	142169.500	169385.500	146882.500	166248.500	184262.000	162907.000	169397.000	168670.000	134660.500	177210.000	140365.500	157623.500	153976.500	146143.500	173349.000	146512.000	187206.500	166773.000	151335.500	189306.500	180047.500	175835.000	151076.500	149127.000	148886.000	179592.500	151859.500	138224.500	164846.000	160920.000	127144.500
173474.500	169289.000	199703.500	183670.000	175743.500	177452.000	171657.000	210171.500	220572.000	222138.000	148639.500	161230.500	115590.000	169814.000	168227.000	143955.500	146266.000	173157.500	188220.500	191797.500	189063.000	200513.000	175319.000	135661.500	196265.500	159122.000	170457.000	190620.500	217980.000	228806.000	225066.000	170487.000	168762.500	137464.000	170098.000	182245.500	173923.500	151721.500	137061.500	176532.000	185721.500	116445.000	163950.500	138360.000	108638.000	167212.500	158936.500	123757.000	177695.000	173782.500	137705.000	149972.000	162967.000	147349.500	178415.500	145499.500	113676.500	146464.500	180090.000	156582.500	127203.000	169292.500	154700.000	150655.000	142627.500	197204.000	177186.500	109980.000	194653.000	175663.500	143879.500	183887.000	167519.000	178093.000	159959.000	177123.500	136229.500	191340.000	171189.000	165216.500	196350.500	122006.000	146719.000	147902.000	137204.000	174839.000	142221.500	157241.500	144153.500	168973.000	124896.500	128758.500	137061.000	142415.000	143431.000	187919.500	155810.000	180092.000	152122.000	185498.000	146871.500	134574.000	151476.000	148101.500	169192.000	179063.000	168637.500	146663.000	151828.500	148265.000	171346.000	185790.500	130412.000	137345.000	153023.000	155666.000	127254.000	134449.000	150341.500	146512.500	152078.000	147250.000	149483.500	142901.500	160823.500	135690.000	133701.000	170364.500	199465.500	188592.500	184298.000	166647.500	144218.000	205764.000	191147.500	164675.000	155218.000	154888.500	161816.000	160252.500	128196.500	179170.500	150137.500	246793.000	207515.500	207249.500	141248.500	158132.000	132928.000	133758.000	170490.500	198394.000	208555.500	199400.500	163258.000	195582.000	158847.000	145291.000	158186.500	169362.500	139071.000	125808.000	169699.500	179633.000	148983.000	141798.500	150159.000	159971.000	183155.000	149259.500	172112.500	167241.000	143748.500	158647.500	141068.500	164685.000	160611.500	169928.000	155623.000	159709.000	181141.000	171997.500	197898.500	164784.500	149293.500	148232.500	155843.500	168608.000	175596.000	155655.000	155304.500	157732.000	159056.000	139412.500	146429.000	146881.500	153037.000	140842.500	211008.000	163930.500	216637.500	142510.500	168894.000	170430.500	183268.500	160564.500	140482.500	125487.000	151060.000	137497.000	155400.500	185182.500	189976.000	180498.500	177354.000	174439.500	161328.500	164386.500	118430.000	169786.500	141413.500	161954.500	165339.500	176093.500	161527.000	120877.000	225470.000	181861.500	192419.000	207829.000	173095.500	144420.500	190575.000	175686.500	152750.000	169396.500	174454.500	175105.000	224646.500	217496.500	197350.500	149274.000	172987.000	125306.000	200836.500	158163.500	170555.000	97322.500	144327.500	140542.000	160207.000	144356.000	136451.500	163389.000	166889.000	185847.000	142612.500	156881.000	141623.500	175521.500	176288.000	165682.000	156618.000	124756.500	156988.500	181816.500	108607.500	174959.500	171776.500	145435.000	160591.500	174304.500	136285.500	150414.500	171536.500	137854.500	178778.000	152797.500	190847.000	143374.000	127853.000	178753.500	128231.500	167617.500	148585.000	186314.500	128068.500	135191.500	189700.500	169849.000	192395.500	186386.000	156733.000	144457.500	164154.000	150533.000	146583.000	137631.500	124132.500	123065.500
145490.500	158342.000	162107.500	202326.500	199590.500	171945.000	224710.000	208561.500	200930.500	156407.000	160428.000	159050.000	159816.500	186542.000	158898.000	174960.000	136843.000	200766.500	150986.500	188950.000	233291.500	168268.000	141262.000	121302.500	187809.000	154957.000	176405.000	195230.000	177037.000	226937.500	219272.500	234617.000	170511.500	166362.500	168373.500	178592.000	155225.000	150034.000	133959.500	142472.000	163864.500	138547.000	151288.500	136809.500	136461.000	150815.500	132164.500	115643.500	168897.000	165275.500	146065.000	133956.000	133469.000	140329.500	163788.500	158096.500	119033.500	124554.000	164279.500	181563.500	160384.500	157907.000	157461.500	124902.000	153134.500	158167.500	184242.500	131076.500	161999.000	127377.000	150544.000	166247.500	165895.000	158171.000	118097.000	188801.500	159128.500	184328.500	178311.000	186817.000	186105.000	159264.500	180136.000	140139.500	150926.000	143708.000	141531.500	181865.000	162460.000	153328.500	171303.500	180907.000	174401.000	158734.500	160960.500	151267.500	136331.500	155138.000	163615.500	157220.000	156679.500	111705.500	150730.000	128066.000	159950.000	156267.500	153502.500	124445.500	130378.500	163456.000	164598.500	186564.000	168338.500	188729.500	151461.000	167504.500	155474.000	152997.500	105764.500	158708.500	127775.500	118275.000	140639.000	162318.500	139396.500	161471.000	145151.000	149464.000	179209.500	187929.000	165811.000	163372.500	179106.500	181126.000	172025.000	171342.500	156116.500	190663.500	138997.000	155465.500	148342.000	139163.000	147959.500	193083.000	204058.000	211594.500	182307.000	173571.000	181886.000	136308.500	178906.500	201731.500	225733.000	207485.500	156246.500	171087.500	170791.000	140045.000	148114.000	167512.500	130937.000	115283.500	154558.000	190454.500	156576.500	145367.500	144716.500	169463.500	176171.500	149061.000	179333.500	153317.000	161437.500	162800.500	178159.000	178099.500	168608.500	170098.000	156516.000	182184.500	174996.500	165685.000	159422.500	164160.500	129889.000	174746.000	182557.500	167981.500	195754.500	199995.500	165121.500	157950.000	130658.500	173623.500	157780.000	138419.500	174781.500	154707.000	144033.500	144732.000	160608.500	158952.500	175428.000	143858.000	179222.500	172065.500	167525.000	126666.000	175543.000	127270.000	179628.500	155168.500	184342.000	208283.500	181194.500	154971.500	175337.500	127668.500	141265.000	177872.000	144007.000	172292.000	146924.500	154574.500	155796.500	134511.500	168607.000	155528.000	176311.500	221852.500	212131.000	183512.500	181097.000	177902.000	143728.000	167722.000	163565.000	160658.500	177562.000	168008.000	228656.000	169714.500	133532.000	173554.000	147890.500	136708.000	155142.000	161777.500	139587.500	128583.000	154810.500	147788.500	153455.000	178728.500	185850.500	188799.000	169773.500	142225.500	119175.000	168909.500	129758.000	154275.500	170041.500	142675.500	181484.500	159862.500	130778.000	173092.500	161680.500	157621.000	149752.000	136377.500	142450.000	155054.000	156685.500	151131.000	175010.500	120083.500	177758.000	130146.500	155880.500	179891.000	153601.500	177935.500	148085.500	189150.000	174475.000	187439.000	171151.500	125075.000	139249.000	143065.000	146411.500	148824.000	163140.000	128820.000	163740.000	175423.500	190062.500	151798.000
159471.000	136898.000	156924.500	186540.500	216293.500	183441.000	216704.000	185576.000	174065.500	170338.000	184796.000	147447.000	142514.000	163182.000	164694.500	152014.500	146011.500	153181.500	180189.500	197135.000	199986.000	150436.000	179950.000	133052.000	204616.500	148839.500	199556.500	260996.500	187272.000	194382.500	187513.500	217832.000	195279.500	155559.000	158341.500	151136.000	141701.500	154398.000	175725.000	181904.000	191701.500	151303.000	130892.000	150859.500	157752.500	163013.000	151142.000	132354.500	186357.500	144403.500	167233.000	159344.500	146412.500	159432.500	136187.500	158361.000	168145.000	181851.500	185750.000	173594.500	154479.000	148281.500	152706.500	176613.000	128092.500	154141.500	185645.500	158654.000	185103.000	147872.000	153537.500	162488.000	146006.500	147613.000	168487.000	152714.000	131772.000	157504.500	190286.500	154061.000	206578.500	155909.000	183150.000	148468.500	135788.000	141940.000	142283.000	172557.500	159935.000	172588.500	142278.500	161460.500	152590.000	186744.000	173575.000	173103.500	151335.500	145888.500	165712.000	190747.000	144125.000	107065.500	180402.500	127618.500	184312.000	159352.000	174330.000	142602.500	156002.000	132599.000	169969.000	161092.500	183288.500	151372.500	183434.000	125924.000	149134.500	143334.500	139293.000	169966.000	128884.500	148864.500	131960.000	172332.000	122157.000	155889.000	144824.500	134365.500	182191.500	170404.500	163732.000	192462.000	189749.500	169317.500	173413.000	174970.500	177963.000	164879.500	139741.000	160094.500	109355.500	136814.000	121609.500	166645.000	181999.500	191449.500	188128.000	168653.500	183194.000	159699.000	211804.000	218059.000	226965.500	194079.500	138401.500	146760.000	156230.000	149828.000	143958.500	157486.500	164059.500	158393.500	146064.000	143062.000	165136.000	165853.000	168509.500	135351.500	145036.500	183402.500	189312.000	138403.500	148756.000	177440.500	147666.000	161202.000	145715.500	138297.500	179223.000	161512.000	176222.000	130733.500	180086.000	188643.500	174925.500	165903.000	175295.500	175691.500	194292.500	179454.500	170238.000	142842.000	136206.500	188608.000	153441.500	203760.000	190424.000	195106.500	141889.500	122001.500	173720.000	125927.500	153967.000	136086.500	118035.000	136821.000	158687.000	135927.500	165741.000	136549.500	129110.500	178882.000	173646.000	150010.000	174724.000	172105.000	141232.500	171843.000	121004.000	176397.000	150453.000	165806.000	183143.500	186897.000	165454.500	179421.000	160674.000	157781.500	165024.000	222482.000	190023.000	221787.500	191365.000	134113.500	122103.000	147974.000	177177.500	140921.500	155816.000	152935.000	204739.000	183579.500	188585.500	173384.500	160656.500	148559.500	144394.000	175223.000	176311.500	142076.000	174422.500	174471.000	144405.500	158271.500	175583.500	187089.000	129321.500	131588.500	124973.500	188980.000	171682.500	184008.500	154003.500	171000.500	160906.000	172025.500	117714.000	185135.500	142071.000	158159.500	148872.500	170164.500	151627.000	185576.000	149876.500	156821.000	174591.000	141942.000	201321.500	148518.000	130162.000	193854.500	132361.500	194666.500	162548.500	132724.500	172376.000	141585.000	163072.000	198875.500	178155.000	161037.000	188518.500	165134.500	163462.500	174249.500	160594.500	176839.000	198458.500	140925.000
174352.000	167258.500	192136.500	167499.000	190314.000	177823.500	199421.500	194106.500	174896.000	163665.000	166193.500	152405.500	167059.000	157890.000	172943.000	136473.000	168596.000	171510.000	194708.000	210982.500	197982.500	156767.500	118116.500	146242.500	186569.000	176081.000	228014.500	231827.000	160916.500	163980.000	199532.500	195499.500	210162.500	151101.000	162889.000	159501.000	160404.500	190606.000	180599.000	161264.500	178578.000	120554.000	141822.000	135469.000	134353.500	164832.500	153678.500	152662.000	161671.500	126052.500	163145.500	113967.000	182563.500	143385.000	182774.000	138000.000	167241.500	144028.500	140059.000	191924.000	113576.500	193659.000	155870.500	139277.000	164615.500	158150.000	141924.000	122671.500	157591.000	134052.000	142612.000	203846.000	181460.000	121348.500	146710.000	150868.000	144560.000	181299.500	138816.500	162992.000	203563.000	196026.500	152806.500	175864.000	153729.500	156254.500	167818.500	186655.500	137362.000	174396.500	137623.500	178818.500	146272.000	142876.500	168269.000	181311.500	156496.000	128443.000	148863.500	171737.000	141854.000	146962.500	137836.000	126838.000	185188.500	196169.000	153718.500	148687.000	148277.500	158592.500	199681.500	194393.000	160829.500	157399.500	175418.500	172642.000	124874.500	119665.500	156045.000	152899.000	181816.500	172681.500	155490.000	168036.000	149389.000	128334.500	147902.500	164143.000	163579.000	173383.500	133844.000	113806.500	210760.500	163838.000	177886.500	178033.000	157393.500	182077.500	153411.000	146685.500	137328.500	178303.500	140194.500	143970.000	169327.500	160096.000	171548.000	180652.000	189625.000	208554.000	192638.000	212149.000	199321.500	172689.500	129721.000	140556.000	199775.500	154655.000	120209.000	162507.500	158505.500	180200.500	174927.000	173379.000	128776.000	139530.000	145623.000	167066.000	143789.500	120066.000	170300.000	131363.500	116181.500	141528.000	142041.000	115410.500	156877.500	188652.000	168413.000	180575.000	197349.500	196223.500	154650.000	188023.000	146051.000	173401.500	174814.000	200489.500	176338.500	167788.500	180153.000	168517.000	171981.500	177472.000	183719.000	173554.500	164580.500	141668.500	138008.000	140665.500	206369.500	132134.500	143758.500	149876.000	188083.000	186347.000	119806.000	149536.000	132431.500	144695.000	183816.000	157253.000	212003.000	158584.000	158733.500	158724.500	198281.500	140966.500	143561.500	191926.500	171290.500	169372.000	170683.500	193487.500	145946.500	150737.500	173962.500	128852.000	187481.500	171674.500	214752.500	208325.500	170348.000	162299.500	133488.000	172674.500	174735.000	157904.500	167653.000	167165.500	182609.500	225788.000	203525.000	171895.500	183094.500	146474.000	180286.000	167184.000	166046.000	130674.000	161963.000	121702.500	161676.000	155237.000	157764.000	158783.500	168497.500	160509.000	131008.500	130217.000	159535.000	139378.500	181893.500	168534.500	129325.000	173038.500	141664.500	184852.000	168456.500	151335.500	137043.000	99205.500	158575.000	143174.000	170354.000	154571.000	155711.500	103856.000	178961.000	150917.000	150133.000	185832.000	178122.500	156047.000	176993.500	184077.000	159483.000	171389.000	156619.000	189439.000	191628.500	155078.500	166797.000	161551.500	169900.000	143022.000	161447.500	171094.500	158322.000	147529.500
163739.500	183734.000	158409.000	170435.500	214096.500	197106.000	184782.000	188280.500	150214.500	140037.500	129960.000	178939.000	131007.000	117830.000	159208.500	148221.500	174899.500	167456.000	198491.000	232838.000	173537.500	161471.000	162091.500	176660.000	219957.500	232712.500	218395.500	185743.000	168717.500	151247.500	184967.000	175171.500	182461.000	179110.500	202515.500	192307.500	161737.500	161599.500	151846.000	137505.000	159299.000	140967.000	148456.000	135795.500	157908.500	182144.000	185836.500	127915.000	162587.500	173124.000	148977.500	167253.000	153965.000	155144.500	170953.000	144362.000	140808.000	174933.500	160622.500	169764.000	166832.000	174454.000	160378.000	160485.500	159726.000	154595.000	180599.000	158799.000	141759.500	173229.500	144552.500	183798.000	190482.000	148659.500	163491.000	188578.500	128397.000	163025.000	169317.500	170360.500	193167.500	189466.500	166503.500	125142.000	145975.000	172578.500	126842.000	158150.000	166856.500	182875.500	162435.500	165683.500	107191.000	166790.000	150117.000	172859.000	146790.000	147851.500	134266.000	151937.000	162937.000	123689.500	104125.000	154491.000	137822.500	152226.500	168043.500	139893.000	162991.500	161744.500	160376.500	163529.500	160608.000	195631.500	135850.500	141147.000	150211.000	169678.500	139724.500	139717.000	132194.500	112448.500	153201.000	168727.000	147964.500	186864.000	140730.000	183524.500	153361.500	156444.500	176246.500	152352.500	155634.000	181772.000	185786.000	185399.000	191670.000	157888.000	179874.500	177746.500	156229.000	158520.500	144843.500	162094.500	161159.500	159361.000	163563.500	177649.500	202867.500	222477.500	204923.500	183462.500	179157.500	151702.000	116431.000	198079.500	150884.500	123321.000	157616.500	173761.000	160570.000	125581.000	148755.500	204432.500	162153.500	167570.500	182991.500	185694.500	179354.500	129785.000	187858.500	189555.500	181662.500	165735.500	195644.000	149126.000	165051.500	131046.500	157353.500	147759.500	180766.500	141187.000	164249.000	195297.000	116692.500	175262.000	164932.500	176476.000	151090.000	176034.000	174406.500	173948.000	145794.000	219521.000	216947.000	137962.000	199739.500	163111.500	161408.500	163145.000	220239.500	126783.000	163409.500	139996.000	162654.000	171365.000	147280.500	137596.500	154458.500	132414.500	158582.500	140441.500	178222.000	210679.500	194296.500	180711.000	202353.000	164239.500	137274.000	164941.500	150411.500	176040.000	128866.500	216543.000	145928.500	173860.000	170925.500	136714.000	187741.500	209170.000	215217.500	199510.500	177399.500	167918.000	144472.500	142223.500	176929.000	136829.500	162881.500	158027.500	203088.000	197683.000	211906.000	223539.000	233406.000	150902.000	185466.000	162599.000	132691.500	179305.500	155393.000	164916.500	172943.000	156342.000	162921.000	152319.500	151004.000	183524.000	143958.500	176210.500	160378.500	189230.500	187724.500	177260.500	173348.500	148373.500	167807.500	150771.000	144717.000	192334.000	147566.500	150544.500	165723.000	175393.500	177212.500	157904.500	147894.500	137204.000	215933.500	141687.500	150322.000	185556.500	148517.500	153811.500	153731.500	189158.500	148742.500	156197.500	197739.500	153217.500	189341.500	157014.500	147402.000	156918.500	164995.500	127994.500	124241.500	161985.500	170421.000	146147.000
189689.500	157117.000	181668.000	179737.000	175072.000	184471.000	207201.000	185491.500	213992.000	166937.500	154786.000	136940.000	182960.000	153769.000	152384.000	162400.000	186355.000	187898.000	172954.500	177388.000	149075.000	159758.000	191702.500	177021.000	172379.500	168624.500	217275.500	139667.000	178564.500	163878.000	201199.000	158938.500	195009.500	160503.000	227570.000	209539.500	175978.000	166930.000	154647.000	159462.000	148473.500	152987.000	150249.000	152006.500	153796.500	151520.000	148174.000	113290.500	184830.000	200944.500	191982.500	180157.000	145426.000	135426.000	160613.500	164486.500	152255.500	178421.000	174810.500	197296.500	147974.500	162056.000	168908.500	141553.000	128200.000	189451.500	188290.000	171468.000	190849.000	161702.000	182430.500	148152.500	164502.500	149780.500	189265.500	174227.000	156076.500	150417.000	154711.000	151026.500	198178.000	173143.500	183303.000	163511.000	168403.500	137405.000	136902.500	174675.000	122692.000	167757.000	120041.500	167740.500	98524.500	180813.500	167504.000	181509.000	136106.000	135836.500	130360.500	159631.000	136061.500	132116.000	166334.000	167194.000	152329.000	178971.000	162626.000	155440.000	133399.500	158255.000	145884.500	211251.500	149938.500	156224.500	128211.500	169443.500	149765.500	161410.500	160657.000	170251.500	126895.000	121039.500	136202.500	146539.000	176659.000	147423.000	154982.000	109482.000	177471.500	168709.000	171780.500	118605.000	156614.000	193066.000	137136.500	173038.500	139992.000	167101.000	189031.500	145571.500	161227.500	131008.000	136922.000	161018.500	166431.000	175068.500	180194.000	195359.000	205662.000	216039.000	219475.500	195470.500	167709.500	98767.500	96638.500	141655.000	149327.500	141533.000	162821.500	154167.000	167733.500	145304.000	129826.000	181533.000	128467.500	167803.000	171972.000	165224.000	161570.500	162026.500	133536.500	166625.000	153626.000	161372.000	179124.000	151947.500	125170.500	147935.500	188087.000	145129.500	148589.500	167800.000	157691.000	163018.500	163252.000	135876.000	142918.500	170508.500	164232.500	166021.000	146042.000	177637.000	149860.500	248311.500	194615.000	157953.000	144736.500	149077.500	166109.000	194973.000	228653.500	171630.500	136162.500	135488.500	145361.500	161604.500	137735.000	142296.000	146006.000	126844.000	184257.000	130423.500	185786.000	175902.000	159810.000	146383.000	133664.500	173004.000	130560.000	150612.000	156441.500	140513.500	150191.500	158577.000	159274.000	167286.000	189622.000	187099.000	171879.500	180989.000	156419.500	187230.000	214775.000	204863.500	162218.000	160365.500	152715.500	132730.500	176223.500	134519.500	185070.000	187728.500	199195.500	210486.500	216337.000	186560.000	170229.000	137298.500	177191.000	142877.000	170405.500	168957.000	146195.500	114532.000	166818.000	125664.000	175488.500	145010.000	140907.000	105514.000	145314.000	166490.500	154186.500	169835.500	132810.000	173409.000	124699.500	169449.500	168828.500	128122.500	144078.500	180698.500	172863.000	171369.000	168774.000	132971.500	171132.500	126127.000	182554.500	157277.000	158217.500	153192.500	153234.000	149850.000	183905.500	177084.500	168657.500	149110.000	169414.000	197629.000	177751.500	136238.500	192909.000	156150.000	174441.500	175009.000	152067.500	199431.500	157301.500	168968.500
204574.500	184866.500	194906.500	186328.000	152094.000	131547.500	154372.500	190835.500	181749.500	200000.000	171401.500	162891.000	141037.000	165871.000	156891.000	173343.000	154701.500	171572.000	162810.000	169900.500	156437.500	138073.000	204942.000	213852.000	208645.500	197042.500	198080.000	129871.000	159000.000	182740.000	180976.500	171199.500	160510.000	165511.000	211052.000	226802.500	151466.000	139547.500	147343.000	161759.500	174792.000	129588.500	154277.500	172310.000	168452.500	153509.500	169894.000	97131.500	189696.000	155977.500	133366.000	167393.500	180475.500	128138.500	150119.000	137776.500	126766.000	187867.500	180191.000	157167.500	139598.000	140987.500	142731.000	154695.500	143326.000	162705.000	170006.000	164735.500	164621.500	175587.500	169673.500	140238.000	161717.000	108410.500	129257.000	160925.000	150176.500	177827.000	138981.000	134824.500	146705.500	124725.000	160681.000	220196.500	228672.500	238132.500	169578.000	145263.000	168004.500	160569.500	136204.000	198042.500	146697.000	163481.000	176916.500	202944.000	157808.000	163504.000	148546.000	184550.500	154816.500	165306.000	143468.000	153876.000	136301.000	149915.000	204272.000	152136.500	144997.000	157937.000	175872.500	169737.500	188833.000	156845.500	150652.000	105986.000	114783.000	153069.000	168822.500	140869.000	171089.000	116556.500	147968.500	136031.000	134588.000	139188.500	158174.500	148432.500	143163.500	153905.500	148691.500	163305.000	148619.000	150429.500	150905.500	166193.500	164461.000	169751.500	160930.000	129516.000	114578.000	150435.000	148373.500	165713.500	146216.000	158741.000	179738.500	205469.000	209471.500	211836.000	214996.500	173872.500	142527.000	174276.500	134217.000	162794.000	174571.000	144460.000	141885.000	138367.500	148690.000	162769.000	147451.000	184473.500	182259.500	131882.500	162082.000	170113.000	139378.000	173827.000	175228.500	164495.000	172841.500	140902.000	190582.000	178384.000	169146.500	153706.500	157917.500	148982.000	188523.500	153171.500	175299.000	175209.500	128663.000	157048.500	147421.000	153399.500	174414.000	164206.500	140384.500	193524.500	170028.500	207748.500	171370.500	144106.000	173252.500	161193.500	150936.000	217965.000	204622.500	150357.000	171615.500	131975.500	176791.000	167696.000	169229.000	149790.000	123632.500	128277.000	129471.500	180600.500	195663.500	180976.000	173669.500	189485.000	129191.000	143609.500	179130.500	146452.500	138739.500	143069.000	137189.000	173285.000	172324.500	140358.000	207996.000	184992.500	179566.000	195332.000	168459.500	150234.500	182167.500	200328.000	164884.500	166209.000	124707.000	149543.000	173763.000	152882.500	164716.500	189746.500	160434.500	224533.500	225176.000	232466.500	186608.000	183756.500	139329.500	171970.500	146043.500	136930.500	162222.000	172261.000	166633.000	163136.000	131787.000	139276.500	143522.000	156465.000	142830.000	177707.500	182299.500	162705.500	171232.000	209398.500	165835.000	147324.500	182038.500	156040.500	182136.500	169381.000	158897.500	151635.000	165764.500	126312.000	126691.500	115977.500	198884.500	145975.500	124706.000	211191.500	127197.500	188049.500	182431.000	202386.000	155810.500	181197.500	169225.000	156692.000	158376.500	173398.500	176916.500	163549.500	146568.000	186679.500	143747.500	194216.000	163876.500	130917.000
163976.500	191026.500	190825.500	163522.000	152897.000	171306.000	139253.000	166796.500	235393.500	223329.000	164461.500	166713.000	149109.500	167635.000	206592.000	171405.000	159563.000	137567.500	185831.000	161826.000	178502.000	179581.500	231929.500	199653.000	206626.500	142290.500	193945.000	163275.500	150935.000	168750.500	192292.000	157601.500	176965.000	146726.000	214153.500	227478.000	177976.500	199653.000	180880.000	129459.000	153704.000	174980.000	163337.500	125776.000	157687.000	147291.500	143753.500	132411.500	215248.500	171192.500	154860.000	154762.000	186023.000	125234.000	164238.000	158894.000	126245.000	171029.000	194481.000	161457.500	158297.000	149386.500	136909.000	116644.000	127728.000	146259.000	181511.500	135219.000	182483.500	148435.000	146279.500	175270.000	183754.500	136881.000	179221.500	163648.500	140063.000	132310.500	176357.000	145648.500	163282.500	122237.500	204087.000	172455.500	230420.000	194199.000	170782.500	194002.000	170411.500	136479.000	133357.500	155949.500	161104.500	164814.500	197148.000	160172.500	141590.500	145565.000	142226.500	134901.500	149280.000	124636.500	137024.000	160777.500	156048.500	177411.000	177257.000	140685.000	163108.000	132072.500	174611.000	196998.500	174642.500	173131.500	149256.500	143123.000	156483.500	155708.500	135231.000	147765.500	181652.000	111560.500	130899.500	139587.500	150450.500	117331.500	118377.000	175385.500	175801.500	167240.000	120377.000	135405.500	186678.000	168656.000	158645.000	165482.500	140082.000	184911.500	144683.500	158419.000	173862.000	166976.000	154409.500	146189.000	174451.500	172951.000	172057.000	200346.000	179128.000	197407.000	227237.500	191956.000	191636.000	149550.000	139187.500	153928.500	177049.500	139652.000	124622.000	157547.000	151737.500	145513.000	165688.500	151920.500	149054.500	156899.000	146722.500	128986.000	129571.000	158505.500	198474.000	192202.500	182304.000	152293.000	182142.500	157716.500	168367.500	187414.500	151315.500	197484.500	176500.000	159299.000	152670.500	169722.000	127079.500	161547.500	142205.000	148665.500	180980.500	154153.000	141656.500	186968.000	131383.000	170301.500	168637.500	137448.500	190679.500	167407.000	197181.000	214233.500	189212.000	104379.000	154024.500	171332.000	202030.000	154757.000	154657.500	101976.000	141249.000	146062.000	157542.000	162795.000	179504.000	156973.000	201303.500	188777.000	173619.500	161004.000	153694.000	137043.500	158264.000	165539.000	167802.000	174129.500	156039.500	130757.500	222242.500	198365.000	174116.500	112909.500	174037.000	153644.500	150902.500	194551.500	187300.500	205258.500	138123.000	172173.500	168805.500	128617.000	157607.500	166290.500	138384.500	208307.500	213095.500	232665.000	174069.500	164542.000	169148.000	145406.000	152881.500	160814.000	141348.000	168867.500	197882.000	150908.000	177012.000	175976.500	133732.000	127724.000	141399.500	167045.000	171063.500	142194.500	187910.000	193223.500	163299.500	137906.000	156596.500	137549.000	163528.000	143855.000	154843.500	156267.500	159095.500	172078.500	155732.500	140396.500	177281.500	176065.000	137957.500	176354.000	138792.500	141685.000	145682.500	167048.000	189264.000	111875.000	181278.500	147991.500	156072.000	161974.500	184890.500	126731.500	163366.500	189839.000	119243.500	165904.000	144994.500	123245.500
178664.000	235638.500	155200.000	141857.500	170479.500	180191.000	186108.500	210049.500	192739.500	230869.500	169912.000	159380.000	206039.500	183121.000	187851.500	198724.000	154075.000	163213.500	157613.500	167689.000	139101.000	193574.000	212896.000	187214.500	176852.500	126543.500	180395.500	156523.000	156522.500	130900.000	185336.000	201410.000	160516.500	138670.500	165780.500	196209.000	215581.000	157413.500	188403.000	128424.000	160297.000	160088.500	160618.500	172706.000	75972.000	170380.000	141383.000	105147.000	175754.000	137785.000	108520.500	158468.500	161643.000	125358.500	160890.000	180161.000	126239.500	186351.500	178744.500	157938.500	121558.500	141151.500	133823.500	138746.500	166838.000	189912.000	169082.000	133765.500	177898.000	161237.500	188571.000	158220.500	175632.000	99556.000	151197.000	155065.000	138195.000	196722.500	161278.000	166851.500	191764.000	122042.000	128576.500	162661.500	202217.500	168156.000	220119.000	170264.000	164004.500	200660.500	170857.000	204435.000	162952.000	203397.000	144262.000	166113.000	143970.000	158568.000	162657.000	157924.500	116128.500	116911.000	137883.000	165839.500	143260.500	184332.000	179926.500	140822.500	143340.500	173566.500	151650.000	234801.000	124511.000	156734.000	146559.500	135828.000	172999.000	165228.500	132427.000	168243.500	156219.000	163766.000	129263.500	135761.500	170647.000	148947.500	174114.000	137914.500	151733.500	157231.000	146823.000	125939.000	212307.000	189502.500	146322.000	186303.500	162744.500	179839.000	151271.000	188689.500	172239.500	148991.000	129588.500	144568.000	150419.000	179632.500	207743.500	182054.500	165363.500	169263.500	206205.500	181186.000	197586.500	159679.000	136373.500	177549.500	155091.500	146447.500	163883.500	157526.000	150415.500	133368.000	143220.500	165093.500	186990.000	168922.500	183120.500	121060.500	143605.000	170099.500	150840.000	151661.000	190191.000	122549.500	146948.000	164135.000	124053.500	141504.000	194515.500	131970.000	156378.500	153462.500	172179.500	206777.000	163309.000	162096.500	157833.000	184035.500	188895.500	123930.500	168779.000	229916.500	149521.500	192307.000	133940.000	116082.000	151079.000	186528.500	186400.500	162594.500	174812.000	131133.500	138929.000	138362.500	177728.500	150461.500	134703.500	168224.000	160381.000	122837.000	156260.000	172382.500	181432.000	168139.500	194614.000	159071.000	150654.000	170011.000	167372.000	177748.000	220844.000	164836.000	166759.500	184556.500	158275.500	152236.500	217746.500	180420.000	147005.500	170923.500	162529.000	152850.000	136550.000	175431.000	162281.500	211184.000	187753.000	144501.000	198168.500	141546.000	167222.500	161484.500	175444.000	188887.500	185652.000	182860.000	205163.500	222748.500	175684.500	161600.500	163523.500	140455.500	163004.000	175796.500	156194.000	170984.000	161643.000	123789.000	128644.500	156177.500	147496.500	165958.000	144587.000	179376.000	132743.000	193416.000	184941.500	162739.500	171089.500	152199.000	140061.500	171495.500	156230.500	162303.500	155154.500	135825.500	146304.000	119443.000	183587.000	164176.000	170986.500	140922.500	170423.500	176238.500	169513.500	212624.000	167525.000	186390.000	181283.000	142751.500	170038.500	159155.000	150013.000	167419.000	155620.000	149640.000	139391.500	179189.500	181726.000	135168.500
172437.000	167667.000	172220.500	144478.000	145283.000	179131.500	186663.500	170739.000	177187.000	246957.500	215247.000	177137.000	140967.500	157783.000	204206.000	190654.000	150392.500	166733.500	153420.000	197240.500	173702.500	115431.000	176915.500	145164.500	170284.500	154282.000	191145.000	192393.000	182284.500	152049.000	146049.500	177960.500	180046.000	134290.000	182954.000	176204.000	172971.500	198957.500	201683.000	172188.000	156084.500	162459.500	197191.500	160105.000	130093.500	180787.000	203292.000	154083.500	185525.000	135818.000	137491.500	147833.000	159208.000	144713.500	135495.500	143624.000	130856.000	133299.000	184380.000	151001.000	162080.500	149575.000	166017.000	161930.000	162521.000	172425.000	179602.000	166517.500	169788.000	152461.000	165534.000	163107.000	180222.000	148463.500	121481.000	129116.500	173203.500	157927.000	160304.000	122001.500	218875.500	125106.000	173174.500	162220.000	201705.000	224618.000	200426.500	183638.500	181404.500	129590.500	126834.000	168094.000	165489.500	142522.500	150334.000	145223.500	126028.000	159474.000	161964.500	185477.000	171886.500	160869.500	156281.000	147944.000	131924.500	185919.000	181868.500	162502.500	192248.500	137534.500	148504.000	155234.500	168173.000	141436.500	163467.500	141084.000	130914.500	151046.500	169243.000	130563.000	167843.000	141887.000	132970.500	165117.500	184797.500	130541.500	168545.500	121653.500	179667.500	151598.500	106280.000	156475.500	188902.500	163502.500	177609.000	168725.500	183947.500	168168.000	165136.500	145361.500	147765.500	166221.500	119383.500	175520.000	184028.000	174716.000	205656.000	174770.500	158079.500	167711.500	180566.000	172521.000	181245.500	193377.000	104056.500	201181.500	190883.500	145627.500	156415.000	158211.000	202452.000	155918.000	176405.500	166644.500	142619.500	158166.500	168534.500	142236.000	173450.000	162064.500	198910.500	180726.000	188534.000	136784.000	146121.500	185784.500	150300.500	158342.500	169881.500	138519.000	187175.000	133864.500	165737.000	176080.500	128674.000	150579.000	170381.500	173565.500	204112.500	216195.500	177955.500	223846.000	160628.000	153224.000	164304.500	152208.000	187568.000	147273.500	207772.000	156866.000	170082.000	184190.500	161741.500	142657.500	202376.500	109776.000	130738.500	132913.500	150761.000	136503.000	141303.500	155936.000	127305.500	173663.500	140926.000	184219.000	163148.500	155505.500	185642.500	180696.000	148228.500	135452.000	167132.000	186576.000	155645.000	197263.000	231846.500	158681.000	141831.000	169536.000	167392.000	145962.000	137599.000	165141.000	164812.500	194834.500	202843.000	195017.000	190112.500	145863.500	160313.000	160377.500	152883.500	163325.000	188910.500	199710.000	190829.000	206851.000	190962.000	161466.000	175837.000	162754.000	163295.500	162088.500	182354.500	173934.500	138789.500	150128.000	151222.000	150472.500	119590.000	174908.500	163085.000	137604.000	147811.000	142789.000	163437.500	158335.000	176794.000	154996.500	142425.500	166116.500	159935.000	173005.000	164802.000	133243.000	160306.000	166426.000	211918.000	164207.500	145364.000	188247.500	122139.000	146922.000	185782.000	169444.500	146555.000	145487.500	180494.500	164225.500	183000.500	142921.500	181607.500	174110.000	151505.500	148722.500	151691.500	166245.500	146107.500	145965.000
223288.500	144669.000	125389.000	149787.500	133721.000	158938.000	205653.500	181713.000	142533.000	188208.000	183773.500	226529.500	200823.500	191966.500	167409.500	179092.500	139271.000	168100.000	212313.000	160394.000	127151.500	137821.500	177774.500	130333.000	189479.500	164303.500	158403.500	151569.000	182943.500	141119.500	193385.000	145163.500	151773.500	164472.500	176135.500	171053.000	169999.000	178711.000	215038.500	188552.000	218064.500	131559.000	134445.500	152733.500	183030.000	148139.000	182972.000	149649.000	178749.500	157174.000	117505.000	208843.000	171747.500	138859.000	144811.000	180286.000	172334.000	167919.000	170357.500	173738.000	173148.500	170570.000	133054.500	116626.500	148223.500	172067.000	169950.000	144396.500	168648.000	124283.500	167951.000	165807.500	154571.500	123306.500	174790.000	161229.000	151465.500	171810.000	179449.500	174008.000	159485.500	153499.000	128834.000	130192.000	193973.500	210266.500	205601.500	240824.000	198157.500	169449.500	150742.500	182903.500	138540.500	116038.000	179886.000	187267.000	147575.000	147873.000	172325.500	168692.000	165043.500	128243.500	132400.000	128939.500	143644.000	149769.000	163335.000	147658.000	120961.500	120659.500	164741.500	211923.000	181961.500	140743.500	141760.500	137877.000	155234.000	161839.000	162856.000	186696.500	154972.500	144810.500	142538.000	179872.000	124905.000	117338.000	158171.000	121369.000	155139.500	185602.000	136908.500	168679.000	160441.000	176359.000	168781.000	154970.000	172802.000	153486.500	149242.500	155834.000	131965.000	172637.500	145506.500	193900.000	191934.500	199863.000	212846.500	145848.000	181490.000	182981.500	153721.500	171680.500	220588.000	206165.500	159488.000	177557.500	167662.500	142653.000	158290.000	141649.500	187589.000	145549.500	141651.500	169599.500	170584.500	136644.500	183591.500	133147.000	185882.000	147957.000	176112.000	151584.000	139654.500	143105.000	161002.000	139481.000	188634.500	143380.000	161049.000	170423.000	188018.000	194702.500	189991.000	181656.000	164095.500	187464.000	162527.000	217127.000	192129.000	198771.500	170049.000	176277.000	149078.000	188227.000	135954.500	166879.000	198474.000	225516.000	165812.500	138339.500	129931.500	204110.500	151031.500	133110.000	183449.500	191939.000	186236.500	160379.000	158148.500	102579.000	159002.500	141428.000	195093.500	186346.500	162269.000	188329.000	136138.500	225307.500	146031.500	152222.000	172111.500	178123.000	153314.500	192247.500	170137.000	236192.500	222521.500	166849.500	126488.000	150614.000	187257.000	160374.000	121359.000	176834.500	158725.000	203297.500	189603.500	179400.500	200187.000	169672.000	206772.500	183133.000	137935.500	188767.500	187083.500	140327.500	196416.500	192061.000	184546.000	215672.500	183101.500	174381.000	159456.500	153971.500	161036.500	154054.000	138162.000	169321.000	134447.000	195537.500	144259.500	143646.000	144179.000	141933.000	140364.500	154266.000	142577.500	134792.500	189956.500	125311.500	145476.000	161746.000	191721.000	155050.000	144629.500	185801.000	167702.000	115297.500	142755.500	136707.000	169958.000	162089.000	143036.500	135209.500	156764.500	177937.500	152580.500	107215.500	175735.500	178217.000	174391.000	157063.500	178085.500	174637.500	157869.500	148263.000	127372.000	188585.000	165615.500	118649.500
216921.500	145582.000	152075.500	130118.000	137392.500	202977.000	150020.000	176541.500	140289.500	178833.500	188873.000	206523.000	173667.500	209101.000	186118.500	139940.500	169572.000	188162.500	161037.000	171670.500	188602.500	154414.500	146161.000	136491.000	170400.500	134912.500	175880.500	153863.000	161788.000	163811.500	128868.000	150129.000	180609.500	135853.500	181713.500	173294.500	167148.500	197773.500	230135.500	210165.500	179670.500	177002.000	145271.000	146417.500	140424.000	165664.500	168572.500	140679.000	185385.000	183393.000	173707.500	137808.000	167988.500	165017.000	140044.500	146857.000	134391.500	181576.500	115212.000	145179.500	135636.000	150084.000	137333.500	146215.000	169671.500	150210.500	156769.000	169261.000	190124.500	144726.000	171956.000	159026.000	164685.000	164098.500	172987.500	177121.000	169179.500	171575.000	160305.000	176236.500	173077.000	163539.000	134859.000	149357.500	90090.000	204002.500	186915.000	169434.000	212106.500	185883.500	161382.500	155361.000	140450.500	149761.000	159598.000	175525.000	126424.500	155718.500	168684.000	161321.000	154400.500	136880.000	171543.500	133678.000	138635.500	139282.000	164591.500	211999.500	187490.000	161423.500	140126.500	184563.000	151767.000	166011.500	166204.000	136435.500	147327.000	167411.500	179946.000	165034.500	146452.000	157283.000	143287.000	191718.000	158884.500	134794.000	175608.000	157680.500	194454.500	176970.000	143086.000	124274.000	159147.500	159263.000	158549.500	191603.000	155263.500	181081.000	146413.500	154086.500	118832.000	172019.000	160274.000	196970.500	226716.000	174816.500	217996.500	161765.500	165626.000	164165.000	134729.000	169212.000	235004.000	176666.500	130872.000	173574.000	148063.500	164149.500	151834.000	161835.000	201675.500	125924.500	156987.000	170292.500	164769.500	164791.000	154572.000	154627.500	164039.000	132128.000	184428.000	173652.000	178965.500	129431.500	184539.000	137586.500	144614.000	149779.000	186483.500	131132.500	158236.000	162851.000	186924.500	188893.500	169840.000	165348.500	157908.500	199746.500	249926.000	228269.000	153622.000	195443.000	142070.500	185588.500	180050.000	177492.000	190539.500	156623.000	158207.500	173157.500	195729.500	188234.000	160000.500	121128.000	129847.000	150970.000	151250.500	149010.500	169182.000	131126.500	103629.000	151399.000	168888.500	167346.000	152945.000	151696.500	173706.500	169603.500	155677.000	179394.500	181893.000	157380.500	163653.500	179670.000	222245.000	207475.500	210328.000	139952.000	118534.500	179372.000	166424.000	154362.000	127900.000	149213.500	157508.000	203521.500	163872.500	207186.500	205246.500	180457.500	151240.000	162889.000	127354.000	171283.500	177113.000	175927.000	195465.500	180497.000	188540.500	184348.500	228551.000	186026.000	122890.000	167077.000	159233.000	157320.000	131146.500	146572.000	138442.500	148993.000	144367.500	171963.000	165855.000	133060.500	136229.500	184819.000	130365.500	119058.500	169931.000	181635.500	128896.500	149857.500	174321.000	149244.000	163901.500	186592.000	163141.000	140722.500	150103.000	160370.500	175192.500	189098.500	140590.500	175801.500	161953.000	190180.000	176938.000	141007.000	170593.000	191571.500	145946.500	121826.500	202793.500	133415.500	146446.000	152303.000	134530.500	161377.000	163246.000	101186.000
151679.500	173199.500	140365.500	148214.000	149301.500	167368.500	167133.500	186022.500	160992.500	178507.000	134694.000	208774.500	173884.000	178778.000	208828.500	171617.000	120581.000	168142.500	187463.500	156500.500	178853.000	122824.000	165034.500	158810.000	182810.000	189238.000	192802.500	170675.500	138949.500	179798.000	201894.500	126759.500	150234.500	162771.500	150863.000	129938.000	149618.500	165070.000	206245.000	180394.500	225303.000	158610.000	156782.000	151604.500	131488.500	109270.500	157594.000	111579.500	164777.500	150967.500	144537.000	141282.500	111438.500	122536.500	151986.500	129009.500	158003.000	148150.500	154134.000	146158.000	145448.000	190882.500	164190.000	138550.500	144059.000	155772.000	187918.500	143585.000	182500.000	180074.000	183835.000	159922.500	223299.500	123120.500	137091.500	153385.000	138155.500	143198.000	147257.500	146146.000	135182.500	143076.000	148246.000	150012.000	147366.000	130085.500	144347.500	168880.000	189809.000	219162.500	174791.500	128611.500	155606.000	140989.000	138386.000	182435.500	157993.500	143104.000	149095.500	159878.000	168875.000	131920.500	143099.000	148018.500	141076.000	123677.000	163477.500	112390.500	151176.500	131491.000	156443.500	188644.500	160778.000	143681.500	185531.500	130549.000	138326.500	147182.500	160883.000	148524.000	153140.500	109879.000	152250.500	145665.500	145632.000	152567.500	171316.000	168768.500	147110.500	165882.500	138279.000	155999.000	132775.500	186222.500	165017.500	139214.500	155553.000	161178.000	127639.000	199727.500	147645.000	204130.500	210173.000	215821.500	200780.000	184133.000	166494.000	145538.000	146053.500	185721.500	157660.500	122020.500	179510.000	176969.500	139199.500	159300.500	151429.000	151784.000	150760.000	149282.000	178011.500	118823.500	124059.000	156775.000	140012.500	183645.000	171396.000	176131.500	141481.500	154593.000	154799.000	151614.000	156870.000	150739.500	162926.500	149057.500	170025.500	155734.000	187419.500	180514.000	158105.000	158161.500	160946.500	182513.000	162190.000	146167.000	187336.500	186002.000	236711.500	200765.500	174566.500	168923.500	149161.500	220922.000	208537.500	129149.500	170111.500	199495.500	151220.000	183730.500	146639.500	160440.000	125938.500	160668.500	191531.000	161457.000	156632.000	143205.500	156438.500	136953.000	160083.000	119693.500	189001.500	175096.000	181279.000	153326.000	131505.500	185823.500	155841.000	164936.500	171264.500	183567.500	187052.500	210630.000	188770.000	178470.500	179347.000	148404.500	171716.000	147687.000	125543.000	147459.500	108349.500	160271.500	145061.500	170758.000	187600.000	203203.500	209047.500	168008.000	185404.500	157911.500	113493.500	195920.000	174423.500	142259.000	157783.500	163282.500	199372.500	204716.000	212620.500	180861.000	168499.500	173203.500	153858.000	161176.000	139515.500	164193.000	87371.000	190077.000	132612.500	159087.000	147185.500	127511.000	168609.000	202243.500	169388.000	188374.500	159371.500	120324.500	147040.500	165972.000	180928.500	177415.500	164077.500	180122.500	186171.500	122397.000	186088.000	136435.500	158003.000	194164.500	162179.500	149284.500	178375.000	175746.500	122346.500	169991.000	155465.000	200374.500	169559.500	116678.000	148084.500	123131.000	155145.000	177172.000	151069.000	166379.000	140691.500	161493.500
173334.000	143118.500	153808.500	140188.000	146752.500	170928.000	155045.000	149889.000	174896.000	166916.500	158038.500	191716.500	152735.500	217493.000	228598.000	161129.500	147898.000	174124.000	163132.500	166734.500	170353.500	129041.000	153826.500	123622.500	150708.000	146034.000	156097.500	176648.500	155483.000	159534.500	172255.500	174704.500	167949.500	138801.500	162718.500	139752.000	170649.500	168534.500	200688.500	205947.000	202562.000	206700.000	202895.500	186463.000	172470.000	178488.500	146858.500	163846.000	165202.000	179069.500	172566.000	183377.500	154253.500	129723.000	160699.000	153350.000	154296.000	131192.500	147237.000	200169.500	166597.000	164289.500	143362.000	167456.000	142429.500	114643.500	159988.000	129808.000	161770.500	161694.500	170399.000	195656.000	172558.500	135206.000	143891.000	152712.500	149217.000	143425.000	136295.500	117759.000	129831.000	136818.500	159096.500	166363.500	174039.500	194626.500	135325.500	181300.000	160869.500	160067.500	181892.500	177019.000	120133.500	140131.000	168360.500	167495.000	143543.500	120457.500	185639.000	187134.000	118072.000	156456.500	140221.500	137997.500	155596.500	168538.000	194693.500	108106.000	109529.500	147748.500	147591.500	166130.000	144865.500	165208.500	162388.500	170434.500	155834.000	156833.500	113787.500	196282.500	115929.500	144891.000	134992.500	161795.500	152932.000	151169.000	148207.000	121046.000	162755.500	173418.000	159044.000	140820.000	170846.000	170133.500	168925.500	136779.000	152358.000	157294.000	178359.000	142310.500	164542.500	181652.500	221158.500	191550.500	190564.500	152006.000	171707.500	183089.500	163730.000	181679.000	139957.000	125744.000	184966.000	172383.500	163296.500	148808.000	165103.000	147594.500	157030.500	147277.500	176285.500	125173.000	139040.500	159550.500	142076.500	143138.000	165794.500	175647.000	137600.000	148240.000	179772.000	150439.000	172657.500	155955.500	179051.000	136257.500	148611.000	165323.000	150017.500	177286.500	186416.500	179496.500	152130.500	201407.500	153329.000	172188.500	201089.500	220186.500	194638.500	146466.000	167458.500	155454.500	192896.500	217359.000	196042.000	200962.500	176331.000	155028.000	149430.000	137994.000	190680.000	161360.000	136209.000	135816.500	169439.500	130684.000	131454.500	151459.500	131446.500	150603.000	158522.500	177008.500	172245.500	165440.500	183107.000	152750.500	111656.500	152743.000	152424.000	188292.500	157184.000	168437.500	168111.000	190394.500	184740.500	147183.500	181265.000	164313.500	142257.000	170629.000	142054.500	103117.000	153500.500	140205.500	168037.500	160212.000	153765.000	190927.000	195965.000	225379.000	205685.000	173375.500	154279.000	180928.000	158082.000	155276.500	168442.000	168394.000	172892.500	159349.000	179588.000	171867.000	169491.000	161736.500	170232.500	152232.000	142244.000	187344.000	125500.500	175371.000	155517.000	146262.000	194321.500	160847.500	160653.000	180991.500	191620.500	152297.500	186992.500	107248.000	142647.500	178097.500	133991.000	128048.500	157948.500	156708.500	171383.000	132401.000	211646.000	142963.500	141876.000	190461.500	146457.000	181667.000	187341.000	193779.500	143026.500	141667.500	142296.500	170511.500	172800.500	159656.000	165701.500	151899.000	152418.500	172001.500	160022.500	152051.000	163424.000	112975.000
184883.000	118120.000	172918.000	143057.500	116209.500	157874.500	184522.000	176549.000	155075.000	213966.500	170209.500	180629.000	142361.000	201706.000	208573.500	183751.500	168408.500	134421.500	145345.000	169219.500	142081.000	123756.000	201959.000	159724.000	181954.500	189581.000	185595.000	171642.500	180086.000	150885.500	183769.500	162013.000	168508.500	156205.500	149795.000	175727.000	159047.000	154641.500	184148.500	194355.500	186031.000	208441.500	193793.500	196317.500	151031.000	152943.000	177844.000	144338.500	199707.000	148662.500	163651.000	185675.500	173888.500	153538.500	164316.000	142006.000	162452.500	160707.500	167279.000	175396.000	127827.000	136955.000	156213.000	167126.500	145484.500	146778.000	171161.000	196296.500	162443.000	148561.500	156772.000	150501.000	157237.500	151649.000	141582.500	169638.500	148419.500	155421.000	183984.000	144639.000	135201.500	149645.500	176394.000	180210.500	170229.500	159014.000	136926.000	184200.500	154066.500	193169.000	205004.000	164948.000	149958.000	172644.500	172483.000	172380.500	111928.000	145431.500	159132.000	168438.500	171944.500	131903.000	127201.000	162268.500	164721.500	195801.500	190054.500	139014.000	173983.000	120378.000	147974.000	200280.500	161813.000	149019.500	148619.500	128014.500	137804.500	168598.000	139427.500	153235.000	152345.000	148591.500	152143.500	197709.000	126482.500	134721.500	158219.500	161412.500	149398.500	163570.500	144260.000	155773.000	159905.500	179020.500	169912.000	187523.000	177412.500	161879.500	137297.000	161527.500	190737.500	209098.500	183246.000	217072.500	149308.500	193318.500	180917.000	157801.000	139919.500	185515.500	136375.000	197138.500	190298.500	143243.500	149480.000	163412.500	97032.500	169911.500	178283.000	177509.500	165765.000	165060.500	161239.500	163156.000	157685.500	141234.500	184108.500	198211.500	122774.000	162911.500	179474.000	189387.000	153959.500	139829.000	166386.000	135218.000	179122.500	160440.500	170589.000	149245.000	188719.000	153843.000	181046.000	199522.500	166203.500	211404.000	181741.500	227197.500	179857.500	155996.500	158243.500	165389.500	180824.000	217517.500	139306.000	129557.000	134374.000	127893.500	122193.500	180492.500	164881.000	141113.500	137004.000	131508.000	160143.500	164518.500	171618.500	145453.000	159160.000	115506.000	125005.000	177504.000	136897.000	174625.000	183318.500	201770.500	167244.500	160180.000	133925.000	206948.000	177235.500	189093.500	153824.000	236767.500	174842.000	97223.000	166009.000	120472.500	132231.500	147700.500	181284.500	188983.500	158197.500	113950.500	126093.000	176162.500	142905.500	193685.000	164587.000	170356.000	235125.000	183800.000	164631.000	164675.000	161948.000	145892.500	148203.000	168334.000	161683.500	150620.000	177464.000	182321.000	193931.000	155842.000	200571.500	162682.500	157341.000	147979.000	140516.500	158655.500	141324.500	189778.000	171538.500	151152.000	143726.500	162531.500	155220.000	147213.500	177564.500	160039.500	142446.000	137190.000	161475.500	170049.500	171553.000	169535.000	187219.000	111909.500	154984.500	153940.000	148054.000	182968.500	153077.500	158807.500	200326.000	147816.000	214726.500	167314.000	158229.000	152488.000	152342.000	172064.500	141942.500	149355.500	170713.500	159238.500	126744.000	154708.000	187129.500	142623.500
198577.000	157831.000	163219.500	165220.000	137684.500	162347.500	165914.000	171900.000	189210.500	236669.000	189986.500	176952.500	141486.000	189300.500	154902.000	174716.000	159148.000	169939.000	145684.500	180360.500	166971.500	162533.500	187538.500	185635.000	163839.500	166911.000	165992.000	174771.500	171237.000	160481.500	151624.500	155252.000	152573.500	142162.000	132620.000	167424.500	138252.500	168987.500	182223.000	149579.500	185860.000	181791.500	191722.500	217709.000	160122.000	180554.500	147653.500	159489.000	176658.500	164341.000	143960.000	108493.500	186209.000	174827.500	136263.500	133350.000	156460.500	159362.500	157084.000	170168.500	156997.000	147678.500	131828.000	161751.000	171501.500	157334.000	183901.000	149961.500	182145.000	176305.000	169000.500	149770.500	202803.000	109496.000	137705.500	187336.500	128099.000	168756.000	172929.500	170603.000	159021.000	160155.500	163379.000	145394.000	155924.500	141671.500	122483.000	178423.500	129372.500	193455.000	187710.000	177439.500	195148.500	172224.500	183334.500	168114.000	143898.500	132246.500	177369.500	138457.500	133997.000	185224.500	170068.500	121032.500	175624.000	146461.500	174852.500	165875.000	174874.000	160546.500	173492.500	198503.000	142437.000	154646.500	138555.000	167938.500	142505.500	141139.000	138315.000	172526.000	145163.500	148413.500	158522.000	179408.500	143808.500	109968.500	126385.000	176893.500	162540.500	157373.500	141189.000	117591.000	166939.500	178340.500	196646.000	161406.500	164094.500	148232.500	167969.500	213449.000	206802.000	222714.500	149733.500	161285.500	124103.500	141602.000	155760.000	143160.500	140166.500	237288.500	168685.000	140435.500	156891.500	168170.000	143776.500	119071.500	131175.500	145266.500	180680.500	132990.000	159064.000	137361.000	149885.000	154380.000	121738.500	117310.500	154237.000	167114.500	160794.500	164860.500	152764.000	212426.500	155471.500	174176.500	137612.500	125119.500	158998.500	142453.000	145425.500	189271.500	208463.000	174309.500	171925.500	199438.000	166205.000	212942.500	210709.500	212282.000	172261.000	157558.500	153265.000	172995.500	167367.000	221820.500	148537.000	134957.000	169475.000	108668.000	155206.500	177311.500	167342.500	188265.500	139634.500	158994.000	183162.500	158275.500	181191.500	160168.500	143651.500	135005.000	138573.000	138341.500	164773.500	191580.500	134394.000	190068.000	145673.000	184285.500	192512.500	204116.000	183998.000	184538.000	186384.000	204062.000	127637.000	156992.000	154812.500	154308.500	145978.000	161069.500	173187.500	147336.000	124239.500	131474.000	155690.500	180258.500	174262.000	128268.500	144684.000	179913.000	204234.000	205557.000	170656.500	189357.000	176568.500	168084.500	144085.500	171408.000	135371.500	120311.000	150688.000	181386.500	179366.500	195861.500	177007.500	157566.500	118261.500	179481.500	170653.500	174932.500	138851.500	151062.500	184083.000	157195.500	166519.500	184661.500	139398.000	192313.000	201314.000	196168.000	135554.000	168613.500	192174.500	159753.000	155898.500	170512.000	193634.500	134672.000	190394.500	129018.000	148446.000	182748.500	150498.000	165707.500	158018.500	143372.000	153666.000	164662.000	195944.000	148308.500	188237.500	152932.000	149452.000	142521.500	194716.500	177123.000	154961.000	164218.500	172375.500	128965.500
202335.000	150450.500	192419.000	146719.000	136098.000	157005.000	144119.000	196189.500	199417.500	199490.500	174475.000	199347.500	163863.500	155521.500	182180.000	200715.000	180656.000	173054.000	171488.500	168571.000	178089.000	129213.500	159430.500	168213.500	160253.000	157577.500	198141.000	131052.000	161953.000	156040.000	168951.000	163389.000	156868.000	130108.500	162449.500	190789.000	137829.500	144177.500	159232.000	139941.000	184217.500	200633.500	183864.000	201853.000	199968.500	183706.500	143390.500	100975.000	201310.500	170073.500	146771.500	173100.500	171266.500	129836.000	159707.000	146668.000	165885.500	162144.000	143653.000	146208.500	171129.000	160992.500	142049.500	150361.000	137753.500	159223.500	180336.000	156617.500	172373.500	139059.500	170298.000	182689.000	178213.000	158174.500	166008.500	198220.000	137899.000	177171.500	141059.500	170768.000	201829.500	150143.000	133130.000	139799.000	157885.000	149272.000	180674.500	176619.000	172264.500	189950.500	190328.500	181999.000	169240.000	194911.000	146553.000	172975.500	171768.000	166920.000	155998.000	137104.000	162178.000	132764.000	153454.000	152770.500	152398.500	142069.500	164388.500	175564.000	160340.500	124853.000	150116.000	163886.500	194573.000	134070.000	125979.000	165528.500	134273.000	139533.500	154234.000	120643.000	147493.000	139408.000	143392.000	166452.000	129818.500	102828.500	131932.500	166293.000	169507.500	163626.000	165145.500	122491.000	178495.000	158646.500	151283.500	159375.000	152723.000	177797.500	205838.000	214041.500	208584.500	198271.500	130708.500	142223.500	164510.500	136008.500	138627.500	166813.500	109023.000	165146.000	168734.500	157243.500	189592.000	160762.000	98654.500	142028.000	164220.000	118325.000	177946.500	148911.000	155383.000	141830.500	154913.500	180335.000	169549.500	111967.000	167732.000	196007.500	132676.000	152680.000	226795.000	173159.000	154871.500	133749.500	194434.000	153916.500	156776.000	157939.500	169243.500	138388.500	184735.500	171301.500	215371.000	219072.000	203858.000	178136.500	169863.500	154249.500	189142.500	171251.000	195453.500	215750.500	146889.000	167226.500	133519.500	123563.000	141496.500	150052.500	129496.000	146372.500	199499.000	163118.500	151628.000	158364.500	158137.000	175459.500	131724.000	137485.500	117645.500	128613.000	174337.500	155915.000	185934.000	166525.500	162408.500	138308.000	134252.000	159906.000	171441.500	238099.500	186393.000	180001.500	157656.500	197445.500	159243.500	158081.500	139817.500	166342.500	179901.500	167151.500	161941.000	139300.000	137547.500	144293.500	156787.000	179589.000	193534.000	177561.500	174083.000	155699.500	157178.000	210673.000	204376.500	165601.000	186866.000	182856.500	150750.500	170053.500	162104.500	115716.500	137823.500	196390.000	219657.500	210555.500	248766.000	159917.000	147610.500	164978.000	133077.500	155111.500	161998.500	162589.000	126881.000	146894.500	164896.000	164302.000	154690.500	170411.000	146426.500	139438.500	161378.500	151382.500	162888.500	176541.000	159836.000	166225.000	153705.000	136792.500	112784.000	132464.000	163004.500	189095.500	135923.000	126061.500	170857.500	195315.000	140535.000	163770.000	137778.500	169359.500	169491.500	159473.000	184547.000	149592.500	137872.500	152507.000	147482.000	200321.500	148996.000	137893.000
181960.000	184911.500	147683.000	123857.500	144518.000	173129.000	194295.500	200845.000	195133.500	210529.500	113313.500	149697.500	154836.500	196855.500	178278.500	218972.500	167671.500	161642.500	177051.000	202181.000	180233.500	141488.000	189034.500	151812.000	172621.500	158605.000	201364.000	163846.500	145785.000	166697.000	199040.000	176327.000	180983.500	133596.500	161820.500	143988.000	138132.500	146509.000	165601.000	169891.500	178375.000	156612.500	219142.500	164841.500	204407.000	190886.000	171192.000	131840.500	162861.000	177885.000	155385.500	183592.000	166889.500	139839.500	186003.000	149087.500	105781.000	200259.500	147415.000	154831.000	176422.500	162509.500	155356.000	137444.000	165284.500	155113.000	148066.500	166798.500	168817.000	160110.500	168254.500	122115.500	174380.500	124407.000	163551.000	127255.000	152514.000	141432.000	138918.000	166083.000	188655.000	183875.500	134487.500	138768.500	133382.500	189351.000	174683.500	176957.000	145356.000	167758.500	130729.000	214487.000	170194.500	235857.500	199786.000	172941.000	127508.000	159102.500	116699.000	156363.500	136097.500	106422.000	121821.500	159974.500	138763.000	153745.500	203369.500	101104.000	150011.000	160614.000	156845.000	189996.000	165386.000	131467.500	146750.500	124186.000	145365.000	142400.000	147121.000	134346.000	193549.000	139407.000	152548.500	172975.000	147291.500	131308.500	167005.000	134522.000	145166.000	124912.000	130534.000	139586.000	180840.500	129357.500	135356.500	215669.500	161619.000	186732.000	157730.000	218699.500	210578.000	132799.500	154494.500	174738.500	159061.000	134189.000	148644.500	150889.000	111640.500	136360.000	153831.500	131212.000	177612.500	155525.000	110715.000	179902.000	193400.500	153828.500	144803.000	141526.500	142359.500	158991.000	139270.500	183045.500	154845.000	166902.000	189160.500	145982.500	199698.000	146046.500	182266.000	158523.000	144006.000	170357.000	175422.500	141174.500	180052.500	155614.500	163731.000	198033.000	187977.500	212531.000	185635.500	215332.000	171988.000	173242.000	153494.000	168294.500	178542.000	196612.000	157106.000	193654.500	145001.500	128007.000	136419.500	166831.500	177870.500	151971.000	170868.500	169952.000	191309.500	142584.500	146382.500	145423.500	163274.000	120796.500	145083.500	146946.000	157281.500	157079.500	166179.000	157550.000	159121.000	181425.500	159539.500	180471.500	209317.000	150941.500	184954.500	212909.500	212214.000	145100.500	149071.000	188138.500	171692.000	149808.000	116941.500	174007.500	160272.000	167607.500	154293.000	150457.500	149280.500	140425.000	135209.500	170591.500	143423.500	134266.500	144676.500	173389.000	185548.500	229112.500	204958.500	221561.000	185092.000	175002.000	157124.500	166545.500	165873.000	140180.000	138790.000	175271.500	172438.500	178118.500	221424.500	234908.000	142952.000	130185.000	146328.000	139668.000	117888.000	134244.500	176183.000	149795.500	136754.000	183839.500	162546.000	146644.000	149765.000	126743.500	147048.000	169438.500	165156.500	173882.500	152151.000	176158.500	123518.500	167343.000	168892.000	123661.000	195914.000	182608.500	157762.500	128435.000	188549.000	193241.000	134876.000	197984.500	165877.000	168553.000	156033.500	175983.000	198271.000	168091.000	146584.500	179506.000	157923.000	191402.000	173545.500	154164.000
185521.000	176025.500	211294.500	166135.000	155591.500	158409.000	208310.500	195523.500	195113.500	174218.500	167415.500	133248.500	165006.000	128343.500	199277.000	165433.000	146682.000	178837.000	190211.000	204050.500	195673.000	201648.500	164765.000	151872.500	171838.000	137367.000	179664.000	134756.000	157394.000	149828.500	144667.500	194348.500	150862.500	157161.500	155447.500	165635.500	129382.000	129969.500	163307.000	191649.500	151987.500	146018.000	162720.500	164618.500	182977.000	225157.000	162912.500	165172.000	157667.500	162792.500	150705.000	162324.500	167064.500	129118.500	156735.500	133524.000	154705.500	148397.500	170813.500	147583.500	189686.000	163915.500	151374.000	192432.000	164262.500	147866.500	168180.500	133946.500	147372.500	188118.500	137956.000	165162.500	189480.000	143466.500	180755.500	182526.000	152506.500	169699.000	146897.500	148110.500	143631.500	130556.000	171431.000	153259.500	131774.500	174609.500	155418.000	155919.000	160044.500	153135.000	146677.000	196206.000	133734.500	176282.000	231792.500	189569.500	167230.500	167051.500	169013.000	167391.500	161196.500	133312.500	186438.000	157271.000	146855.500	156855.500	147332.000	183242.000	152934.000	131763.500	163108.000	198513.000	118649.500	136566.500	140806.000	185387.000	149875.500	156425.000	155880.500	153693.500	135124.500	138683.500	145975.000	165880.500	148987.500	116284.500	152314.500	158768.000	182926.000	166351.000	189980.000	132279.500	161185.000	164831.000	166201.000	160730.500	215320.500	190353.000	191641.000	199883.000	170594.500	126433.000	159318.500	178561.000	183951.000	155495.000	181811.500	169743.500	145855.500	172254.000	171602.000	186716.000	202845.000	141041.500	145436.500	171767.000	167653.000	180911.500	172318.000	147518.500	192604.000	142730.000	160167.000	129894.500	168708.500	150049.000	174245.500	153465.000	154181.500	148490.500	159107.500	160169.500	174315.500	147352.000	156890.500	134514.000	152848.000	185611.500	160051.000	140495.500	189830.500	195580.500	192050.000	234222.500	136556.000	149602.500	162921.000	159296.000	179472.500	225948.000	163249.500	202212.000	174742.500	154215.000	123682.500	163188.000	121259.500	170178.000	141840.000	126949.000	167273.000	149244.500	156961.500	139327.500	196492.000	198430.500	140240.000	124983.500	158534.500	137969.500	152721.500	149306.000	173703.000	199900.000	172147.000	174959.000	177053.000	244573.500	210651.500	204443.500	151918.500	154105.500	160876.000	159186.500	134171.000	129449.000	180609.500	163470.500	131728.500	163416.000	157379.000	131276.500	137323.000	130036.000	125447.000	194704.000	147627.500	142874.000	131865.500	153132.500	143368.500	190378.000	234799.000	202446.000	176614.500	218152.000	140984.000	150443.000	147505.000	119345.500	155099.500	186012.500	180037.000	155319.500	211032.000	203643.500	157873.500	184183.000	144403.500	162829.500	132765.000	175917.500	172396.000	124319.500	131617.000	169495.000	118403.500	141682.500	155064.500	140436.000	158296.000	107594.500	146367.500	183488.500	148779.000	186319.500	153778.000	176649.000	160279.500	210860.000	159254.500	178417.000	192617.000	149975.000	92772.000	160088.000	147935.000	164800.000	152304.500	134949.500	170266.500	175702.500	157218.000	122280.000	146500.000	174666.500	152990.000	181318.000	181324.500	115553.000
148754.500	173467.500	172563.000	182373.000	199514.500	189105.500	193397.500	173193.000	157119.500	217233.000	173778.000	200470.000	144464.000	175762.500	130029.500	158676.500	146383.000	181663.000	178691.000	195397.000	181141.000	138327.000	135480.000	153552.000	151619.500	125699.000	156273.500	141516.000	187517.500	184950.500	147110.500	185847.000	181913.000	143378.000	131032.500	144205.000	155478.000	153468.000	171207.500	154145.500	177798.500	141008.500	174472.500	137799.000	178708.500	204596.000	222669.500	152498.000	211206.500	166793.500	143794.500	169831.000	177167.000	166900.500	161046.500	173660.000	133218.000	165790.000	193169.000	183189.000	128061.000	138553.000	171611.500	122071.000	151136.500	191449.500	188169.000	147617.000	179141.500	167456.000	167705.000	168782.000	172676.500	126522.000	131200.500	155961.500	179447.000	177008.500	147252.500	182153.500	155218.500	155386.000	146691.500	158665.000	160215.500	161879.000	160714.000	190336.000	175746.000	134305.000	154451.000	170940.000	141173.500	167966.500	201829.000	197699.000	156874.500	158523.500	149508.500	205138.000	153498.000	107809.500	129301.500	144658.000	148440.000	145557.500	201139.000	154493.000	188934.500	181074.500	150820.500	156222.000	149079.000	152030.000	147572.000	111090.500	153151.000	161029.500	143182.000	150636.000	160461.500	143372.500	150200.500	169857.500	161941.500	125262.500	177642.500	185744.500	189368.000	157088.000	127147.000	157437.000	187968.500	163547.000	126129.500	203236.500	235319.500	220145.000	207897.000	172121.000	152439.500	151172.000	119064.500	145578.500	144369.000	141738.000	136141.000	161889.500	144273.000	134070.500	151466.500	173845.000	223590.000	172573.000	149846.000	161926.500	167996.500	170502.500	154812.000	125474.500	140740.500	152842.000	152792.500	150744.500	165546.500	154482.000	151615.500	150865.000	139230.500	189078.500	167169.500	155066.500	156613.500	171034.000	212534.500	198319.500	158876.500	163741.000	183021.000	171169.000	188026.500	175915.000	181959.500	231913.500	135512.500	160226.000	190350.500	203682.500	178634.500	238574.000	143026.000	194283.500	125268.000	151192.500	116507.000	173429.500	175230.500	139159.000	116624.000	137038.000	151389.000	157452.500	148018.500	149957.500	174742.000	146617.000	143365.000	127307.500	143246.500	130690.500	129798.500	151296.000	201136.500	152632.500	211199.000	213328.500	185004.500	249030.000	213409.000	185496.500	155261.500	120096.000	170542.000	191904.500	139311.000	134160.500	129063.500	160198.000	122131.000	156739.500	165184.500	162173.000	145279.500	164299.000	124602.000	168937.500	130208.500	143098.500	171889.000	188094.000	135381.000	162596.000	173606.500	209095.500	219375.500	217170.500	182095.000	189970.500	164413.000	159152.000	144114.000	158566.500	167828.500	166531.000	187032.000	198545.500	189843.500	196768.500	137397.000	171796.000	161780.000	182171.000	176725.000	154369.000	140576.500	150345.500	132489.000	185906.000	166011.500	156788.000	148877.500	122899.000	156056.500	180992.500	142771.500	153869.000	139742.500	139804.500	181461.000	176042.000	167848.500	156547.000	133875.000	152974.000	180965.500	171384.000	180425.500	141053.500	170573.500	199672.000	193003.500	142654.000	157136.000	126916.500	155792.500	162631.000	136572.500	185293.500	157883.000	135376.000
186949.500	156236.500	167276.000	212927.500	150687.500	246859.000	184280.500	180512.500	157345.500	187411.500	135853.000	160372.000	150489.500	166688.000	159933.500	179641.500	127854.000	168343.500	145537.000	220830.500	150478.000	178122.500	156658.000	198925.500	178753.000	147224.000	153842.500	172561.000	158297.500	159456.000	149389.500	157746.500	140920.000	151663.000	182000.500	161101.000	156021.500	165621.000	153639.500	157585.000	182257.000	171124.500	168925.000	166168.000	132806.000	207198.500	204589.000	178828.000	196202.000	166080.500	163469.000	169666.500	192624.500	156395.000	130968.000	125585.000	123619.500	175123.500	170667.000	160545.000	148612.000	144983.000	135947.500	163631.500	150195.000	150867.500	193240.000	169288.500	165455.000	113072.000	167103.500	174318.500	168815.000	152106.000	162872.500	195330.500	121995.000	146691.000	122225.000	143171.500	186121.000	167310.000	166810.000	144732.500	140651.500	163564.500	155554.000	127743.000	149701.000	189486.000	165655.000	149841.500	146663.000	187741.000	198179.000	232093.000	209720.500	160143.000	136680.000	135241.500	165013.000	128997.500	144670.000	118541.500	158236.500	154775.000	188933.500	143333.500	159600.500	195206.500	156658.500	179972.000	130531.000	142068.000	151539.500	134400.000	177490.000	189489.000	138984.000	147854.000	167460.000	132795.500	141494.500	175194.500	164226.500	118013.000	145136.000	165906.000	175531.000	167981.000	155817.000	168841.500	181822.500	152205.000	158233.500	193398.500	235598.000	193058.500	170658.500	143876.500	187888.000	181528.500	128700.000	178593.500	153976.500	164215.000	147986.000	158882.500	117503.000	165389.000	175820.000	158375.000	167071.000	111639.500	144681.500	153161.500	164344.500	168129.000	189342.500	158054.000	178344.500	155254.500	131618.000	187374.000	154291.500	190801.000	159727.000	163981.000	155573.000	139122.500	169570.500	153369.500	150296.500	131093.500	177753.000	142910.500	184339.000	170363.000	169824.000	158605.000	187024.500	237588.500	208627.500	212791.000	160152.000	152611.500	198982.500	210938.500	164631.000	190844.500	137377.500	138103.500	154258.500	139283.500	119944.000	120120.500	167126.500	125973.000	145398.500	187798.500	153740.000	157140.500	147717.500	137968.000	173278.000	139916.000	145327.500	132313.000	168098.000	141245.000	146541.500	170024.000	177335.000	192816.000	178201.500	211431.500	239963.000	188699.500	200851.000	201222.000	147059.000	145153.000	189530.000	185204.000	181052.000	152220.500	175556.500	99695.000	136316.500	168886.000	151425.500	167768.500	125183.500	153711.000	158541.500	182762.500	171434.500	163134.000	162290.500	148516.000	155082.500	158139.500	145788.500	187458.500	207249.000	176027.000	243898.000	149082.500	149679.500	145611.000	158184.000	141583.500	124780.000	160517.000	195002.000	167378.000	201403.000	230261.500	145541.500	178937.000	147284.000	153975.000	160301.000	152380.500	160989.500	168108.500	172561.000	136294.000	195811.000	163441.500	124248.500	182470.000	145146.500	152898.000	143453.500	146213.000	167525.500	108207.500	160411.000	117722.500	173587.500	159063.500	150420.000	175578.500	158020.500	168115.500	137357.000	146810.500	146712.000	137835.500	132701.000	174911.500	164205.000	161997.000	157678.500	181048.000	154248.000	170673.000	163669.000	116152.000
180039.500	146621.500	179862.000	201150.500	161144.000	212970.000	188889.500	181050.500	167086.000	153893.000	153892.500	145390.000	138605.500	148136.500	171818.500	167057.000	156312.500	177056.000	168730.000	179451.500	135333.500	209031.000	188678.000	201958.500	183517.000	153158.500	178107.500	161648.000	152320.000	156432.000	161963.000	167191.500	172445.000	120074.500	113755.500	171778.500	181005.500	159072.000	141934.000	166822.000	158648.500	154715.000	133017.500	146960.500	164281.500	192721.000	209977.000	211945.500	213238.500	189155.000	159369.000	163548.500	182989.000	145726.500	129562.000	180804.000	186431.000	167418.500	175103.000	166164.000	108609.000	158698.500	129256.500	157606.500	172928.500	167827.500	174254.500	134882.500	171849.000	167163.500	169667.500	174133.500	171685.500	139220.500	161710.000	161011.000	152273.000	172645.500	192782.500	117802.000	163623.500	142112.500	129798.000	159102.500	141716.500	138672.000	186253.500	137742.500	138445.500	195087.000	145101.500	121551.000	141095.500	136492.000	183293.000	171620.500	182107.000	180546.500	134464.000	143552.000	147425.500	107379.500	191704.000	172613.500	151474.000	124713.500	184282.000	152983.500	157676.000	164231.000	165231.000	171641.000	176770.000	150273.500	146171.000	145321.500	144904.000	166158.500	144575.500	159809.000	176111.000	127011.500	158857.500	151473.000	170301.000	187438.000	141316.000	153702.500	167615.500	158085.000	137151.000	166872.000	161695.000	192898.000	186354.000	213118.000	199534.500	196500.000	141344.500	140642.000	134989.500	156013.500	146787.500	190284.000	159886.000	161836.000	150658.500	143108.000	161014.000	164113.000	152394.000	180523.000	225325.500	142771.000	143780.500	160550.000	179628.500	165267.500	128119.500	138544.000	162351.000	144435.500	144476.000	194926.500	132449.000	149784.500	168971.500	173052.500	187303.000	159797.500	193384.500	147036.500	194333.500	155670.500	170979.500	163903.500	181519.000	141096.500	149230.500	152151.000	179912.500	196802.000	159406.500	216286.500	131125.500	168914.000	210785.000	243434.000	159676.500	157367.000	148242.000	157494.000	133854.500	149787.500	136130.500	160343.500	171007.500	162093.500	136412.500	188668.500	141653.000	182593.000	132729.500	132014.500	205018.000	158549.500	164848.500	137415.000	137074.000	122738.500	159490.000	146307.000	211045.500	186356.500	195417.500	241718.000	237360.500	187290.500	199376.500	155279.500	152393.500	154417.500	145361.500	187285.500	145601.500	161019.500	167347.500	163571.500	181414.500	181565.500	164113.500	135187.500	144641.000	130430.000	138425.000	182887.500	139895.000	137804.000	111307.000	165506.000	127403.000	153514.000	125023.500	178273.000	202257.500	198837.500	247726.000	209233.000	205002.000	109665.000	146138.000	136044.000	153047.500	165821.000	170055.500	175274.500	197857.000	236541.000	169508.000	183790.000	156997.500	188964.500	171947.000	153889.000	155820.000	163839.000	147799.500	141963.000	171295.000	181051.000	114360.500	149948.000	149126.500	167759.000	167945.500	141594.500	163805.500	149773.000	185373.500	164654.000	137524.000	164214.500	164587.500	166472.500	161292.500	157592.000	152199.500	158053.000	175502.000	145398.500	172689.000	164300.500	168777.500	180277.500	173121.000	160154.500	172771.500	170382.000	168463.000	142062.000
134803.000	157351.000	180495.000	190609.000	183787.500	207748.500	185850.000	168506.500	147621.500	173117.500	134860.500	153947.000	145230.000	172524.000	144560.500	197588.000	131389.500	138417.000	172179.000	175549.500	132872.000	181450.500	171188.000	201522.500	175618.500	144372.000	200385.500	143919.000	179485.000	193259.000	160016.000	128478.000	157818.000	162716.000	171435.000	174081.000	157129.000	148581.500	142658.000	168892.000	143910.000	141983.000	169471.000	159746.000	125715.500	174878.500	185391.000	185189.000	219887.000	189742.000	214443.000	169316.500	133263.500	128067.000	166528.500	148517.000	183196.500	157540.500	187384.500	142021.500	150170.000	159099.000	140695.000	154564.500	186808.000	178996.000	191718.000	160815.500	149170.000	144047.000	149060.000	184611.500	180622.000	113825.500	165260.500	166369.500	139124.000	155248.000	151513.000	158044.000	155855.500	156155.500	151649.000	188171.500	171846.500	166930.500	121294.500	155399.500	154799.000	152300.500	126744.500	176790.000	153019.000	120141.500	137402.500	185819.000	164647.000	178155.500	168502.500	180323.500	160982.500	147926.000	138137.000	145281.000	151974.500	172782.000	144410.500	147714.500	146681.500	151638.500	155200.500	183754.000	180543.500	166096.000	168510.000	168689.500	139936.500	158971.000	133751.000	151951.500	177049.500	148124.000	146969.000	194142.000	142851.500	154306.500	125831.000	140369.500	189266.000	166836.000	156440.500	147082.000	183574.500	189976.500	189422.000	192457.000	188660.500	152233.000	179013.000	168573.000	176191.000	152620.500	143381.500	164607.500	132561.500	134440.500	192934.500	143833.000	130513.000	152004.500	168119.500	163052.000	199026.000	136219.500	135821.500	153238.000	126532.500	172703.500	153481.000	142492.000	159993.500	135572.000	120954.500	171507.500	153404.500	146214.500	186371.500	147707.500	162661.500	176253.500	196041.500	162288.000	166925.000	147962.000	169442.000	166015.500	162539.000	165842.500	144376.500	187676.000	206218.000	200499.500	166255.000	198511.500	184802.000	217292.000	194749.500	226485.000	157226.500	149433.000	157055.000	179033.000	134409.000	135333.000	143807.000	159294.000	145486.500	132260.000	153682.500	185841.500	132788.500	152076.500	117770.500	145929.000	185168.500	182768.000	152038.000	132811.500	165957.000	141548.500	163669.500	152772.000	180849.000	254840.000	203483.000	253261.000	210193.000	185957.500	116120.500	148788.000	176087.500	130821.000	167036.500	176054.000	151187.500	156268.000	170852.500	142680.000	132960.000	161076.500	152338.500	167706.500	144502.500	119136.500	112342.500	184532.500	131165.000	167794.500	125745.000	148332.000	163628.500	150989.500	120451.500	161776.500	174200.500	167248.000	195522.500	214000.000	181812.000	168676.500	142387.500	160944.500	150068.500	156714.000	188770.000	173744.500	162432.000	170313.000	182158.000	222740.500	173001.000	182762.000	197770.000	157215.000	121736.500	145169.500	176540.500	217341.000	159743.000	171342.500	146291.000	145012.000	163234.500	161055.000	159712.500	151438.000	159353.500	136615.000	189458.000	198652.000	150923.000	190975.500	158598.500	156418.000	160989.500	190972.000	151867.000	141437.500	215121.500	203865.500	188225.500	151470.500	177932.500	164863.500	156934.500	156980.500	137659.500	149000.000	167490.500	154788.500
167595.000	187471.500	201777.000	168569.500	181963.500	232879.000	223346.500	184819.500	161719.500	175097.000	136224.000	176188.500	157208.500	171527.000	171649.000	190005.000	121692.000	156592.500	160896.500	144069.000	156940.000	208873.500	201095.500	170292.000	120621.000	149085.500	188075.000	168474.000	166505.500	181040.000	211710.500	172686.500	130688.000	122398.500	196295.500	228806.000	127790.500	129655.500	132360.500	139941.000	186487.500	156758.000	200748.000	145521.000	179332.500	175386.500	142046.000	142279.500	191088.000	208968.000	174872.000	161177.000	166324.500	139429.000	190653.000	157331.000	97541.500	196595.000	142939.000	181726.000	145310.500	160964.500	134223.000	137624.000	125533.000	146621.000	182643.000	149334.500	175966.500	146534.500	143106.000	186600.500	154594.000	156563.500	188816.500	190777.000	117303.500	161241.000	147033.000	175654.000	161819.500	134216.500	136829.500	144858.500	181859.000	191403.000	165272.500	163196.000	170079.000	131208.000	133769.000	154553.000	177137.500	134840.000	172905.500	156945.000	140950.000	164153.500	131335.000	155112.500	199912.500	179890.500	150131.000	149013.000	156173.500	155190.500	174700.000	154892.500	173934.500	152281.000	142174.500	190351.500	152657.500	120272.000	147803.000	153217.000	156901.000	145423.000	152013.000	167514.500	151733.000	142293.000	138685.000	181542.000	128746.500	126041.500	134114.000	185332.500	176044.000	141984.500	115599.000	149661.500	191515.500	245642.500	242764.000	221703.000	158445.500	140253.500	154164.000	185635.000	162597.000	154663.000	113222.000	155020.500	157830.000	156175.000	168476.000	146110.500	103728.500	140934.500	140972.500	115600.000	174185.000	172786.500	174522.000	131320.500	182146.000	125036.500	120408.500	147502.000	189325.000	136158.500	165654.000	135070.500	127750.000	104260.000	143358.000	177455.000	141265.500	171068.000	171833.000	177801.500	179555.500	137997.500	144705.500	166345.000	174855.500	208156.000	159962.500	124375.500	177467.000	167563.500	214770.500	227660.500	168316.000	196788.000	161785.000	134950.500	192185.500	128264.000	123728.000	153963.000	151845.000	150844.500	165114.000	124837.000	142664.500	161157.500	133544.500	134189.000	149631.000	143251.500	155655.000	161488.000	154701.000	137839.500	151199.500	101532.500	129108.500	178788.500	151331.000	172954.500	218799.500	224896.500	223500.500	207210.500	150517.500	163977.500	154498.000	154200.000	176378.500	182307.500	154461.000	152893.500	148714.500	158098.000	167929.500	170906.000	111295.500	155288.500	127956.500	145085.000	144461.500	157649.000	144943.500	185487.000	180651.500	183828.500	180345.500	159021.000	160688.000	203471.000	129767.500	167697.000	185616.500	178008.000	203624.500	213801.000	195826.500	133039.000	187941.500	169171.000	192167.000	156708.000	185153.500	183003.000	194372.500	170506.500	163758.500	212059.500	199710.500	191402.500	180013.000	121153.500	149172.500	208053.500	135439.500	189659.500	150716.500	139457.000	112268.000	186158.500	179542.500	193562.000	178090.000	177259.500	160522.000	150351.500	169520.500	153785.500	148607.500	203840.000	129549.500	151517.000	155385.500	151887.500	130311.000	144568.000	153214.000	169888.500	192515.500	149956.500	174433.500	127912.000	118276.500	162071.500	142005.500	160545.000	140758.500	129013.500
187124.500	171833.000	159249.500	173916.000	192952.000	167214.500	209023.000	197667.000	173747.500	178555.000	170047.500	134338.500	166758.500	156117.500	164161.000	138363.500	107894.500	178840.500	196486.500	166038.500	150503.000	165350.500	205213.500	168733.000	187678.500	141585.500	180435.500	170968.500	147148.000	155042.500	152163.000	153496.500	169102.000	137653.000	174591.000	169574.000	142191.500	156745.500	143740.500	151574.500	116411.000	159090.500	139782.500	129256.000	163170.500	170165.500	124221.000	144908.000	177878.000	236549.500	164704.500	166022.500	185548.500	152442.000	151417.500	156480.500	117232.500	190132.500	181007.500	168336.000	158026.000	155858.500	183192.000	143110.500	139041.000	162320.500	176016.500	121306.500	188641.500	130192.500	167792.000	155110.500	201090.000	161079.500	146111.000	153392.500	143420.500	159572.500	200153.500	182837.500	174420.000	143779.000	143479.000	146908.000	160493.500	144192.500	138573.000	160504.000	189922.000	180603.000	149573.000	193544.500	129047.500	163568.500	164222.500	166132.000	133158.000	164391.000	170217.500	156511.500	147435.000	147088.000	174811.000	145318.500	171929.000	150646.000	162469.500	167387.500	165906.000	181822.500	153356.000	203030.000	150687.500	125435.000	162014.000	154500.500	135673.000	168253.500	148146.500	151666.000	133485.500	120410.000	159714.500	212796.000	147186.000	145452.000	124908.000	171865.500	166921.000	157021.500	151253.000	163218.000	239497.500	205786.500	221811.500	218868.500	175588.500	187022.000	168202.500	183445.000	98333.500	147870.000	136292.500	144510.000	135951.000	159833.000	124444.500	143508.500	142431.000	185434.500	135609.000	152839.500	167799.500	192817.500	125243.000	153129.000	190118.500	142731.000	167238.500	168193.000	154658.000	126766.000	203397.000	152342.500	147235.000	171120.500	187948.500	167832.500	155225.500	146642.000	176060.000	180726.000	185715.500	131030.000	164267.000	112750.000	165816.000	208662.000	166287.000	174043.500	161858.500	173840.000	174994.000	221889.000	169369.500	205519.000	175341.000	191374.500	154804.000	164194.000	142378.500	162237.000	139359.500	155545.500	132479.500	186191.000	154603.500	134055.500	170823.500	152415.500	173430.500	124107.000	163735.000	139418.000	187048.000	185615.000	120218.500	138799.000	180877.500	121551.000	139580.500	188933.500	232334.000	210940.500	180532.000	151601.000	154080.500	161683.000	159370.000	169363.000	182309.000	165113.500	159090.000	174247.000	157049.500	167103.000	167693.500	119439.000	140642.000	163095.000	179029.000	158285.500	157662.500	152005.000	134136.500	182765.500	144621.500	162640.500	208402.500	170611.500	162899.000	181787.500	140443.500	172847.000	180212.500	175163.500	161653.000	211498.000	206906.500	174561.500	217558.000	165099.000	142929.000	156093.500	152643.000	172437.500	124356.500	175492.000	173259.500	190118.500	200511.500	207428.500	148531.500	152631.500	145823.500	177877.000	157314.000	188300.500	186835.500	160216.500	151819.500	161857.000	164145.000	179529.000	149917.000	162581.000	150451.000	107686.500	163685.000	127145.000	173954.000	192874.000	170006.000	157947.000	167982.000	160507.500	161083.500	164374.000	172017.500	161112.000	192087.000	109595.500	179131.000	160547.000	148882.500	180597.000	193746.500	201236.000	187702.500	148544.500
195022.500	179862.000	174136.000	170345.000	169015.000	176966.500	177772.500	183457.000	174921.000	156521.500	146857.500	137664.000	145643.500	129307.000	176897.000	159622.000	136398.500	155284.000	152490.000	167938.000	150084.000	132783.000	195255.500	203239.500	204980.500	199479.000	192587.000	178746.500	151117.500	158781.500	177768.000	178386.500	167869.500	172494.000	174474.000	177526.000	118466.500	209717.500	183226.000	146204.000	152424.000	126431.500	147576.000	113487.500	165356.000	174234.500	121328.500	143833.500	147704.000	173178.500	205003.500	218101.000	197649.000	148484.500	148419.500	144072.000	144915.000	162975.500	172130.000	174099.500	138652.500	170742.000	165508.000	146646.000	145803.000	172818.500	170840.000	174699.500	179302.000	190013.000	153349.500	175723.000	154104.000	158897.500	110961.500	145976.000	167871.000	150944.500	136807.000	168210.500	167993.000	100264.000	131852.500	122401.500	158607.500	190411.500	188066.500	143603.500	142169.500	148198.000	155656.000	164013.000	113431.500	148272.000	146085.000	167306.000	162050.000	143959.000	106285.000	187023.500	153803.500	147006.500	146803.000	130232.000	152834.500	156776.000	137959.000	154637.500	162324.500	127723.000	142376.500	198118.500	119212.500	179184.000	175409.000	168157.500	119252.000	148572.000	145085.000	165192.000	170287.500	131036.000	125062.000	178306.500	153538.500	121072.500	118444.000	149389.500	163192.000	155630.500	182388.500	208719.000	206219.500	202777.500	220793.500	150361.000	175577.500	168103.000	158147.500	150643.000	171030.500	151458.000	137569.000	110370.500	126807.000	170496.500	154330.500	146193.500	139880.000	169384.500	172493.500	160255.000	157558.500	155381.000	123231.500	167283.000	140153.500	174923.000	171431.000	140418.000	152423.500	117360.500	174723.500	157913.000	120617.000	155761.000	159938.500	140376.500	181824.500	99679.500	154596.000	181009.500	130181.000	163597.000	147814.500	185459.500	203103.000	222388.500	190193.500	162339.000	195920.500	153834.500	212213.500	218875.000	190528.500	157543.500	150866.000	167347.000	192495.000	157814.000	155141.500	166088.500	128923.000	186643.500	171640.000	128051.000	181048.500	167789.000	137940.000	164862.000	145284.500	166085.000	118453.000	141637.500	201568.500	156652.500	170425.000	129481.000	144623.500	175459.500	127881.000	188248.500	210971.000	227703.500	174534.000	177496.500	167402.000	161196.500	121730.000	159100.000	190111.000	130394.500	128293.000	142286.000	149227.500	140618.500	165349.500	174242.500	133983.000	126431.500	165834.000	158662.500	117381.500	143420.500	129972.000	175202.000	131702.000	153755.500	166378.000	152331.000	171592.500	176343.500	127247.500	141216.000	173035.500	153461.500	194069.500	182646.000	161010.000	175020.500	183494.000	155925.000	185650.000	152997.500	165615.000	128334.500	163728.000	123793.500	163518.000	203870.000	180907.000	237740.000	206823.000	148441.000	183609.000	200649.000	152634.500	176126.000	180227.500	171497.000	160080.500	169024.000	144662.000	167860.000	157712.000	143035.500	194988.500	137876.500	182827.500	160804.500	136084.000	170836.500	165042.000	168786.500	164176.500	160947.500	168210.500	145498.500	143211.000	208505.000	140027.500	171829.000	167264.000	144052.000	144471.000	158752.500	144407.500	192895.000	208828.000	153940.000
206473.000	174578.000	155863.500	129175.000	130269.000	166592.500	179915.500	224876.500	229587.000	176373.000	190340.000	189736.000	135105.000	174659.000	188625.000	179212.500	139874.000	182689.000	181651.000	134823.500	164553.500	140163.500	173684.500	177665.000	212180.500	190327.500	208827.000	202202.500	157499.000	187113.000	176129.500	160076.000	180880.500	150387.500	182196.000	154058.500	176394.000	149201.500	180701.000	164469.500	148743.500	102950.500	191445.500	171067.500	167827.000	168084.500	123503.500	136884.500	157205.500	202909.500	163497.000	224585.000	198817.500	210674.000	197378.500	162658.000	142711.000	177471.000	164911.000	150999.000	130863.500	174730.500	142240.000	161726.000	156156.000	146160.500	141926.000	127034.000	172403.500	177655.000	155121.000	176394.000	191265.500	144659.000	128803.000	182542.500	155239.500	171854.500	146095.000	102511.500	171585.000	149453.500	156996.500	168052.000	150165.000	148581.500	139794.500	149682.000	147948.000	166750.500	154634.000	180546.500	145904.500	145899.000	156376.000	165665.500	154766.000	136838.500	116192.500	154249.000	175888.000	122221.500	152639.500	128428.000	176515.500	171594.000	166102.500	140907.500	158620.000	157216.500	189345.000	189948.500	172289.000	186271.500	149609.000	130946.500	104541.500	163559.000	144261.000	170707.500	175610.000	134766.500	126680.500	159788.000	129325.500	130691.500	154332.000	152492.000	174016.500	169291.000	210965.500	217323.500	200874.000	195250.000	150842.000	165337.000	175141.000	140711.000	121876.500	128320.500	149731.500	174933.000	122879.000	141767.000	122468.500	131410.500	152374.500	165296.500	154231.500	175974.500	183258.500	140794.500	185158.500	135621.500	99526.000	138398.000	156296.000	147053.000	150263.500	174775.500	154648.500	144048.500	152634.000	179120.000	146780.500	157451.000	127594.500	168789.500	133461.500	140010.500	160327.000	158896.000	156357.000	118374.500	193824.500	156824.500	210779.500	201414.000	173426.500	156628.500	180460.500	187377.500	207362.000	202130.000	136857.500	120930.500	169630.000	153120.500	188806.000	161812.000	167119.000	170129.500	142463.500	119764.000	134902.500	120561.000	171219.000	177084.500	144512.000	178010.500	171004.500	115926.000	170215.500	136882.500	179412.000	152340.500	168657.000	142501.000	170788.500	172198.500	173314.500	199921.000	177527.500	220545.500	189670.500	130180.000	156598.500	140508.500	187108.500	201571.500	199419.000	136209.000	149516.000	166877.000	152684.500	160096.500	127962.000	137866.000	153929.500	160443.000	162606.000	153468.000	131489.000	163415.500	131046.000	154828.000	185815.000	150299.000	198423.000	155219.000	154015.000	171454.500	148178.500	189284.000	180922.000	146839.000	157261.000	197440.500	199301.500	135439.500	228748.000	159915.000	180949.500	169313.000	160389.500	173397.500	146788.500	162376.000	147044.500	199432.500	176830.000	185206.500	184830.500	199809.000	140294.500	141799.000	145687.000	172154.000	155870.500	160956.500	134593.500	164371.500	169633.000	181154.500	181810.500	162855.000	155960.000	142281.500	205261.000	119937.500	180736.000	174971.500	127336.500	152437.000	175302.000	152505.000	180754.500	170476.000	166534.500	175371.500	189696.500	189550.000	152097.500	146703.000	147297.500	173385.500	115666.000	199598.500	143528.500	161415.000
183996.000	192623.500	195980.500	189066.500	168126.000	154884.500	202225.000	182172.000	187157.000	192922.500	171512.000	154590.000	149158.500	142261.500	182292.500	179262.500	172739.000	135574.500	158011.000	157012.500	171068.000	129961.500	181514.500	141831.000	193086.000	206721.000	214230.500	208731.000	183209.500	178402.000	180656.500	148453.500	184285.500	145155.000	178243.500	179179.500	150982.000	175460.500	194737.500	150014.500	167914.000	153477.000	150534.500	133979.500	160892.500	160521.000	130000.500	174562.000	198188.000	144898.000	148809.500	174988.000	228650.500	171930.000	195128.000	184356.500	129918.000	217328.500	220934.500	150488.000	140387.500	157403.000	141397.000	166766.000	159630.500	131781.500	158027.000	113041.000	170387.000	145198.000	163805.500	172212.500	148098.000	142304.500	135908.500	171882.000	128160.000	176763.000	171293.500	136764.500	172172.000	134975.000	158175.500	164372.500	188610.500	144661.500	157587.500	145601.500	156020.000	131757.500	133509.500	173774.000	158187.000	147991.500	170476.500	166088.500	150938.000	173268.000	144758.500	174294.500	170078.500	160157.000	124689.500	154450.000	166912.000	169066.500	147395.000	152910.000	137394.000	125240.000	163592.500	189561.500	173210.000	131873.000	166516.000	159386.500	114735.500	142567.000	157038.000	151536.000	158089.500	133663.000	144117.500	156141.000	160919.500	139198.500	166884.500	183557.000	145860.500	182637.000	202052.500	204959.500	175249.500	166769.000	152615.500	152827.000	183728.500	126387.500	153049.500	179944.000	120015.500	182646.000	135524.500	131447.500	163533.500	164477.500	140344.000	154194.500	141092.000	172398.000	180187.500	151969.500	171223.000	152537.500	128498.000	151281.000	168717.000	155584.500	153428.000	171328.500	176949.500	131084.500	143585.000	172725.500	170292.500	153900.500	178341.500	168307.500	153904.000	132717.500	188618.000	191306.500	144218.500	149828.000	229813.000	149192.000	204104.500	191785.500	149452.000	154380.000	186547.000	227406.500	212931.500	214687.500	141601.500	157252.500	171878.500	199479.000	175441.500	182608.000	177547.000	167333.500	134652.500	135661.500	148858.000	157953.500	160875.000	160408.000	142887.000	128210.500	166111.500	122536.000	161284.000	151134.500	179978.500	176232.500	146723.500	124839.000	207263.000	189746.500	208966.500	196943.500	197933.500	182459.000	174912.000	151674.500	135058.500	156971.000	137235.500	156847.000	195753.000	146278.500	171711.000	201204.000	129334.500	156448.500	171585.000	179329.500	170122.000	160298.500	184147.500	124230.000	131297.500	132887.000	164252.000	183898.500	163012.000	105013.000	142991.000	170098.500	174963.500	163146.000	146152.000	154542.500	166404.500	145907.000	138376.000	152790.000	162482.000	159290.000	192982.500	140130.000	213604.000	174029.500	205360.500	191734.500	132754.500	143718.500	98198.000	129033.000	151901.000	204668.500	209552.500	179481.500	180696.000	177390.000	187606.000	156848.500	179377.500	145663.500	148603.000	160483.000	185643.000	152775.500	156918.500	166999.500	147769.000	148594.500	154192.500	161219.500	158702.000	200180.500	152223.500	156214.000	166366.000	139740.500	170032.000	142174.000	194383.000	175108.500	186926.000	161535.500	175398.000	125416.000	176526.000	169124.500	143081.000	160396.500	163546.500	141893.000
184065.000	179823.000	176201.500	157714.000	157786.500	180567.500	145174.500	153586.000	126153.000	193189.000	191074.000	149412.500	146511.000	135618.500	144394.500	151509.500	153355.000	140992.000	164111.500	146592.500	143321.000	131466.500	156700.000	163899.000	161158.500	156639.000	226504.500	212451.500	169212.500	160104.500	183684.500	171315.000	151177.500	144898.500	127572.500	154708.500	171663.500	156011.000	174209.000	146062.500	156941.500	130517.000	142547.000	146056.500	143934.500	154947.500	163802.000	155975.000	179770.000	149142.500	137973.500	195142.500	180706.000	192970.500	182994.000	167275.000	157516.000	130999.500	142950.500	149905.500	140842.000	159647.500	133703.500	172849.000	168727.000	163602.000	150207.500	113674.000	134984.000	153895.500	126464.500	171466.500	190384.500	161855.500	142047.500	148286.500	165956.500	151478.000	145007.000	167636.500	193357.000	195482.500	144624.500	133682.500	179622.500	157576.000	117745.000	167668.500	148639.500	146315.500	153040.500	162361.500	111518.500	160629.000	182886.000	176609.500	152097.000	162104.500	130402.500	164613.500	151935.000	161468.000	140127.500	162714.500	183514.500	190179.500	195167.500	143834.000	144964.500	127306.500	157919.000	185836.000	199669.500	125639.000	153608.000	149595.000	145421.500	167688.000	140653.000	176025.000	177197.000	108500.500	167129.500	130037.000	143277.500	146201.000	183015.500	151311.500	214533.500	194503.500	192166.000	166203.000	171013.500	189343.500	180814.000	206426.000	163253.000	139525.000	144629.000	135178.000	129635.500	154284.000	137058.000	152178.000	183797.000	150728.000	134131.000	143372.000	165496.500	166935.000	180396.000	136251.000	188599.500	134541.500	138818.500	180143.000	155504.500	161321.500	133623.000	157005.500	164936.500	149980.500	155596.500	174470.000	120437.000	139986.000	170989.000	158889.500	135476.000	143328.000	183774.500	183581.500	176137.000	156196.500	229351.500	171807.500	163632.000	142899.500	156123.500	212227.500	227631.000	191750.500	175433.500	178124.000	161360.500	194248.500	181193.500	166079.500	149957.000	154002.000	156082.500	160711.000	129412.000	162102.000	153675.500	160556.000	140345.500	101633.000	156867.500	170624.500	136646.000	127075.000	128569.000	138814.000	161816.500	182371.500	144498.000	172284.500	175152.500	213374.000	166349.000	163915.500	178282.000	170169.000	157473.500	190789.000	147930.000	188329.000	136879.500	172721.500	165399.000	162451.000	134593.000	174193.000	133648.500	156205.000	158187.000	114816.500	132631.000	167352.500	159410.000	151611.000	124689.500	147286.000	112570.500	184018.500	161376.000	159996.000	176437.000	137022.000	153592.500	146758.000	130751.000	191725.000	187399.500	170580.500	165202.500	130473.000	138741.500	134291.500	200661.000	163054.500	175076.500	181852.500	185921.000	140464.500	149062.500	156457.000	156209.500	166398.000	109412.000	137825.500	221785.500	200013.500	138790.500	153974.000	125828.500	161150.000	178314.000	140441.500	140787.000	181045.000	155880.500	199887.000	137476.000	151943.500	162232.500	142948.000	193375.500	141077.000	161488.500	178266.000	144927.500	167122.000	129396.000	194189.500	188549.000	149885.000	131378.000	151373.500	161471.500	169423.000	181211.500	141457.000	156128.000	116870.500	153186.000	216146.500	161730.500	161603.500
213617.000	188765.000	207497.500	165167.500	146850.000	173542.000	169972.000	168653.000	142013.000	218259.500	151830.000	193816.000	179284.000	187425.500	137177.000	162511.000	133937.000	196523.000	162713.000	165170.500	176078.000	164081.000	156925.000	145178.000	187311.000	166728.000	202488.500	237948.000	161928.000	217673.500	174464.500	182359.500	140356.000	169459.000	158184.500	170697.000	118911.500	179724.500	156767.000	168566.000	160047.500	143728.000	143255.000	191605.500	135906.000	138186.500	126661.000	118147.000	211777.500	163552.500	149453.500	145568.000	170665.500	179341.000	168998.500	180509.000	187987.000	146826.500	189202.000	188201.500	128555.000	177007.500	120986.500	118510.500	139368.500	164146.500	161970.500	152307.500	161678.000	201047.500	151325.500	161166.500	185998.000	135767.000	159360.500	149724.500	120465.500	157865.500	185321.500	180198.000	162277.500	141000.500	127475.500	123153.500	131356.000	154169.000	150950.000	154222.000	150794.500	155751.500	149042.500	128748.000	147295.000	137170.500	162806.000	150825.000	166230.000	125055.000	144311.000	174617.000	160911.000	163335.000	146939.500	153659.000	161552.000	128258.000	170285.500	193553.000	155695.000	162620.000	157563.500	165966.000	156673.500	122495.500	164611.500	162154.500	125779.500	175199.000	128777.500	174637.500	168094.000	127788.500	141754.000	185937.000	162246.500	148573.500	148400.500	146925.500	235350.000	205661.500	181028.500	177388.000	181215.000	187871.000	161251.500	182566.000	146514.500	188228.000	122367.500	158254.500	134729.500	162223.000	109937.500	163955.000	148023.500	134841.500	159956.500	165354.500	165410.500	178614.500	202990.000	154777.000	173976.000	142242.500	104985.500	154769.500	186428.000	119494.000	159862.000	144756.500	168227.500	147218.500	152671.500	163972.500	174745.000	171221.500	149925.500	145916.000	137933.500	165350.000	184688.000	184702.000	182292.000	154055.000	204296.500	139833.000	186921.000	179541.500	168929.000	213436.500	179329.000	198779.500	194790.500	187119.000	121966.000	138379.500	171052.000	160743.500	174811.000	164616.000	151043.000	171541.000	146982.500	146889.000	165331.000	160700.500	152495.500	154264.500	142729.000	141826.500	123234.500	160100.000	154036.000	140936.000	178408.500	176016.500	186952.500	167784.000	224949.000	179610.000	188986.500	139707.500	176901.500	178174.500	150841.500	167415.000	201507.500	158596.000	128546.000	154613.500	178879.000	127239.000	139509.000	193142.500	152022.500	184036.500	189479.000	175362.500	152704.500	140409.500	165614.000	148551.000	160175.500	136155.500	126350.500	167041.000	151004.000	149396.500	151780.000	159714.000	174215.500	178491.000	146867.500	145099.000	195242.000	195656.500	149089.000	167506.500	169083.000	155576.500	169735.000	172605.000	175653.000	183046.500	257136.000	178625.500	165698.000	144805.000	158236.000	151547.000	147354.000	130639.500	151723.500	220669.500	133583.000	174320.000	159494.500	159218.000	188697.500	141226.000	152932.500	125712.000	160545.500	165438.500	163636.500	170688.000	130689.000	143240.000	190137.000	184304.500	189154.000	162984.500	154763.000	147297.500	154788.000	176160.000	158085.500	152643.000	173009.000	183214.500	164016.500	170071.000	175181.000	138042.500	157476.000	188054.500	128241.000	179093.500	157006.500	152693.000
195021.500	179413.500	168383.000	174725.500	146524.000	182411.500	147552.000	163562.500	120486.000	163909.000	188041.500	180593.500	167072.000	130662.000	180311.000	143030.500	136323.500	157640.000	153399.500	172743.000	192442.500	154938.000	168013.500	137025.000	143920.500	180277.000	199533.000	168616.000	190069.500	186543.500	198273.500	175885.000	151596.000	113517.000	157297.000	158268.000	124520.500	181888.000	188812.500	171858.500	176837.500	151373.000	156750.500	176022.000	155385.500	144992.000	188105.500	131324.000	190398.500	138900.500	171927.000	166539.500	162625.500	189527.500	198246.500	219837.500	170572.500	189967.000	196697.000	163740.000	116111.000	124205.500	127649.500	150308.000	120135.500	143422.000	174525.000	154944.500	202420.000	161348.500	133824.500	176941.500	150627.000	165714.000	147870.500	149330.500	153398.500	194077.500	147477.500	121672.000	161175.500	147466.000	137200.000	116453.000	178680.000	152917.500	152483.500	180790.000	174460.000	143037.500	161568.000	156339.500	108551.000	154314.000	159788.000	148209.500	128593.000	137752.000	113732.000	177329.500	154064.000	108176.000	136902.000	111796.000	182637.000	151628.000	140862.500	150888.500	157401.500	179614.500	125969.500	180137.500	172970.000	110663.000	138642.000	185044.500	122899.500	159432.500	149098.500	155876.500	192403.500	130697.000	134534.000	156911.000	163017.000	136451.000	183835.500	164110.000	241663.000	193749.000	141234.500	166188.000	148513.000	199190.000	151114.500	141110.000	154473.000	179636.500	147805.500	148372.000	128263.000	121753.000	112033.500	162666.500	182614.000	168093.500	154947.000	184626.500	128869.500	170591.000	146395.500	164193.000	169214.500	187976.000	140129.000	200307.500	194366.000	178246.500	180878.000	149054.500	132705.000	137764.500	167508.500	146231.500	148566.500	145770.000	158085.500	175120.000	151440.500	132959.500	164806.500	177838.500	229083.000	159686.500	185970.500	142683.500	169396.000	184534.000	199902.000	208912.000	202066.500	144939.000	137738.500	192736.000	180810.000	147095.500	149653.500	125806.500	153197.000	179983.000	166749.500	137197.500	119451.500	140128.500	122737.000	163528.000	154121.000	141175.000	131768.000	110088.500	179570.500	157241.000	129065.000	138702.000	180318.500	190604.000	192504.500	196394.000	190135.000	156832.000	171175.000	139067.000	178363.500	184496.000	186354.000	146817.500	175065.000	149508.500	154515.500	150460.000	158133.500	139489.500	147570.000	154462.500	173839.500	129792.000	101908.000	166929.000	139566.000	106569.500	145248.500	138514.000	163349.500	162164.000	156673.000	166351.000	172513.000	142647.000	184440.500	160541.500	151388.000	178521.000	130842.000	164695.500	179511.000	156488.500	133369.000	145840.500	138192.000	176511.500	137881.500	156459.000	198544.500	169010.500	201745.500	179147.500	158962.000	151942.500	149083.500	158432.500	150386.000	184725.500	130141.000	179867.500	141566.500	177927.000	149126.500	184382.500	133502.000	144506.500	151776.500	150778.000	182046.000	189256.500	181754.500	132316.500	140652.000	155315.500	183052.500	188113.500	150300.500	171775.000	174665.500	150450.500	154038.000	153832.000	147860.000	175898.000	214802.000	197729.000	181664.000	150160.500	150948.000	175759.500	153469.500	157681.000	180266.000	150761.000	120415.000	149868.500
156440.500	152827.000	222685.500	171329.000	145944.500	149312.500	171044.500	170323.500	131301.000	159800.500	155567.000	194280.000	154941.000	165489.000	196222.000	176588.500	116408.500	147511.500	143589.000	150390.500	159532.000	150599.000	122937.500	165785.000	174419.000	140059.000	207264.500	171107.500	158638.500	194209.500	199579.000	198615.500	168045.000	122461.000	210110.000	191748.000	123642.000	210129.000	148297.500	170802.000	146639.500	148776.000	167186.500	153158.000	135582.000	163060.000	137667.500	143751.000	184944.000	179776.500	151355.000	167761.000	167674.500	166739.500	178980.000	201983.500	235573.500	161079.000	200789.000	176752.000	180170.500	167159.500	156616.500	144556.500	156569.500	200550.000	184716.500	127413.000	178354.000	142696.000	178111.500	157679.500	186722.000	162020.000	144236.500	137378.000	133435.500	149505.500	168400.500	146255.000	176154.500	160395.500	145470.000	159020.500	129376.500	127025.000	166742.500	169933.500	145328.500	151720.000	145341.000	185584.000	133753.500	186872.000	169225.500	159006.000	155650.500	164217.000	130401.000	150017.000	155831.500	160052.500	135050.500	181381.500	207118.500	156168.500	180501.500	120563.000	158825.000	153119.500	127734.000	222901.000	178401.500	136879.000	141304.000	151870.000	144347.000	156340.000	186126.000	157496.000	168259.500	156088.500	144848.500	131244.000	142065.000	165236.500	214923.500	159501.500	197204.000	202317.500	141221.500	165652.000	143969.000	183171.000	170643.000	165337.500	176220.500	169479.000	161510.000	176250.500	139721.000	157111.000	152026.000	177415.000	136603.500	146847.000	155344.500	149938.000	148450.500	164859.500	147526.000	139001.000	141283.000	146376.000	152284.000	190937.500	169003.500	149738.500	139824.000	167884.000	162855.000	131936.000	164731.500	184038.000	159124.000	125713.000	172087.000	199396.500	177224.500	179990.000	216454.000	209164.500	241336.000	147549.000	202043.500	178791.500	188954.000	183530.000	220603.500	223360.000	163104.500	136682.500	174764.000	218204.000	124436.000	131625.000	191218.500	162341.500	185629.000	137508.500	158688.000	137971.000	126082.000	173717.500	157372.000	151045.000	167357.000	105166.500	147093.000	159859.500	154431.000	163807.000	153252.500	152690.500	188816.500	215639.500	188832.500	169602.000	185478.000	137435.000	200639.000	182157.500	167023.500	201408.000	154310.000	152151.000	181675.500	162185.500	153302.500	160684.500	174316.500	166793.000	140595.500	160593.500	178558.000	158065.000	180487.000	166150.500	155921.000	147602.000	182014.000	124178.500	90128.000	143376.500	135791.000	140322.500	161295.000	177321.500	176999.500	122546.500	196607.000	160528.000	172969.000	142111.000	173810.500	143205.500	171813.000	148947.000	164656.500	98296.500	141539.000	130184.000	171370.500	175194.000	226964.500	203852.000	147099.000	200227.500	159337.500	174743.000	160861.500	171543.500	179096.500	154563.500	154393.000	187312.500	145687.000	131815.500	163504.000	148591.500	146018.500	132359.500	206624.000	168744.500	193008.500	132632.500	147330.000	129185.500	193993.500	156326.500	162845.500	150094.500	199796.500	132930.000	199663.500	166371.000	153303.000	172496.500	177141.500	188351.000	168863.000	174469.500	142428.000	115574.000	179012.000	177211.500	142656.000	186863.500	156021.500	152162.500
137310.500	179192.000	167400.000	197132.500	164486.000	204447.500	170506.000	172383.500	163085.000	174076.500	180708.500	160052.000	178687.000	173143.000	190254.000	158471.000	106952.000	149904.000	173916.500	164108.500	168938.500	151911.500	174705.500	155457.000	135581.000	178884.000	164297.000	137806.500	156467.000	168973.500	200029.500	197139.000	175269.500	162950.000	145888.500	147815.500	143106.000	174480.500	169327.500	193422.500	210442.000	123060.500	173703.500	150108.500	174136.500	166749.500	144766.500	161362.000	195410.000	142088.500	170363.000	144813.000	173008.500	143631.500	174101.000	182087.500	197143.000	172484.500	184792.000	167178.500	164397.500	128654.000	173783.500	182633.000	134872.000	170520.000	199556.500	122863.500	165904.500	150027.500	168382.000	137995.500	188734.500	157847.500	161223.000	127555.500	106744.500	168099.500	186732.000	156288.000	162194.500	150901.000	166365.000	155035.000	151901.500	143686.000	173852.000	167260.500	150305.500	148365.000	116784.000	163736.000	156774.500	163688.500	139564.500	157937.000	122138.500	158002.000	171939.500	148054.000	154985.000	131636.000	146712.500	113581.000	156581.500	164890.000	155003.000	148023.500	174382.500	161853.500	161750.000	187895.500	158718.000	162563.000	144896.000	140287.000	153523.000	207824.500	167896.000	174500.500	181358.000	139590.000	136191.500	143461.000	166295.500	171252.000	190739.500	147790.500	168808.000	164504.500	136414.000	130144.000	151312.000	179091.500	155085.000	135419.500	168566.500	160033.000	190609.500	133297.500	119386.000	160204.500	145064.000	154762.500	128873.000	126458.000	161508.500	152273.000	125593.500	157903.500	198347.500	167342.500	183389.000	163025.000	119759.500	158188.000	204512.500	158373.000	163648.000	133962.000	176705.000	144417.500	162890.500	132314.000	144014.500	152555.500	166383.000	173128.000	172946.000	161106.500	224403.000	210354.000	176226.500	163538.000	173840.000	180715.500	197610.500	179742.000	192067.500	173092.500	192313.000	176255.500	171326.000	209752.500	189491.500	186481.000	153584.500	193117.000	157179.000	156893.000	115729.000	152721.000	152912.000	146396.500	100363.500	161457.000	168818.500	166335.500	156375.000	158939.500	179285.000	144796.000	152644.500	154086.000	239653.500	204030.500	176417.500	187614.500	149875.000	137717.500	166534.500	162727.000	157718.500	210851.500	171827.500	206726.500	144454.500	159454.500	155602.000	195415.000	163319.500	136473.000	158526.500	171628.500	173261.000	140646.500	171047.500	140948.500	117344.000	147464.500	146781.000	175365.500	153185.000	150424.000	128935.000	157713.000	141429.000	142498.500	170099.000	165862.500	181684.000	172669.000	116530.500	158153.000	188621.500	157473.500	182841.000	155819.000	167824.000	129583.500	146034.500	144816.500	136314.000	178141.000	235612.500	236593.500	196656.000	172488.000	146267.500	147536.000	188172.500	162828.000	163331.000	167960.000	170736.500	147559.500	176139.000	161623.500	165402.000	129537.500	146174.500	137436.500	161435.500	160971.000	151116.500	167278.000	178303.500	135401.500	173772.500	172920.000	166931.000	168905.000	193764.000	166792.500	176053.000	144793.500	147088.500	156053.000	180924.500	176260.500	182860.000	149250.500	171862.000	191974.000	159818.000	157331.500	135706.000	179758.000	171444.000	139796.000
156151.000	141267.500	158118.000	188004.000	186191.500	180467.500	166572.000	179047.000	134469.000	138078.000	133073.000	175047.000	186096.500	200435.000	205145.000	194563.500	155614.500	181178.500	158791.000	133506.500	173651.500	129192.000	190216.500	113905.000	184357.000	156581.000	171675.500	146420.500	151523.500	171763.000	177403.500	199010.000	183796.000	175882.000	171068.500	182951.500	118939.000	149712.500	170829.500	135034.500	183537.500	167580.500	143957.500	130732.000	133359.000	146421.500	142951.000	144680.000	192788.500	153627.000	106618.500	171814.500	184517.000	162304.500	181413.500	148506.500	192960.000	179509.000	156412.000	202000.000	191758.000	172244.000	151465.000	141276.000	153179.000	148096.000	171513.500	117420.000	149177.000	166048.500	173178.000	156507.000	182161.500	155480.500	147089.500	174521.500	123567.500	159221.500	163396.000	152710.000	197485.500	149966.000	131599.000	149249.000	150619.000	171242.500	147930.500	145925.500	126592.500	155644.500	138987.000	168773.500	139064.500	170765.000	175940.500	190995.500	135470.000	180480.000	122641.500	154938.000	190308.000	156474.500	149926.500	172582.000	137045.500	147734.000	148003.000	174323.000	178322.000	131395.000	202017.500	171650.500	122827.500	165299.000	142822.000	173018.500	141675.500	143064.000	146461.500	142222.500	180778.000	132602.500	151317.000	167574.500	178068.500	192513.500	201147.500	174530.500	167678.000	172983.000	127123.500	141066.500	155887.000	167013.000	117524.000	204604.500	189990.000	170425.000	169536.000	161788.500	170939.500	189478.500	132514.500	121526.500	161019.000	144215.500	207076.000	158536.000	128406.000	162850.500	165482.500	166321.000	189773.000	134647.500	159092.000	171168.000	177151.500	153082.500	163654.000	164042.000	175432.000	153859.000	133611.000	155941.000	116280.000	169177.000	164528.500	166887.000	172282.000	195327.000	212307.000	155074.000	186739.500	158057.000	167398.000	206877.500	202594.500	149411.500	193346.000	162330.000	140483.000	156877.000	176281.500	195333.500	140114.000	181911.500	152757.000	143278.000	175721.500	145038.500	130549.000	153342.000	131559.000	138091.500	138019.500	133112.000	164540.500	143025.500	169196.000	138085.000	162304.500	158435.500	150516.000	187355.500	226359.500	225198.000	178342.000	151299.500	155279.000	165000.500	161615.000	141366.500	164950.000	149824.500	191053.000	180192.000	167994.000	181280.500	162062.000	153864.500	173093.500	132657.000	176247.000	182729.000	209763.000	129587.000	160150.000	129881.000	117430.500	149533.500	147281.000	124675.500	157273.000	106939.000	134904.500	159564.000	150093.000	135823.500	184889.000	148440.000	178697.000	169072.000	151420.000	172210.000	147050.000	171767.500	159807.000	177956.000	163373.000	130901.000	154530.500	163939.000	145484.000	129758.500	171603.000	215160.500	215306.000	250225.000	174172.000	173072.000	128307.000	171554.000	187351.000	159910.000	161245.500	188495.500	135672.500	134458.000	211199.000	125647.500	121554.500	179901.000	160568.500	137122.000	151675.000	142393.500	174074.500	150865.000	144784.500	145961.000	174457.500	164392.000	171132.000	136908.500	150152.000	177632.500	152410.500	162812.000	197163.500	156276.500	163066.500	121807.500	148207.500	164281.000	145882.500	201056.000	130908.000	185364.500	132599.500	148926.500
163049.500	129006.500	180203.000	166711.000	118033.500	230008.000	189978.500	155039.000	179035.000	192268.000	173833.000	163432.500	152217.000	172806.500	192760.000	166310.500	150167.000	146677.000	172099.500	178968.000	155477.000	141284.500	149615.000	165544.500	182895.500	141148.000	179484.500	164233.000	150323.500	186909.000	155026.500	205824.500	201960.000	176031.000	203165.500	175433.500	143549.500	188454.500	131410.000	158862.000	145729.000	164019.000	148018.000	150460.500	132912.500	180444.500	152573.000	155901.000	195851.000	157866.000	170711.000	162237.500	183858.000	145518.000	153675.500	173360.000	164289.000	162454.000	200253.500	180525.000	194518.000	210848.500	143683.000	167377.500	142908.000	150755.000	198722.000	116759.500	183848.000	182244.500	155880.000	171429.000	189295.000	147780.500	150283.000	181681.500	132886.000	171988.000	102156.500	179005.500	135526.500	145614.500	164922.000	145407.000	164159.500	160606.000	157825.500	173521.000	134542.000	149790.500	145158.000	139617.000	108335.000	166208.500	144450.500	167577.000	161185.000	167341.500	98727.000	160131.500	169266.500	171845.500	147488.500	163810.500	155006.500	161011.500	204111.500	137667.500	113078.000	141541.000	143868.000	216578.000	181553.000	133538.000	161504.500	151756.000	141702.000	160115.500	144801.000	149533.000	143307.500	139339.500	133676.500	190460.000	182217.500	151127.000	161942.500	170445.500	199590.000	151341.000	156662.500	162120.000	194538.500	137209.500	181008.000	138893.000	167733.500	165507.000	152666.000	154891.000	140964.000	157506.500	111913.500	140614.500	137009.500	135269.000	156777.500	148430.000	162351.000	157723.500	138028.500	170741.000	186194.500	153878.000	127638.500	146002.500	154514.500	151476.500	128168.000	153845.000	142558.000	122059.500	175896.000	168023.500	131920.500	129449.000	167282.500	165501.000	204189.000	217837.000	219591.000	191514.000	149010.500	140420.500	208049.000	227910.500	228444.500	184813.500	190527.000	182691.500	172344.500	151825.500	137095.500	197554.000	139905.000	163023.500	136135.000	151399.500	194021.500	127661.500	166976.000	150902.000	138666.500	149627.500	121974.000	141261.000	157242.500	141574.000	174393.000	162695.500	175232.000	164584.500	194634.000	176676.000	227707.500	193199.000	155784.000	141436.500	171735.500	126019.500	154897.500	158103.500	145278.000	143686.000	175819.500	166898.000	145221.000	168205.500	160032.500	163719.500	169927.500	165029.500	117181.500	199842.000	160570.500	141586.500	209121.500	140049.500	170997.000	148907.000	129633.000	145329.000	149211.000	141276.500	159652.500	183292.000	157103.000	135874.500	183273.000	189590.000	125116.000	169726.000	156818.500	164199.500	177859.500	162398.500	164915.500	182971.500	140869.000	136305.500	138590.500	147848.000	153583.500	173429.500	154982.500	197228.000	184268.500	207657.000	187631.500	194338.000	164675.500	178798.000	164180.000	113318.500	142274.000	167949.500	156256.000	157156.500	145692.500	161666.000	145167.500	152844.000	170732.000	142990.500	161596.000	172086.500	168418.500	149227.000	144495.000	145245.000	143703.500	165943.000	173283.000	131449.000	155571.000	171502.500	149490.000	168965.000	154435.000	209811.000	208133.500	139837.000	183999.000	171199.500	135269.500	144854.000	119894.500	184684.000	182295.500	132481.000
201582.000	158408.500	159572.000	143189.000	162728.500	179627.000	197084.500	182697.500	170013.500	190774.000	154060.000	162257.500	171278.000	145359.000	186414.500	162734.000	152597.000	158303.500	157763.500	135706.000	167499.500	125829.000	156006.000	184856.500	148556.500	162313.000	183743.500	154775.500	148645.500	157179.500	177099.500	179388.000	195803.500	175483.000	221436.000	185522.500	151549.500	172836.000	126653.500	183686.500	175006.000	134785.500	156457.000	124089.000	136145.500	153939.500	170194.500	146045.500	198428.000	177618.000	163498.000	189043.000	154815.000	115075.500	149243.500	150929.000	113254.500	186910.000	209722.000	178497.500	230113.000	207279.500	205332.500	157259.000	175556.000	154989.000	183745.500	141231.000	179702.000	176764.000	175022.500	165560.500	200020.500	178692.000	147446.500	162197.000	104814.000	149439.500	170672.500	133305.000	180421.000	153940.000	144557.500	158594.500	177292.000	167654.500	133227.500	154742.000	164568.500	173608.500	154373.000	147706.500	150871.500	179836.000	176865.500	154114.000	123977.500	159884.000	125658.000	188621.000	173510.500	147059.000	157943.500	147603.500	168239.000	161902.500	185613.500	124712.500	120594.500	164806.500	141481.000	192709.500	186947.500	181533.000	133516.000	158439.500	132604.000	168780.000	154466.500	168746.500	165632.000	139163.500	159595.500	196361.000	190556.500	153146.000	161420.500	171328.500	192174.500	157948.000	128227.500	150428.500	161290.500	184871.500	146249.500	182647.500	173084.500	139104.500	183064.500	132035.000	132767.000	151458.000	157047.500	145896.000	138537.500	158740.500	137325.500	189665.000	111847.000	175072.500	188852.000	138964.500	140254.000	171690.000	137940.000	145344.000	190641.500	153387.000	139618.000	130688.000	145438.500	141830.000	158409.500	178702.500	162402.500	142270.500	173567.000	185511.000	193159.500	199998.000	186316.000	159042.500	206691.500	197796.500	194115.000	196393.500	169416.000	182990.000	146341.000	131082.500	179108.500	189533.500	170082.500	195447.000	135592.000	182229.000	177177.000	139395.000	176657.000	158602.000	148065.000	141011.500	157925.500	160407.500	138824.500	158797.500	156480.500	182400.500	164396.500	157219.000	182054.000	131064.000	170810.000	166727.000	196010.000	164314.000	181932.000	120739.000	136111.500	119088.000	139101.000	142182.000	166346.000	146685.500	167874.000	157524.500	185673.000	149747.000	145482.500	177904.000	176086.000	150783.500	124322.500	171446.500	147976.000	145720.000	185526.000	150161.500	124286.000	135707.500	127370.000	152846.500	157290.500	164977.500	132597.000	161961.500	140721.000	148717.500	147376.000	179138.000	155925.500	163892.000	165359.500	165425.000	188566.500	129941.000	164523.000	155770.000	129215.000	150747.500	159150.500	166398.500	154831.000	147582.500	159503.500	155757.500	185257.500	208448.000	168106.500	210520.500	158493.000	156108.000	123756.000	169230.000	140795.000	176872.000	181901.000	143743.500	191873.500	132318.000	148650.000	157798.500	196810.000	151675.000	160709.000	138421.500	148995.000	126367.500	192512.000	153673.500	167218.500	194568.500	151740.000	160462.000	172937.000	170894.500	152672.000	149533.000	161259.000	177518.500	168210.000	186300.500	174579.500	170023.500	174478.500	154185.500	142484.500	188943.500	157305.500	135860.000
174747.500	129613.500	183315.500	138026.500	158027.500	188690.500	185670.500	198013.000	162425.000	149825.500	139574.500	170885.500	131297.000	147883.000	165322.000	157254.500	161074.000	165556.500	156978.500	161087.500	166865.500	136349.000	180742.500	153266.500	154695.500	113301.500	182985.000	169667.500	169132.000	166539.000	207330.500	177582.500	176180.000	161752.500	215193.500	226858.500	149739.000	137327.000	158833.500	160680.500	199224.500	159439.000	158178.000	115381.000	115194.500	143870.000	123173.500	167015.500	130529.500	140826.500	145906.000	113122.000	133549.500	135642.500	169466.500	137386.000	145824.500	194779.500	179511.500	126444.000	164899.000	220954.500	164673.000	219065.000	153942.500	121567.500	179714.500	132352.000	174254.000	140952.000	150895.000	161781.000	188178.500	173321.500	129351.500	160406.500	172582.500	124318.500	183185.500	156354.500	160165.500	138552.000	159411.500	144939.000	162898.000	163416.500	139697.500	162869.000	162840.000	192965.500	121504.500	146528.000	173824.000	146834.500	144059.500	142398.500	182199.000	187124.500	122299.000	142355.000	153423.500	158801.500	139626.500	179317.500	106270.500	169256.000	149645.500	161905.000	146041.000	164829.500	134001.000	173703.000	179551.500	146301.000	161413.500	169400.000	129075.000	140067.000	158009.000	154011.000	149352.000	182524.500	153659.000	200521.500	168420.000	150200.000	164172.500	130808.500	171754.500	136712.500	184175.000	164876.500	186001.500	172196.500	173173.000	191319.500	152893.000	152339.000	153156.500	130846.000	142907.500	170082.500	105353.000	138283.500	141893.000	124033.500	135682.000	143709.000	170946.000	165397.000	153242.000	163921.500	170106.500	137694.000	146614.500	134873.000	158899.000	157226.500	185649.500	161005.500	161816.500	121770.500	130412.000	157381.000	132885.500	157022.000	189030.500	202741.000	209640.000	181538.000	138984.000	170510.000	165653.000	123363.500	229913.500	172772.000	198444.500	181675.500	157852.500	153772.500	160041.500	163461.000	166555.000	195939.000	142870.500	152991.500	155632.000	192059.500	176216.000	153847.500	164254.500	157427.500	150497.500	159902.000	138380.500	147192.500	141929.000	136593.500	141066.000	174887.500	230216.000	156329.500	178561.000	178854.000	163751.000	178262.000	164797.500	146975.500	187681.500	118014.000	122239.500	146270.500	184656.000	176934.000	203695.500	176031.000	139284.000	149359.500	123447.000	160609.000	150578.000	152295.000	117095.500	161290.500	176030.000	181150.500	201557.000	125905.000	116476.500	176249.500	151338.500	149153.500	151770.000	141999.000	150080.500	183279.500	149850.000	185528.000	174121.500	136499.500	127032.000	199760.000	158513.000	165681.000	196755.000	168839.000	171402.500	138473.000	172260.000	141685.500	130536.500	151703.500	160393.000	182039.000	161909.000	165548.000	170501.500	188464.500	178672.000	246175.000	172692.500	175161.500	165231.500	149045.500	151042.000	193462.000	163910.000	183982.000	150103.500	158495.000	159506.000	173048.500	148231.500	166057.500	158319.000	125776.500	190354.500	139107.000	182746.000	158977.000	154059.000	158868.500	169466.000	146102.500	164770.000	169900.000	117595.500	171801.000	212136.500	157133.000	157542.500	147348.000	162933.000	182439.000	138066.000	167011.000	150367.500	168614.500	158374.000	134562.000
158594.500	161444.500	152793.500	120214.000	120772.000	191742.500	168569.000	204440.500	200562.500	201603.500	187433.000	138740.500	135484.000	148950.500	166547.000	173547.000	155493.500	163411.500	183681.500	163703.000	149303.000	140285.500	173520.500	157776.500	160411.000	172050.500	206204.000	101784.500	168522.000	181350.000	183290.500	154723.500	126444.500	165696.000	192787.500	191734.000	145268.500	171816.500	162875.500	148750.000	138249.000	205447.000	140207.000	134786.000	137024.000	169909.000	169023.000	132343.500	163082.500	158253.500	139352.500	152592.500	158764.500	161232.500	180962.500	136821.000	170520.500	170550.000	172125.000	188243.500	177860.000	195366.500	180106.500	204358.500	175588.500	169593.500	142925.500	154562.500	201951.500	147304.500	192866.000	185753.500	183161.500	173145.000	150598.500	175404.000	128349.500	177752.500	156002.000	149928.500	176113.500	124389.500	136598.000	160051.500	170188.500	146205.500	163711.500	123619.000	166805.500	141853.000	149893.500	161425.500	140273.000	195575.500	157236.000	164605.000	147321.000	155460.000	139591.000	143909.500	152786.500	167929.000	169884.000	158271.500	157174.500	165592.500	193143.000	153853.500	181446.000	156524.000	164607.500	164206.500	142251.500	153024.000	153796.000	158677.000	172718.000	165932.000	135365.500	157575.500	164668.500	174579.000	163568.000	167399.500	173176.000	139957.500	128877.000	142419.500	158008.500	148063.500	145882.500	163636.000	157962.500	170792.500	175304.500	147079.500	153966.000	162796.000	160724.500	150459.000	186014.000	173110.500	128293.500	164889.000	173626.500	127109.500	174916.000	165217.500	156426.000	151097.500	161616.500	160655.000	184429.000	162954.000	106273.500	182836.500	157781.000	174658.000	152856.000	142867.000	175092.500	127482.500	168345.500	158304.000	140198.000	188387.500	187277.000	187067.000	166966.500	127473.500	165069.000	179839.000	151109.000	130034.000	193345.500	179869.000	154884.000	177177.500	181930.000	150494.000	148755.000	132398.000	131338.500	183112.000	147231.500	178005.500	161890.500	152520.000	157686.500	130306.500	157507.000	155388.000	142271.000	122174.000	120335.500	177602.500	166335.500	159277.500	165039.000	190614.000	254306.000	174759.500	151494.000	155614.000	182488.500	142432.000	231620.500	143416.500	141873.000	140988.000	135766.000	163390.000	167536.000	180110.000	148947.500	196169.500	165761.000	175299.500	146892.500	155277.000	166544.500	169191.000	141567.000	175455.000	137613.500	168536.500	161064.500	140295.500	151243.000	134832.500	159831.500	160252.500	157787.500	172271.500	139735.500	164353.500	166428.000	137857.500	161330.000	138911.000	135134.500	172167.500	167566.000	177054.500	188044.000	169853.500	142651.000	146916.500	133035.500	128478.500	176758.000	120595.000	144108.000	137917.500	161071.500	125386.000	135186.000	166757.500	145936.000	219458.500	210492.500	185439.000	159596.500	153020.500	133257.000	201097.500	174746.000	188067.500	211437.500	143427.000	135502.000	163090.500	157958.500	135952.500	137696.500	159352.500	166331.500	138084.500	224125.500	113967.500	149619.500	144037.000	169747.500	153936.500	151649.500	157784.500	144917.500	179285.000	176586.500	182297.000	180530.500	143177.000	145740.000	140694.000	167530.500	153050.500	145261.000	183143.500	149018.500	138086.500
155172.000	160847.000	164390.500	147036.000	145756.500	121088.000	193327.000	187267.000	225447.000	196127.000	166367.000	163402.500	146223.000	155677.000	152016.000	154493.000	134095.500	146300.000	161509.500	168085.500	192908.000	146833.500	155586.500	147297.500	188419.500	171309.500	183700.000	139978.000	168039.500	162748.000	168658.000	185681.500	148740.000	141471.500	195492.000	182730.000	178070.000	174133.000	166233.500	180749.000	172453.000	162744.500	165571.500	112805.000	166025.000	151942.500	149516.000	134574.000	198289.000	152094.000	164606.000	175742.000	187967.500	112372.500	181257.000	140333.000	206711.000	171641.500	142317.000	143846.000	151510.500	186956.000	224391.000	212391.500	192827.500	155176.500	163307.000	134395.500	197222.500	151454.000	180294.000	175345.500	169950.500	148153.500	150277.000	170382.500	146073.500	125422.500	147139.000	151400.000	177037.500	176990.500	136518.500	171472.000	140390.500	203805.500	165771.000	138152.000	172330.500	213909.500	177126.000	109292.000	143353.500	165142.000	177065.500	176186.000	154573.000	118284.000	173033.500	152881.500	197648.000	145859.500	150501.000	126325.500	157590.000	175485.500	152588.500	127892.500	158094.000	180702.500	154178.500	185290.500	163656.000	166742.000	140227.000	149580.500	155757.000	164859.000	119197.000	157767.000	209334.500	170783.000	154403.500	166616.500	180238.000	193564.000	151857.000	144679.500	179112.000	152202.000	168146.000	164623.000	175658.500	176430.000	138261.000	176032.500	163558.500	158427.500	153663.500	136530.000	172923.000	152463.500	120494.500	171967.500	206951.500	137822.500	171688.500	150735.500	156327.000	165563.500	153794.500	138855.500	183254.000	139161.000	114425.000	145575.000	189622.000	162945.000	162143.000	174760.500	165280.500	142102.500	133833.500	205994.500	172882.500	171646.000	220403.500	179305.000	158492.000	172485.500	168302.000	184729.500	154559.500	144173.500	168848.500	142331.000	160493.500	156145.500	207487.000	161580.000	178752.000	146055.000	152519.500	173801.000	142210.500	150452.500	172066.500	138543.000	156536.000	156098.000	105615.500	149468.000	146549.000	138225.500	160126.000	163946.000	151986.500	188595.500	136039.500	166932.500	176713.000	163819.000	142670.000	153549.000	166966.000	172948.000	125691.500	142561.000	170783.500	158661.500	136590.000	148843.000	210759.000	171713.000	161974.500	156654.500	151466.500	160494.500	153809.500	169888.500	177426.000	148497.000	137049.000	161802.500	185432.000	149314.000	142990.000	125594.500	162397.000	158818.500	181918.000	116638.000	137287.000	159467.500	117744.000	183424.500	147180.000	140831.500	159209.000	163926.500	138050.000	199219.500	131254.000	203685.000	144407.000	172177.000	147172.000	225300.500	154309.000	135534.000	165311.000	147575.000	166935.500	163785.500	168759.000	176318.500	136892.500	147228.000	123825.500	198810.500	223636.000	199093.500	178470.000	132659.000	176763.000	164081.500	130750.000	197569.500	205627.000	196734.500	165350.000	169730.500	175586.500	152905.500	166256.500	158748.000	181417.000	143843.000	203185.500	161449.500	172079.000	170379.000	154198.000	154979.000	182186.500	209444.000	171509.500	149876.000	154972.500	167651.500	189024.500	124662.000	151297.000	145498.000	155582.000	198810.000	114503.000	189436.000	150361.500	155591.000
147099.000	178937.500	147211.000	126539.000	137203.500	174539.500	184146.000	162141.000	178264.500	235145.500	168663.500	187274.500	150937.000	204865.500	133456.500	138605.500	132488.000	155640.000	184458.000	197564.500	212625.000	157423.500	201318.000	160664.000	131355.000	122049.500	150801.000	200697.500	135560.000	174295.000	148898.500	154996.500	169301.000	164972.000	156233.500	196183.000	191090.000	174499.000	164283.500	164933.000	181099.500	148020.000	152435.000	146633.000	170678.500	130551.000	139054.000	147461.500	182637.500	155376.500	168748.000	160903.000	142888.500	119948.500	132091.000	170621.500	221097.000	250044.000	179125.500	163834.000	126567.000	182421.500	182235.000	205164.500	193544.000	172606.500	167766.500	118631.000	144079.500	155913.500	151738.500	158279.000	168249.500	123673.000	179548.500	154112.000	161476.000	164717.500	167028.000	167188.000	172235.000	109668.500	154234.500	152868.500	149816.000	153262.000	145312.000	194457.000	157573.000	130723.500	144373.000	163867.500	130427.500	156458.500	158313.500	168454.500	162898.500	142272.000	181731.000	191707.000	185674.000	152075.000	141617.500	110424.000	169012.500	167234.500	165360.000	153348.000	149774.000	194253.000	153594.500	158211.500	203438.000	133983.500	141874.000	132130.000	152463.500	124201.000	166921.000	189766.000	220808.000	174134.500	155690.500	129422.000	165744.500	163828.000	176572.500	166678.000	141245.000	190040.000	159277.500	159862.500	198451.000	182942.000	157931.000	186369.000	178291.500	180382.500	134652.500	135676.000	186803.000	137652.500	140951.500	176211.000	187623.000	154317.000	141157.000	155993.500	158309.500	141941.000	169545.000	184058.500	183907.000	165208.000	144929.000	145187.000	189003.500	155372.000	153427.000	153141.000	159966.000	142578.500	157388.000	171156.000	186827.000	145204.000	196224.000	199971.500	181332.500	177197.500	247242.000	171415.000	180950.000	127617.500	199160.500	156664.500	167460.500	166680.500	134331.500	203360.000	167395.500	131104.000	206485.000	181991.000	106687.000	161632.500	161613.500	154090.500	175560.000	159345.500	159068.500	163996.500	133917.000	153254.000	117304.500	139163.000	171105.500	153576.000	203040.500	250230.000	192350.500	137504.500	166502.000	161258.000	166376.000	145886.000	157586.000	104462.500	144734.000	156969.000	153043.000	167581.000	176184.000	203918.500	181217.500	170457.500	195003.000	188145.500	144981.500	162426.500	157529.500	158625.500	115471.000	165498.000	173267.000	154579.000	165879.000	155446.000	167562.500	181534.000	145003.500	150599.500	137663.500	149437.500	125260.000	173064.500	120836.000	149934.500	148820.500	155374.500	150944.500	150602.000	108663.000	143475.500	160034.500	106936.500	172139.500	168108.500	174462.000	130449.000	161517.500	150961.500	122989.000	143760.500	168677.000	135503.000	156227.500	196069.500	119301.000	167422.000	188285.500	246205.500	224214.500	168445.000	147296.000	169794.000	178445.000	177302.000	211220.000	173902.500	176197.000	166148.500	150207.500	145720.500	145275.500	127362.000	178787.500	156725.500	200082.000	168580.000	150890.500	172094.500	168991.500	175667.500	156143.500	158090.000	160053.500	180922.000	165875.000	162199.000	182687.000	177242.000	153112.500	156618.000	168307.000	174105.000	153062.000	165495.000	137521.500	153876.500
166558.000	144095.000	175632.500	129203.000	164396.000	157344.000	140135.500	171602.000	162725.000	193439.000	204988.500	171544.500	165307.000	186686.000	110394.000	132169.000	138903.500	210249.500	180919.000	181125.500	224571.500	177089.000	193299.500	165347.000	167789.000	167890.000	146367.500	178676.500	165791.500	153453.000	156146.500	199842.500	162783.500	128620.000	161246.000	174251.500	180536.500	185594.500	203112.000	178468.500	183303.500	136776.500	157140.500	127477.000	118269.000	183442.000	143094.500	113903.000	207431.000	160499.000	125421.000	129050.000	148687.000	140312.500	137132.500	143700.000	195838.000	225168.500	218658.000	150411.500	156939.500	170923.500	181863.500	194973.500	214083.000	178587.500	206450.000	168729.500	198331.000	167142.000	153895.500	166763.500	172734.500	158603.000	153783.000	199487.500	155450.500	167834.500	175494.000	143887.000	171339.000	182759.000	134970.500	129217.000	135000.000	159214.000	124099.500	203929.500	162693.000	201846.000	161206.000	176092.500	125524.000	167588.500	155272.000	134458.000	143170.000	139918.500	141315.000	164054.500	159917.000	109102.500	155338.000	138182.000	158585.500	173701.000	168693.500	169440.500	162550.000	161926.000	135239.000	194293.500	179816.500	173245.000	157933.000	164456.500	131499.500	123419.500	206808.000	178071.500	212423.000	157960.500	122121.000	169558.500	147708.500	94526.500	148589.500	131184.000	176113.500	159104.000	131038.000	142580.000	182357.000	209356.500	159008.000	154628.500	159424.500	178342.500	165694.500	145670.000	126318.000	172603.000	140470.000	125787.000	170212.000	128367.500	193340.500	147917.000	140886.000	182531.500	174445.000	148434.500	136191.000	163540.000	128124.500	151119.500	156983.500	167896.000	146416.000	132639.000	172745.500	140880.500	179476.500	242606.500	202573.000	173249.500	142248.500	115533.500	149584.000	166460.000	195249.000	167897.500	132791.500	135773.500	153139.000	145247.500	139211.000	112398.500	177584.000	145424.000	193889.500	186004.000	183040.000	195230.000	131642.500	127159.000	154570.500	184245.500	185660.000	142596.000	186292.000	131814.000	162409.500	182717.500	175080.000	144169.500	183745.500	200784.500	209772.500	200991.000	177466.500	171953.500	158597.000	174535.000	136611.000	151881.000	166288.500	127375.000	170705.500	155434.000	140580.500	134434.000	154212.000	164783.000	175925.500	176897.000	161389.000	148865.500	125500.000	165496.000	192927.500	168552.500	147819.000	176138.000	161880.000	176723.000	172688.000	149535.000	98183.000	144541.500	173251.500	130161.000	126292.500	152740.500	116319.000	149756.500	171600.500	156524.500	142331.000	156905.500	181872.000	170529.000	152586.500	183751.500	175943.500	167067.500	189303.500	169983.000	160410.500	114005.500	145460.500	153444.000	147437.500	148812.500	177532.500	174444.500	149268.500	176983.000	131565.500	181289.500	181551.500	189076.000	222722.000	200490.500	171924.000	178206.500	137542.000	138545.500	151692.000	143709.500	120780.000	133894.500	172750.000	151397.000	169582.500	171087.500	132722.000	156409.000	169239.500	146122.000	193904.000	184217.000	157333.000	135564.000	175063.500	213335.500	122706.000	168510.000	155976.000	203162.500	134473.500	163002.000	155384.000	147437.500	117239.000	194544.500	117507.000	162449.500	134845.500	160247.500
181141.000	182824.500	146019.500	133438.000	144852.000	176369.500	172842.500	160465.500	159413.000	202190.000	190473.000	223239.500	181974.000	138963.500	157581.500	134482.500	148877.500	158970.000	183941.500	179350.500	191699.000	217548.000	205724.500	182816.000	151794.000	182166.500	170674.000	159284.000	151686.000	154305.500	163137.000	157086.500	178920.500	160312.000	150353.500	153365.500	174709.000	160814.500	168131.500	183034.000	149557.000	155203.500	152776.500	151640.500	147431.500	174183.500	137805.500	167466.500	176551.000	176511.500	122298.000	163890.000	198785.000	144062.500	129242.000	110425.000	138664.000	188971.000	208709.500	207196.500	158287.500	148959.000	158038.500	160297.000	219330.000	219854.500	208738.000	173178.000	150310.000	118430.000	163590.000	145120.000	183362.500	117526.500	140929.500	144081.000	131273.000	182702.500	145090.000	160986.500	143971.500	138467.000	124724.000	124910.000	180153.000	159976.000	203051.500	184447.500	134259.000	221567.500	149939.500	158662.000	142807.000	194320.000	125491.500	143571.000	151906.000	137015.500	154358.000	173354.500	169695.500	149336.000	168085.000	121738.000	163532.000	179084.000	172360.000	166150.500	164440.500	177825.000	175581.000	175342.000	174276.500	181102.500	135492.500	137298.500	159378.500	152221.000	243119.500	204015.500	195662.500	115163.500	159763.000	161914.500	140067.500	104416.000	147967.500	154133.000	184401.000	176870.000	145478.000	145473.000	159916.000	203953.500	179204.500	192719.500	159113.000	183848.500	169973.500	177320.500	176181.500	210373.500	129032.000	142727.500	182308.500	196625.000	169390.500	173792.500	127951.500	187815.000	144023.500	163447.000	178221.500	144841.000	137007.000	162345.000	147693.500	111075.000	191214.500	166468.500	177589.000	163359.500	145885.500	201834.000	164443.500	146160.500	185735.500	174758.500	139693.500	187879.500	235527.500	193151.000	175665.500	127906.500	144348.000	130049.500	149757.500	177153.500	156936.500	170880.500	203646.000	172843.000	171204.500	211224.000	131079.500	152323.000	152484.000	192815.500	163478.500	131886.000	165286.500	165988.000	176736.500	179734.000	118451.000	159698.500	154701.000	205704.000	179282.500	175820.000	117825.500	169067.500	136617.500	136884.000	170580.000	158998.000	157535.500	150002.500	162460.500	164683.500	171868.500	154508.500	148738.500	161174.000	175294.000	186148.500	144175.500	182496.500	128925.500	174439.000	180324.000	135891.500	149917.000	211690.000	206846.500	139625.500	170704.000	123852.500	117447.000	166847.500	171860.000	159944.000	171590.000	194650.500	106683.000	195336.500	153102.000	150358.500	161706.500	138213.000	146729.000	156843.500	157112.500	155578.000	190524.000	172134.000	160205.000	193859.000	134955.000	142247.000	181057.000	154366.500	170658.000	152120.500	163752.500	142950.000	149103.000	148951.000	170641.500	195517.500	180112.000	176079.500	195309.500	197956.500	165244.500	159356.500	158942.500	198543.500	186531.500	158702.000	132403.500	112002.000	166889.000	130295.500	152513.500	163569.000	162548.500	149221.500	184504.500	139132.500	160960.500	178633.500	148787.000	178065.000	161989.500	166013.000	145400.500	179904.000	171723.500	159161.500	173085.000	163015.000	128248.500	146651.000	137143.000	215477.000	166278.500	179974.000	158145.000	120951.500
189957.500	213322.000	161885.000	153007.500	142888.000	176292.000	136545.500	154077.000	166078.000	194605.500	153203.500	160230.500	175102.500	174317.500	182620.000	140322.000	149138.000	148111.500	168128.500	204231.500	208159.000	235357.500	201987.500	162452.500	151389.000	157368.500	213943.500	125524.500	184615.000	183909.500	153131.000	169612.000	157560.500	120883.500	187619.500	174271.500	118791.000	200527.500	171859.500	159276.500	168484.000	152252.000	186355.500	132750.500	169773.000	171840.500	207993.500	111442.500	174014.000	139133.500	151099.500	152740.000	193097.000	159883.500	154741.000	163246.500	159793.000	180505.500	158153.000	176917.500	188208.000	173949.000	125904.000	149282.500	184189.500	228602.000	220079.500	167875.500	177080.500	157541.000	146981.000	174565.500	203451.000	147839.000	154542.500	170115.000	155220.000	158820.000	146455.000	141287.000	160682.000	171389.500	164374.000	170630.000	188205.000	173626.000	162349.500	162386.500	164220.000	169355.000	146805.500	131595.500	156180.000	160933.500	164201.500	168534.000	142696.500	155556.500	154748.000	192142.500	151818.000	150823.500	133333.000	147481.000	153344.500	197212.000	165377.000	121448.000	160932.500	150843.500	126362.000	196313.500	160804.000	182196.500	212096.500	142826.500	138133.500	183800.500	208095.500	179538.500	139669.500	135495.500	152485.500	177965.500	154090.500	177759.000	162064.000	181663.000	167125.000	179386.500	144994.000	135579.500	155103.500	178329.500	186834.000	137728.500	177364.000	160442.000	155027.000	118076.500	135191.500	166040.000	143657.500	168347.000	149169.000	198485.000	148226.000	145087.000	155300.000	162181.500	158716.000	126147.500	168845.000	151997.500	139569.500	160453.000	161370.000	147733.500	191124.000	138302.000	187219.500	167596.000	137802.500	221507.500	183828.000	179372.500	205276.500	185701.500	161002.000	189968.000	190929.000	177852.500	173704.000	160102.000	152508.000	181623.000	152416.500	179445.500	185230.500	205051.000	151199.500	137037.500	161328.000	202149.000	137092.000	175973.500	163666.000	197471.500	163841.000	133523.000	166249.500	182118.500	142210.000	192358.000	164003.500	188904.500	199976.000	187520.000	202607.000	151239.500	170706.500	142729.500	140444.000	169045.000	177223.000	155461.500	192158.000	159943.500	156426.500	144346.000	161269.000	158800.500	164675.000	183507.000	157669.500	162786.000	167619.000	137309.000	181611.000	161415.500	120545.500	134808.000	153512.000	168927.500	132200.000	115730.500	175261.500	145966.000	141528.000	120093.500	151886.000	148539.500	138615.500	142348.500	148595.500	154505.000	182718.000	166960.000	182514.500	136425.500	188937.500	154504.000	160777.500	205260.500	175808.500	160128.000	136483.000	199175.500	146478.500	155899.500	141250.500	158012.500	163411.000	127829.000	180901.500	170360.500	179205.500	208590.000	134807.500	167686.000	147950.500	172782.000	183520.000	175766.000	161955.000	178406.000	160857.000	142556.500	170184.500	169728.000	160852.500	178842.000	157409.000	176125.000	177939.000	168775.500	164172.000	157004.500	176027.000	177627.000	139266.000	181687.500	187570.500	149325.500	184415.500	222027.500	134238.500	152796.000	191831.500	199975.000	173591.500	159204.500	182837.000	143453.000	135150.500	179268.000	180198.500	137168.000	189564.000	165175.000
156084.500	163326.500	161944.500	117527.000	143415.500	168112.500	174998.000	179164.500	170473.500	159697.000	184765.500	158326.000	197136.500	141638.000	176233.000	172010.000	137446.000	151628.000	144003.000	180177.500	136381.500	182272.000	176600.500	197066.500	163219.500	179975.000	188547.500	128701.000	163179.000	141351.000	178224.000	151848.000	155365.500	128663.000	174807.500	160939.000	177748.000	158835.500	201412.500	185899.500	203665.500	191057.000	159356.500	151754.500	146948.500	156131.500	169098.000	149245.000	184364.500	175089.000	122286.500	149809.500	172053.000	142283.000	161601.500	139941.000	168728.500	202606.500	174688.500	166945.500	211054.500	205917.000	162300.000	112099.500	131562.000	175439.000	243865.000	192376.500	171401.000	149663.000	178742.500	168322.500	189461.000	126532.500	152920.500	169573.000	149309.500	163736.000	173128.500	137512.500	175015.000	148143.000	137997.500	138534.000	175246.500	174492.000	174138.000	174908.500	132372.000	143686.500	164082.000	164352.000	136058.000	161697.000	140186.000	184185.500	145216.000	152708.500	131279.500	195470.500	156016.500	118873.000	166919.500	96579.500	120348.500	171220.500	173913.500	134548.000	175377.000	156935.000	150843.500	176124.000	138938.500	133887.500	161269.500	165294.000	166155.000	211356.500	201839.500	175382.000	154085.500	131749.500	129912.000	176067.500	156143.500	142454.000	162984.000	152006.000	147078.500	175907.500	146919.500	153514.500	195538.000	176115.000	127421.000	125678.500	149980.500	168760.500	156137.000	167877.000	154678.500	155065.000	112314.000	165471.500	179362.000	229301.500	210560.500	176565.500	140905.500	142745.500	153313.500	145451.500	176894.000	152937.500	115391.000	171150.000	143166.500	149001.500	192696.500	159734.500	183741.500	189908.500	154574.500	154282.500	172865.500	159626.000	192999.500	176405.000	198732.500	169041.500	191210.500	175397.000	143845.000	135562.500	174723.500	140264.000	167556.000	155712.000	143035.000	147962.500	154377.000	134496.000	136102.000	196249.000	167049.500	132519.000	169308.000	201686.000	148359.000	133880.000	169985.000	173666.000	133116.500	205310.500	210749.500	180926.500	180390.000	201206.500	134857.500	149986.500	144038.500	147888.000	135251.000	152566.000	174067.500	148715.000	138457.000	106835.500	177293.500	161823.500	155350.500	120515.500	179732.000	146599.000	174191.000	215957.500	152081.000	200293.500	154709.000	141386.500	172865.000	163809.000	148742.500	190345.000	125697.500	126849.000	172774.500	143797.000	149774.000	195567.500	145077.000	159480.000	150220.500	137818.000	133443.000	190890.500	181004.500	193487.500	204508.500	158191.000	148047.500	160647.500	146608.500	145352.500	181501.000	160372.000	140873.500	182146.000	184564.500	143404.000	167033.000	158823.000	139886.000	161222.000	157607.500	150491.000	164339.500	137999.500	141068.500	148997.000	142422.000	144139.500	180092.000	166884.000	174712.000	173661.000	166608.000	136103.500	173173.000	157841.000	152314.500	157584.000	180338.000	169483.500	161328.000	193595.000	141167.000	143255.000	191179.500	145299.000	108819.500	220289.000	159266.000	194831.000	165091.500	146366.500	148162.000	144011.500	153727.000	162101.000	158278.500	169063.000	155764.000	168676.000	185078.500	163983.500	200633.000	163556.000	175242.000	120422.000
176870.500	137795.500	140809.500	164329.500	177596.000	166956.500	147232.000	162124.000	180174.000	185695.000	181881.500	149337.000	148656.500	215529.500	237467.000	113176.500	141659.000	136526.000	171280.500	180791.500	173045.000	149940.000	194207.000	235523.500	185347.500	179821.000	166334.000	119730.500	171104.000	166158.500	172449.500	125890.500	156054.000	159370.000	174872.000	169081.000	157990.500	127172.000	154440.000	158847.500	149561.500	192363.500	186312.500	129506.000	139499.000	169474.000	200780.000	119415.500	190696.000	170631.000	129393.500	145136.000	139533.500	174274.000	141303.000	146111.000	126914.000	164257.500	190591.000	165793.000	216763.000	231369.000	124221.500	160117.000	146426.500	167746.500	194624.500	169293.500	217377.500	203514.000	162020.500	157198.000	168408.500	143145.500	169278.000	175243.500	158979.000	155524.000	166383.500	156164.500	154993.500	144369.000	112249.500	145140.000	138148.000	182395.500	150593.500	186576.500	141610.500	164535.500	137362.000	135697.500	129882.000	161713.000	145758.000	162991.000	148499.000	149498.000	163128.000	173552.500	164775.500	107702.000	163888.500	95943.000	151559.000	189506.500	203811.000	136327.000	150576.500	136036.000	174100.000	172558.000	145083.000	181350.000	152666.500	159890.500	180697.500	169434.000	163603.000	187298.000	176487.000	145827.500	158404.500	141855.500	163370.000	180701.000	150558.000	146988.000	178658.000	145554.000	139441.000	124436.000	161245.500	152774.000	119592.500	161561.500	170705.000	175596.500	161246.500	162028.500	145012.500	146152.500	186085.500	147687.500	153224.000	197936.500	178870.000	200837.000	166110.000	183193.000	175533.000	159941.000	174565.000	147632.000	108200.500	166418.000	177258.000	153837.000	162111.500	160912.000	157104.000	154742.000	156635.500	182900.500	163728.500	180009.000	196640.500	212343.500	214330.000	193949.500	194407.500	160987.500	153926.000	157421.000	147924.000	192904.000	151935.500	183818.500	197575.000	171181.000	156903.000	151174.500	170478.500	146290.000	141187.500	164618.500	153192.000	182393.000	171135.000	167680.000	154484.500	151935.000	180358.500	217604.500	215698.500	177893.000	160739.000	127326.000	146717.000	160619.500	174880.500	145986.000	157557.000	162187.000	184209.000	177537.000	121362.500	125586.500	144777.000	139248.000	141207.500	159709.500	164962.500	197389.500	198708.500	168994.500	147896.000	182397.500	116977.000	141424.500	170789.000	147463.500	140109.500	166834.500	192002.500	137660.500	163233.500	160762.500	114446.000	150360.000	166346.000	125946.000	132766.000	153281.500	130995.500	155962.000	180022.000	141478.500	173209.500	156341.000	192925.000	190291.000	135841.500	197508.000	174286.000	162746.500	163848.500	184009.000	182136.500	91373.500	141682.500	157002.500	159699.500	160470.000	192665.500	170667.500	154728.000	125828.000	123546.000	147281.000	147128.000	155156.000	148809.500	169643.000	132731.000	153224.500	182341.500	168862.500	151385.500	164018.000	162104.500	158722.500	210848.500	200093.500	131849.500	142296.000	195922.000	135969.000	213041.500	146561.500	152314.000	169573.500	182826.500	126343.500	156154.000	164221.000	174221.500	171778.000	147561.500	154362.500	187519.000	148073.000	187754.000	148371.000	144245.000	175328.000	140517.000	191752.500	146050.500	135907.500
187659.500	130901.500	184161.000	141200.500	158233.000	154324.500	173040.500	165653.500	181264.000	159006.000	127800.000	168016.000	180255.000	223688.000	193754.500	149372.000	127363.500	161720.500	190618.000	159161.000	165402.000	181586.500	182590.500	198898.500	175819.500	222325.000	213382.000	207602.500	148310.500	171839.500	151568.500	160492.500	156430.000	160812.000	156754.000	147371.500	144079.500	190260.000	148765.000	134966.000	178376.000	209218.500	144155.500	129830.000	163045.000	189225.500	170522.000	102526.000	184264.000	179598.000	163019.000	152794.000	152912.000	157029.000	104096.000	162781.500	150500.000	185119.500	199413.500	173681.500	194772.000	231841.000	144631.500	171054.000	148716.000	154042.500	159589.000	195652.000	188064.000	199391.500	191029.500	177971.500	178855.500	130361.500	159305.000	159758.500	105662.000	132469.500	150988.500	134821.000	163529.500	141546.000	135592.500	132986.000	176952.000	179097.000	152401.000	139950.000	173135.000	180696.000	164278.500	154255.500	165770.000	186012.000	188983.500	165698.500	164817.000	155758.500	159533.000	162305.000	168938.000	159765.500	149252.000	152595.000	118093.500	184798.500	178548.500	137017.500	166791.500	181580.500	133747.500	221249.500	154097.000	131343.500	213721.500	187244.000	176940.500	188290.000	166927.500	158635.000	117868.000	111939.500	120745.500	158405.000	165052.000	99523.500	135375.500	168242.500	162966.000	148668.000	139237.000	124714.000	165189.000	179215.500	183503.500	161608.000	167436.000	166250.500	156004.000	129808.000	133897.000	138494.000	138705.000	131967.000	122324.500	143898.500	209570.500	184934.500	140232.000	220074.000	143088.500	154953.500	167338.500	149528.500	156267.500	160936.500	152706.000	177997.000	172674.000	176190.000	190329.500	170354.000	166544.500	162541.500	143643.000	193608.500	196442.500	179439.500	154508.000	163320.500	168855.000	156944.500	164231.500	132394.000	153754.000	151130.500	132884.000	158721.500	195476.500	167056.000	178103.000	137466.000	158230.000	173042.000	112961.000	168697.000	201741.000	172485.000	164665.500	146106.000	176967.500	200994.000	218253.500	217003.500	182570.500	183548.500	150762.500	150265.500	113107.000	137760.500	149660.000	137240.000	117406.500	118533.000	175842.000	120991.000	154894.500	153795.000	134730.000	134161.500	157869.500	173709.500	174809.000	199495.000	167794.000	202352.500	156325.500	178575.000	170452.500	173534.000	189218.500	140106.500	173236.500	172308.500	158227.000	161186.500	179835.500	158413.500	154471.000	155487.500	158820.500	136754.000	147022.500	148284.500	147820.000	163457.500	136698.000	117340.000	157678.000	151885.000	156888.000	148542.500	123186.000	169235.000	179642.500	138647.000	165444.000	177697.500	162550.500	150147.500	165947.500	175166.000	148492.500	146185.000	187471.500	180722.500	175538.000	167084.500	107380.500	172991.000	136520.500	175561.000	147787.000	150221.000	142818.500	148541.500	150779.000	170358.000	153311.500	123863.000	152580.500	176956.500	166846.500	178463.000	131151.500	164321.000	174788.500	133051.500	186976.500	176354.000	181902.000	159199.000	156422.000	148951.000	175927.000	178623.500	170386.000	196259.000	165396.000	180384.000	164207.500	158567.500	170080.000	171198.000	178876.500	176045.500	182017.000	172050.000	158066.500	147903.000
186573.500	139494.000	153580.500	156163.500	127102.000	148289.000	131090.000	155677.000	145771.000	150776.500	152057.500	171134.500	154531.500	180684.000	190690.000	200844.500	148717.000	163503.000	174485.000	175395.500	177326.000	151546.500	176605.500	167449.500	196616.000	173218.000	228947.000	161818.000	152074.500	165465.500	209584.000	167717.000	156432.500	165168.000	171897.500	155432.000	154710.500	146676.000	140823.000	138762.500	155321.500	165022.500	159231.500	135643.500	151571.500	135968.500	166861.500	138636.500	189714.000	158495.000	156849.500	122871.000	202044.000	143332.000	143691.000	183986.500	145656.500	145185.000	185651.500	151560.000	173204.500	210136.500	140408.500	160032.000	128963.500	140622.000	159967.500	155318.500	187503.500	199516.000	231362.500	185419.000	167567.000	156755.500	145436.500	148873.500	160811.500	175082.000	163149.000	125986.500	195298.000	148590.500	144209.000	168167.000	153779.500	133308.000	172431.000	146011.000	150669.000	193020.500	122638.000	143482.000	164006.000	140552.500	181332.500	158549.000	100294.000	140380.000	142048.000	194033.500	153618.500	150175.500	191210.000	187753.000	181209.500	171308.500	189210.000	188775.500	174560.000	176404.000	193520.000	221875.000	181437.000	156609.500	167895.000	217802.000	189650.500	164434.500	106758.000	141289.000	128417.500	137208.000	144336.500	136574.500	133096.500	132129.500	153066.000	124375.500	160468.000	135778.500	149606.500	144208.000	180815.500	184426.000	181800.000	164209.500	177241.000	169230.500	152599.500	155812.000	121214.000	150090.500	122141.000	140888.500	151678.500	180126.000	144467.000	176092.500	172746.500	181735.000	160881.000	145853.000	166587.500	173857.500	140087.000	181196.500	187863.000	169062.000	199510.500	183048.000	164162.500	149059.500	157435.000	189918.000	169536.500	161648.000	178654.500	141555.000	163930.000	139917.500	188524.000	173588.000	170324.000	126812.500	158385.000	182376.000	161709.500	163325.000	170748.000	169032.000	145047.500	148439.500	155989.500	191956.000	166376.500	157652.000	146636.500	162739.000	185547.500	160655.000	136395.500	178827.000	175089.500	207473.500	208651.000	173819.500	147601.000	187895.500	176068.000	152941.000	147308.000	158962.000	138063.500	159493.000	205111.500	161216.500	141384.000	168451.500	178908.500	163729.500	120329.000	148717.500	172634.500	182436.500	160889.500	185742.000	198127.500	159789.000	186099.500	164906.500	178370.500	155022.500	171387.000	167786.000	174699.000	163949.500	178134.500	150802.000	136920.000	152954.000	186300.500	139102.000	139019.500	138171.500	138256.000	182370.500	178001.000	164417.500	171632.500	143979.500	156186.500	148576.500	131336.000	160696.000	185912.000	136205.500	175905.000	180247.500	127220.500	118283.000	170134.000	177186.500	185837.000	154222.000	121556.500	169416.000	145400.500	119609.500	93778.500	138757.000	166443.500	171056.000	195586.500	133869.000	156444.000	177243.500	118648.500	135889.500	146553.500	188262.500	159448.000	136447.000	155577.500	132045.000	151637.000	135629.000	172624.500	146941.500	156813.500	183670.000	159767.000	149459.500	148290.000	134654.500	180623.500	180657.000	149872.500	131533.500	154868.500	178549.500	193566.500	143267.000	198106.000	167273.000	178233.500	175256.500	126413.500	178709.500	140940.500	122556.000
143874.500	159169.000	170750.500	152218.000	149488.000	156958.000	163568.000	182214.500	183227.500	179109.000	137696.000	150532.000	188031.500	168925.000	168670.000	177746.500	157115.500	159854.500	144337.500	174570.500	162494.000	139073.500	204320.500	187867.500	167587.000	211153.500	202783.500	188669.000	152874.000	164712.000	197857.500	181983.500	192344.000	156832.000	136680.000	143343.500	146969.000	160289.500	175717.500	151959.500	172371.000	159264.500	168676.000	196123.500	136515.000	169635.000	114629.000	114111.000	172246.500	147703.500	147657.000	150234.500	174943.500	137792.000	167633.500	152615.000	170049.000	175427.500	177270.500	170945.500	130383.000	196772.000	196010.000	194663.000	185512.000	154163.000	191310.500	126776.500	196333.000	213206.000	217971.500	240760.000	169443.500	180248.000	130469.000	186148.000	145881.000	129310.000	165531.500	142141.500	211600.500	142892.000	140313.000	160766.000	152446.500	115368.000	150282.000	158899.500	145838.000	160491.500	135276.000	158561.000	179181.500	109057.500	161181.500	166487.500	120990.000	159080.000	127626.500	160252.500	193887.500	174546.000	222096.500	127178.000	138231.500	132250.500	188607.500	134220.000	140251.500	145687.500	164426.500	226950.500	196752.500	177190.000	167987.000	173412.000	157163.500	152646.000	144383.500	151800.000	154685.500	156341.500	110820.500	163016.500	138926.500	127632.000	158244.500	155718.500	189227.500	171375.000	146002.000	146703.500	204841.500	173717.000	190533.500	186050.000	154907.500	169345.500	180483.000	132210.000	104371.500	131580.500	139185.000	136898.000	142087.000	161968.000	157404.500	137736.000	188982.000	216710.500	195897.500	187855.000	190052.500	174814.000	155645.000	146761.500	188135.000	157335.500	198991.500	159830.500	177090.500	181750.000	153262.000	162743.000	154655.000	198817.500	185037.000	137006.000	173103.500	186610.000	172542.000	167553.500	170708.500	131341.500	165805.000	123292.000	165545.500	180250.000	151109.000	141426.500	157463.500	176606.500	191838.000	207416.000	134502.500	173253.000	162335.000	169227.000	182476.000	152378.000	172193.000	208688.500	177791.000	178765.500	166165.500	185083.000	160010.500	157983.000	141267.000	137563.500	175193.000	154990.000	157611.000	153432.500	172021.000	157872.000	169917.500	126300.000	155980.000	135535.000	131713.000	165224.000	157229.500	160666.500	185291.500	174923.500	155409.000	152890.000	162848.500	183791.500	174898.500	152698.000	123432.000	151849.000	158660.500	172978.500	162447.000	116215.000	123719.000	177661.500	189850.000	132397.500	152792.000	161104.000	155298.500	167132.000	162502.000	141889.500	181489.000	162391.500	157674.500	174694.500	159149.500	131791.500	158697.500	162240.500	143635.000	169060.500	158955.500	149121.000	146283.500	113707.000	154645.000	163039.500	168325.000	168601.500	163128.500	174177.000	140203.500	187432.000	155339.500	161035.500	148986.000	137236.500	200105.000	174877.500	157253.000	147209.000	165029.000	154742.000	156087.000	154945.500	159181.000	181581.000	149261.500	139445.500	148377.500	114076.500	160324.000	142700.000	160223.500	172673.500	138660.500	158420.500	191511.000	165201.000	162450.500	149252.500	172479.500	146333.500	170691.000	141186.500	158769.500	161269.500	140984.000	185563.500	174482.500	159984.500	172640.000	163374.000
174446.500	109645.500	163855.000	147442.500	162287.500	186442.500	191392.000	168518.500	155100.500	187764.000	158085.500	153789.000	146002.500	178937.500	165235.500	190486.000	178168.500	168012.500	178787.000	170098.500	162027.500	153767.500	157351.000	189414.500	173620.000	185244.500	194463.500	222708.500	160290.500	162607.000	165707.000	161655.000	119404.000	136300.500	203458.000	181408.500	150656.500	147538.500	153504.000	172778.500	184434.500	148161.500	140382.000	151397.500	156053.500	142326.500	174949.500	142910.500	166306.500	146973.500	146655.000	144386.500	139956.000	112085.000	151532.500	152151.000	117545.000	160975.000	184880.000	196239.000	137993.000	125620.000	182789.000	164915.000	199935.500	165478.000	177432.000	133857.000	181579.000	202412.000	209450.000	235071.000	227598.000	162648.000	132933.500	187375.000	163831.000	140631.500	142955.000	166226.000	187271.000	123015.000	140822.500	146889.000	141121.000	160117.000	165705.000	169106.000	138292.500	171054.000	139271.000	168141.000	137933.500	178435.000	166184.500	169793.500	135181.500	180126.500	157752.500	173083.500	211563.000	178733.500	181711.500	156327.500	155986.000	194758.000	158644.500	133312.500	153435.500	166322.500	170459.000	214445.500	186786.000	163284.000	196549.000	170608.000	173249.000	156085.500	148589.500	133074.500	148785.500	140384.500	157849.000	164219.500	142030.000	166740.500	150719.500	124848.500	181487.000	164578.000	154940.500	149202.500	153376.500	179646.000	183108.000	135904.500	149792.000	149977.500	149796.000	117538.000	123843.000	103056.500	127788.500	156495.500	120820.500	117976.500	136072.500	162541.000	160411.500	175378.000	202124.000	164689.500	183046.500	149943.500	178918.000	160427.500	203943.500	191401.000	161396.500	198455.500	195964.000	150222.000	150325.500	184910.500	181568.500	179327.500	160405.500	174565.000	163469.500	164129.500	162802.000	136736.000	158264.500	144201.000	152466.000	157097.500	159047.500	146454.500	174781.000	170314.000	182083.000	158143.000	157192.000	170623.500	149414.000	172996.000	133936.000	154369.000	169235.000	178597.000	176915.000	209338.500	171248.500	179090.500	134747.500	143659.500	161547.000	171993.000	111514.500	185590.500	159488.500	190811.500	157293.000	141192.000	153584.000	165338.500	143809.000	138740.500	128925.000	154686.500	152156.000	132570.500	193659.500	144506.500	194880.500	177754.000	171430.500	180856.000	176574.000	159009.500	203708.000	175263.500	187172.500	132468.500	150734.500	166487.000	198772.500	135686.000	160728.500	146670.500	133904.500	132739.500	143397.000	125192.500	125856.500	202656.000	171408.000	150334.500	162424.000	177555.000	184257.000	155992.000	163641.500	195623.000	210634.000	186300.500	177538.500	164617.500	142425.500	129111.500	158856.000	134658.000	164371.000	165741.500	205654.000	179705.000	151678.000	170732.500	146463.000	150520.500	158899.500	166660.000	148515.500	160623.500	168878.500	194845.000	120180.500	153239.500	155672.500	156048.000	177513.000	159964.500	153095.500	167121.000	140249.500	151771.000	157937.000	139055.000	170320.000	137396.000	176483.000	182471.000	134306.500	129344.000	166185.500	154079.000	134849.000	165483.000	166014.000	185611.500	181527.000	143950.000	160153.000	149305.500	149747.000	170580.000	136317.000	193019.500	160796.500	118792.500
180441.500	139566.000	167672.500	152675.500	126634.500	153933.500	172332.500	179595.500	145261.000	180634.500	122360.500	192720.000	173762.500	175880.500	128067.500	182730.500	155860.500	181949.500	181836.500	127306.000	213668.500	133437.000	161974.000	141696.000	177620.000	175787.000	194698.500	197839.000	181343.500	192787.500	169055.000	183968.500	169277.500	137519.000	163847.000	186672.500	144486.000	156195.500	166154.500	185074.000	173742.000	166787.500	165632.000	145470.500	145600.000	154364.000	130611.500	184383.000	176418.500	173773.000	132274.500	160034.000	145220.000	134291.000	124888.500	150266.000	166465.500	159925.500	183453.500	197794.500	135930.000	193520.500	183643.500	125955.500	199882.000	199201.000	229654.000	167454.500	161908.000	156371.500	199190.000	193306.000	223515.500	179328.000	162319.000	185075.000	159596.500	161270.500	142207.500	146781.500	161461.500	134739.500	156121.000	147186.500	135957.500	134691.000	117982.500	175787.500	114170.000	173506.500	135920.000	191056.000	165046.000	179182.000	151993.000	149077.000	153022.500	164385.500	177930.500	193087.000	226810.000	174036.000	166684.000	135664.500	127370.000	154127.500	186035.000	166055.000	152522.500	139860.000	182648.500	198803.000	199005.500	161089.000	180892.500	156442.500	160658.500	147948.000	140879.500	162649.500	144907.000	146426.500	157457.000	120498.000	147696.500	148336.500	173400.500	166805.000	156146.000	189291.500	142192.500	125452.500	211160.000	161227.000	144462.000	201071.500	175421.000	175615.500	134726.500	164333.000	130412.500	158496.000	131184.500	158503.500	140234.000	164247.500	134953.500	159709.000	114248.500	167616.500	196277.000	180678.000	196583.000	133012.500	129145.500	188146.500	182522.500	159243.500	174407.500	146565.500	167228.000	181172.000	176361.000	187191.000	178212.000	177635.500	162030.500	182045.500	145480.000	165061.000	152368.000	178108.000	161018.500	139707.000	158729.500	134293.000	134987.500	150179.000	170428.500	153638.500	154139.500	158710.000	156308.500	201002.500	131230.000	167218.500	130617.500	139638.000	165356.500	224005.000	164871.500	187496.500	154386.500	159569.500	130859.500	147957.500	163814.000	126798.000	135966.000	152026.000	183678.500	157869.500	141907.500	97682.000	166844.500	167822.500	145898.000	125778.500	131941.500	120784.500	142383.500	160496.500	188433.500	171835.500	145449.500	158399.000	157448.500	139982.000	157717.500	183562.000	180316.500	141563.500	160905.500	175632.500	134464.500	138400.000	168953.500	176017.500	171964.000	150158.500	183543.000	165623.500	167613.000	134702.500	160014.000	156280.000	140829.000	157927.500	184015.000	156273.500	159010.500	165338.000	174877.500	191560.000	223380.000	178375.000	189889.000	132712.500	143439.500	153650.000	151714.500	144223.500	154366.000	159305.000	161569.500	136297.000	173830.500	181483.500	120115.000	162415.000	163768.500	144863.500	176674.500	129975.000	181215.500	160385.000	150151.500	159262.000	175545.000	184945.500	142572.000	133917.500	165180.500	147940.500	147326.500	126031.500	144302.000	133689.500	167078.000	147023.500	173141.500	156864.000	150841.000	140258.000	170041.500	160427.500	148072.500	188483.500	163781.000	200853.500	184536.000	157489.500	196050.500	152574.000	139336.000	170619.500	130942.500	172961.500	153720.500	146842.500
185517.500	162754.500	139209.500	148678.500	132606.500	161735.500	164068.500	172766.500	150859.000	147055.000	147896.000	165345.000	172263.500	146533.500	161257.500	156375.500	156197.500	223324.000	160520.500	194286.000	165098.500	112613.000	117693.000	139840.500	190582.500	130666.500	170668.500	158945.500	181034.000	191119.000	182471.500	166255.000	131004.500	127517.500	201261.000	166674.000	155397.000	152019.000	148543.000	148982.500	139474.000	142816.500	170015.000	165689.000	133367.000	146031.000	156417.000	142230.500	185138.000	159715.000	165505.500	132214.500	163328.500	152253.500	114127.500	167349.000	130778.500	192156.500	208300.500	190750.000	120739.000	146275.000	144069.000	133333.500	212595.000	222157.000	221230.500	172502.500	210052.000	123403.500	182776.000	210287.500	172061.000	201682.500	178246.000	167493.000	112516.000	174520.000	139415.500	186068.000	194138.500	114878.000	142033.500	144444.500	146667.500	125305.000	140286.500	157590.500	158403.500	145251.000	159051.500	187047.000	116219.500	165082.500	160069.000	160131.000	153442.000	145506.500	181575.000	214708.500	177205.000	164268.000	188229.500	136164.000	131388.500	149903.000	188187.000	145375.500	170671.000	183966.500	201063.000	205120.500	180662.000	183825.500	144517.000	168403.000	153795.500	149133.000	171261.000	170374.500	139559.000	141300.500	163039.000	136102.000	161469.500	137539.500	164553.000	159201.000	197271.000	163275.500	162328.000	182286.500	163072.500	146385.500	156365.500	156693.500	159479.000	159402.500	182063.000	150901.000	147160.500	190431.000	137528.500	160573.500	138599.000	153954.000	162441.000	141932.500	162409.000	186530.500	178287.500	181516.500	215977.000	163987.000	165740.000	221722.500	206781.000	160663.000	171494.500	170068.500	163533.500	188752.500	147324.500	181400.000	182960.500	146372.000	200051.500	137470.500	132354.500	167429.000	172873.000	160903.500	163858.000	181083.500	137762.000	152293.500	167519.000	160826.500	178836.000	158168.500	183320.000	146590.500	144072.500	189312.000	160899.500	103082.000	156390.500	219861.000	209645.000	228939.000	183329.000	168041.000	180948.000	148290.500	170491.500	175507.500	132274.000	152779.000	133221.500	131157.500	168528.500	155879.000	177349.000	152720.500	204241.000	131960.500	175004.500	155083.000	143183.500	130743.500	167950.000	153023.500	188554.000	189263.000	191076.000	163417.500	178682.000	159832.500	174115.500	148962.500	165972.000	169785.000	104247.500	178499.500	153831.000	159487.500	202865.000	155260.000	123887.500	134823.000	165098.500	143008.000	163542.500	154697.000	127109.500	157754.500	187823.000	140727.500	182012.500	157191.500	141937.000	168680.000	130715.000	150280.500	172845.000	180242.500	149064.500	133399.000	178983.500	153662.000	190261.500	145905.000	116155.000	132610.000	207666.500	164873.500	144217.000	184809.500	134131.500	162138.500	125031.000	149493.000	129281.000	129663.500	167322.500	164205.500	133425.500	169419.000	173602.000	167530.500	150480.500	145188.000	149297.000	153117.000	156742.000	167806.000	136375.500	168301.500	172065.000	148095.000	171943.000	183745.000	168556.500	186876.500	156607.000	154744.500	201116.000	192462.500	159382.500	146126.000	152054.500	132103.500	173136.500	138817.000	156570.500	146985.000	93285.500	184210.000	143430.000	157861.500
156612.000	153877.500	162140.000	166694.500	130025.000	193653.500	168973.500	172954.500	191827.500	148444.500	169395.500	158093.500	144323.000	173012.500	145963.000	171771.500	121447.000	169016.000	181585.500	171837.000	157764.000	136539.500	145216.500	143414.000	149834.000	181504.500	177033.500	170799.000	199379.000	181669.000	212487.500	195834.000	139401.500	162370.500	161752.000	172212.000	168106.000	168007.500	133438.500	202302.500	169183.500	119802.000	151217.500	130138.500	155101.500	154487.500	159581.500	142747.500	166038.000	171337.000	153986.500	131632.000	135353.500	156835.500	164687.000	149510.500	155664.500	180537.500	176869.000	169800.500	133899.500	143645.500	162852.500	159371.000	154470.500	200123.500	228190.500	208934.000	169634.500	145506.500	154084.500	178150.500	204212.500	143654.500	163148.000	218764.000	146287.000	151090.500	163945.000	171173.500	177200.500	191051.000	129911.500	142910.000	160012.000	185957.500	155147.000	183012.000	155961.500	165904.500	161179.500	160787.500	167744.500	145905.000	162544.000	179921.000	142508.500	163246.000	178916.000	210687.500	192037.000	166113.500	111145.500	149326.500	153233.000	180193.500	200582.000	182984.500	175956.500	177526.500	207603.000	179311.500	167123.000	137800.500	149476.000	154643.500	169843.500	160710.000	112184.500	178595.500	125290.000	135960.500	132453.500	170557.500	149790.000	132613.000	178496.500	146461.500	192444.500	158173.000	155797.000	119058.500	187979.500	169458.000	153333.000	161667.500	161134.500	172596.000	159387.500	129940.000	133204.500	135321.500	124971.500	137692.000	121686.000	151590.000	162780.000	174145.500	131180.500	163094.500	164749.500	187628.000	181964.500	234909.000	173576.500	218589.000	188747.500	171796.500	137237.500	194752.500	170783.000	163330.000	144240.000	179977.500	166701.000	155450.500	158247.500	201670.500	157503.000	135561.500	198621.500	159550.000	119310.000	149246.000	158205.000	162601.000	152517.000	184040.000	160380.000	163779.000	157440.500	132041.000	112832.000	194473.000	154072.000	165368.000	170661.500	201195.500	241715.500	225070.000	165581.500	135436.000	138827.000	168082.000	137792.500	164812.000	164412.000	189780.000	162513.000	112323.000	188625.500	149779.500	143475.500	141477.500	169475.000	172481.500	137651.500	127144.500	155899.000	122051.500	157653.500	157469.500	157112.000	142627.500	176686.000	181106.000	164979.500	160259.000	167966.500	151427.500	138545.000	129573.500	173359.500	210909.000	167516.500	159139.000	135852.500	179046.000	152438.500	138475.500	138307.500	111999.500	140944.500	171525.000	133164.000	166101.000	137526.500	154388.000	146787.500	119856.500	162804.500	151498.000	131596.500	165210.500	161035.500	148593.500	157399.500	166451.000	146791.000	131046.000	150813.500	134400.500	147255.500	141758.000	160539.500	141956.000	128118.500	154818.000	120895.000	169264.500	156458.500	160689.500	171764.000	153713.000	137172.500	166711.500	154686.000	169682.000	153720.500	145073.000	159334.500	178761.000	175102.500	137450.500	156063.000	146090.000	147897.500	150945.000	192602.500	134535.500	142881.500	197156.500	151786.500	180186.500	159809.000	186498.000	181889.500	168552.000	149293.000	204701.500	176117.000	142021.000	162281.000	139734.000	130180.500	171664.000	152868.000	178162.000	160928.000	151155.500
199727.500	124806.500	155168.000	137336.500	132037.000	187893.500	175512.500	151728.000	167023.500	197903.000	154376.500	139394.500	137210.000	130853.500	229873.500	160809.000	160407.000	151461.000	172292.000	223410.500	126091.000	154964.500	172392.000	151672.500	172339.500	139671.500	186406.000	130271.500	162756.500	172778.500	211405.500	210173.000	158220.000	152431.500	178283.500	153274.000	171565.500	193078.000	137856.500	144460.000	163221.500	142549.500	158767.500	141431.000	123561.000	162113.000	147795.000	146689.000	203764.000	178813.500	134960.000	190320.500	158498.000	124248.500	157458.500	172269.000	111086.000	149546.000	154747.500	152332.500	142729.500	152801.000	161820.000	150366.500	158106.000	181860.500	216065.000	210480.500	180637.500	158085.500	154289.000	180146.000	165213.000	198813.000	201879.500	207059.500	170143.500	165497.000	160982.000	154845.500	188106.000	167491.500	127831.000	145840.500	181595.500	173658.500	135659.000	150925.000	170515.000	147654.500	121072.000	151747.000	135003.500	154013.500	148321.000	193456.500	177154.000	170305.000	196542.500	223745.500	162967.500	136517.500	143635.500	136598.500	155203.500	164020.500	166055.500	136425.500	200083.500	164877.000	222248.000	181015.500	164498.500	127969.500	149185.500	173532.500	134180.500	144924.500	155148.500	160178.000	135945.000	128668.500	130093.000	176230.000	137224.500	143092.500	171766.000	158081.500	174414.500	160054.000	122924.000	164237.500	169800.500	177717.000	156094.500	189616.000	163988.000	157059.000	161929.500	151552.500	159413.500	171534.000	171097.500	187404.000	106682.000	128955.000	181888.000	162311.500	123099.500	177411.000	173662.500	164056.500	179840.000	202824.500	249538.500	210108.000	184788.000	159018.500	145580.000	178004.000	209662.000	159625.500	154046.500	149814.500	142476.500	151433.000	151942.500	128673.000	166664.500	146901.500	176349.000	143673.000	184153.500	151151.500	138369.500	149151.500	148549.000	166592.000	188256.500	159632.500	160739.000	152534.500	184611.000	193160.000	157935.000	184411.000	162378.000	253288.000	243588.000	200902.000	142336.500	156589.000	132933.000	170799.500	128477.000	138481.500	159114.500	137295.000	148751.000	147046.500	158112.500	172574.000	141028.000	148332.000	145494.500	131685.500	170779.500	110657.500	181030.000	134337.500	129337.000	155116.500	167082.000	160913.000	151635.000	143446.500	151913.000	168833.000	163629.500	147141.000	189677.000	148199.500	165549.000	192697.000	162972.000	148851.500	135011.000	147432.500	129226.500	165384.500	158081.000	113421.000	157438.500	181446.000	106718.500	159934.000	145674.000	151052.500	173046.000	150007.500	172419.000	153944.000	147460.500	166053.500	157678.500	162831.500	156087.000	141159.500	148523.000	144040.500	141626.000	183023.500	143023.000	136619.000	175995.500	159347.500	168063.500	151668.000	127615.500	188572.000	186984.000	162915.500	170130.000	125529.500	144920.000	167815.500	141153.500	171551.000	155023.500	114654.000	123668.500	163673.500	179613.000	151570.000	137691.500	134920.000	151651.500	144384.500	198433.000	185266.500	153682.000	185140.500	180455.500	181877.000	182007.500	200528.500	163907.000	130942.000	186783.000	181117.500	188569.500	122521.000	165920.500	153042.500	138169.500	150570.000	140597.500	168961.500	168587.500	107595.500
183015.000	149369.000	146780.500	161204.500	96636.500	154285.500	140813.000	150629.500	170293.000	159844.000	170708.500	196677.000	130263.000	206555.000	164983.500	186311.000	147600.000	123997.500	170165.000	210448.500	175584.500	219167.000	189987.000	154664.000	168578.500	151475.500	155272.000	157625.000	131235.500	143619.000	193001.000	220920.000	186054.000	125056.000	134563.500	184210.000	128798.000	179170.500	171088.000	176363.000	188063.500	163400.500	156707.500	135244.000	159559.500	153660.000	158940.000	165760.000	145823.500	147554.500	152623.500	179009.000	172846.500	105247.500	129930.000	181000.000	149727.500	161414.000	218196.000	174264.500	130249.000	147151.000	130980.500	137293.500	175302.000	171001.000	187387.000	182870.500	213828.000	196605.000	175611.500	186209.500	206743.500	165315.000	179307.500	238266.000	155569.000	165696.500	176715.500	162059.500	187024.000	141780.500	125612.500	166095.500	195321.000	152845.000	164750.000	157450.500	157693.000	216832.000	134949.500	197039.500	139706.000	185633.000	156388.500	124602.500	159969.000	223448.500	205326.000	191726.000	165403.000	141443.500	155251.500	132644.000	178954.500	158380.000	170942.500	207214.000	209452.000	198592.500	170534.000	180323.000	177489.000	161480.000	147450.000	179788.000	144671.500	112923.500	131380.500	157489.500	151626.500	165993.500	133945.000	188357.500	134915.500	179730.500	115361.500	161781.500	201464.500	157252.500	184309.000	142292.500	181656.000	186797.500	148636.500	136912.500	165982.500	174518.500	166622.000	129630.500	134684.500	186682.000	127963.500	185238.000	129315.500	151626.500	112184.000	160663.000	189057.500	166610.000	150801.500	174124.000	162850.500	229003.000	181667.000	173693.000	146434.500	151764.000	153048.000	203249.500	210341.000	165123.500	179051.000	153272.000	127296.000	157844.500	146008.000	130834.500	144614.500	106316.500	151866.500	175535.000	187874.500	122412.500	161899.500	171175.500	160814.500	200598.500	176138.000	180108.500	187719.000	128401.500	147614.000	236691.500	140040.000	189701.000	187562.000	221320.500	194570.000	187280.500	132465.500	153912.500	135100.500	192103.500	194656.000	157525.500	166988.500	152628.000	124016.500	134098.000	141870.500	136404.500	169604.500	164936.000	169373.500	155206.000	140094.000	130732.500	135937.000	156774.500	106637.500	163478.500	193009.000	154526.000	155489.500	173759.000	192916.000	164362.500	149906.500	172245.500	187627.500	148841.500	123649.000	206500.500	151821.000	148287.000	177044.500	144786.000	135955.500	176968.500	140430.000	151623.500	125049.500	138189.500	126143.500	175958.000	183201.500	140009.000	168633.000	159044.500	194162.500	169193.500	140531.500	155587.000	177828.500	142479.000	149344.000	158243.500	131403.500	146967.500	168134.500	130582.000	120582.500	151391.000	169673.500	147355.000	177319.000	153886.000	149721.500	161332.500	151727.500	142988.500	185094.000	164174.500	162682.500	207788.000	172895.500	178738.000	182510.500	159137.500	150719.500	129540.000	171981.500	151905.000	166761.500	190250.500	179730.500	119126.500	194329.000	163442.000	144848.000	189150.500	165331.500	136412.000	193525.500	176622.000	141762.500	178484.000	189355.000	188812.500	171761.000	196885.500	172365.000	155305.000	168320.000	166517.000	122515.500	201142.000	187196.500	145877.500
148318.500	156244.500	133251.000	162447.500	142523.500	157181.000	162806.000	171725.000	136499.500	125369.500	154903.500	176134.500	152757.000	143786.000	125379.000	167506.500	122155.000	175202.000	209970.000	165729.000	137702.500	220338.000	175078.000	202964.500	143720.000	135282.000	188945.500	163764.500	145032.000	185955.000	173657.500	226829.500	191582.500	157617.000	154158.000	141657.000	142156.000	125835.500	161302.500	132581.500	138358.000	113828.500	166658.500	145889.000	162090.000	175226.500	160304.000	111392.000	169922.500	167556.000	111873.500	126938.500	211952.500	140225.500	143867.500	131405.000	160989.000	160153.000	146281.500	155295.500	157777.000	163635.000	130810.500	162793.000	159545.500	153703.500	176798.000	165440.000	198631.500	214149.500	184733.500	214076.500	197216.500	146961.500	154955.500	206500.500	186209.500	235319.500	193795.000	177894.000	160697.500	146871.500	161996.000	133643.000	168734.500	164186.000	159749.000	181359.000	138132.500	146051.500	154089.500	160892.000	156628.500	170693.000	192088.500	155003.000	180841.500	189821.500	132463.500	144419.000	171142.500	147210.000	150036.000	151071.000	184215.500	180156.500	209752.500	199710.500	182672.000	170212.500	163643.000	160529.000	161477.500	141794.500	161841.000	116625.000	132495.000	149209.500	143401.000	187131.500	150784.500	153654.000	139925.500	160695.500	161391.500	145238.500	142902.500	145722.500	179746.000	158960.500	153577.500	152242.000	155851.500	211046.000	150580.500	167141.500	212879.000	151476.500	154055.500	145470.500	134671.500	176123.500	108011.500	137723.000	119240.500	153993.000	177932.500	164680.000	158420.500	187067.000	167084.000	164450.500	166309.000	179624.000	124487.500	159325.000	181253.000	141678.000	175087.000	205487.000	226310.000	177112.500	136825.000	162151.500	157481.500	162914.000	164805.500	150480.000	169786.000	178070.500	177987.000	201868.000	122373.500	128386.500	159012.500	137214.500	172491.000	158897.500	139513.500	124873.000	221670.500	149363.000	169062.500	198740.000	142144.500	214055.500	203660.500	210491.000	184229.500	175454.500	153587.500	150338.000	134164.500	131574.000	150719.500	139469.500	150476.000	126945.500	159929.500	193995.500	180971.000	170996.500	138953.500	156488.500	176098.000	176337.000	151539.500	135226.500	175381.500	139371.500	138017.000	126762.500	182433.500	184528.500	192879.000	193766.500	145493.000	162882.000	174717.500	187760.000	174945.500	143074.500	178820.000	183510.500	124011.000	158423.500	166990.500	155921.500	154987.500	164883.000	202634.000	168063.500	148687.000	146098.000	148580.000	192477.500	163886.000	145310.000	148199.500	189640.000	187806.500	159063.000	170577.500	149888.000	187148.500	161330.000	175010.500	153466.500	149383.000	116224.000	134977.500	146233.000	164335.000	149575.000	181321.500	172431.500	165851.500	167625.500	145786.500	169753.500	175595.500	186823.500	152921.500	170399.500	121644.000	173294.500	138562.000	177414.500	163136.000	170975.000	142612.000	151608.000	137129.000	148612.500	120295.500	111936.000	152812.000	161965.000	185520.500	127632.500	159129.500	199183.000	172658.000	173969.500	166744.500	170744.500	148271.500	134833.500	164152.500	191491.000	175483.500	109391.500	163859.000	166089.000	164864.500	165978.000	143918.000	169890.500	159945.500	148833.000
161963.500	168030.000	174878.500	158087.500	167967.500	148277.000	164570.000	174224.500	141599.000	157974.500	177396.000	133939.500	153626.500	142500.000	143384.500	176832.000	161018.500	165538.000	168007.000	198885.500	175413.000	184002.500	196516.500	219038.000	187978.500	117750.000	169818.000	179453.000	137992.500	189117.000	162942.500	202889.000	206422.500	177352.500	163324.500	192908.500	129636.000	148425.000	169040.000	147726.000	169786.000	154203.000	161705.000	131412.000	127467.000	122600.000	157389.000	149100.000	184351.500	186915.000	166339.000	150273.000	167266.000	101856.000	146672.500	150442.500	154875.000	163344.500	188300.000	173279.500	139522.500	142203.500	151947.500	105530.500	137724.500	171527.000	178155.500	159040.000	188389.500	194683.000	190798.000	189391.500	207518.500	144265.500	162463.500	197317.500	197832.500	217792.500	216697.500	158511.000	148474.500	122993.000	187451.500	143563.500	153337.000	199522.000	154815.500	162318.000	183546.500	203197.500	132520.000	197997.500	158297.500	169428.000	170073.000	198817.500	173656.000	185445.000	175605.500	162224.000	173965.500	156674.500	146343.000	171866.000	173877.500	184978.000	200907.000	169079.500	161189.000	171296.500	149187.000	197268.500	150720.500	188191.500	170384.000	141516.500	124802.000	152263.500	166058.500	145135.000	155742.000	158154.500	151379.000	137259.500	144266.000	113803.500	146300.000	126372.500	176673.000	167125.500	133592.500	148588.500	143218.000	172524.000	181006.500	185645.000	156469.000	163814.000	152877.500	176267.500	141440.500	136996.500	146313.000	184394.500	169308.500	149041.000	142400.500	131375.500	136716.000	186879.000	195221.500	193083.000	198631.000	182749.500	169360.500	149163.500	161811.000	152111.000	200365.000	207354.000	179163.500	120266.000	145244.500	184820.000	170642.500	145604.000	214565.500	188018.000	197126.500	153707.500	200101.000	158889.000	175886.500	146635.000	146238.000	134397.000	167473.000	168127.000	187066.500	175872.000	190261.000	168833.000	172883.500	201922.000	174809.000	202362.000	213966.500	186629.000	203583.500	158260.000	175566.500	178048.000	159028.000	180393.500	146404.000	161947.000	183238.500	142488.000	144757.000	165258.500	156346.500	141857.000	150377.500	150141.500	171322.500	160328.000	96238.000	151289.500	154478.500	151526.000	162299.000	167251.000	141252.500	157101.000	174223.500	186119.000	175088.000	134756.000	100337.000	187102.500	134716.000	158238.500	145753.500	178023.000	135730.000	145278.500	168419.000	148741.500	102936.000	145936.000	186650.500	116624.500	134651.000	161223.500	140868.500	181654.500	197116.500	170468.000	137152.000	142579.000	170975.500	153002.000	151285.000	168378.000	164428.500	202944.000	157812.500	149541.000	132710.000	121859.000	165979.500	153795.500	160007.000	138399.500	182202.000	151964.500	153729.000	119092.500	144856.000	119485.000	170136.000	154540.500	153144.500	148638.000	152608.000	169335.000	146444.000	129887.500	153869.000	157472.000	141941.500	181190.500	151574.500	201461.000	151617.500	150438.000	151991.500	159247.000	196104.500	165346.500	186988.000	174349.000	140604.000	157276.000	188044.500	147971.500	119002.500	176027.500	174856.000	163957.000	196471.500	154924.000	172837.000	160040.000	140719.000	167293.000	157771.500	203618.500	127044.500	155248.500
191100.000	148596.000	153339.000	139491.000	159435.500	158245.000	171808.000	170986.000	165781.000	168667.500	157309.000	163664.000	111083.500	157935.500	168909.500	157153.500	144200.000	152164.000	177311.000	136801.000	156108.500	158558.000	198367.000	205559.000	217434.500	140321.000	180876.500	166316.500	141929.500	142932.500	182259.500	185948.000	180584.000	194911.500	191006.500	203204.000	172555.500	170187.000	137167.500	152419.000	193596.500	147078.000	151479.000	128300.000	125040.000	156319.000	171911.000	154816.500	167542.000	141715.500	161591.000	151440.500	202317.500	102163.000	174394.500	152604.000	153678.500	166225.000	157923.000	156237.000	126328.000	145769.000	140875.500	158875.500	149414.500	157727.000	181785.500	127234.000	181690.500	181828.000	192420.000	195964.500	195078.500	159506.500	151732.500	169744.000	160182.500	209433.500	202235.000	211332.000	174399.000	151710.500	151836.500	131301.500	131514.000	168503.500	180182.000	160125.500	158099.500	180994.000	124174.000	158533.500	145815.000	183532.000	220900.000	221026.000	156535.500	165792.000	167965.500	168110.000	157308.500	127499.000	146540.500	165665.500	193740.500	227474.000	242844.500	155973.000	152443.500	146371.000	162598.500	183752.500	165128.000	182359.000	165136.000	144394.000	138224.000	147680.000	161606.000	150237.000	168938.000	143987.000	149904.500	163028.500	147791.500	128997.500	141541.000	126358.500	177532.500	186601.000	166015.500	127927.500	137315.000	181336.000	172452.000	162119.500	185768.000	194779.000	188481.000	172651.500	132253.000	182354.000	147362.000	172038.500	155424.500	138853.500	128598.500	169309.500	155531.000	203471.500	194570.000	177898.000	182044.500	176765.500	116431.500	185772.000	200072.000	147356.500	189436.500	174489.000	176890.500	139375.000	170722.500	148966.500	141447.000	123302.500	167989.500	154023.000	171576.000	155801.500	185398.500	178684.500	153649.500	133460.000	170983.500	130958.500	142618.000	174268.000	173603.500	139114.500	157749.000	129991.500	167878.500	217854.500	169495.000	183760.500	167337.000	177041.000	185790.000	165241.500	168965.000	147606.000	144371.000	144622.500	146022.500	145487.000	178256.500	124380.000	147397.000	151526.000	171322.000	143136.500	149474.500	123245.500	153897.000	150131.500	137099.000	134057.500	164894.000	136823.500	143337.500	164489.000	191276.500	182450.500	164212.000	172833.000	145424.500	161276.500	126557.500	144071.000	180537.500	160935.000	151402.500	168108.500	182613.500	136161.000	187489.000	125491.500	153188.500	146933.500	115028.000	138665.500	183279.500	169294.000	119893.000	143831.000	119634.000	142249.000	179924.000	110651.000	164313.000	166570.000	143857.500	177133.000	169614.000	148331.000	185414.000	142120.000	154331.000	122240.500	151896.000	175593.500	156470.000	161988.000	190889.500	190010.000	157183.500	182355.000	143003.500	135478.500	110474.000	158924.000	155982.500	151698.500	149031.000	201085.500	144146.000	170722.500	217015.000	161203.500	150249.500	166949.500	169641.500	183194.500	171177.000	153420.000	118716.500	162577.500	217345.000	148939.000	154200.000	194389.000	179777.000	157055.000	183643.500	154336.000	149735.500	189034.000	146668.000	179612.000	153572.000	194631.500	169761.500	172633.000	127737.000	136996.000	147579.000	172723.000	140838.500	156179.500
158845.000	183773.500	160602.000	129240.500	135839.500	166207.000	139488.000	179557.500	136131.500	169538.000	175684.500	187013.000	115447.500	154979.000	147182.000	168199.000	141068.000	194783.000	171709.000	157254.000	167958.000	164570.500	161823.500	207790.500	191661.500	156314.000	157521.000	147648.500	159843.000	176484.000	150225.000	159932.500	187867.500	161859.500	184334.500	207934.000	152522.000	169987.500	153108.000	174055.000	142535.000	119939.500	146475.500	146975.500	137300.000	149572.000	131543.000	117760.500	181331.000	145536.500	155447.000	136722.500	188896.500	147320.000	123544.000	184711.500	147879.500	158928.000	176149.000	144271.500	152658.500	131004.000	157017.000	145665.000	160713.000	185550.500	202523.500	139527.000	97047.500	146567.500	199248.000	200338.000	172829.500	161351.500	155624.500	186507.000	155605.000	186590.000	211580.500	216315.500	190533.000	166968.000	132850.500	132507.500	118518.000	154181.500	137892.500	165055.000	153510.500	171180.000	112026.500	129530.000	140171.000	211398.000	240367.500	233416.500	207073.500	145349.500	161235.500	146310.500	134440.000	138290.500	109036.500	133621.500	212229.000	217979.500	152924.500	137981.000	155925.000	153860.000	159247.000	207922.000	131366.500	115196.000	112703.000	115408.500	129890.500	145417.500	122765.000	158883.000	166404.000	126299.500	136073.000	182287.000	151050.500	168646.000	157074.500	132753.000	183774.000	161086.000	147030.000	161672.000	147023.000	168667.000	155762.500	171256.500	213558.500	140049.000	119707.500	119449.500	125723.500	152578.500	133341.000	198826.500	157522.500	163477.000	159964.000	184261.500	123097.500	185282.500	226525.000	142411.500	185013.500	186324.000	165671.000	189225.000	159852.500	143020.000	145777.000	174709.000	153210.500	126408.000	139062.500	161970.000	144827.000	129969.500	165973.500	153732.500	132575.500	102263.500	174448.500	168419.000	162758.000	154428.000	168492.500	183514.500	152228.500	189548.500	164551.000	168886.000	141938.000	183254.000	219386.500	224373.000	194007.500	165721.500	168361.000	184614.500	190425.500	144048.000	184825.500	171420.500	129313.500	160103.500	136020.000	130535.000	151060.000	156805.000	137233.000	120449.500	142218.000	156755.000	135068.000	154886.500	170631.500	177034.000	135865.000	113984.500	145253.000	170617.500	166675.500	146015.500	178787.500	179506.500	189215.000	153258.000	213297.500	171374.500	169776.500	142960.500	185839.500	153817.500	127529.500	158068.500	149738.500	127345.000	178969.000	144139.000	127293.000	210853.000	129013.000	138867.500	137782.500	139256.500	159387.500	182978.500	160745.000	140293.500	157713.500	161793.000	126795.500	164817.000	129823.500	209099.000	185194.000	154360.500	140581.500	174102.000	170809.500	121987.500	155427.500	163488.000	166488.000	135366.500	157241.000	189881.500	170519.500	147335.000	164046.500	188172.000	153455.500	188455.500	159405.000	165627.500	149640.000	183750.500	115224.500	172301.500	155214.500	148633.500	160432.000	161180.000	180501.000	171422.000	176686.500	147397.000	140084.500	149072.000	211174.000	147481.000	157938.500	173192.500	151812.500	171040.500	197523.500	181991.500	146655.000	160764.500	178517.000	179737.000	180326.500	138992.000	173770.000	169244.000	126932.500	170963.500	147074.500	200977.500	180816.500	142768.000
167708.000	169674.500	168568.000	155107.000	143308.000	159309.000	173722.000	168964.500	158342.000	155918.500	187487.500	117224.000	136409.500	150934.000	200080.000	150289.000	157682.000	188172.000	165106.500	151360.500	217698.500	135072.500	189252.000	167134.000	213700.000	208554.500	203934.000	168107.500	158787.000	166594.500	158723.000	155127.000	169656.000	179128.500	208810.500	178231.000	164921.000	172908.500	156426.000	156054.000	155040.500	111769.500	177413.000	133470.000	150306.000	189934.500	139092.000	125331.500	195272.500	138068.500	101059.000	191772.000	158682.000	134806.000	145410.500	179441.500	127557.000	131548.000	160946.500	134856.500	142553.000	152706.000	137729.500	151772.000	159542.000	161188.000	184432.500	143122.500	174357.500	158068.500	200167.000	219143.500	223257.000	145546.500	123482.000	166449.500	131690.500	152552.000	179688.500	156036.500	202756.000	155901.000	142705.000	113958.000	203612.000	144550.500	180203.000	166141.000	145563.500	170624.000	173965.000	152559.500	160901.500	211346.500	194769.000	180973.500	147512.500	137133.000	126393.500	171935.000	146925.000	126525.000	153366.000	236256.000	197731.000	214847.000	167098.000	135247.500	150207.000	130032.000	139440.500	171616.000	130475.000	180676.500	189227.000	166021.500	160058.000	161221.000	138728.500	179929.000	165299.500	145586.500	130644.500	170498.000	146405.000	149729.500	190126.000	138819.000	186072.000	133494.500	184788.500	151084.500	182626.500	151670.500	163543.000	179364.500	170779.000	164374.500	167723.000	158608.500	142397.000	173986.500	135146.000	170094.500	178423.000	113406.000	184880.500	145682.500	144489.500	225352.500	200550.500	172974.500	182817.000	185069.500	124872.500	214295.000	135981.000	177088.000	142531.000	170368.000	210893.500	164197.000	122146.500	131283.500	155368.500	135591.000	154243.000	133635.500	213176.500	157119.000	189239.500	134310.500	180819.000	147949.000	196378.500	133420.000	179217.500	163188.000	167665.000	151516.500	212674.500	193603.500	209037.500	239264.000	152750.000	176803.500	170419.500	170260.000	144009.000	173438.000	155689.500	175673.000	152219.000	158844.000	141171.500	114963.500	130349.500	143097.500	156185.500	140269.500	185965.500	144593.500	144615.000	140637.000	199553.000	176444.000	162602.500	142966.500	167353.500	117413.500	131717.000	182540.000	183692.500	170496.500	188522.000	159858.000	164924.000	174436.500	175659.500	166534.000	134911.500	120516.000	161558.000	198933.000	153873.000	134659.000	160702.000	156515.500	103646.000	153191.000	163484.000	107721.000	153173.000	135951.500	126347.000	129546.000	157855.000	179692.500	159408.500	139626.500	145677.000	130036.000	153541.000	202672.000	161382.000	144108.000	161298.500	159224.000	161151.500	120425.500	185034.000	141241.500	142884.000	156956.500	153937.000	176393.500	148755.500	134849.000	130853.000	153320.000	133460.500	125054.500	170490.500	142831.500	165136.500	165853.000	123709.000	168237.500	155377.000	143069.500	126113.000	164645.000	162570.000	163916.000	143489.500	151001.000	176907.000	135991.500	168138.500	191140.500	130729.000	181445.000	142942.000	138895.000	175954.000	163543.000	164468.500	174027.000	180036.500	158654.000	182086.000	146405.000	184150.500	167829.000	165763.500	192924.500	141596.500	156389.000	148143.000	162838.500
161570.500	147452.500	141287.500	137106.500	135437.000	193639.000	149424.000	179855.500	166720.500	186835.000	161765.500	150149.000	132243.500	142978.000	194590.500	144200.500	124243.000	163009.000	168162.500	197224.500	196331.000	148498.000	152176.500	153178.000	192319.500	196576.000	168458.000	166849.000	144470.500	187969.000	199552.500	171552.000	163049.500	137565.000	156716.500	179249.000	125904.500	164752.500	139338.000	167253.500	200525.000	147758.000	165577.500	148755.500	101358.000	164587.000	138649.500	122097.000	164675.000	148516.000	153268.000	144287.000	175032.000	108217.000	149871.000	131326.500	146574.500	191264.500	192386.500	193918.500	154047.000	139401.500	123744.000	164502.000	154217.000	152106.500	175200.500	136960.000	170945.000	205050.000	178346.500	203567.000	203548.000	155542.000	112988.500	179004.000	156930.000	195571.500	162697.000	206361.000	225859.500	214255.000	157982.000	155869.500	130342.000	150383.000	152270.500	130729.000	137858.500	198216.500	135002.000	135901.500	167071.500	221060.500	197607.500	165097.500	164075.000	150653.500	143248.500	162840.000	151302.500	136168.000	187755.000	203420.000	209910.500	200853.000	173511.000	138199.000	145438.000	164129.000	167489.000	188197.500	185740.000	116380.000	157769.500	147330.500	139053.500	122456.500	161391.500	179243.000	146960.000	139852.000	140441.000	149728.000	142484.500	146883.000	172694.000	144724.500	188013.000	123069.500	134942.500	167074.500	190228.000	170425.000	158893.000	154495.500	170126.000	169552.000	186983.000	154458.500	132597.000	169116.500	155192.500	139040.500	149792.000	165443.500	158140.500	173437.000	185096.500	211923.000	180682.500	151654.000	172426.000	187155.000	167344.000	235424.500	122681.500	183134.000	170473.000	162092.000	147212.000	150312.500	162400.500	174884.500	167814.000	131229.000	161283.500	154646.500	158777.000	147130.000	156103.500	155024.500	121441.000	136853.500	165820.000	166177.000	144722.500	167084.500	179070.000	149043.000	159597.000	173419.500	233884.500	216763.000	156041.000	139445.500	168212.500	166667.000	175383.500	186320.000	128152.000	167003.000	117195.000	155053.000	143587.000	171831.500	153642.500	129189.500	144028.000	98364.500	185373.000	104157.000	137186.500	154534.000	178935.000	165528.500	148473.000	135090.500	145324.000	129605.000	117494.000	155628.000	187448.000	136881.000	191257.500	153211.500	174553.000	157231.000	162321.000	147510.500	148144.500	154279.000	127751.000	164359.500	158229.000	161064.000	181709.500	167251.500	180156.500	132009.000	126088.500	124669.500	140035.000	149349.000	156969.500	192992.000	168551.500	147851.500	166605.000	141920.000	154166.000	134282.500	148385.000	136716.000	160006.000	150640.000	188215.000	135738.000	164878.500	131084.500	153166.500	187133.000	147822.000	146982.500	162868.000	194816.500	140677.500	154647.500	169746.500	181497.000	134717.500	166166.500	148130.000	109379.000	182180.500	173006.500	123382.000	169719.500	214916.000	158113.500	142577.000	170088.000	156954.500	176987.500	171969.000	134001.000	183096.000	153428.000	140686.500	142846.500	163916.500	158164.000	167195.000	157403.000	143108.000	179055.500	175103.000	151233.500	160273.000	184003.500	185394.000	165045.500	159522.500	135650.000	169297.500	171492.500	132229.500	195787.500	129338.500	150777.500
159197.500	156692.000	145242.000	167625.500	129061.000	172974.000	168776.500	150395.500	142116.500	164031.000	107911.500	151693.500	140202.000	169995.500	143364.000	154262.000	147026.000	165135.500	130533.500	148334.500	192386.000	153085.000	168385.000	166890.000	216048.500	196166.500	181719.000	226465.000	154384.500	194548.500	192108.000	148161.000	164839.500	152804.500	217680.500	207839.000	138451.500	169501.500	183987.000	164336.500	190348.500	179501.000	143409.000	157516.000	165785.000	146801.000	168795.000	118310.500	190487.000	138592.500	158836.500	157630.000	141255.000	124828.000	155399.500	144363.500	136337.500	160734.000	178880.000	156175.000	108673.000	162110.500	132192.500	135378.500	147190.500	165916.000	212848.500	166610.500	189947.000	154731.000	151971.000	149564.500	191541.000	170526.500	173124.500	185747.500	166221.500	168260.000	198281.000	166260.000	209699.500	223752.000	156235.500	156495.000	148929.000	140219.500	164345.500	173961.000	150862.000	174240.000	132784.500	198862.000	132687.000	175560.000	196105.500	180027.000	128785.000	139662.500	150343.500	153719.000	154875.000	166326.000	185651.000	200432.500	172041.500	175501.000	189261.500	157032.000	170833.000	148073.000	166854.500	170708.000	185158.000	175224.500	140750.000	176928.500	152110.500	173984.500	150676.000	158706.500	145601.000	125341.500	140052.500	160970.500	110221.500	153528.500	156263.000	144058.000	156505.500	176082.000	131915.000	144759.000	143676.500	161906.000	211080.500	168605.500	120378.500	177797.500	149137.000	141077.500	144912.000	146579.500	125670.500	157511.500	169828.500	158123.000	180216.500	184320.000	158119.500	177252.000	170435.500	144919.000	192419.000	189099.500	154667.000	220938.000	188956.000	159180.500	143612.500	95749.500	174331.500	131815.500	150480.000	163979.000	127562.000	138604.500	180414.500	169624.500	174928.000	134942.000	217483.500	174750.000	176009.500	153993.000	147130.500	149340.000	193496.500	159429.000	200373.500	203583.000	198636.500	229393.500	184666.000	196930.000	121467.000	135941.000	156733.000	172795.000	171979.000	174032.500	126461.000	132616.000	149598.500	168542.500	141620.500	97735.500	173418.000	110553.500	158920.000	145174.500	192888.500	155205.500	157548.000	141597.500	166970.500	175098.500	164651.000	137430.500	115656.500	152488.500	129874.000	152856.000	157368.000	191937.500	177155.500	169153.500	154298.000	173529.000	142001.000	147725.500	198149.500	158924.500	147123.000	172223.500	180452.000	155636.000	172290.500	192362.000	117810.500	163318.500	154717.000	162599.000	120410.000	134457.500	141131.000	164219.000	142248.500	135645.000	170649.500	146947.000	195146.000	165153.000	169770.500	133689.000	170851.000	177268.500	154108.000	150676.000	142704.500	130424.000	157546.000	183694.500	156910.500	118174.000	158698.000	178671.000	156962.000	179488.000	151977.000	184875.000	149980.000	214591.000	172536.000	156736.000	160972.500	178078.500	155058.500	126992.500	145951.000	152637.500	122018.000	158328.500	150309.000	199996.500	154139.500	141892.000	172199.500	126287.000	182874.000	170686.000	129473.500	139498.500	170141.500	147408.000	174483.500	183856.500	158681.000	191220.000	159738.500	199424.000	199338.000	128841.500	144570.500	150680.000	148567.500	149477.500	167363.500	175552.500	144257.000	116058.000
165803.500	149708.500	141117.500	157462.500	117302.000	174479.000	192163.500	144782.500	149716.500	134929.500	162460.000	166656.000	149924.000	148639.500	152973.000	154272.000	147089.500	146640.000	180407.000	202149.500	125297.000	156032.000	136962.000	141229.000	197894.500	192896.000	177701.500	205379.500	178553.500	149200.500	171908.500	137306.000	144313.000	150156.000	148262.000	154720.000	157583.000	127733.000	134381.500	170603.500	205158.500	119632.500	153079.000	193569.000	157630.000	178437.500	170919.500	155878.500	206834.500	171560.500	148505.000	173781.500	145866.000	155694.500	119848.500	125213.000	157000.500	121258.000	156007.000	148190.000	150996.500	160771.000	121657.000	122542.000	154263.000	139977.000	162417.000	135934.000	182007.500	126118.000	162496.000	187004.500	179680.500	136098.500	181766.000	208257.000	134212.000	160210.000	103457.000	117578.500	209939.000	199440.500	154525.000	160668.000	156680.500	109628.500	126985.500	156682.500	195402.500	177554.000	188599.500	154084.000	143636.500	152446.500	155862.500	170988.000	173222.000	155852.000	156518.000	171073.000	194062.000	166888.500	205085.500	139785.000	187840.000	174929.500	161451.000	180049.000	181936.000	154364.000	143335.000	177284.500	146442.500	182810.000	148079.000	178450.500	100988.500	157298.000	152373.000	118874.500	162943.500	125273.000	150127.500	153201.000	140491.500	147884.000	140027.500	140544.000	201038.000	193095.500	149144.500	109269.000	177177.000	177452.000	174736.000	146139.500	188847.000	174845.000	172815.000	149731.500	135792.500	163750.500	108014.500	127780.500	159960.500	188385.500	184869.500	179773.000	152646.500	207919.000	148472.000	166449.500	176248.500	213943.500	178098.000	201255.000	204587.500	154502.500	154016.500	128255.000	182475.500	126844.500	153813.500	176222.000	125987.500	194827.000	188675.500	175844.000	151884.000	158634.500	189571.500	205480.000	126588.500	154041.500	122036.000	170491.500	156193.000	148192.500	192404.500	193453.500	181927.000	201914.000	162276.500	189070.000	168813.000	147329.000	140638.500	163923.000	207514.000	183753.000	156434.000	135025.500	120523.000	154302.500	173552.500	167265.000	136257.000	153944.000	160216.000	149803.000	169304.000	145959.500	159099.000	174122.500	182131.000	155452.000	133058.000	143439.500	190642.500	151818.500	158569.000	151475.000	178163.500	176299.500	149372.000	158402.500	173327.500	184822.500	159081.500	187238.000	148401.500	162505.000	150172.000	195397.500	157979.000	146248.000	166600.500	143349.000	148481.000	174662.500	165594.000	142451.000	126683.000	122608.500	137524.500	175161.500	169054.000	147684.500	155303.000	145533.000	180639.000	149511.500	147025.000	133730.500	201215.000	160378.500	164634.500	173008.000	144570.500	134869.500	163976.500	139203.500	168681.500	132063.000	199435.000	155994.000	139726.000	155543.500	150325.000	188027.500	193312.500	159854.000	144412.000	173634.000	154561.500	218591.500	131460.500	162671.000	186928.000	133910.000	133934.000	153737.000	204564.000	156864.500	151066.500	171992.500	152793.500	131490.500	162260.500	144904.500	151434.500	172456.500	128429.500	171634.500	170397.000	157621.000	169564.000	162185.500	156446.500	129898.000	168528.500	171586.500	145021.000	160787.000	143795.000	181497.000	151640.500	199267.500	194795.000	110655.000
160481.000	165216.500	160258.000	179535.000	160630.000	202870.000	140117.500	155952.500	173337.000	141653.000	136421.000	138690.500	129484.000	159392.000	182841.500	104723.500	147660.500	158841.000	135680.500	165903.500	186761.500	174398.000	155195.000	123841.500	155074.500	151633.000	171641.000	207986.000	211117.000	188116.000	193540.500	174901.500	166555.500	165384.500	171650.000	141220.000	155826.000	178488.000	180077.000	152556.500	169601.000	138591.500	174128.500	128553.000	128139.500	158502.000	137127.000	136764.500	147745.000	196748.000	127133.000	191143.000	168005.500	143657.000	144834.500	166779.500	124568.000	167470.500	198908.000	184007.500	163922.500	167618.500	156843.500	139887.500	142738.500	147717.500	175562.000	174567.500	172936.500	171766.500	160633.000	151826.500	149969.500	190604.000	145763.500	217981.500	181259.500	155484.500	137503.500	138591.000	128347.000	207879.500	210186.000	159505.500	200246.000	166333.000	176406.500	184643.000	175309.000	209748.000	190054.000	167987.500	144232.000	203460.000	203162.500	162161.000	142687.500	145778.500	156212.500	194345.000	182968.000	219662.500	177462.500	164166.000	165214.000	160346.000	166930.500	153514.500	153386.000	150156.000	181720.000	186173.500	157520.500	126864.500	164993.000	150918.500	141134.000	133073.500	138939.000	178302.000	185559.000	152942.000	122367.500	116069.000	167816.000	167399.500	167603.000	107015.000	146732.500	181101.500	136626.500	175403.000	164529.500	157525.500	191984.500	161107.500	188965.000	160282.500	168310.500	134805.000	158629.000	187828.500	123271.500	164180.000	191092.000	209220.500	190482.000	154358.000	142014.500	176877.000	171647.000	149726.500	204879.000	178427.000	108529.500	175233.500	159603.500	152620.500	162263.500	83651.000	166610.500	132008.000	113775.000	193084.000	173514.000	136495.000	156591.000	169385.500	177281.000	159539.500	164351.500	188092.500	158439.000	158882.500	176372.000	141295.500	139245.500	150533.500	231519.500	209516.500	161178.000	173717.000	192958.500	203772.000	124688.000	177900.000	160643.500	180464.000	180425.500	218805.000	147634.500	176819.000	179388.500	129969.500	140330.000	136781.000	174058.000	130509.000	120185.000	150824.500	166864.000	155267.000	183699.500	146038.500	151456.000	169845.000	151624.500	159757.000	174761.000	156194.000	132248.000	148826.000	143748.000	181474.500	170343.500	205266.500	160187.000	171498.000	182225.000	179499.000	168997.000	165149.000	154643.500	207353.000	157879.500	141586.000	151665.500	112031.500	105876.000	139961.000	179103.500	140653.000	126510.000	137476.000	135619.500	184977.000	184328.500	170967.500	132336.000	163419.000	173371.000	150217.000	125515.500	201419.000	181514.000	179559.500	173241.000	145327.000	139378.000	132769.500	158914.500	152889.500	145740.500	149466.500	162484.000	213667.000	142030.000	131750.000	139175.000	163143.500	142330.000	150032.000	178258.000	126998.000	186941.500	201344.000	137238.500	149461.500	187383.500	170962.000	144474.500	125880.500	163002.500	171287.000	183539.500	165011.000	170180.500	122019.500	183484.500	157320.000	142935.500	172073.500	125618.500	197421.000	168031.500	201675.000	183138.000	186928.000	178326.500	159740.000	189124.500	143641.500	160909.000	124787.500	147126.500	169425.500	138395.500	171074.500	174558.500	150372.000
[truncated: 593,916 more chars]
