# Supplementary material for: KymoButler, a deep learning software for automated kymograph analysis
Source: eLife. 2019 Aug 13;8:e42288. doi: 10.7554/eLife.42288 (PMC6692109; doi:10.7554/eLife.42288)
Supplement: Figure 2—source data 2. — A ZIP file containing all analysed synthetic unidirectional movies, their kymographs, results from KymographClear based analysis and manually annotated ImageJ rois. [file elife-42288-fig2-data2.zip › N30/mov07/kymograph/kymograph_1/Results/Intensity_vs_position_forward.txt]

position1	intensity1	position2	intensity2	position3	intensity3	position4	intensity4	position5	intensity5	position6	intensity6	position7	intensity7	position8	intensity8	position9	intensity9	position10	intensity10	position11	intensity11	position12	intensity12	position13	intensity13	position14	intensity14	position15	intensity15	position16	intensity16	position17	intensity17	position18	intensity18	position19	intensity19	position20	intensity20	position21	intensity21	position22	intensity22	position23	intensity23	position24	intensity24	position25	intensity25	position26	intensity26	position27	intensity27	position28	intensity28	position29	intensity29	position30	intensity30	position31	intensity31	position32	intensity32	position33	intensity33	position34	intensity34	position35	intensity35	position36	intensity36	position37	intensity37	position38	intensity38	position39	intensity39	position40	intensity40	position41	intensity41	position42	intensity42	position43	intensity43	position44	intensity44	position45	intensity45	position46	intensity46	position47	intensity47	position48	intensity48	position49	intensity49	position50	intensity50	position51	intensity51	position52	intensity52	position53	intensity53	position54	intensity54	position55	intensity55	position56	intensity56	position57	intensity57	position58	intensity58	position59	intensity59	position60	intensity60	position61	intensity61	position62	intensity62	position63	intensity63	position64	intensity64	position65	intensity65	position66	intensity66	position67	intensity67	position68	intensity68	position69	intensity69	position70	intensity70	position71	intensity71	position72	intensity72	position73	intensity73	position74	intensity74	position75	intensity75	position76	intensity76
15.444379	355914.984393	23.799116	264787.788614	20.792387	312560.793862	27.611357	324279.562719	24.923172	210926.059627	20.227833	289066.739842	2.578201	211008.424024	20.697256	330424.876379	3.726365	328612.204961	4.464124	332334.706038	22.592418	321088.162001	28.210883	325152.812020	7.493973	348554.759318	27.225000	331617.522455	9.323874	244846.214090	4.401555	263075.843277	26.126775	337547.445587	27.612200	332246.850808	0.302360	267443.791017	6.299469	263143.476995	6.188804	282320.544205	10.347348	317696.545558	8.098778	204437.011677	28.289086	308733.221214	17.106960	288994.603997	24.994265	246049.246549	2.110821	276392.168935	22.615798	253142.921281	0.101800	290294.224745	4.621350	364126.660831	13.725027	293064.314854	10.502172	257397.032179	17.940772	269649.041241	12.993123	342522.754644	7.412500	310547.818933	8.338000	344002.611477	14.900081	318496.682351	17.322427	320586.546925	18.425000	295382.334201	19.514511	266397.990772	20.994179	248811.543361	15.825000	274168.631958	27.598756	205858.449794	10.703631	316855.006703	19.725000	223886.484410	20.976945	322884.336616	22.948260	298524.221464	10.604309	267603.149249	17.152643	298214.324262	18.225000	380055.413903	17.549354	289280.144297	23.751754	239324.130165	22.300736	290474.594473	18.814758	216866.192492	23.823481	297163.455880	24.903538	269137.718787	15.082077	305049.498685	25.725841	298294.832251	26.897320	256796.254827	11.200000	183809.263549	26.648079	280911.993938	28.150585	252264.710570	1.297540	300353.771790	13.548526	306307.994920	2.825631	270411.412324	4.150000	262922.624403	1.710170	295936.864426	23.276042	245093.182334	14.803589	235278.110395	19.092808	249212.489676	21.194245	260740.930986	4.918389	258759.375804	4.725975	289156.762512	5.311672	265841.453128	26.407412	220372.023176	4.213053	313612.630275
15.544379	377440.176311	23.899116	280174.566801	20.892387	296633.348977	27.711357	335358.343920	25.023172	202841.691331	20.327833	293621.509199	2.678201	202588.430251	20.797256	316527.654714	3.826365	308305.374649	4.564124	343647.814845	22.692418	341859.876212	28.310883	307452.028949	7.593973	363523.393185	27.325000	318211.271187	9.423874	296982.057914	4.501555	282030.926113	26.226775	350997.949087	27.712200	316409.207006	0.402360	275992.449916	6.399469	297530.095696	6.288804	285395.700233	10.447348	306641.267226	8.198778	242888.286116	28.389086	298726.250208	17.206960	290040.394496	25.094265	266438.341346	2.210821	313859.003372	22.715798	250113.448909	0.201800	273487.870694	4.721350	354059.922741	13.825027	277660.247032	10.602172	284882.935147	18.040772	312442.533512	13.093123	316315.984435	7.512500	301015.910822	8.438000	347614.073309	15.000081	335727.144495	17.422427	303186.793487	18.525000	317516.368195	19.614511	285901.008744	21.094179	228682.874017	15.925000	249621.562914	27.698756	145946.817269	10.803631	284101.453966	19.825000	247918.948498	21.076945	339941.693078	23.048260	348183.632771	10.704309	289699.007361	17.252643	298953.167650	18.325000	319204.658880	17.649354	309891.719693	23.851754	239115.712570	22.400736	273882.315307	18.914758	261392.525732	23.923481	317524.927772	25.003538	259069.504443	15.182077	293945.623256	25.825841	310699.764840	26.997320	282299.285337	11.300000	201694.104563	26.748079	306169.992522	28.250585	234461.467705	1.397540	305595.765555	13.648526	274117.384424	2.925631	295071.113349	4.250000	255049.997919	1.810170	282192.111281	23.376042	206004.057972	14.903589	264888.128286	19.192808	262943.685679	21.294245	244080.433397	5.018389	258575.010526	4.825975	277931.006171	5.411672	249093.378492	26.507412	217577.869522	4.313053	290456.316709
15.644379	331063.761096	23.999116	263127.236953	20.992387	285092.217492	27.811357	335225.191542	25.123172	209910.391699	20.427833	285544.842679	2.778201	251930.546256	20.897256	308014.710991	3.926365	349912.208443	4.664124	357981.637321	22.792418	310516.110766	28.410883	286539.210183	7.693973	335681.261869	27.425000	337433.736278	9.523874	303236.953420	4.601555	314597.759994	26.326775	289043.984940	27.812200	305799.244927	0.502360	287644.868421	6.499469	252626.461928	6.388804	227515.048610	10.547348	303957.073359	8.298778	270736.235707	28.489086	297488.767775	17.306960	278555.939216	25.194265	294063.895957	2.310821	312214.342660	22.815798	269874.374624	0.301800	217331.319224	4.821350	331909.283551	13.925027	238029.608049	10.702172	312001.010740	18.140772	303478.756270	13.193123	342217.337731	7.612500	329439.453279	8.538000	314800.788385	15.100081	294735.462669	17.522427	285705.007994	18.625000	309071.744437	19.714511	288339.847492	21.194179	223782.734847	16.025000	276949.763827	27.798756	182362.067384	10.903631	283235.688726	19.925000	275998.740323	21.176945	328955.291818	23.148260	351964.931639	10.804309	315751.705201	17.352643	310148.270276	18.425000	263144.081871	17.749354	281095.378098	23.951754	275732.235944	22.500736	275916.580982	19.014758	241396.424087	24.023481	295917.726935	25.103538	273374.213822	15.282077	260176.614119	25.925841	335201.004420	27.097320	248148.195988	11.400000	204333.495743	26.848079	328307.995690	28.350585	263864.800571	1.497540	296575.035408	13.748526	288003.726274	3.025631	284120.013368	4.350000	253489.732879	1.910170	261691.146088	23.476042	207335.916024	15.003589	231677.876503	19.292808	241743.949902	21.394245	233563.278173	5.118389	267469.106809	4.925975	283422.701514	5.511672	234678.807279	26.607412	213761.156026	4.413053	226030.232926
15.744379	356610.570139	24.099116	269624.514985	21.092387	281755.400625	27.911357	304835.733773	25.223172	238374.739097	20.527833	281904.726232	2.878201	293480.097460	20.997256	283479.592944	4.026365	349592.319241	4.764124	372311.906791	22.892418	283604.557409	28.510883	290791.209117	7.793973	336580.227485	27.525000	323259.922136	9.623874	322048.097631	4.701555	285567.676706	26.426775	316785.529426	27.912200	271736.348463	0.602360	318855.117670	6.599469	246757.324073	6.488804	265258.628066	10.647348	338859.493317	8.398778	261603.917864	28.589086	302829.855342	17.406960	280175.607176	25.294265	290111.368307	2.410821	298492.646454	22.915798	281708.269983	0.401800	245652.263462	4.921350	315108.629786	14.025027	227995.841607	10.802172	305622.620823	18.240772	298475.467056	13.293123	305920.026664			8.638000	318818.146402	15.200081	269533.769576	17.622427	280793.221930	18.725000	303502.271729	19.814511	300011.638207	21.294179	201259.847127	16.125000	291889.575032	27.898756	235766.576367	11.003631	288255.631369	20.025000	290254.191198	21.276945	335137.920253	23.248260	350899.616264	10.904309	310522.549450	17.452643	293586.241711	18.525000	261438.897275	17.849354	244183.216826	24.051754	288283.334836	22.600736	294277.652158	19.114758	230294.349228	24.123481	276498.080756	25.203538	291107.026799	15.382077	244380.139007	26.025841	297285.232815	27.197320	251773.542799	11.500000	199175.534747	26.948079	355808.062938	28.450585	299416.911116	1.597540	286307.093594	13.848526	299441.109837	3.125631	272781.788170	4.450000	243385.281774	2.010170	263655.403135	23.576042	248112.743988	15.103589	265701.961144	19.392808	228425.017228	21.494245	247207.488812	5.218389	270451.076794	5.025975	275599.297405	5.611672	242481.419010	26.707412	247591.199426	4.513053	246025.851084
15.844379	361512.800068	24.199116	307436.830218	21.192387	240828.399010	28.011357	278358.537559	25.323172	308940.028923	20.627833	290998.726126	2.978201	301908.089327	21.097256	268812.332884			4.864124	269887.217464	22.992418	259201.585749	28.610883	302374.653314	7.893973	327199.109047	27.625000	302306.552008	9.723874	324655.786072	4.801555	263477.678787	26.526775	338372.367478	28.012200	278894.328195	0.702360	246513.399977	6.699469	255012.175055	6.588804	281412.560697	10.747348	345037.987318	8.498778	240988.041990	28.689086	260828.186813	17.506960	288279.406602	25.394265	299475.470634	2.510821	237052.312295	23.015798	299273.781071	0.501800	253456.056876	5.021350	369352.579990	14.125027	272411.610400	10.902172	307023.935685	18.340772	320863.574221	13.393123	263980.872305			8.738000	292139.713206	15.300081	264141.334913	17.722427	265821.438559	18.825000	308335.187248	19.914511	266143.243217	21.394179	225502.362079			27.998756	276915.784231	11.103631	285718.464423	20.125000	292272.701929	21.376945	347074.310146	23.348260	336620.439871	11.004309	302415.177589	17.552643	278304.904801	18.625000	296709.571462	17.949354	276801.597569	24.151754	275802.560873	22.700736	289759.733588	19.214758	220892.575264	24.223481	273528.142261	25.303538	276514.605467	15.482077	223784.547622			27.297320	270060.416833	11.600000	182676.191108	27.048079	328092.931882	28.550585	234065.179656	1.697540	284916.874522	13.948526	284855.871403	3.225631	276930.949438	4.550000	245794.505048	2.110170	285470.550436	23.676042	242691.436939	15.203589	244037.263692	19.492808	218477.028120	21.594245	246159.167369	5.318389	290765.533268	5.125975	247790.304321	5.711672	254651.981013	26.807412	273252.680040	4.613053	232631.341938
15.944379	337002.126333	24.299116	331337.198992	21.292387	248127.461015	28.111357	198171.880471	25.423172	244825.914054	20.727833	321261.562912	3.078201	289747.444192	21.197256	264414.752922			4.964124	282666.330102	23.092418	294205.532039	28.710883	280864.030416	7.993973	325297.618954	27.725000	302562.728209	9.823874	320397.870788	4.901555	237740.009366	26.626775	363805.444051	28.112200	282541.446924	0.802360	233463.308150	6.799469	236316.560228	6.688804	232170.894898	10.847348	340320.819811	8.598778	181078.662346	28.789086	230393.655200	17.606960	281716.921723	25.494265	281680.276757	2.610821	219539.758601	23.115798	283098.922082	0.601800	262998.781693	5.121350	355034.134257	14.225027	290221.118352	11.002172	325884.257396	18.440772	325735.800914	13.493123	303111.130690			8.838000	270734.126298	15.400081	341205.171103	17.822427	267768.855294			20.014511	275551.883715	21.494179	246042.092853			28.098756	292370.147693	11.203631	287188.467005	20.225000	286664.710029	21.476945	328111.635729	23.448260	291509.335380	11.104309	303160.862934	17.652643	254998.941072	18.725000	310628.451488	18.049354	320623.304419	24.251754	254195.873984	22.800736	282046.663905	19.314758	219102.559980	24.323481	274441.995533	25.403538	299749.758405	15.582077	188679.641782			27.397320	291834.179168	11.700000	168661.689475	27.148079	319400.984492	28.650585	257568.381245	1.797540	294510.759889	14.048526	265832.180178			4.650000	232253.322538	2.210170	255950.817024	23.776042	168587.408407	15.303589	243765.417095	19.592808	241269.459399	21.694245	231560.672353	5.418389	293742.861722	5.225975	228090.834895	5.811672	283361.276141	26.907412	261319.979571	4.713053	220158.048610
16.044379	321911.142593	24.399116	319221.270576	21.392387	258597.067256	28.211357	229632.066033	25.523172	228663.753805	20.827833	336973.585586	3.178201	273543.167621	21.297256	273766.430862			5.064124	319741.547037	23.192418	301830.177841	28.810883	264146.547479	8.093973	324790.583903			9.923874	307290.663582	5.001555	246650.536886	26.726775	261085.540095	28.212200	328348.416096	0.902360	277690.403002	6.899469	212125.094482	6.788804	261747.816753	10.947348	325301.527941	8.698778	192575.925811	28.889086	212966.026492	17.706960	307735.283366	25.594265	286522.268399	2.710821	258316.152930	23.215798	252541.021392	0.701800	270686.052117	5.221350	372311.714357	14.325027	238424.472730	11.102172	316706.842491	18.540772	319657.380952	13.593123	292510.308907			8.938000	241679.890348	15.500081	321395.182287	17.922427	276262.306162			20.114511	285976.504635	21.594179	269992.964106			28.198756	287085.089924	11.303631	297420.551076	20.325000	309627.139279	21.576945	320896.132584	23.548260	257414.498194	11.204309	303773.011997	17.752643	264787.365519	18.825000	277986.921773	18.149354	311206.611978	24.351754	275149.521301	22.900736	284758.855346	19.414758	246238.426549	24.423481	285288.066835	25.503538	271208.208792	15.682077	169241.838232			27.497320	304425.879901	11.800000	178658.631040	27.248079	333659.894899	28.750585	266050.369372	1.897540	321070.516254	14.148526	208389.855994			4.750000	279313.030340	2.310170	249739.694099	23.876042	190996.495899	15.403589	311040.583820	19.692808	303348.091133	21.794245	213359.554053	5.518389	288287.312004			5.911672	299416.698366	27.007412	277731.585317	4.813053	212934.584544
16.144379	297756.278826	24.499116	310964.371941	21.492387	303850.558492	28.311357	265879.375270	25.623172	234837.412498	20.927833	305094.219633	3.278201	286447.357878	21.397256	261393.593121			5.164124	330424.361331	23.292418	299909.060454	28.910883	273208.334814	8.193973	305239.881872					5.101555	263864.820653			28.312200	299511.717894	1.002360	274298.605069	6.999469	231396.595972	6.888804	290059.015081	11.047348	320159.061463	8.798778	188454.168233	28.989086	226402.297530	17.806960	269176.141003	25.694265	293799.336128	2.810821	281203.315356	23.315798	242089.880548	0.801800	279363.135946	5.321350	373179.884820	14.425027	243125.019052	11.202172	188933.643142	18.640772	272202.818853	13.693123	261575.010214			9.038000	311820.125361	15.600081	306480.242735	18.022427	227481.691288			20.214511	286146.820054	21.694179	285209.278681			28.298756	296487.312653	11.403631	305141.571826			21.676945	303685.591817	23.648260	214165.303161	11.304309	288019.146920	17.852643	247203.183358			18.249354	324090.840122	24.451754	260976.463792	23.000736	298323.572167	19.514758	310963.290572	24.523481	283015.738631	25.603538	255266.271349	15.782077	148577.960190			27.597320	356078.016958	11.900000	194042.637334	27.348079	334682.324389	28.850585	290511.228637	1.997540	315756.629797	14.248526	211143.935661			4.850000	244955.763039	2.410170	261703.715991	23.976042	202456.978069	15.503589	262104.662658	19.792808	242027.870777	21.894245	216904.439907	5.618389	267583.501228			6.011672	280262.850774	27.107412	285801.316830	4.913053	249890.492699
16.244379	302878.192608	24.599116	311861.476452	21.592387	299617.154208	28.411357	294128.213624	25.723172	221571.846594	21.027833	302571.933703	3.378201	314204.148331	21.497256	280753.924694			5.264124	309230.360442	23.392418	292363.010172	29.010883	270056.974764	8.293973	318342.463532					5.201555	266138.260663			28.412200	301794.299256	1.102360	293991.921255	7.099469	325159.482564	6.988804	307557.947733	11.147348	283624.369273	8.898778	254475.765182	29.089086	248867.294676	17.906960	248718.210558	25.794265	268932.758634	2.910821	308187.808080	23.415798	271976.939619	0.901800	281614.894587	5.421350	346809.109772	14.525027	259435.740885	11.302172	258356.866041	18.740772	280626.447266	13.793123	244788.257511			9.138000	275256.652971	15.700081	318658.760008	18.122427	230518.138596			20.314511	299470.792177	21.794179	265322.527081			28.398756	294490.377709	11.503631	294525.789516			21.776945	287405.988999			11.404309	281772.900075	17.952643	267533.218150			18.349354	331633.389185	24.551754	254836.596122	23.100736	314579.693366	19.614758	348333.097267	24.623481	263439.117720	25.703538	240676.662417	15.882077	154319.378422			27.697320	318346.323724	12.000000	194548.098298	27.448079	316977.839036	28.950585	296631.034871	2.097540	285134.749362	14.348526	234261.765296			4.950000	213740.635773	2.510170	300417.670609	24.076042	213395.989112	15.603589	240644.696710	19.892808	248432.106201	21.994245	224116.240489	5.718389	238406.286583			6.111672	259635.089746	27.207412	240232.640011	5.013053	264716.368860
16.344379	319410.818023	24.699116	310990.467881	21.692387	288934.456307	28.511357	309486.432901	25.823172	258493.933164	21.127833	284889.864051	3.478201	325935.146188	21.597256	290750.406926			5.364124	310494.352111	23.492418	269143.135641	29.110883	239716.659660	8.393973	325648.911360					5.301555	260225.057660			28.512200	288265.451942	1.202360	323841.636877	7.199469	297668.924804	7.088804	306015.272080	11.247348	273294.193820	8.998778	308406.506629	29.189086	281757.462621	18.006960	245862.433238	25.894265	239707.454479	3.010821	289541.003891	23.515798	250790.710897	1.001800	248960.946660	5.521350	330097.603585	14.625027	279448.285990	11.402172	290705.614472	18.840772	300239.140849	13.893123	321152.970162			9.238000	264975.716455	15.800081	262849.948877	18.222427	250638.411825			20.414511	321094.240509	21.894179	264567.976633			28.498756	280372.557911	11.603631	303882.786876			21.876945	265834.428315			11.504309	292661.498974					18.449354	322569.693823	24.651754	254335.398078	23.200736	303847.315915	19.714758	397143.929580	24.723481	241948.585682	25.803538	198364.582584	15.982077	176712.298414			27.797320	294901.236617	12.100000	235159.762208	27.548079	306278.337293	29.050585	280492.429286	2.197540	258532.690011	14.448526	241798.637952			5.050000	201804.548417	2.610170	290208.242710	24.176042	226007.161161	15.703589	239285.983473	19.992808	270252.038936	22.094245	238110.548387	5.818389	229702.177775			6.211672	235937.077531	27.307412	243748.288039	5.113053	263835.547705
16.444379	332008.552040	24.799116	283163.676151	21.792387	262409.407905	28.611357	305363.894477	25.923172	295637.063586	21.227833	304081.858994	3.578201	297389.702250	21.697256	295014.797669			5.464124	263732.916363	23.592418	262180.068592	29.210883	259322.749656	8.493973	296485.516258					5.401555	259776.027475			28.612200	272395.026139	1.302360	330998.617821	7.299469	276390.124903	7.188804	277026.148522	11.347348	283642.725555	9.098778	285033.974215	29.289086	301813.810407	18.106960	277274.857411	25.994265	247270.549023	3.110821	290719.371581	23.615798	236017.362331	1.101800	216779.358488	5.621350	370211.421423	14.725027	347480.063372	11.502172	295480.376994	18.940772	263085.237606	13.993123	311112.798105			9.338000	255656.778840	15.900081	237638.107402	18.322427	274085.475603			20.514511	293686.009618	21.994179	302957.199307			28.598756	279977.081919	11.703631	316818.721138			21.976945	258001.184361			11.604309	275912.162081					18.549354	330165.757358	24.751754	271688.858175	23.300736	273859.538188	19.814758	399925.175412	24.823481	246344.964509	25.903538	161648.722398	16.082077	181660.868082			27.897320	249681.017479	12.200000	259095.951723	27.648079	295172.565473			2.297540	255552.952311	14.548526	230857.254048			5.150000	190261.701996	2.710170	274758.248502	24.276042	233855.966077	15.803589	250709.789405	20.092808	320814.445059	22.194245	255451.512502	5.918389	219582.208047			6.311672	214724.572778	27.407412	247556.661380	5.213053	252859.841404
16.544379	328171.206680	24.899116	285212.917935	21.892387	228880.772985	28.711357	237464.799255	26.023172	353639.775006	21.327833	318475.566800	3.678201	277408.215488	21.797256	287236.015605			5.564124	275662.716320	23.692418	268058.512785	29.310883	275984.637131	8.593973	278916.609624					5.501555	274936.329610			28.712200	239870.948216	1.402360	321742.451143	7.399469	267284.774251	7.288804	264347.489466	11.447348	295101.054369	9.198778	281776.717010	29.389086	314181.789054	18.206960	273635.385838	26.094265	290072.065808	3.210821	291170.016969	23.715798	241562.255675	1.201800	217205.429169	5.721350	303224.241401	14.825027	318162.063753	11.602172	299770.232510	19.040772	261870.243896	14.093123	312123.723318			9.438000	244447.645214	16.000081	243129.924422	18.422427	265013.189685			20.614511	277066.396884	22.094179	301198.593956			28.698756	245150.628946	11.803631	319766.229447			22.076945	257746.632212			11.704309	212666.855618					18.649354	313022.263309	24.851754	277270.192286	23.400736	276841.800707	19.914758	363653.797472	24.923481	285140.226715	26.003538	105745.570357	16.182077	187272.793865			27.997320	268391.942999	12.300000	261867.005674	27.748079	270534.764149			2.397540	262707.497122					5.250000	202538.740879	2.810170	248710.829094	24.376042	223079.497025	15.903589	252253.916250	20.192808	281883.004324	22.294245	294715.471004	6.018389	210707.092156			6.411672	209482.169586	27.507412	279483.662347	5.313053	262646.559736
16.644379	306392.225376	24.999116	324953.037230	21.992387	268295.065031	28.811357	273211.205337	26.123172	297743.287043	21.427833	331313.875865	3.778201	259875.966761	21.897256	293525.231651			5.664124	302163.836834	23.792418	253700.503272	29.410883	290129.069588	8.693973	321394.705476					5.601555	246701.735099			28.812200	239060.796130	1.502360	316962.011646	7.499469	244949.555674	7.388804	271775.576278	11.547348	274573.331540	9.298778	279388.320793	29.489086	293383.947171	18.306960	230276.008234	26.194265	298828.922556	3.310821	316421.124665	23.815798	242264.098196	1.301800	214517.010201	5.821350	321609.779457	14.925027	337877.916383	11.702172	242273.908290	19.140772	275410.490789	14.193123	284664.723305			9.538000	241750.986642	16.100081	289383.242384	18.522427	260999.355207			20.714511	272591.170153	22.194179	299988.977538			28.798756	287488.980056	11.903631	310081.189540			22.176945	248360.031037			11.804309	247385.306621					18.749354	340351.378825			23.500736	278615.239868	20.014758	348837.391284	25.023481	274212.160399	26.103538	152550.189742	16.282077	199134.192572			28.097320	227107.135093	12.400000	262861.504974	27.848079	246392.082367			2.497540	276787.146696					5.350000	202411.719491	2.910170	217888.922364	24.476042	239492.923057	16.003589	256904.154409	20.292808	266524.725792	22.394245	279829.183929	6.118389	241293.227746			6.511672	239474.571386	27.607412	230305.681981	5.413053	280299.100757
16.744379	305582.505175	25.099116	295243.189747	22.092387	312428.821309	28.911357	301974.016204	26.223172	306068.015064	21.527833	332781.621121	3.878201	288391.551003	21.997256	304416.676913			5.764124	276458.045295	23.892418	289562.390205	29.510883	299872.352020	8.793973	313438.289571					5.701555	229114.987427			28.912200	267906.543674	1.602360	289632.702548	7.599469	259552.775553	7.488804	280886.372799	11.647348	285529.875090	9.398778	243472.953006	29.589086	245054.019344	18.406960	208382.435086	26.294265	272057.429068	3.410821	273860.052490	23.915798	206697.508248	1.401800	220692.588540	5.921350	322804.114887	15.025027	322870.997888	11.802172	242434.369480	19.240772	281757.118762	14.293123	264759.614272			9.638000	259979.808702	16.200081	261817.451071	18.622427	278614.333876			20.814511	283115.631735	22.294179	321164.681959			28.898756	322256.100847	12.003631	313437.660467			22.276945	206909.773328			11.904309	269303.666346					18.849354	303686.218316			23.600736	276195.688855	20.114758	386425.465140	25.123481	310729.034835	26.203538	204328.351656	16.382077	207647.388691			28.197320	205766.491202	12.500000	303258.657535	27.948079	239931.700277			2.597540	301012.037776							3.010170	232596.195683	24.576042	214640.087562	16.103589	224110.021763	20.392808	249951.088209	22.494245	278821.119356	6.218389	265391.378840			6.611672	250349.097457	27.707412	248430.348514	5.513053	281702.764871
16.844379	309614.224344	25.199116	259937.055973	22.192387	269189.271124	29.011357	316171.678025	26.323172	300285.186328	21.627833	347708.863437	3.978201	292366.927334	22.097256	264411.210078			5.864124	328124.795875	23.992418	265783.390579	29.610883	294895.221550	8.893973	289186.270462					5.801555	253346.229067			29.012200	345043.442421	1.702360	259050.373945	7.699469	233126.395621	7.588804	264792.310412	11.747348	279546.271148	9.498778	184842.776577	29.689086	235031.397275	18.506960	182694.038517	26.394265	264945.362358	3.510821	291423.631699	24.015798	259747.888211	1.501800	200521.364349	6.021350	325555.540151	15.125027	289031.385693	11.902172	251149.235945			14.393123	304203.089368			9.738000	306017.442497	16.300081	261984.820479	18.722427	294365.287021			20.914511	217034.368269	22.394179	300544.708667			28.998756	345822.212409	12.103631	313655.450584			22.376945	193484.566228			12.004309	273841.073780					18.949354	287311.112754			23.700736	272914.085998			25.223481	328927.507246			16.482077	215625.386206			28.297320	241947.119722	12.600000	338316.774052					2.697540	309896.048942							3.110170	235518.534550	24.676042	168614.149045	16.203589	284202.592389	20.492808	238009.224418	22.594245	250297.873735	6.318389	233059.607195			6.711672	229926.804167	27.807412	255619.914144	5.613053	296571.274115
16.944379	315324.336979	25.299116	238340.927279	22.292387	286813.084469	29.111357	300919.201746	26.423172	308061.062095	21.727833	324516.493637	4.078201	255791.703702	22.197256	257080.785682			5.964124	299524.420915	24.092418	250725.619836	29.710883	287525.436563	8.993973	281418.932014											1.802360	241587.472992	7.799469	240421.357111	7.688804	198144.860775	11.847348	272412.854230	9.598778	174198.093494	29.789086	245124.430290	18.606960	200941.527004	26.494265	267867.784412	3.610821	275424.437719	24.115798	260260.347897	1.601800	224063.782496	6.121350	337688.509568	15.225027	269502.817928	12.002172	272046.999306			14.493123	324076.542469			9.838000	312489.349302	16.400081	256432.091092	18.822427	300757.189058			21.014511	191730.074180	22.494179	289590.055067			29.098756	322354.209267	12.203631	305978.855901			22.476945	194062.146270			12.104309	304003.949496					19.049354	289642.835775			23.800736	299063.291484			25.323481	348516.007021							28.397320	227391.010631	12.700000	314314.815408					2.797540	273292.884110							3.210170	202810.734789	24.776042	175785.448571	16.303589	259411.583065	20.592808	219235.406435	22.694245	222285.545574	6.418389	191090.012288			6.811672	193108.609737	27.907412	242619.089804	5.713053	268562.519896
17.044379	359790.964542	25.399116	223210.413414	22.392387	319978.380352	29.211357	308080.082188	26.523172	298380.880678	21.827833	323725.768516	4.178201	280721.512132	22.297256	277407.205044			6.064124	261189.250947	24.192418	262927.030940	29.810883	287624.195783	9.093973	281262.361569											1.902360	223310.619938	7.899469	249882.811366	7.788804	231268.110975	11.947348	248468.464419	9.698778	206504.701342	29.889086	236556.026883	18.706960	189260.352300	26.594265	274535.356721	3.710821	274790.851935	24.215798	270443.316457	1.701800	253291.722484	6.221350	320964.251364	15.325027	285483.645649	12.102172	289093.290955			14.593123	296658.971507			9.938000	328656.368511	16.500081	245243.238280	18.922427	304122.371909			21.114511	193420.791539	22.594179	284007.468749			29.198756	312776.738466	12.303631	327593.292540			22.576945	193332.228095			12.204309	296212.623009					19.149354	270173.326523			23.900736	292979.670009			25.423481	307965.663090							28.497320	215164.338094	12.800000	299623.615869					2.897540	229256.615053							3.310170	202601.417926	24.876042	184221.043127	16.403589	262674.185547	20.692808	225179.577268	22.794245	221950.038671					6.911672	178145.558956	28.007412	204107.977573	5.813053	262160.511646
17.144379	343808.897964	25.499116	224053.077826	22.492387	350081.675912	29.311357	311857.296812	26.623172	289033.713650	21.927833	325894.705776			22.397256	304889.694743			6.164124	192269.093066	24.292418	278264.223738	29.910883	211579.743235													2.002360	194956.354196	7.999469	263402.020341	7.888804	250768.365435	12.047348	264417.537553	9.798778	241067.059092			18.806960	187279.181741	26.694265	220336.445797	3.810821	311779.996007	24.315798	277710.567722	1.801800	267999.761437	6.321350	238071.985634	15.425027	257532.566011	12.202172	319878.036645			14.693123	313235.985729			10.038000	341125.809946	16.600081	248222.820350	19.022427	317756.551996			21.214511	218275.104502	22.694179	284140.628250			29.298756	307846.415585	12.403631	305247.109035							12.304309	273884.744959					19.249354	335974.880742			24.000736	278560.985763			25.523481	296202.394682							28.597320	166495.040342	12.900000	251858.251449					2.997540	221365.282281							3.410170	246185.480727	24.976042	173377.411809	16.503589	274765.454755	20.792808	239533.871925							7.011672	195405.586430	28.107412	216569.632428	5.913053	246805.935473
17.244379	324424.809409	25.599116	236387.890992	22.592387	359732.872548	29.411357	310170.576433	26.723172	349381.278676	22.027833	356453.239967			22.497256	336297.165956			6.264124	212199.743384	24.392418	265631.810580															2.102360	176983.873826	8.099469	238490.651352	7.988804	255886.090828	12.147348	365500.220605	9.898778	258036.847103					26.794265	168763.966912	3.910821	344490.407227	24.415798	273943.012260	1.901800	290999.767595	6.421350	256002.286946	15.525027	265897.481060					14.793123	286029.238469			10.138000	350467.593802	16.700081	262276.412812	19.122427	307891.518813					22.794179	271779.854967			29.398756	298065.211306	12.503631	286688.455798							12.404309	254382.873892					19.349354	308790.157067			24.100736	259802.471297			25.623481	292961.692431							28.697320	219747.950537	13.000000	279826.457133					3.097540	245913.377406							3.510170	256393.007794	25.076042	170488.086922	16.603589	264819.446700	20.892808	207209.769288							7.111672	232003.436071	28.207412	252054.774930	6.013053	228439.315684
17.344379	311480.393228	25.699116	269418.151674	22.692387	340748.835827	29.511357	312525.334264	26.823172	343270.185272	22.127833	335585.885103			22.597256	318042.352708			6.364124	245119.810018	24.492418	278351.147676																			8.088804	190463.951240	12.247348	301312.455883	9.998778	274115.999627					26.894265	148218.361449	4.010821	317460.648607	24.515798	256505.352635	2.001800	308128.064873	6.521350	288606.954253	15.625027	256180.463732					14.893123	308519.371598			10.238000	307172.198103	16.800081	255975.384517	19.222427	296325.636576					22.894179	246351.636743			29.498756	270511.977609	12.603631	265926.506454							12.504309	300356.061298					19.449354	297151.997917			24.200736	258691.782606			25.723481	292507.170535							28.797320	257610.284215	13.100000	287920.478733					3.197540	235039.671441							3.610170	254002.761602	25.176042	189785.563782	16.703589	262559.096839	20.992808	191696.173252							7.211672	243167.726829	28.307412	282296.483374	6.113053	168434.523683
17.444379	335334.601610	25.799116	285630.999988	22.792387	319227.415271	29.611357	273142.636300	26.923172	319491.807775	22.227833	310179.187390			22.697256	323525.038277			6.464124	263303.424838	24.592418	305278.781901																			8.188804	176378.680240	12.347348	279066.053484	10.098778	249531.056619					26.994265	160262.040238	4.110821	300919.803642	24.615798	255647.836809	2.101800	317620.798815	6.621350	310338.960796	15.725027	307700.887133					14.993123	344556.185288			10.338000	294423.009342	16.900081	263430.769784	19.322427	314428.084516					22.994179	261157.917001			29.598756	248771.190575	12.703631	260590.175442							12.604309	374754.169053					19.549354	304632.028176			24.300736	268880.668093			25.823481	269338.784275							28.897320	274228.897891	13.200000	256941.547386					3.297540	247900.685534							3.710170	258271.787816	25.276042	183601.384273	16.803589	220835.126883									7.311672	299954.735587	28.407412	291089.229594	6.213053	225696.411700
17.544379	317981.788481	25.899116	255500.390127	22.892387	347826.993887	29.711357	266403.355695	27.023172	318406.812220	22.327833	299798.502881			22.797256	261610.238496			6.564124	279787.382529	24.692418	300683.820267																			8.288804	196712.371251	12.447348	259354.122129	10.198778	225287.620046							4.210821	289396.361721	24.715798	235482.613631	2.201800	290390.616471	6.721350	294026.561518	15.825027	318259.980360					15.093123	345275.477675					17.000081	258988.376853	19.422427	307057.819503									29.698756	228145.960155	12.803631	296935.741212							12.704309	331575.309698					19.649354	315437.083207			24.400736	279868.952195			25.923481	282372.922443							28.997320	275811.614482	13.300000	246552.273648					3.397540	253055.134377							3.810170	284356.885689	25.376042	206551.869324	16.903589	265565.491066									7.411672	272229.270190	28.507412	247309.124333	6.313053	244054.889954
17.644379	310368.993443			22.992387	339017.105572	29.811357	252946.738746	27.123172	349428.630235	22.427833	280149.449223			22.897256	255156.139378			6.664124	331558.114746	24.792418	314932.742316																			8.388804	251612.132159	12.547348	282967.963393	10.298778	212285.628215							4.310821	274905.930890	24.815798	265302.724202	2.301800	288955.355186	6.821350	293767.847659	15.925027	316745.620531					15.193123	308642.934469					17.100081	268606.852696	19.522427	272906.097855									29.798756	211350.454084	12.903631	310478.028560							12.804309	293404.179205					19.749354	321654.431710			24.500736	276044.482844			26.023481	311582.458841							29.097320	218144.046853							3.497540	266088.619849							3.910170	284786.993607			17.003589	267718.585630									7.511672	288331.426173	28.607412	262816.046346	6.413053	215203.392238
17.744379	314116.143767			23.092387	313240.971955			27.223172	291072.055216	22.527833	285551.432734			22.997256	277662.115644			6.764124	341315.762215	24.892418	346456.999187																			8.488804	271840.828780	12.647348	291600.529268	10.398778	219804.291222							4.410821	261301.106067	24.915798	272289.469128	2.401800	309631.535488	6.921350	316905.892274	16.025027	337649.195838					15.293123	320126.045955					17.200081	252986.034351	19.622427	272763.793521									29.898756	190297.174158	13.003631	300124.801816							12.904309	282421.975135					19.849354	297179.140368			24.600736	216168.392582			26.123481	341677.624209							29.197320	213281.722235							3.597540	268511.539719							4.010170	292242.746401			17.103589	286605.477388									7.611672	289544.656282	28.707412	223363.657341	6.513053	221656.280676
17.844379	320844.427766			23.192387	281948.290175			27.323172	274557.539619	22.627833	273193.504450			23.097256	315351.511014			6.864124	326314.895648	24.992418	355651.731080																			8.588804	189201.884637	12.747348	292652.887946	10.498778	254615.451104							4.510821	303823.271437	25.015798	268897.901393	2.501800	266635.957478	7.021350	343315.421523	16.125027	360251.718542					15.393123	254433.437058							19.722427	325376.662582											13.103631	237098.152504							13.004309	307350.388107					19.949354	259801.242093			24.700736	179968.190941			26.223481	313807.313561							29.297320	234852.127002							3.697540	282270.877378							4.110170	300812.334887			17.203589	289959.561415									7.711672	282889.102253	28.807412	216838.369110		
17.944379	369923.230177			23.292387	297434.471526			27.423172	283317.079322	22.727833	263126.884855			23.197256	297065.282940			6.964124	313913.966664	25.092418	325463.908259																			8.688804	247146.424784	12.847348	260945.615915	10.598778	248293.804888									25.115798	161204.555147	2.601800	245135.245251	7.121350	339831.291741	16.225027	322984.216983					15.493123	257013.100019							19.822427	249625.043698											13.203631	185207.838103							13.104309	304661.769375					20.049354	239252.588287			24.800736	180820.234624			26.323481	267659.787772							29.397320	265491.648950							3.797540	266381.869893							4.210170	301282.895623			17.303589	293851.307594											28.907412	232269.005608		
18.044379	355771.005150			23.392387	291229.031566			27.523172	288587.147628	22.827833	282249.664744			23.297256	276923.040868			7.064124	312299.539561	25.192418	351712.844726																			8.788804	222263.012641	12.947348	282736.477181	10.698778	230909.793141									25.215798	158345.514368			7.221350	346069.072760	16.325027	288132.556225					15.593123	312955.111640							19.922427	222436.206129											13.303631	204874.741967							13.204309	289037.403597					20.149354	374690.643386			24.900736	214008.789346			26.423481	264648.531773							29.497320	284244.531611							3.897540	273558.265325							4.310170	277027.958996			17.403589	269833.460784											29.007412	290517.925089		
18.144379	315391.838684			23.492387	262562.203995			27.623172	267504.759712	22.927833	268091.158927			23.397256	259004.094716			7.164124	264531.617032	25.292418	337147.990376																			8.888804	238334.171409	13.047348	315755.621858	10.798778	200622.918886									25.315798	154703.266849			7.321350	354121.900529	16.425027	293534.236436					15.693123	274622.472279							20.022427	244127.718649											13.403631	240014.074931							13.304309	314159.813616					20.249354	309071.677540			25.000736	168106.492494			26.523481	271049.545260							29.597320	275478.034159															4.410170	262445.484424			17.503589	249166.648501											29.107412	211644.052696		
18.244379	386253.456993			23.592387	214501.790572			27.723172	250689.787403	23.027833	267168.569207			23.497256	291152.476652			7.264124	249107.022086	25.392418	333977.162512																			8.988804	266388.871826	13.147348	314059.859329	10.898778	208273.929220									25.415798	233703.235928			7.421350	358054.759966	16.525027	303025.894844					15.793123	274590.278579							20.122427	298745.316521											13.503631	270672.543405							13.404309	303013.420123					20.349354	319171.771430			25.100736	117671.764946			26.623481	282433.584732																																										
18.344379	352788.172139			23.692387	235114.058984			27.823172	252610.730130	23.127833	284125.176796			23.597256	309867.115695			7.364124	267183.103974	25.492418	339301.332330																			9.088804	280788.796623	13.247348	318291.665812	10.998778	216069.247135													7.521350	327074.819369	16.625027	304646.379434					15.893123	270259.772739							20.222427	336438.918590											13.603631	214817.740440							13.504309	288463.732948					20.449354	349536.503084			25.200736	96563.413673			26.723481	297079.486151																																										
18.444379	332357.225806			23.792387	241146.166255			27.923172	233001.926809	23.227833	268153.828255			23.697256	365605.133577			7.464124	229411.968940	25.592418	355761.470194																			9.188804	290911.228226	13.347348	274095.136843	11.098778	269102.274132													7.621350	298772.959724	16.725027	302411.814193					15.993123	307886.324665							20.322427	341289.378807											13.703631	259124.112060							13.604309	281003.185275					20.549354	322412.814003							26.823481	257386.174006																																										
18.544379	322705.007122			23.892387	227703.549105			28.023172	266284.688316	23.327833	300301.589410			23.797256	267640.620947			7.564124	233353.144554	25.692418	362776.392448																			9.288804	303203.077766			11.198778	265738.782415													7.721350	279133.280333	16.825027	287634.904366					16.093123	281204.783447							20.422427	321785.610386											13.803631	290494.819229							13.704309	285400.802857					20.649354	274487.813043							26.923481	245566.570968																																										
18.644379	325346.346059			23.992387	214512.851513			28.123172	242915.806178	23.427833	347414.217165			23.897256	241928.839454			7.664124	237493.797614	25.792418	366165.357371																			9.388804	293402.775159			11.298778	263162.692605													7.821350	274018.599356	16.925027	288340.377968					16.193123	281924.533708							20.522427	301589.102385											13.903631	262794.928719							13.804309	234833.813498					20.749354	263268.965211							27.023481	240335.315860																																										
18.744379	320877.336015			24.092387	173898.542379			28.223172	233018.329631	23.527833	359865.911862			23.997256	252248.050311			7.764124	242777.779365	25.892418	367692.611480																			9.488804	294346.530768			11.398778	246654.236319													7.921350	315882.289999	17.025027	312177.646715					16.293123	287313.445629							20.622427	296732.943881											14.003631	248571.636714							13.904309	237187.187688													27.123481	217143.224525																																										
18.844379	329455.653139			24.192387	222780.920990			28.323172	205168.219371	23.627833	338819.933718			24.097256	264994.665528					25.992418	387507.383866																			9.588804	269042.951851			11.498778	204865.482395													8.021350	322586.975892							16.393123	292630.799049							20.722427	310093.843149											14.103631	275506.008406							14.004309	253871.263696													27.223481	229486.223492																																										
18.944379	340478.829339			24.292387	241313.458842			28.423172	247803.441478	23.727833	266456.125057			24.197256	252479.986064					26.092418	384689.809430																			9.688804	244444.668086			11.598778	206008.747072																					16.493123	337510.902761																			14.203631	280317.838650							14.104309	266395.626146																																																								
19.044379	287939.796691			24.392387	259656.244932					23.827833	302898.743790			24.297256	233721.217964					26.192418	343675.383425																			9.788804	241191.583830			11.698778	271029.204533																					16.593123	329651.464838																			14.303631	221963.011149							14.204309	254769.927597																																																								
19.144379	263074.813266			24.492387	169541.099660					23.927833	310982.217722									26.292418	296060.847200																			9.888804	239776.465626			11.798778	224862.554986																					16.693123	342694.638268																			14.403631	232073.992631							14.304309	278757.366686																																																								
19.244379	275356.629482			24.592387	239176.026063					24.027833	301614.217662									26.392418	345708.606464																			9.988804	244618.999453			11.898778	274055.785510																					16.793123	372041.274349																			14.503631	272334.504629							14.404309	261953.634804																																																								
19.344379	296123.313286									24.127833	305710.203337									26.492418	347497.994923																			10.088804	246571.659572			11.998778	245162.580687																					16.893123	373431.820164																			14.603631	317993.910499							14.504309	283977.010451																																																								
19.444379	271881.613615									24.227833	331374.156102									26.592418	305571.559248																			10.188804	248954.347809			12.098778	245935.479836																					16.993123	393695.354610																			14.703631	335330.568868							14.604309	235062.729155																																																								
19.544379	254742.612364									24.327833	332859.102094									26.692418	321007.183213																							12.198778	256765.712181																					17.093123	378364.808938																			14.803631	328661.953711							14.704309	236079.680782																																																								
19.644379	252349.172681									24.427833	318496.336981									26.792418	381736.089630																							12.298778	274214.536337																					17.193123	396875.325131																			14.903631	308139.925099							14.804309	194838.134646																																																								
19.744379	273658.922721									24.527833	313656.780350									26.892418	317112.167873																							12.398778	275403.806993																					17.293123	376406.946873																			15.003631	291818.821152							14.904309	180296.412349																																																								
										24.627833	286675.173541									26.992418	323814.293075																							12.498778	280342.238549																					17.393123	342212.908275																			15.103631	285630.422650							15.004309	187491.138207																																																								
										24.727833	236697.071891									27.092418	309978.517595																							12.598778	277711.612551																					17.493123	313513.541013																			15.203631	269658.684946							15.104309	194811.063216																																																								
										24.827833	249350.305649									27.192418	295283.567573																							12.698778	279749.642836																					17.593123	289615.668241																			15.303631	234189.799040							15.204309	168726.382661																																																								
										24.927833	312330.276556									27.292418	288125.767400																							12.798778	302650.793319																					17.693123	275476.230889																			15.403631	238005.785018							15.304309	155203.118546																																																								
										25.027833	293736.857339																																	12.898778	314033.881073																					17.793123	273046.320391																			15.503631	285337.573350							15.404309	155529.376428																																																								
										25.127833	290958.428640																																	12.998778	334290.683670																					17.893123	312924.789978																			15.603631	312422.493770							15.504309	152034.867763																																																								
										25.227833	292455.395577																																	13.098778	366404.451378																					17.993123	311553.331332																			15.703631	309417.144327							15.604309	144064.825366																																																								
										25.327833	314883.285723																																																																											15.803631	248482.883862							15.704309	96751.984245																																																								
										25.427833	302104.301197																																																																											15.903631	206468.735689																																																																
										25.527833	316723.701335																																																																											16.003631	205988.733643																																																																
										25.627833	316497.783584																																																																											16.103631	218153.692017																																																																
										25.727833	296022.262209																																																																											16.203631	263665.508151																																																																
										25.827833	333955.950168																																																																											16.303631	295073.481134																																																																
										25.927833	313297.629768																																																																											16.403631	275587.764482																																																																
										26.027833	324748.067371																																																																											16.503631	267569.780467																																																																
										26.127833	340402.831667																																																																											16.603631	265642.784504																																																																
										26.227833	308563.696080																																																																											16.703631	279299.726215																																																																
										26.327833	291043.898088																																																																											16.803631	322679.606171																																																																
										26.427833	288067.022685																																																																											16.903631	312085.855898																																																																
										26.527833	308357.006969																																																																											17.003631	310472.833745																																																																
										26.627833	289168.635408																																																																											17.103631	274792.111045																																																																
										26.727833	236072.145829																																																																											17.203631	281673.515346																																																																
										26.827833	257906.371125																																																																											17.303631	273762.482336																																																																
										26.927833	309223.407483																																																																											17.403631	271380.826079																																																																
																																																																																						17.503631	289153.864747																																																																
																																																																																						17.603631	302780.112886																																																																
																																																																																						17.703631	276571.372425																																																																
																																																																																						17.803631	283425.752300																																																																
																																																																																						17.903631	273067.691073																																																																
																																																																																						18.003631	261893.718419																																																																
