# Supplementary material for: KymoButler, a deep learning software for automated kymograph analysis
Source: eLife. 2019 Aug 13;8:e42288. doi: 10.7554/eLife.42288 (PMC6692109; doi:10.7554/eLife.42288)
Supplement: Figure 2—source data 2. — A ZIP file containing all analysed synthetic unidirectional movies, their kymographs, results from KymographClear based analysis and manually annotated ImageJ rois. [file elife-42288-fig2-data2.zip › N30/mov07/kymograph/kymograph_1/Results/Particles_positions_backward.txt]

position_line1	time_ms1	position_line2	time_ms2	position_line3	time_ms3	position_line4	time_ms4	position_line5	time_ms5	position_line6	time_ms6	position_line7	time_ms7	position_line8	time_ms8	position_line9	time_ms9	position_line10	time_ms10	position_line11	time_ms11	position_line12	time_ms12	position_line13	time_ms13	position_line14	time_ms14	position_line15	time_ms15	position_line16	time_ms16	position_line17	time_ms17	position_line18	time_ms18	position_line19	time_ms19	position_line20	time_ms20	position_line21	time_ms21	position_line22	time_ms22	position_line23	time_ms23	position_line24	time_ms24	position_line25	time_ms25	position_line26	time_ms26	position_line27	time_ms27	position_line28	time_ms28	position_line29	time_ms29	position_line30	time_ms30	position_line31	time_ms31	position_line32	time_ms32	position_line33	time_ms33	position_line34	time_ms34	position_line35	time_ms35	position_line36	time_ms36	position_line37	time_ms37	position_line38	time_ms38	position_line39	time_ms39	position_line40	time_ms40	position_line41	time_ms41	position_line42	time_ms42	position_line43	time_ms43	position_line44	time_ms44	position_line45	time_ms45	position_line46	time_ms46
23.700000	80.665002	13.500000	105.501799	22.800000	848.673913	3.800000	2418.910594	9.900000	3622.777233	18.800000	4036.081089	8.400000	3687.486840	1.600000	4230.810058	15.800000	4976.878165	8.400000	5138.846317	26.300000	6403.087293	23.700000	8392.093480	4.200000	7682.254298	23.400000	8776.734568	29.100000	11069.448887	27.000000	12723.715275	24.700000	12470.560543	6.600000	14721.964263	6.600000	16643.111338	4.500000	17023.514988	18.500000	17116.832113	16.200000	18652.654724	1.300000	19290.281393	3.200000	19482.531469	8.300000	19992.508217	12.900000	21693.303744	12.400000	21322.323225	21.900000	22076.599726	10.900000	22728.515078	3.200000	24198.776509	3.700000	23889.653249	9.200000	24201.218139	14.200000	25379.857215	12.700000	25690.278252	17.100000	25867.220120	10.100000	25892.269326	15.600000	26948.123381	21.500000	26121.114412	26.400000	27311.837116	10.600000	27576.412493	4.800000	27892.437325	14.600000	28202.224855	7.400000	28445.913603	3.400000	29122.363969	4.300000	28477.758398	24.300000	29002.134522
23.600000	152.854957	13.400000	166.489244	22.700000	930.238371	3.700000	2507.446679	9.800000	3685.012821	18.700000	4148.950974	8.300000	3765.869505	1.500000	4318.667306	15.700000	5012.837395	8.300000	5203.784633	26.200000	6462.151559	23.600000	8483.353156	4.100000	7742.452317	23.300000	8847.224024	29.000000	11176.500265	26.900000	12831.029673	24.600000	12529.650895	6.500000	14844.462200	6.500000	16708.557088	4.400000	17137.384225	18.400000	17155.419862	16.100000	18693.050287	1.200000	19340.568075	3.100000	19517.675850	8.200000	20061.354081	12.800000	21771.761141	12.300000	21424.400910	21.800000	22117.497931	10.800000	22800.044102	3.100000	24241.388116	3.600000	23998.061787	9.100000	24245.161024	14.100000	25444.174947	12.600000	25811.594209	17.000000	25905.769651	10.000000	25942.235254	15.500000	27011.548471	21.400000	26168.412823	26.300000	27363.990340	10.500000	27666.627523	4.700000	27948.159739	14.500000	28250.539116	7.300000	28526.838486	3.300000	29192.176257	4.200000	28551.644431	24.200000	29055.072845
23.500000	198.932157	13.300000	238.573468	22.600000	1011.802829	3.600000	2586.444992	9.700000	3771.708369	18.600000	4204.758842	8.200000	3867.701202	1.400000	4400.787937	15.600000	5048.796626	8.200000	5268.722949	26.100000	6521.215825	23.500000	8574.612832	4.000000	7802.650336	23.200000	8895.936480	28.900000	11283.551642	26.800000	12897.559050	24.500000	12643.794545	6.400000	14985.363657	6.400000	16755.116503	4.300000	17251.253462	18.300000	17194.007611	16.000000	18733.445850	1.100000	19390.854757	3.000000	19552.820231	8.100000	20130.199944	12.700000	21850.218539	12.200000	21494.850724	21.700000	22158.396136	10.700000	22877.993577	3.000000	24277.349756	3.500000	24048.240468	9.000000	24289.103910	14.000000	25508.492679	12.500000	25932.910166	16.900000	25944.319182	9.900000	25992.201181	15.400000	27074.973560	21.300000	26215.711234	26.200000	27416.143564	10.400000	27736.706514	4.600000	28042.877253	14.400000	28298.853378	7.200000	28607.763369	3.200000	29269.799772	4.100000	28625.530464	24.100000	29108.011167
23.400000	300.465719	13.200000	310.657691	22.500000	1093.367287	3.500000	2644.063891	9.600000	3885.769723	18.500000	4298.983980	8.100000	3948.092443	1.300000	4475.294965	15.500000	5127.981936	8.100000	5333.661265	26.000000	6580.280091	23.400000	8622.257439	3.900000	7862.848354	23.100000	8960.933504	28.800000	11390.603020	26.700000	12975.122176	24.400000	12757.938195	6.300000	15068.302795	6.300000	16801.675918	4.200000	17357.912999	18.200000	17232.595360	15.900000	18773.841413	1.000000	19481.962565	2.900000	19587.964613	8.000000	20199.045808	12.600000	21928.675936	12.100000	21597.004184	21.600000	22199.294340	10.600000	22943.559480	2.900000	24313.311395	3.400000	24098.419148	8.900000	24333.046796	13.900000	25572.810410	12.400000	25995.156014	16.800000	26029.229802	9.800000	26108.626745	15.300000	27138.398649	21.200000	26286.667245	26.100000	27468.296789	10.300000	27806.785505	4.500000	28093.398252	14.300000	28347.167639	7.100000	28688.688252	3.100000	29334.917450	4.000000	28699.416497	24.000000	29167.529960
23.300000	401.999281	13.100000	382.741915	22.400000	1193.447962	3.400000	2708.596085	9.500000	3932.138263	18.400000	4393.209118	8.000000	4053.635026	1.200000	4576.276763	15.400000	5168.414006	8.000000	5398.599580	25.900000	6628.017954			3.800000	7984.421943	23.000000	9009.120250	28.700000	11497.654398	26.600000	13052.685302	24.300000	12847.154494	6.200000	15151.241933	6.200000	16848.235333	4.100000	17464.572535	18.100000	17271.183108	15.800000	18814.236976	0.900000	19508.353387	2.800000	19623.108994	7.900000	20267.891672	12.500000	22015.804287	12.000000	21699.157644	21.500000	22240.192545	10.500000	23009.125384	2.800000	24423.370520			8.800000	24407.636203	13.800000	25657.878255	12.300000	26057.401862	16.700000	26114.140422	9.700000	26208.732647	15.200000	27201.823739	21.100000	26378.529254	26.000000	27520.450013	10.200000	27876.864496	4.400000	28143.919250	14.200000	28395.481901	7.000000	28769.613135	3.000000	29398.125170	3.900000	28773.302530	23.900000	29270.685270
23.200000	503.532842	13.000000	474.010577	22.300000	1230.347037	3.300000	2768.758901	9.400000	3978.506802	18.300000	4487.434256	7.900000	4189.484336	1.100000	4677.258562	15.300000	5208.846077	7.900000	5463.537896	25.800000	6675.755818			3.700000	8055.886026	22.900000	9057.306995	28.600000	11604.705776	26.500000	13130.248428	24.200000	12936.370794	6.100000	15234.181071	6.100000	16894.794748	4.000000	17556.465112	18.000000	17309.770857			0.800000	19534.744210	2.700000	19658.253375	7.800000	20381.166368	12.400000	22102.932639	11.900000	21770.622718	21.400000	22281.090750	10.400000	23074.691288	2.700000	24529.299065			8.700000	24494.255511	13.700000	25742.946100	12.200000	26119.647710	16.600000	26199.051042	9.600000	26308.838550	15.100000	27265.248828	21.000000	26416.444584	25.900000	27572.603237	10.100000	27946.943487	4.300000	28252.625963	14.100000	28443.796162	6.900000	28805.667048	2.900000	29477.660176			23.800000	29373.840581
23.100000	548.525661	12.900000	565.279238			3.200000	2836.513911	9.300000	4024.875342	18.200000	4588.595437	7.800000	4278.242643	1.000000	4776.681168	15.200000	5300.557772	7.800000	5526.920877	25.700000	6772.348931			3.600000	8127.350110	22.800000	9105.493740	28.500000	11648.980315	26.400000	13207.811554	24.100000	13025.587093	6.000000	15317.120209	6.000000	16941.354163	3.900000	17629.004033	17.900000	17348.358606					2.600000	19693.397757	7.700000	20448.243390	12.300000	22190.060991	11.800000	21842.087793	21.300000	22403.457986	10.300000	23164.867172	2.600000	24635.227610			8.600000	24608.906963	13.600000	25828.013944	12.100000	26181.893558	16.500000	26279.348507	9.500000	26408.944453	15.000000	27328.673917	20.900000	26454.359914	25.800000	27653.885473	10.000000	28017.022478	4.200000	28361.332676	14.000000	28493.550705	6.800000	28876.519652	2.800000	29557.195183			23.700000	29416.178168
23.000000	593.518480	12.800000	656.547899			3.100000	2951.875868	9.200000	4107.126896	18.100000	4689.756617	7.700000	4369.862921	0.900000	4876.103773	15.100000	5382.591273	7.700000	5590.303858	25.600000	6868.942044			3.500000	8198.814193	22.700000	9219.476361	28.400000	11693.028226	26.300000	13285.374680	24.000000	13114.803392	5.900000	15438.794458	5.900000	16987.913578	3.800000	17701.542954	17.800000	17395.088644					2.500000	19726.798412	7.600000	20496.149623	12.200000	22277.189343	11.700000	21891.507823	21.200000	22497.018842			2.500000	24742.592963			8.500000	24697.666133	13.500000	25913.081789	12.000000	26244.506032	16.400000	26358.893332	9.400000	26515.011938			20.800000	26492.275244	25.700000	27726.357102	9.900000	28087.101469	4.100000	28445.275672	13.900000	28590.050670	6.700000	28947.372257	2.700000	29636.730190			23.600000	29490.378028
22.900000	638.511299	12.700000	705.265475			3.000000	3024.680819	9.100000	4226.721918	18.000000	4765.166771	7.600000	4407.401405	0.800000	4935.815852	15.000000	5466.572877	7.600000	5640.404972	25.500000	6912.535126			3.400000	8265.566747	22.600000	9351.728615	28.300000	11756.382002	26.200000	13331.045379	23.900000	13204.019691	5.800000	15576.850145	5.800000	17025.485069	3.700000	17774.081875	17.700000	17452.668787					2.400000	19760.199068	7.500000	20589.222317	12.100000	22337.772484	11.600000	21985.819622	21.100000	22590.579698			2.400000	24829.814166			8.400000	24777.870895	13.400000	25959.605286	11.900000	26307.118506	16.300000	26457.888426	9.300000	26621.079424			20.700000	26550.733012	25.600000	27787.773283	9.800000	28131.016167	4.000000	28529.218668	13.800000	28686.550635	6.600000	29018.224861	2.600000	29708.566294			23.500000	29581.020985
22.800000	683.504118	12.600000	753.983051			2.900000	3095.386610	9.000000	4297.206312	17.900000	4854.743959	7.500000	4501.147989	0.700000	5017.598797	14.900000	5550.554482	7.500000	5713.088474	25.400000	6956.128208			3.300000	8332.319300	22.500000	9422.930478	28.200000	11833.439201	26.100000	13421.873226	23.800000	13271.344322	5.700000	15658.298979	5.700000	17063.056559	3.600000	17815.181072	17.600000	17525.598583					2.300000	19800.688025	7.400000	20631.525915	12.000000	22398.355624	11.500000	22080.131420	21.000000	22684.140554			2.300000	24917.035370			8.300000	24873.092138	13.300000	26006.128783	11.800000	26369.730980	16.200000	26569.950772	9.200000	26727.146909			20.600000	26609.190780	25.500000	27849.189464	9.700000	28186.044823	3.900000	28613.161664	13.700000	28783.050600	6.500000	29060.251027	2.500000	29751.616281			23.400000	29671.878620
22.700000	728.496937	12.500000	802.700627			2.800000	3163.442982	8.900000	4367.690707	17.800000	4916.103160	7.400000	4594.894573	0.600000	5097.443999	14.800000	5634.536086	7.400000	5785.771977	25.300000	6999.721291			3.200000	8399.071853	22.400000	9494.132341	28.100000	11910.496399	26.000000	13512.701073	23.700000	13338.668953	5.600000	15739.747812	5.600000	17164.076771	3.500000	17908.490090	17.500000	17637.799474					2.200000	19845.037531	7.300000	20738.639591	11.900000	22511.406218	11.400000	22174.443219	20.900000	22732.574466							8.200000	24988.354794	13.200000	26102.742771	11.700000	26432.343454	16.100000	26682.013119	9.100000	26800.628092			20.500000	26667.648548	25.400000	27910.605645	9.600000	28241.073480	3.800000	28697.104660	13.600000	28879.550565	6.400000	29175.481752	2.400000	29794.666267			23.300000	29740.366285
22.600000	806.439918	12.400000	851.418203			2.700000	3199.700962	8.800000	4438.175101	17.700000	5014.999132	7.300000	4688.641156	0.500000	5133.905912	14.700000	5718.517690	7.300000	5822.986129	25.200000	7106.939937			3.100000	8465.824407	22.300000	9542.784548	28.000000	11987.553597	25.900000	13603.528919	23.600000	13405.993584	5.500000	15821.196645	5.500000	17265.096984	3.400000	18001.799109	17.400000	17750.000365					2.100000	19932.049032	7.200000	20845.753267	11.800000	22624.456811	11.300000	22268.755017	20.800000	22819.289390							8.100000	25042.443531	13.100000	26199.356758	11.600000	26494.955929	16.000000	26754.527585	9.000000	26870.608435			20.400000	26726.106317	25.300000	27994.249977	9.500000	28296.102137	3.700000	28781.047656	13.500000	28968.433473	6.300000	29290.712477						
22.500000	904.697963	12.300000	900.135779			2.600000	3293.930671	8.700000	4508.659496	17.600000	5116.084203	7.200000	4782.387740	0.400000	5212.480572	14.600000	5780.689938	7.200000	5901.073865	25.100000	7208.715990			3.000000	8532.576960	22.200000	9607.209121	27.900000	12064.610796	25.800000	13694.356766	23.500000	13473.318215	5.400000	15902.645479	5.400000	17331.977336	3.300000	18095.108127	17.300000	17821.583214					2.000000	19981.848352	7.100000	20924.534359	11.700000	22707.153062	11.200000	22363.066816	20.700000	22906.004314							8.000000	25096.532268	13.000000	26295.970745	11.500000	26565.458458	15.900000	26841.147727	8.900000	26969.510471			20.300000	26784.564085	25.200000	28105.692415	9.400000	28351.130793	3.600000	28858.574999	13.400000	29050.947040	6.200000	29356.939527						
22.400000	989.695185	12.200000	987.166524			2.500000	3390.793448	8.600000	4592.833164	17.500000	5197.093960	7.100000	4844.063168	0.300000	5290.085848	14.500000	5840.922381	7.100000	5994.497668	25.000000	7304.873664			2.900000	8599.329514	22.100000	9704.400205	27.800000	12141.667994	25.700000	13743.250863	23.400000	13540.642846	5.300000	15984.094312	5.300000	17398.857688	3.200000	18156.533765	17.200000	17893.166063					1.900000	20053.071257	7.000000	21003.315451	11.600000	22770.272222	11.100000	22408.013229	20.600000	22992.719238							7.900000	25232.638915	12.900000	26392.584733	11.400000	26635.960988	15.800000	26927.767869	8.800000	27068.412507			20.200000	26865.264855	25.100000	28164.828871			3.500000	28919.446113	13.300000	29133.460607	6.100000	29423.166576						
22.300000	1074.692408	12.100000	1074.197269			2.400000	3497.879590	8.500000	4633.066930	17.400000	5273.218169	7.000000	4925.174384	0.200000	5329.938806	14.400000	5898.375236	7.000000	6093.910899	24.900000	7382.873472			2.800000	8658.073487			27.700000	12207.812577	25.600000	13792.144961	23.300000	13626.179109	5.200000	16018.875203	5.200000	17454.022606	3.100000	18217.959403	17.100000	17991.587647					1.800000	20114.515995	6.900000	21092.414410	11.500000	22820.812963	11.000000	22447.045466	20.500000	23079.434162							7.800000	25302.835178	12.800000	26443.728141	11.300000	26706.463518	15.700000	27014.388011	8.700000	27192.113004			20.100000	26945.965625	25.000000	28223.965327			3.400000	28968.993673	13.200000	29215.974174	6.000000	29489.393626						
22.200000	1205.848444	12.000000	1173.357979			2.300000	3604.965733	8.400000	4673.300696	17.300000	5376.155260	6.900000	5006.285599	0.100000	5368.844687			6.900000	6200.568244	24.800000	7460.873280			2.700000	8700.778308			27.600000	12256.004075	25.500000	13841.039059	23.200000	13711.715372	5.100000	16112.369559	5.100000	17509.187525	3.000000	18284.219678	17.000000	18090.009232					1.700000	20187.931749	6.800000	21191.252953	11.400000	22943.434508	10.900000	22526.137488	20.400000	23126.035573							7.700000	25358.101317	12.700000	26552.647061	11.200000	26777.999093	15.600000	27101.008153	8.600000	27229.401410			20.000000	27026.666396	24.900000	28268.546815			3.300000	29018.541233	13.100000	29298.487741	5.900000	29597.778723						
22.100000	1294.904449	11.900000	1238.217881			2.200000	3719.435174	8.300000	4713.534461	17.200000	5479.092351	6.800000	5087.396814	0.000000	5407.750567			6.800000	6268.976738	24.700000	7538.873088			2.600000	8802.519625			27.500000	12304.195572	25.400000	13889.933156	23.100000	13797.251635	5.000000	16194.682346	5.000000	17544.362555	2.900000	18350.479953	16.900000	18188.430816							6.700000	21278.452369	11.300000	22981.156481	10.800000	22605.229511	20.300000	23172.636985							7.600000	25414.244175	12.600000	26661.565981	11.100000	26873.555606	15.500000	27187.628295	8.500000	27266.689817			19.900000	27107.367166	24.800000	28313.128304			3.200000	29077.452704	13.000000	29381.001308	5.800000	29710.490835						
22.000000	1388.753337	11.800000	1303.077782			2.100000	3764.326342	8.200000	4820.465755	17.100000	5524.120878	6.700000	5168.508030					6.700000	6337.385232	24.600000	7617.800129			2.500000	8904.260943			27.400000	12352.387070	25.300000	13938.827254	23.000000	13882.787898	4.900000	16276.995132	4.900000	17579.537584	2.800000	18428.693816	16.800000	18272.488579							6.600000	21365.651784	11.200000	23018.878455	10.700000	22684.321533	20.200000	23219.238396							7.500000	25487.383049	12.500000	26739.846685	11.000000	26969.112119	15.400000	27274.248437	8.400000	27303.978223			19.800000	27188.067936	24.700000	28357.709792			3.100000	29136.364174	12.900000	29468.471886	5.700000	29763.061082						
21.900000	1482.602224	11.700000	1367.937683			2.000000	3809.217509	8.100000	4927.397048	17.000000	5569.149406	6.600000	5290.498543					6.600000	6393.176585	24.500000	7708.235837			2.400000	9013.362765			27.300000	12400.578567	25.200000	13987.721351	22.900000	13974.825880	4.800000	16359.307919	4.800000	17614.712614	2.700000	18459.174576	16.700000	18324.317467							6.500000	21452.851200	11.100000	23092.695104	10.600000	22770.741582	20.100000	23265.839807							7.400000	25524.219466	12.400000	26803.493971	10.900000	27064.668632	15.300000	27332.658223	8.300000	27417.511557			19.700000	27281.826613	24.600000	28402.291280			3.000000	29228.775893	12.800000	29576.198742	5.600000	29815.631330						
21.800000	1576.451111	11.600000	1432.797585			1.900000	3842.599144	8.000000	5034.328341	16.900000	5614.177933	6.500000	5397.297150					6.500000	6494.761582	24.400000	7818.630102			2.300000	9106.555508			27.200000	12448.770065	25.100000	14052.582480	22.800000	14009.693103	4.700000	16441.620705	4.700000	17726.936622	2.600000	18489.655336	16.600000	18450.230062							6.400000	21567.401448	11.000000	23209.420454	10.500000	22850.527791	20.000000	23300.542174							7.300000	25644.069657	12.300000	26848.666533	10.800000	27152.647090	15.200000	27391.068009	8.200000	27531.044892			19.600000	27331.783703	24.500000	28446.872769			2.900000	29286.132684	12.700000	29687.908992								
21.700000	1659.156253	11.500000	1497.657486			1.800000	3875.980779			16.800000	5719.066188	6.400000	5515.988425					6.400000	6596.346579	24.300000	7929.024367			2.200000	9141.162712			27.100000	12501.981180	25.000000	14117.443608	22.700000	14044.560326	4.600000	16523.933492	4.600000	17792.170903	2.500000	18529.153381	16.500000	18539.535077							6.300000	21681.951697	10.900000	23275.300522	10.400000	22911.689911	19.900000	23335.244540							7.200000	25763.919848	12.200000	26893.839096	10.700000	27240.625548	15.100000	27460.199132	8.100000	27612.541668			19.500000	27381.740793	24.400000	28491.454257			2.800000	29343.489474	12.600000	29799.619242								
21.600000	1741.861395	11.400000	1547.001363			1.700000	3909.362414			16.700000	5809.542499	6.300000	5554.858413					6.300000	6683.701604	24.200000	7966.605922			2.100000	9175.769916			27.000000	12555.192296	24.900000	14182.304737	22.600000	14079.427550	4.500000	16586.499744			2.400000	18568.651426	16.400000	18628.840093							6.200000	21772.610933	10.800000	23341.180591	10.300000	22996.638804	19.800000	23466.529139							7.100000	25817.570421	12.100000	26975.322291	10.600000	27328.604006	15.000000	27529.330255	8.000000	27694.038445									2.700000	29400.846264										
21.500000	1824.566536	11.300000	1596.345240							16.600000	5900.018810	6.200000	5663.016584					6.200000	6809.677636	24.100000	8004.187477			2.000000	9216.310533			26.900000	12608.403412	24.800000	14247.165865	22.500000	14141.241712	4.400000	16642.498317			2.300000	18608.149470	16.300000	18718.145108							6.100000	21863.270168	10.700000	23421.721646	10.200000	23090.506672	19.700000	23514.546619							7.000000	25924.746646	12.000000	27107.424643	10.500000	27416.582464			7.900000	27775.535222									2.600000	29442.948329										
21.400000	1907.271678	11.200000	1645.689117							16.500000	5995.087413	6.100000	5775.997649					6.100000	6860.670100	24.000000	8043.874819			1.900000	9256.851150			26.800000	12661.614528	24.700000	14312.026994	22.400000	14203.055874	4.300000	16686.078617			2.200000	18647.647515	16.200000	18807.450123							6.000000	21910.399259	10.600000	23502.262701	10.100000	23150.791916	19.600000	23623.821706							6.900000	26016.045695	11.900000	27164.905279	10.400000	27504.560922			7.800000	27845.094755																				
21.300000	1973.524389	11.100000	1695.032994							16.400000	6097.016455	6.000000	5844.834931					6.000000	6911.662565	23.900000	8109.411625			1.800000	9297.391766			26.700000	12714.825644	24.600000	14376.888122	22.300000	14264.870036	4.200000	16780.363591			2.100000	18687.145560	16.100000	18869.048920							5.900000	22000.319651	10.500000	23602.678225	10.000000	23211.077160	19.500000	23733.096793							6.800000	26107.344745	11.800000	27222.385915	10.300000	27547.760251			7.700000	27923.937518																				
21.200000	2039.777100	11.000000	1744.376872							16.300000	6198.945497	5.900000	5913.506341					5.900000	6968.714267	23.800000	8174.948430			1.700000	9337.932383							22.200000	14326.684198	4.100000	16874.648566			2.000000	18726.643604	16.000000	18930.647717							5.800000	22090.240043	10.400000	23703.093749	9.900000	23271.362404	19.400000	23801.533732							6.700000	26192.547619	11.700000	27333.728668	10.200000	27590.959581			7.600000	28002.780281																				
21.100000	2106.029811	10.900000	1793.720749							16.200000	6284.206277	5.800000	5995.001949					5.800000	7105.844560	23.700000	8240.485235			1.600000	9378.473000							22.100000	14388.498361	4.000000	16968.933540			1.900000	18797.176263	15.900000	18992.246514							5.700000	22180.160435	10.300000	23803.509274	9.800000	23331.647648	19.300000	23894.834009							6.600000	26314.065890	11.600000	27423.690838	10.100000	27681.793649			7.500000	28081.623044																				
21.000000	2206.148443	10.800000	1836.524118							16.100000	6369.467058	5.700000	6043.026561					5.700000	7172.889717	23.600000	8306.022041			1.500000	9419.013617									3.900000	17032.006761			1.800000	18867.708921	15.800000	19110.137899							5.600000	22242.887113	10.200000	23843.189455	9.700000	23404.251456	19.200000	24003.713561							6.500000	26374.213988	11.500000	27513.653009	10.000000	27751.308182			7.400000	28168.972659																				
20.900000	2306.267076	10.700000	1879.327487							16.000000	6438.160805	5.600000	6113.231327					5.600000	7239.934875	23.500000	8371.558846			1.400000	9491.207637									3.800000	17075.205350			1.700000	18938.241580	15.700000	19207.021793							5.500000	22316.943753	10.100000	23882.869636	9.600000	23476.855263	19.100000	24112.593112							6.400000	26434.362085	11.400000	27560.205699	9.900000	27820.822715			7.300000	28256.322274																				
20.800000	2389.805461	10.600000	1922.130857							15.900000	6509.824247	5.500000	6171.124652					5.500000	7306.980032	23.400000	8437.095651													3.700000	17118.403939			1.600000	19008.774238	15.600000	19303.905687							5.400000	22390.685249	10.000000	23922.549817	9.500000	23549.459070	19.000000	24190.359114							6.300000	26486.935745	11.300000	27645.597150	9.800000	27894.096887			7.200000	28343.671889																				
20.700000	2501.319166	10.500000	1964.934226							15.800000	6602.683837	5.400000	6307.077941					5.400000	7377.761172	23.300000	8501.678223													3.600000	17222.939094			1.500000	19071.430133	15.500000	19404.948697							5.300000	22459.391654	9.900000	24070.743981	9.400000	23618.583653	18.900000	24251.310878							6.200000	26593.335219	11.200000	27767.017860	9.700000	27937.769901			7.100000	28431.021504																				
20.600000	2585.776227	10.400000	2007.737595							15.700000	6686.681598	5.300000	6398.237570					5.300000	7488.019900	23.200000	8566.260794													3.500000	17327.474248			1.400000	19111.723238	15.400000	19505.991708							5.200000	22592.575957	9.800000	24170.387626	9.300000	23735.551527	18.800000	24286.493911							6.100000	26699.734693	11.100000	27907.656433	9.600000	28018.615454			7.000000	28518.371120																				
20.500000	2652.477154	10.300000	2050.540965							15.600000	6758.063019	5.200000	6523.522731							23.100000	8630.843365													3.400000	17390.600329					15.300000	19607.034719							5.100000	22699.033482	9.700000	24218.832603	9.200000	23852.519401	18.700000	24336.481507							6.000000	26779.012820	11.000000	28045.684238	9.500000	28099.461008			6.900000	28594.806845																				
20.400000	2696.597255									15.500000	6863.686127	5.100000	6636.392063																					3.300000	17498.608237					15.200000	19658.985393							5.000000	22740.516437	9.600000	24312.808728	9.100000	23928.864671	18.600000	24402.977003							5.900000	26847.921480	10.900000	28105.955643	9.400000	28180.306561																								
20.300000	2790.629221									15.400000	6915.957241	5.000000	6688.245842																					3.200000	17606.616145					15.100000	19710.936068							4.900000	22818.873826			9.000000	24033.339612	18.500000	24437.822176							5.800000	26982.251144	10.800000	28180.486148	9.300000	28261.152115																								
20.200000	2884.661188									15.300000	6970.139115	4.900000	6745.766487																					3.100000	17709.386662					15.000000	19787.736933							4.800000	22897.231215			8.900000	24127.948886	18.400000	24557.705751							5.700000	27071.513044	10.700000	28244.168574	9.200000	28341.997668																								
20.100000	2978.693154									15.200000	7081.208519	4.800000	6831.232505																					3.000000	17804.240184					14.900000	19902.800515							4.700000	22975.588604			8.800000	24222.558160	18.300000	24671.190777							5.600000	27160.774944	10.600000	28307.851001	9.100000	28422.843221																								
20.000000	3032.227484									15.100000	7192.277924	4.700000	6916.698523																					2.900000	17901.248872					14.800000	20017.864097							4.600000	23068.961240			8.700000	24317.167434	18.200000	24749.549371							5.500000	27219.066831	10.500000	28371.533428	9.000000	28646.065496																								
19.900000	3102.805800									15.000000	7246.658119	4.600000	6971.116593																					2.800000	17987.605815					14.700000	20077.287386							4.500000	23176.459563			8.600000	24411.776708	18.100000	24827.907966							5.400000	27284.011859	10.400000	28435.215855	8.900000	28697.528192																								
19.800000	3189.917205									14.900000	7301.038315	4.500000	7101.200135																					2.700000	18063.965827					14.600000	20121.097960							4.400000	23283.957887			8.500000	24487.705916	18.000000	24906.266560							5.300000	27363.917198	10.300000	28516.189912	8.800000	28748.990888																								
19.700000	3308.455112									14.800000	7418.585201	4.400000	7173.409914																					2.600000	18140.325838					14.500000	20241.218838							4.300000	23334.066292			8.400000	24577.378307	17.900000	24984.625155							5.200000	27443.822537	10.200000	28588.253395	8.700000	28800.453584																								
19.600000	3352.504767									14.700000	7536.132086	4.300000	7245.619693																					2.500000	18216.685850					14.400000	20361.339716							4.200000	23399.150561			8.300000	24667.050697	17.800000	25062.983750							5.100000	27523.727875	10.100000	28647.135172	8.600000	28924.217294																								
19.500000	3396.554421									14.600000	7591.666019	4.200000	7317.829472																					2.400000	18293.045861					14.300000	20399.786836							4.100000	23495.440671			8.200000	24756.723087	17.700000	25141.342344							5.000000	27603.604874	10.000000	28706.016949	8.500000	29018.594029																								
19.400000	3457.758878									14.500000	7674.673416	4.100000	7405.411033																					2.300000	18362.735696					14.200000	20438.233957							4.000000	23530.045244			8.100000	24846.395478	17.600000	25194.463283							4.900000	27648.904073	9.900000	28797.061901	8.400000	29125.075322																								
19.300000	3498.559816									14.400000	7799.390231	4.000000	7492.992594																					2.200000	18432.425530					14.100000	20519.711107							3.900000	23587.923833			8.000000	24936.067868	17.500000	25302.301034							4.800000	27694.203272	9.800000	28914.600256	8.300000	29207.098983																								
19.200000	3588.060264									14.300000	7847.301164	3.900000	7580.574155																					2.100000	18501.325502					14.000000	20601.188258							3.800000	23645.802422			7.900000	24990.909687	17.400000	25337.679202							4.700000	27739.502471	9.700000	29003.996339	8.200000	29257.143353																								
19.100000	3660.638191									14.200000	7974.377246	3.800000	7651.617870																					2.000000	18570.225474					13.900000	20691.198399							3.700000	23703.681012			7.800000	25045.751507	17.300000	25373.057371									9.600000	29095.619527	8.100000	29355.546036																								
19.000000	3733.216119									14.100000	8101.063702	3.700000	7722.661584																					1.900000	18639.125446					13.800000	20805.546329							3.600000	23761.559601			7.700000	25100.593327	17.200000	25408.435540									9.500000	29154.119783	8.000000	29437.816402																								
18.900000	3805.794046									14.000000	8203.911491	3.600000	7793.705299																					1.800000	18709.343644					13.700000	20884.006190							3.500000	23819.438190															9.400000	29212.620039	7.900000	29520.086768																								
18.800000	3878.371974									13.900000	8279.048879	3.500000	7864.749014																					1.700000	18743.073108					13.600000	20927.836417							3.400000	23905.821686															9.300000	29290.925951	7.800000	29602.357134																								
18.700000	3950.949901									13.800000	8383.092549	3.400000	7935.792728																											13.500000	21022.613127							3.300000	24014.683024															9.200000	29386.714511	7.700000	29684.627500																								
18.600000	4023.527828									13.700000	8490.085943	3.300000	8006.836443																											13.400000	21128.399342																							9.100000	29466.406856																										
										13.600000	8553.819595																													13.300000	21234.185558																							9.000000	29596.569354																										
										13.500000	8603.899426																													13.200000	21310.827041																							8.900000	29636.184156																										
										13.400000	8642.531653																													13.100000	21403.386216																							8.800000	29675.798957																										
										13.300000	8719.687966																													13.000000	21489.355280																							8.700000	29715.413759																										
										13.200000	8807.488712																													12.900000	21538.738455																																																		
										13.100000	8912.314468																													12.800000	21588.121629																																																		
										13.000000	9007.116453																													12.700000	21637.504804																																																		
										12.900000	9111.425893																													12.600000	21686.887978																																																		
										12.800000	9217.281017																													12.500000	21799.833516																																																		
										12.700000	9300.664971																													12.400000	21912.779055																																																		
										12.600000	9346.698631																													12.300000	21953.403255																																																		
										12.500000	9428.768759																													12.200000	21994.027455																																																		
										12.400000	9511.552287																													12.100000	22034.651655																																																		
										12.300000	9578.414116																																																																																
										12.200000	9645.275945																																																																																
										12.100000	9712.137774																																																																																
