# Supplementary material for: KymoButler, a deep learning software for automated kymograph analysis
Source: eLife. 2019 Aug 13;8:e42288. doi: 10.7554/eLife.42288 (PMC6692109; doi:10.7554/eLife.42288)
Supplement: Figure 2—source data 2. — A ZIP file containing all analysed synthetic unidirectional movies, their kymographs, results from KymographClear based analysis and manually annotated ImageJ rois. [file elife-42288-fig2-data2.zip › N30/mov07/kymograph/kymograph_1/Results/Velocity_vs_time_forward.txt]

time1	velocity1	time2	velocity2	time3	velocity3	time4	velocity4	time5	velocity5	time6	velocity6	time7	velocity7	time8	velocity8	time9	velocity9	time10	velocity10	time11	velocity11	time12	velocity12	time13	velocity13	time14	velocity14	time15	velocity15	time16	velocity16	time17	velocity17	time18	velocity18	time19	velocity19	time20	velocity20	time21	velocity21	time22	velocity22	time23	velocity23	time24	velocity24	time25	velocity25	time26	velocity26	time27	velocity27	time28	velocity28	time29	velocity29	time30	velocity30	time31	velocity31	time32	velocity32	time33	velocity33	time34	velocity34	time35	velocity35	time36	velocity36	time37	velocity37	time38	velocity38	time39	velocity39	time40	velocity40	time41	velocity41	time42	velocity42	time43	velocity43	time44	velocity44	time45	velocity45	time46	velocity46	time47	velocity47	time48	velocity48	time49	velocity49	time50	velocity50	time51	velocity51	time52	velocity52	time53	velocity53	time54	velocity54	time55	velocity55	time56	velocity56	time57	velocity57	time58	velocity58	time59	velocity59	time60	velocity60	time61	velocity61	time62	velocity62	time63	velocity63	time64	velocity64	time65	velocity65	time66	velocity66	time67	velocity67	time68	velocity68	time69	velocity69	time70	velocity70	time71	velocity71	time72	velocity72	time73	velocity73	time74	velocity74	time75	velocity75	time76	velocity76
0.415865	1.165794	0.252279	1.886675	0.877271	1.308519	2.939943	1.481478	4.274996	1.292747	4.485026	1.161436	4.129559	1.232235	4.373941	1.424857	5.124414	1.411785	5.665766	1.225291	6.514171	1.368790	7.005814	1.318119	8.151229	1.329111	9.842377	1.098436	9.899252	1.124996	9.228018	2.453114	9.474893	2.260424	10.658703	1.321646	10.066395	1.214123	10.041409	1.547184	10.619053	1.248468	10.773523	1.341098	11.892049	1.724101	10.718921	1.450638	11.109782	2.494251	11.276222	1.634546	11.724788	1.907340	12.543194	1.857670	12.971213	1.582387	13.721808	1.417052	13.681432	1.185047	14.297460	1.613691	16.217073	1.565764	16.318581	1.315628	16.198923	0.992864	16.870402	1.609578	17.618106	1.473831	16.821998	1.569041	16.777753	1.893194	17.500191	1.397242	18.802742	1.383501	18.730308	1.388598	18.897496	1.235362	19.002402	1.412594	18.916116	1.214642	19.840761	1.437374	20.432287	1.360665	19.923034	1.306693	19.787953	2.279476	20.297475	2.135634	20.169574	1.508113	20.431231	1.485342	20.886906	1.280107	21.293639	1.275935	21.241817	1.875662	21.429851	1.864027	22.337922	1.711604	22.786469	1.009919	23.780144	1.029638	22.840407	2.051848	22.850376	1.280038	24.121435	1.488301	23.435841	1.514214	24.437682	1.294896	24.743949	1.248513	25.724441	1.376012	24.763278	1.525374	24.861083	1.063803	25.542616	1.246721	25.826163	1.471337	26.023333	1.315315	26.510965	1.989876	27.097657	2.164816	27.604958	1.692195	27.801348	1.700767	27.960910	1.390459
0.515865	1.164899	0.352279	2.031803	0.977271	1.315486	3.039943	1.393803	4.374996	1.301101	4.585026	1.160311	4.229559	1.246517	4.473941	1.388294	5.224414	1.357775	5.765766	1.227498	6.614171	1.365997	7.105814	1.311554	8.251229	1.301221	9.942377	1.258888	9.999252	2.259550	9.328018	2.017002	9.574893	1.508973	10.758703	1.312174	10.166395	1.196443	10.141409	1.377559	10.719053	1.257404	10.873523	1.341097	11.992049	1.735361	10.818921	1.424546	11.209782	2.112038	11.376222	1.600583	11.824788	1.635527	12.643194	1.692477	13.071213	1.537531	13.821808	1.363986	13.781432	1.190861	14.397460	1.540509	16.317073	1.519309	16.418581	1.309729	16.298923	2.100549	16.970402	1.426575	17.718106	1.413139	16.921998	1.512473	16.877753	1.893194	17.600191	1.395379	18.902742	1.390012	18.830308	1.674687	18.997496	1.233587	19.102402	1.399913	19.016116	1.214644	19.940761	1.633326	20.532287	1.591162	20.023034	1.294878	19.887953	2.334827	20.397475	1.487591	20.269574	1.577160	20.531231	1.521568	20.986906	1.270459	21.393639	1.349332	21.341817	1.670375	21.529851	1.828021	22.437922	1.878461	22.886469	0.940134	23.880144	1.068588	22.940407	2.081195	22.950376	1.406113	24.221435	1.521868	23.535841	1.402880	24.537682	1.277607	24.843949	1.091666	25.824441	1.327592	24.863278	1.499535	24.961083	1.095868	25.642616	1.182710	25.926163	1.377038	26.123333	1.312012	26.610965	1.716599	27.197657	1.841951	27.704958	1.524135	27.901348	1.647630	28.060910	1.395957
0.615865	1.161863	0.452279	2.123810	1.077271	1.306062	3.139943	1.328257	4.474996	1.312580	4.685026	1.157176	4.329559	1.267729	4.573941	1.356937	5.324414	1.987877	5.865766	1.227139	6.714171	1.341851	7.205814	1.305092	8.351229	1.250992	10.042377	1.734706	10.099252	1.521709	9.428018	1.458272	9.674893	1.477461	10.858703	1.336058	10.266395	1.195722	10.241409	1.250660	10.819053	1.260389	10.973523	1.336815	12.092049	1.732522	10.918921	1.349979	11.309782	1.758033	11.476222	1.533882	11.924788	1.410180	12.743194	1.528517	13.171213	1.541129	13.921808	1.322272	13.881432	1.196477	14.497460	1.435095	16.417073	1.501623	16.518581	1.296051			17.070402	1.335590	17.818106	1.395792	17.021998	1.456510	16.977753	1.893194	17.700191	1.375574	19.002742	1.343195	18.930308	1.695050	19.097496	1.245242	19.202402	1.384165	19.116116	1.214716	20.040761	1.764438	20.632287	1.617390	20.123034	1.273068	19.987953	2.664730	20.497475	1.347287	20.369574	1.640996	20.631231	1.422065	21.086906	1.263753	21.493639	1.458348	21.441817	1.517907	21.629851	1.757114	22.537922	2.174264	22.986469	1.102339	23.980144	1.128152	23.040407	2.111637	23.050376	1.297505	24.321435	1.412606	23.635841	1.304303	24.637682	1.259462	24.943949	1.063537	25.924441	1.260478	24.963278	1.460638	25.061083	1.124475	25.742616	1.140417	26.026163	1.277737	26.223333	1.308824	26.710965	1.557617	27.297657	1.225561	27.804958	1.498999	28.001348	1.582796	28.160910	1.386866
0.715865	1.162034	0.552279	1.932961	1.177271	1.290668	3.239943	1.277706	4.574996	1.319175	4.785026	1.155398	4.429559	1.301796	4.673941	1.309040			5.965766	1.226991	6.814171	1.327839	7.305814	1.286299	8.451229	1.188730	10.142377	1.399189	10.199252	0.991015	9.528018	1.264578	9.774893	1.117828	10.958703	1.333445	10.366395	1.203387	10.341409	1.172867	10.919053	1.258198	11.073523	1.324457	12.192049	1.712200	11.018921	1.300182	11.409782	1.484543	11.576222	1.418287	12.024788	1.301424	12.843194	1.404391	13.271213	1.563864	14.021808	1.283040	13.981432	1.203102	14.597460	1.306814	16.517073	1.461033	16.618581	1.287744			17.170402	1.242065	17.918106	1.412959	17.121998	1.407265			17.800191	1.352506	19.102742	1.302036			19.197496	1.252791	19.302402	1.372486	19.216116	1.218383	20.140761	1.726967	20.732287	1.432967	20.223034	1.250295	20.087953	2.397666	20.597475	2.062887	20.469574	1.688633	20.731231	1.233387	21.186906	1.262723	21.593639	1.622855	21.541817	1.441910	21.729851	1.636017	22.637922	2.467642	23.086469	1.228926	24.080144	1.215357	23.140407	2.002889	23.150376	1.060440	24.421435	1.278196	23.735841	1.226848	24.737682	1.246857	25.043949	1.102420	26.024441	1.281632	25.063278	1.437984	25.161083	1.145938	25.842616	1.146416	26.126163	1.215631	26.323333	1.299085	26.810965	1.528473	27.397657	1.874320	27.904958	1.559542	28.101348	1.527248	28.260910	1.347855
0.815865	1.166357	0.652279	1.544336	1.277271	1.274058	3.339943	1.257372	4.674996	1.317827	4.885026	1.158572	4.529559	1.352103	4.773941	1.276530			6.065766	1.233194	6.914171	1.314837	7.405814	1.272085	8.551229	1.136766	10.242377	1.477944	10.299252	1.288648	9.628018	1.197853	9.874893	0.935173	11.058703	1.284701	10.466395	1.224637	10.441409	1.159662	11.019053	1.257820	11.173523	1.308611	12.292049	1.678061	11.118921	1.276916	11.509782	1.321295	11.676222	1.274060	12.124788	1.272615	12.943194	1.327733	13.371213	1.515358	14.121808	1.247295	14.081432	1.208506	14.697460	1.246140	16.617073	1.422229	16.718581	1.278386			17.270402	1.179048	18.018106	1.409232	17.221998	1.352499			17.900191	1.288093	19.202742	1.229902			19.297496	1.259434	19.402402	1.361239	19.316116	1.401457	20.240761	1.680106	20.832287	1.484071	20.323034	1.228656					20.569574	1.729967	20.831231	1.106865	21.286906	1.257869	21.693639	1.826404	21.641817	1.375926	21.829851	1.506175	22.737922	2.337956			24.180144	1.318261	23.240407	1.782158	23.250376	1.070284	24.521435	1.236501	23.835841	1.183561	24.837682	1.304381	25.143949	1.155854	26.124441	1.625152	25.163278	1.423679	25.261083	1.160456	25.942616	1.189962	26.226163	1.210028	26.423333	1.275512	26.910965	1.527999			28.004958	1.607856	28.201348	1.462884	28.360910	1.277653
0.915865	1.168433	0.752279	1.317092	1.377271	1.259941	3.439943	1.255910	4.774996	1.312431	4.985026	1.169675	4.629559	1.441679	4.873941	1.254676			6.165766	1.246168	7.014171	1.303089	7.505814	1.266350	8.651229	1.094887					9.728018	1.207671			11.158703	1.227294	10.566395	1.272995	10.541409	1.185813	11.119053	1.264714	11.273523	1.295422	12.392049	1.635786	11.218921	1.331658	11.609782	1.299180	11.776222	1.165357	12.224788	1.263672	13.043194	1.259210	13.471213	1.427835	14.221808	1.217063	14.181432	1.207531	14.797460	1.268310	16.717073	1.378130	16.818581	1.258095			17.370402	1.174810	18.118106	1.400629	17.321998	1.306714			18.000191	1.247408	19.302742	1.199991			19.397496	1.258981	19.502402	1.336623	19.416116	2.730579	20.340761	1.547329			20.423034	1.209483					20.669574	1.728821	20.931231	1.199347	21.386906	1.252405	21.793639	1.999718	21.741817	1.315119	21.929851	1.393304	22.837922	1.770977			24.280144	1.375564	23.340407	1.595743	23.350376	1.303655	24.621435	1.335539	23.935841	1.175459	24.937682	1.277272			26.224441	2.194424	25.263278	1.402941	25.361083	1.188909	26.042616	1.259606	26.326163	1.246970	26.523333	1.305318	27.010965	1.526708			28.104958	1.562849	28.301348	1.408586	28.460910	1.202879
1.015865	1.170909	0.852279	1.231098	1.477271	1.249328	3.539943	1.255848	4.874996	1.302819	5.085026	1.189424	4.729559	1.517673	4.973941	1.236960			6.265766	1.270197	7.114171	1.264150	7.605814	1.256014	8.751229	1.060166					9.828018	1.244539			11.258703	1.194876	10.666395	1.442356	10.641409	1.209219	11.219053	1.280589	11.373523	1.271916	12.492049	1.577306	11.318921	1.415907	11.709782	1.366046	11.876222	1.139087	12.324788	1.259869	13.143194	1.211247	13.571213	1.297271	14.321808	1.191454	14.281432	1.205717	14.897460	1.311455	16.817073	1.305823	16.918581	1.241870			17.470402	1.174921	18.218106	1.374164	17.421998	1.268727			18.100191	1.237611	19.402742	1.240831			19.497496	1.245232	19.602402	1.312283			20.440761	1.543708			20.523034	1.189691					20.769574	1.726349	21.031231	1.614256	21.486906	1.252802	21.893639	2.086165	21.841817	1.280874	22.029851	1.328566	22.937922	1.519662			24.380144	1.366818	23.440407	1.614855	23.450376	1.591751	24.721435	1.520101	24.035841	1.191460	25.037682	1.235604			26.324441	1.871657	25.363278	1.383637	25.461083	1.232174	26.142616	1.342114	26.426163	1.295870	26.623333	1.322980	27.110965	1.461375			28.204958	1.421289	28.401348	1.361874	28.560910	1.153530
1.115865	1.180121	0.952279	1.221333	1.577271	1.227852	3.639943	1.257999	4.974996	1.291395	5.185026	1.207569	4.829559	1.561671	5.073941	1.220386			6.365766	1.285113	7.214171	1.238590	7.705814	1.235104	8.851229	1.048335					9.928018	1.272393			11.358703	1.160314	10.766395	1.655490	10.741409	1.226725	11.319053	1.288206	11.473523	1.238193	12.592049	1.514572	11.418921	1.453295	11.809782	1.566116	11.976222	1.142696	12.424788	1.259488	13.243194	1.186344	13.671213	1.170886	14.421808	1.173151	14.381432	1.202023	14.997460	1.331966	16.917073	1.230802	17.018581	1.223542			17.570402	1.182645	18.318106	1.343175	17.521998	1.244995			18.200191	1.268688	19.502742	1.329012			19.597496	1.246953	19.702402	1.298673			20.540761	1.608952			20.623034	1.172331					20.869574	1.731068	21.131231	2.353349	21.586906	1.255630	21.993639	2.078051	21.941817	1.267049	22.129851	1.312313	23.037922	1.413086			24.480144	1.390403	23.540407	1.718347	23.550376	1.707195			24.135841	1.254243	25.137682	1.162605			26.424441	1.404080	25.463278	1.358729	25.561083	1.296936	26.242616	1.382970	26.526163	1.322641	26.723333	1.417116	27.210965	1.319959			28.304958	1.282138	28.501348	1.323076	28.660910	1.127130
1.215865	1.186726	1.052279	1.262773	1.677271	1.212191	3.739943	1.258664	5.074996	1.281357	5.285026	1.255508	4.929559	1.577163	5.173941	1.208886			6.465766	1.296640	7.314171	1.219655	7.805814	1.217053	8.951229	1.070204					10.028018	1.289150			11.458703	1.122165	10.866395	1.944038	10.841409	1.257169	11.419053	1.292934	11.573523	1.216756	12.692049	1.456369	11.518921	1.416088	11.909782	1.741669	12.076222	1.180423	12.524788	1.246543	13.343194	1.172826	13.771213	1.094069	14.521808	1.163177	14.481432	1.193435	15.097460	1.357801	17.017073	1.200909	17.118581	1.207003			17.670402	1.192970	18.418106	1.360261	17.621998	1.224863			18.300191	1.306671	19.602742	1.405958			19.697496	1.282947	19.802402	1.291021			20.640761	1.667344			20.723034	1.155631					20.969574	1.671210			21.686906	1.258618			22.041817	1.257060	22.229851	1.313477	23.137922	1.410066			24.580144	1.375456	23.640407	1.583346	23.650376	1.603344			24.235841	1.346261	25.237682	1.125598			26.524441	1.327270	25.563278	1.338707	25.661083	1.380184	26.342616	1.376165	26.626163	1.294272	26.823333	1.618252	27.310965	1.222707			28.404958	1.204592	28.601348	1.295071	28.760910	1.130846
1.315865	1.190229	1.152279	1.290667	1.777271	1.203041	3.839943	1.259702	5.174996	1.266641	5.385026	1.314254	5.029559	1.577763	5.273941	1.203205			6.565766	1.303976	7.414171	1.204350	7.905814	1.234021	9.051229	1.099435					10.128018	1.288189			11.558703	1.105425	10.966395	2.245667	10.941409	1.265766	11.519053	1.293865	11.673523	1.193744	12.792049	1.398869	11.618921	1.403956	12.009782	1.953420	12.176222	1.254348	12.624788	1.211590	13.443194	1.169407	13.871213	1.075928	14.621808	1.159301	14.581432	1.185535	15.197460	1.337099	17.117073	1.188096	17.218581	1.192922			17.770402	1.197265	18.518106	1.410183	17.721998	1.205172			18.400191	1.347024	19.702742	1.417511			19.797496	1.353278	19.902402	1.296756			20.740761	1.690372			20.823034	1.145794					21.069574	1.561458			21.786906	1.263158			22.141817	1.244007							24.680144	1.359843	23.740407	1.433576	23.750376	1.571527			24.335841	1.464546							25.663278	1.330482	25.761083	1.415439	26.442616	1.326068	26.726163	1.263757	26.923333	1.954413	27.410965	1.153386			28.504958	1.172408	28.701348	1.275990	28.860910	1.153803
1.415865	1.194510	1.252279	1.289063	1.877271	1.198427	3.939943	1.274887	5.274996	1.256398	5.485026	1.413406	5.129559	1.545016	5.373941	1.201240			6.665766	1.307530	7.514171	1.190912	8.005814	1.281634	9.151229	1.132964					10.228018	1.290615			11.658703	1.109452	11.066395	2.469284	11.041409	1.254742	11.619053	1.291138	11.773523	1.168223	12.892049	1.348378	11.718921	1.307305	12.109782	2.073123	12.276222	1.360232	12.724788	1.207065	13.543194	1.175216	13.971213	1.111856	14.721808	1.156063	14.681432	1.178027	15.297460	1.296250			17.318581	1.184431			17.870402	1.228848	18.618106	1.458297	17.821998	1.192089			18.500191	1.377788	19.802742	1.457591			19.897496	1.460473	20.002402	1.302443			20.840761	1.700195			20.923034	1.144467					21.169574	1.490757			21.886906	1.272530			22.241817	1.231912							24.780144	1.352154	23.840407	1.224804					24.435841	1.486648							25.763278	1.320607	25.861083	1.369595	26.542616	1.310128	26.826163	1.206342	27.023333	2.335699	27.510965	1.131252			28.604958	1.162042	28.801348	1.260127	28.960910	1.184907
1.515865	1.200405	1.352279	1.249368	1.977271	1.199634	4.039943	1.326247	5.374996	1.246430	5.585026	1.520009	5.229559	1.526037	5.473941	1.206011			6.765766	1.308712	7.614171	1.178418	8.105814	1.355894	9.251229	1.176551									11.758703	1.112529	11.166395	2.429049	11.141409	1.273553	11.719053	1.283741	11.873523	1.154876	12.992049	1.308119	11.818921	1.279405			12.376222	1.431458	12.824788	1.266469	13.643194	1.194006	14.071213	1.172365	14.821808	1.150766	14.781432	1.167538	15.397460	1.293077			17.418581	1.177426			17.970402	1.258358	18.718106	1.468044	17.921998	1.188747			18.600191	1.413066	19.902742	1.449710			19.997496	1.557690	20.102402	1.306397							21.023034	1.149891					21.269574	1.394599			21.986906	1.282348			22.341817	1.215144							24.880144	1.380571	23.940407	1.111862					24.535841	1.445052							25.863278	1.309750	25.961083	1.421348	26.642616	1.362106	26.926163	1.170168	27.123333	2.590365					28.704958	1.162585	28.901348	1.253438	29.060910	1.193410
1.615865	1.201686	1.452279	1.220705	2.077271	1.204659	4.139943	1.394199	5.474996	1.236573	5.685026	1.665754			5.573941	1.215620			6.865766	1.307467	7.714171	1.167636	8.205814	1.458823	9.351229	1.217862													11.241409	1.314510	11.819053	1.263444	11.973523	1.147366	13.092049	1.282979	11.918921	1.254656			12.476222	1.496409	12.924788	1.317635	13.743194	1.224312	14.171213	1.231052	14.921808	1.151407	14.881432	1.160355	15.497460	1.304501			17.518581	1.174334			18.070402	1.300346	18.818106	1.458010	18.021998	1.190131			18.700191	1.454023	20.002742	1.448235			20.097496	1.622794	20.202402	1.310610							21.123034	1.156890					21.369574	1.308955			22.086906	1.289425			22.441817	1.202348							24.980144	1.385643	24.040407	1.059508					24.635841	1.313480							25.963278	1.309208	26.061083	1.433524	26.742616	1.457256	27.026163	1.187468							28.804958	1.159483	29.001348	1.253189	29.160910	1.188837
1.715865	1.200140	1.552279	1.157662	2.177271	1.210518	4.239943	1.401771	5.574996	1.231785	5.785026	1.809287			5.673941	1.226913			6.965766	1.316020	7.814171	1.174857	8.305814	1.512326	9.451229	1.253326													11.341409	1.372844	11.919053	1.247824	12.073523	1.146290	13.192049	1.266962					12.576222	1.536806	13.024788	1.373268	13.843194	1.246179	14.271213	1.286731	15.021808	1.156963	14.981432	1.153975	15.597460	1.304447			17.618581	1.181803			18.170402	1.352732	18.918106	1.476836	18.121998	1.197235					20.102742	1.484452			20.197496	1.601993	20.302402	1.312423							21.223034	1.161887					21.469574	1.261073			22.186906	1.295668			22.541817	1.195948							25.080144	1.348769	24.140407	1.047335					24.735841	1.206079							26.063278	1.313930	26.161083	1.524664	26.842616	1.475948	27.126163	1.236013							28.904958	1.164485	29.101348	1.256504	29.260910	1.170977
1.815865	1.196715	1.652279	1.121544	2.277271	1.221960	4.339943	1.364184	5.674996	1.232165	5.885026	1.967334			5.773941	1.243819			7.065766	1.330708	7.914171	1.192820			9.551229	1.259888													11.441409	1.391681	12.019053	1.243601	12.173523	1.156260	13.292049	1.253283					12.676222	1.547671	13.124788	1.446644	13.943194	1.274716	14.371213	1.375446	15.121808	1.167150	15.081432	1.147412					17.718581	1.204433			18.270402	1.419118	19.018106	1.540169	18.221998	1.202720					20.202742	1.535898			20.297496	1.468931	20.402402	1.306748							21.323034	1.164517					21.569574	1.225754			22.286906	1.312642			22.641817	1.196323							25.180144	1.309067							24.835841	1.161714							26.163278	1.322024	26.261083	1.699098	26.942616	1.455104	27.226163	1.292849							29.004958	1.200059	29.201348	1.263255	29.360910	1.163964
1.915865	1.197118			2.377271	1.237857	4.439943	1.308216	5.774996	1.245080	5.985026	2.194230			5.873941	1.267626			7.165766	1.344597	8.014171	1.216110																			12.119053	1.238325	12.273523	1.197231	13.392049	1.237245					12.776222	1.548688	13.224788	1.536977	14.043194	1.301686	14.471213	1.541817	15.221808	1.180755	15.181432	1.142672					17.818581	1.230015			18.370402	1.480871	19.118106	1.625181	18.321998	1.202405					20.302742	1.554894			20.397496	1.329835	20.502402	1.292932							21.423034	1.169908					21.669574	1.194450			22.386906	1.334793			22.741817	1.199350							25.280144	1.277860							24.935841	1.187570							26.263278	1.333670	26.361083	1.961442	27.042616	1.411840	27.326163	1.326982							29.104958	1.262370	29.301348	1.270022	29.460910	1.164891
2.015865	1.197777			2.477271	1.252881	4.539943	1.247913	5.874996	1.259369	6.085026	2.361099			5.973941	1.300565			7.265766	1.353158	8.114171	1.239530																			12.219053	1.225709	12.373523	1.233635	13.492049	1.221302							13.324788	1.598614	14.143194	1.324733	14.571213	1.715807	15.321808	1.196087	15.281432	1.141371					17.918581	1.257221					19.218106	1.699404	18.421998	1.205424									20.497496	1.228919	20.602402	1.281810							21.523034	1.178008					21.769574	1.170420			22.486906	1.356405			22.841817	1.209302							25.380144	1.268576							25.035841	1.263404							26.363278	1.352999	26.461083	2.090100	27.142616	1.347600									29.204958	1.338485	29.401348	1.277081	29.560910	1.185719
2.115865	1.195618			2.577271	1.266181	4.639943	1.230774	5.974996	1.279036	6.185026	2.304830			6.073941	1.334197			7.365766	1.360522	8.214171	1.256337																			12.319053	1.201602	12.473523	1.272042	13.592049	1.205797							13.424788	1.615978	14.243194	1.347651	14.671213	1.916169	15.421808	1.219850	15.381432	1.146834					18.018581	1.301847							18.521998	1.210056									20.597496	1.185135	20.702402	1.276094							21.623034	1.186079					21.869574	1.148325			22.586906	1.380394			22.941817	1.221791							25.480144	1.300496							25.135841	1.355155							26.463278	1.375672			27.242616	1.384289									29.304958	1.406426	29.501348	1.283330	29.660910	1.216370
2.215865	1.185288			2.677271	1.283106			6.074996	1.303133	6.285026	2.272885			6.173941	1.366548			7.465766	1.375178	8.314171	1.268004																			12.419053	1.172253	12.573523	1.312322	13.692049	1.192514									14.343194	1.374147	14.771213	2.096059	15.521808	1.236422	15.481432	1.158586					18.118581	1.331045							18.621998	1.218197											20.802402	1.274166							21.723034	1.198924					21.969574	1.130156			22.686906	1.398508			23.041817	1.235454							25.580144	1.395699							25.235841	1.449262							26.563278	1.392060			27.342616	1.558749									29.404958	1.451977	29.601348	1.290487	29.760910	1.250249
2.315865	1.174037			2.777271	1.290426			6.174996	1.319112	6.385026	2.060476			6.273941	1.394897			7.565766	1.401026	8.414171	1.281922																			12.519053	1.154485	12.673523	1.356220	13.792049	1.179548									14.443194	1.399334			15.621808	1.252511	15.581432	1.175604					18.218581	1.342504							18.721998	1.227294											20.902402	1.263880							21.823034	1.207348					22.069574	1.119415			22.786906	1.416658			23.141817	1.251389							25.680144	1.538511							25.335841	1.520473							26.663278	1.401667			27.442616	1.810982											29.701348	1.296516	29.860910	1.260784
2.415865	1.165533			2.877271	1.295196			6.274996	1.332415	6.485026	1.754588			6.373941	1.427349			7.665766	1.427135	8.514171	1.303676																			12.619053	1.144532	12.773523	1.401674	13.892049	1.166640									14.543194	1.420774			15.721808	1.269384	15.681432	1.198181					18.318581	1.339004							18.821998	1.236960											21.002402	1.245034							21.923034	1.213924					22.169574	1.113162			22.886906	1.432719			23.241817	1.269997							25.780144	1.698021							25.435841	1.550185							26.763278	1.406020			27.542616	1.973980											29.801348	1.298133		
2.515865	1.157220			2.977271	1.301149			6.374996	1.342864	6.585026	1.562944			6.473941	1.439282			7.765766	1.460975	8.614171	1.338145																			12.719053	1.140741	12.873523	1.441492	13.992049	1.155687									14.643194	1.434272			15.821808	1.281871	15.781432	1.225631					18.418581	1.329226							18.921998	1.251513											21.102402	1.223435							22.023034	1.220976					22.269574	1.109079			22.986906	1.450803			23.341817	1.288486							25.880144	1.766011																																		
2.615865	1.156945			3.077271	1.308353			6.474996	1.357650	6.685026	1.429030			6.573941	1.438711			7.865766	1.491748	8.714171	1.363608																			12.819053	1.143780	12.973523	1.486418	14.092049	1.149193									14.743194	1.435743			15.921808	1.291430	15.881432	1.258276					18.518581	1.340965							19.021998	1.263745											21.202402	1.203421							22.123034	1.229809					22.369574	1.105907			23.086906	1.457400			23.441817	1.310176																																										
2.715865	1.170447			3.177271	1.314008			6.574996	1.368885	6.785026	1.316358			6.673941	1.443667			7.965766	1.515884	8.814171	1.368465																			12.919053	1.150677	13.073523	1.515531	14.192049	1.147142													16.021808	1.303651	15.981432	1.287522					18.618581	1.390025							19.121998	1.273881											21.302402	1.186115							22.223034	1.244652					22.469574	1.105790							23.541817	1.337692																																										
2.815865	1.186979			3.277271	1.321680			6.674996	1.373934	6.885026	1.240914			6.773941	1.439626			8.065766	1.531328	8.914171	1.359998																			13.019053	1.158959	13.173523	1.508756	14.292049	1.153497													16.121808	1.314789	16.081432	1.315758					18.718581	1.462789							19.221998	1.281854											21.402402	1.169691							22.323034	1.267715													23.641817	1.354360																																										
2.915865	1.200277			3.377271	1.331075			6.774996	1.377284	6.985026	1.184860			6.873941	1.425168			8.165766	1.533209	9.014171	1.342063																			13.119053	1.168085			14.392049	1.164912													16.221808	1.324304	16.181432	1.343943					18.818581	1.510858							19.321998	1.282958											21.502402	1.157921							22.423034	1.296923													23.741817	1.361100																																										
3.015865	1.212007			3.477271	1.339862			6.874996	1.379130	7.085026	1.149331			6.973941	1.416885					9.114171	1.322258																			13.219053	1.175262			14.492049	1.178233													16.321808	1.326067	16.281432	1.370146					18.918581	1.565778							19.421998	1.283501											21.602402	1.142620							22.523034	1.357566													23.841817	1.360500																																										
3.115865	1.224433			3.577271	1.345879			6.974996	1.378761	7.185026	1.132800			7.073941	1.416206					9.214171	1.287238																			13.319053	1.183092			14.592049	1.190517													16.421808	1.323999	16.381432	1.385147					19.018581	1.644125							19.521998	1.283052											21.702402	1.132888							22.623034	1.439988																																																								
3.215865	1.234789			3.677271	1.349130					7.285026	1.126463									9.314171	1.257562																			13.419053	1.189113			14.692049	1.199775													16.521808	1.322029	16.481432	1.381722					19.118581	1.733004																			21.802402	1.124593							22.723034	1.514199																																																								
3.315865	1.241364			3.777271	1.350552					7.385026	1.132395									9.414171	1.239398																			13.519053	1.193569			14.792049	1.203676																					19.218581	1.854396																			21.902402	1.117392							22.823034	1.591573																																																								
3.415865	1.245401			3.877271	1.350182					7.485026	1.148794									9.514171	1.215516																			13.619053	1.200650			14.892049	1.205114																					19.318581	1.905896																			22.002402	1.113186							22.923034	1.662800																																																								
3.515865	1.253924									7.585026	1.165906									9.614171	1.188102																			13.719053	1.208202			14.992049	1.204147																					19.418581	1.793770																			22.102402	1.113805							23.023034	1.710333																																																								
3.615865	1.261658									7.685026	1.178965									9.714171	1.160279																			13.819053	1.212222			15.092049	1.200894																					19.518581	1.858077																			22.202402	1.119610							23.123034	1.706027																																																								
3.715865	1.267601									7.785026	1.189192									9.814171	1.134710																							15.192049	1.195177																					19.618581	1.723679																			22.302402	1.131213							23.223034	1.687565																																																								
3.815865	1.266783									7.885026	1.195611									9.914171	1.117492																							15.292049	1.187595																					19.718581	1.601855																			22.402402	1.147699							23.323034	1.693814																																																								
3.915865	1.261636									7.985026	1.198665									10.014171	1.107577																							15.392049	1.179387																					19.818581	1.532970																			22.502402	1.163469							23.423034	1.635758																																																								
4.015865	1.258126									8.085026	1.201955									10.114171	1.102013																							15.492049	1.173327																					19.918581	1.519872																			22.602402	1.176352							23.523034	1.559009																																																								
										8.185026	1.217230									10.214171	1.101907																							15.592049	1.171074																																									22.702402	1.186962							23.623034	1.502310																																																								
										8.285026	1.222217																																	15.692049	1.171635																																									22.802402	1.198006							23.723034	1.475370																																																								
										8.385026	1.222524																																																																											22.902402	1.214152																																																																
										8.485026	1.218004																																																																											23.002402	1.242682																																																																
										8.585026	1.210464																																																																											23.102402	1.259771																																																																
										8.685026	1.203395																																																																											23.202402	1.272113																																																																
										8.785026	1.199589																																																																											23.302402	1.287286																																																																
										8.885026	1.207040																																																																											23.402402	1.304849																																																																
										8.985026	1.221678																																																																											23.502402	1.327687																																																																
										9.085026	1.234644																																																																											23.602402	1.346041																																																																
										9.185026	1.243503																																																																											23.702402	1.356023																																																																
										9.285026	1.249836																																																																											23.802402	1.355818																																																																
										9.385026	1.252423																																																																											23.902402	1.341766																																																																
										9.485026	1.251042																																																																											24.002402	1.332297																																																																
										9.585026	1.247735																																																																											24.102402	1.313482																																																																
																																																																																						24.202402	1.296598																																																																
																																																																																						24.302402	1.272637																																																																
																																																																																						24.402402	1.245849																																																																
																																																																																						24.502402	1.224977																																																																
																																																																																						24.602402	1.210247																																																																
																																																																																						24.702402	1.202607																																																																
																																																																																						24.802402	1.196317																																																																
																																																																																						24.902402	1.195714																																																																
