# Supplementary material for: KymoButler, a deep learning software for automated kymograph analysis
Source: eLife. 2019 Aug 13;8:e42288. doi: 10.7554/eLife.42288 (PMC6692109; doi:10.7554/eLife.42288)
Supplement: Figure 3—source data 2. — A ZIP file containing all analysed synthetic bidirectional movies, their kymographs, and manually annotated ImageJ rois. [file elife-42288-fig3-data2.zip]

Archive with 6,850 entries (6,747 files):
- BN15/
- BN15/alldat.mx
- __MACOSX/
- __MACOSX/BN15/
- __MACOSX/BN15/._alldat.mx
- BN15/mov07/
- BN15/mov07/frame242.tif
- __MACOSX/BN15/mov07/
- __MACOSX/BN15/mov07/._frame242.tif
- BN15/mov07/frame256.tif
- __MACOSX/BN15/mov07/._frame256.tif
- BN15/mov07/frame281.tif
- __MACOSX/BN15/mov07/._frame281.tif
- BN15/mov07/frame295.tif
- __MACOSX/BN15/mov07/._frame295.tif
- BN15/mov07/frame108.tif
- __MACOSX/BN15/mov07/._frame108.tif
- BN15/mov07/frame22.tif
- __MACOSX/BN15/mov07/._frame22.tif
- BN15/mov07/frame36.tif
- __MACOSX/BN15/mov07/._frame36.tif
- BN15/mov07/frame134.tif
- __MACOSX/BN15/mov07/._frame134.tif
- BN15/mov07/frame120.tif
- __MACOSX/BN15/mov07/._frame120.tif
- BN15/mov07/frame121.tif
- __MACOSX/BN15/mov07/._frame121.tif
- BN15/mov07/frame135.tif
- __MACOSX/BN15/mov07/._frame135.tif
- BN15/mov07/frame37.tif
- __MACOSX/BN15/mov07/._frame37.tif
- BN15/mov07/frame109.tif
- __MACOSX/BN15/mov07/._frame109.tif
- BN15/mov07/frame23.tif
- __MACOSX/BN15/mov07/._frame23.tif
- BN15/mov07/frame294.tif
- __MACOSX/BN15/mov07/._frame294.tif
- BN15/mov07/frame280.tif
- __MACOSX/BN15/mov07/._frame280.tif
- BN15/mov07/frame257.tif
- __MACOSX/BN15/mov07/._frame257.tif
- BN15/mov07/frame243.tif
- __MACOSX/BN15/mov07/._frame243.tif
- BN15/mov07/frame269.tif
- __MACOSX/BN15/mov07/._frame269.tif
- BN15/mov07/frame255.tif
- __MACOSX/BN15/mov07/._frame255.tif
- BN15/mov07/frame241.tif
- __MACOSX/BN15/mov07/._frame241.tif
- BN15/mov07/frame296.tif
- __MACOSX/BN15/mov07/._frame296.tif
- BN15/mov07/frame282.tif
- __MACOSX/BN15/mov07/._frame282.tif
- BN15/mov07/frame35.tif
- __MACOSX/BN15/mov07/._frame35.tif
- BN15/mov07/frame21.tif
- __MACOSX/BN15/mov07/._frame21.tif
- BN15/mov07/frame123.tif
- __MACOSX/BN15/mov07/._frame123.tif
- BN15/mov07/frame8.tif
- __MACOSX/BN15/mov07/._frame8.tif
- BN15/mov07/frame137.tif
- __MACOSX/BN15/mov07/._frame137.tif
- BN15/mov07/frame9.tif
- __MACOSX/BN15/mov07/._frame9.tif
- BN15/mov07/frame136.tif
- __MACOSX/BN15/mov07/._frame136.tif
- BN15/mov07/frame122.tif
- __MACOSX/BN15/mov07/._frame122.tif
- BN15/mov07/frame20.tif
- __MACOSX/BN15/mov07/._frame20.tif
- BN15/mov07/frame34.tif
- __MACOSX/BN15/mov07/._frame34.tif
- BN15/mov07/frame283.tif
- __MACOSX/BN15/mov07/._frame283.tif
- BN15/mov07/frame297.tif
- __MACOSX/BN15/mov07/._frame297.tif
- BN15/mov07/frame240.tif
- __MACOSX/BN15/mov07/._frame240.tif
- BN15/mov07/frame254.tif
- __MACOSX/BN15/mov07/._frame254.tif
- BN15/mov07/frame268.tif
- __MACOSX/BN15/mov07/._frame268.tif
- BN15/mov07/frame250.tif
- __MACOSX/BN15/mov07/._frame250.tif
- BN15/mov07/frame244.tif
- __MACOSX/BN15/mov07/._frame244.tif
- BN15/mov07/frame278.tif
- __MACOSX/BN15/mov07/._frame278.tif
- BN15/mov07/frame293.tif
- __MACOSX/BN15/mov07/._frame293.tif
- BN15/mov07/frame287.tif
- __MACOSX/BN15/mov07/._frame287.tif
- BN15/mov07/frame126.tif
- __MACOSX/BN15/mov07/._frame126.tif
- BN15/mov07/frame132.tif
- __MACOSX/BN15/mov07/._frame132.tif
- BN15/mov07/frame18.tif
- __MACOSX/BN15/mov07/._frame18.tif
- BN15/mov07/frame30.tif
- __MACOSX/BN15/mov07/._frame30.tif
- BN15/mov07/frame24.tif
- __MACOSX/BN15/mov07/._frame24.tif
- BN15/mov07/frame25.tif
- __MACOSX/BN15/mov07/._frame25.tif
- BN15/mov07/frame31.tif
- __MACOSX/BN15/mov07/._frame31.tif
- BN15/mov07/frame133.tif
- __MACOSX/BN15/mov07/._frame133.tif
- BN15/mov07/frame19.tif
- __MACOSX/BN15/mov07/._frame19.tif
- BN15/mov07/frame127.tif
- __MACOSX/BN15/mov07/._frame127.tif
- BN15/mov07/frame286.tif
- __MACOSX/BN15/mov07/._frame286.tif
- BN15/mov07/frame292.tif
- __MACOSX/BN15/mov07/._frame292.tif
- BN15/mov07/frame279.tif
- __MACOSX/BN15/mov07/._frame279.tif
- BN15/mov07/frame245.tif
- __MACOSX/BN15/mov07/._frame245.tif
- BN15/mov07/frame251.tif
- __MACOSX/BN15/mov07/._frame251.tif
- BN15/mov07/frame247.tif
- __MACOSX/BN15/mov07/._frame247.tif
- BN15/mov07/frame253.tif
- __MACOSX/BN15/mov07/._frame253.tif
- BN15/mov07/frame284.tif
- __MACOSX/BN15/mov07/._frame284.tif
- BN15/mov07/frame290.tif
- __MACOSX/BN15/mov07/._frame290.tif
- BN15/mov07/frame131.tif
- __MACOSX/BN15/mov07/._frame131.tif
- BN15/mov07/frame125.tif
- __MACOSX/BN15/mov07/._frame125.tif
- BN15/mov07/frame27.tif
- __MACOSX/BN15/mov07/._frame27.tif
- BN15/mov07/frame119.tif
- __MACOSX/BN15/mov07/._frame119.tif
- BN15/mov07/frame33.tif
- __MACOSX/BN15/mov07/._frame33.tif
- BN15/mov07/frame118.tif
- __MACOSX/BN15/mov07/._frame118.tif
- BN15/mov07/frame32.tif
- __MACOSX/BN15/mov07/._frame32.tif
- BN15/mov07/frame26.tif
- __MACOSX/BN15/mov07/._frame26.tif
- BN15/mov07/frame124.tif
- __MACOSX/BN15/mov07/._frame124.tif
- BN15/mov07/frame130.tif
- __MACOSX/BN15/mov07/._frame130.tif
- BN15/mov07/frame291.tif
- __MACOSX/BN15/mov07/._frame291.tif
- BN15/mov07/frame285.tif
- __MACOSX/BN15/mov07/._frame285.tif
- BN15/mov07/frame252.tif
- __MACOSX/BN15/mov07/._frame252.tif
- BN15/mov07/frame246.tif
- __MACOSX/BN15/mov07/._frame246.tif
- BN15/mov07/frame209.tif
- __MACOSX/BN15/mov07/._frame209.tif
- BN15/mov07/frame221.tif
- __MACOSX/BN15/mov07/._frame221.tif
- BN15/mov07/frame235.tif
- __MACOSX/BN15/mov07/._frame235.tif
- BN15/mov07/frame41.tif
- __MACOSX/BN15/mov07/._frame41.tif
- BN15/mov07/frame55.tif
- __MACOSX/BN15/mov07/._frame55.tif
- BN15/mov07/frame157.tif
- __MACOSX/BN15/mov07/._frame157.tif
- BN15/mov07/frame143.tif
- __MACOSX/BN15/mov07/._frame143.tif
- BN15/mov07/frame69.tif
- __MACOSX/BN15/mov07/._frame69.tif
- BN15/mov07/frame82.tif
- __MACOSX/BN15/mov07/._frame82.tif
- BN15/mov07/frame96.tif
- __MACOSX/BN15/mov07/._frame96.tif
- BN15/mov07/frame194.tif
- __MACOSX/BN15/mov07/._frame194.tif
- BN15/mov07/frame180.tif
- __MACOSX/BN15/mov07/._frame180.tif
- BN15/mov07/frame181.tif
- __MACOSX/BN15/mov07/._frame181.tif
- BN15/mov07/frame195.tif
- __MACOSX/BN15/mov07/._frame195.tif
- BN15/mov07/frame97.tif
- __MACOSX/BN15/mov07/._frame97.tif
- BN15/mov07/frame83.tif
- __MACOSX/BN15/mov07/._frame83.tif
- BN15/mov07/frame142.tif
- __MACOSX/BN15/mov07/._frame142.tif
- BN15/mov07/frame68.tif
- __MACOSX/BN15/mov07/._frame68.tif
- BN15/mov07/frame156.tif
- __MACOSX/BN15/mov07/._frame156.tif
- BN15/mov07/frame54.tif
- __MACOSX/BN15/mov07/._frame54.tif
- BN15/mov07/frame40.tif
- __MACOSX/BN15/mov07/._frame40.tif
- BN15/mov07/frame234.tif
- __MACOSX/BN15/mov07/._frame234.tif
- BN15/mov07/frame220.tif
- __MACOSX/BN15/mov07/._frame220.tif
- BN15/mov07/frame208.tif
- __MACOSX/BN15/mov07/._frame208.tif
- BN15/mov07/frame236.tif
- __MACOSX/BN15/mov07/._frame236.tif
- BN15/mov07/frame222.tif
- __MACOSX/BN15/mov07/._frame222.tif
- BN15/mov07/frame56.tif
- __MACOSX/BN15/mov07/._frame56.tif
- BN15/mov07/frame168.tif
- __MACOSX/BN15/mov07/._frame168.tif
- BN15/mov07/frame42.tif
- __MACOSX/BN15/mov07/._frame42.tif
- BN15/mov07/frame140.tif
- __MACOSX/BN15/mov07/._frame140.tif
- BN15/mov07/frame154.tif
- __MACOSX/BN15/mov07/._frame154.tif
- BN15/mov07/frame95.tif
- __MACOSX/BN15/mov07/._frame95.tif
- BN15/mov07/frame81.tif
- __MACOSX/BN15/mov07/._frame81.tif
- BN15/mov07/frame183.tif
- __MACOSX/BN15/mov07/._frame183.tif
- BN15/mov07/frame197.tif
- __MACOSX/BN15/mov07/._frame197.tif
- BN15/mov07/frame196.tif
- __MACOSX/BN15/mov07/._frame196.tif
- BN15/mov07/frame182.tif
- __MACOSX/BN15/mov07/._frame182.tif
- BN15/mov07/frame80.tif
- __MACOSX/BN15/mov07/._frame80.tif
- BN15/mov07/frame94.tif
- __MACOSX/BN15/mov07/._frame94.tif
- BN15/mov07/frame155.tif
- __MACOSX/BN15/mov07/._frame155.tif
- BN15/mov07/frame141.tif
- __MACOSX/BN15/mov07/._frame141.tif
- BN15/mov07/frame169.tif
- __MACOSX/BN15/mov07/._frame169.tif
- BN15/mov07/frame43.tif
- __MACOSX/BN15/mov07/._frame43.tif
- BN15/mov07/frame57.tif
- __MACOSX/BN15/mov07/._frame57.tif
- BN15/mov07/kymograph/
- BN15/mov07/kymograph/Segment_kymograph_1.txt
- __MACOSX/BN15/mov07/kymograph/
- __MACOSX/BN15/mov07/kymograph/._Segment_kymograph_1.txt
- BN15/mov07/kymograph/kymograph_1/
- BN15/mov07/kymograph/kymograph_1/kymograph1.tif
- __MACOSX/BN15/mov07/kymograph/kymograph_1/
- __MACOSX/BN15/mov07/kymograph/kymograph_1/._kymograph1.tif
- BN15/mov07/kymograph/kymograph_1/kymograph1.txt
- __MACOSX/BN15/mov07/kymograph/kymograph_1/._kymograph1.txt
- BN15/mov07/kymograph/kymograph_1/linewidth5.txt
- __MACOSX/BN15/mov07/kymograph/kymograph_1/._linewidth5.txt
- BN15/mov07/kymograph/kymograph_1/RoiSet.zip
- __MACOSX/BN15/mov07/kymograph/kymograph_1/._RoiSet.zip
- BN15/mov07/kymograph/kymograph_1/Results/
- BN15/mov07/kymograph/kymograph_1/Results/Intensity_vs_time_edge.txt
- __MACOSX/BN15/mov07/kymograph/kymograph_1/Results/
- __MACOSX/BN15/mov07/kymograph/kymograph_1/Results/._Intensity_vs_time_edge.txt
- BN15/mov07/kymograph/kymograph_1/Results/Particles_positions_edge.txt
- __MACOSX/BN15/mov07/kymograph/kymograph_1/Results/._Particles_positions_edge.txt
- BN15/mov07/kymograph/kymograph_1/Results/Velocity_vs_position_edge.txt
- __MACOSX/BN15/mov07/kymograph/kymograph_1/Results/._Velocity_vs_position_edge.txt
- BN15/mov07/kymograph/kymograph_1/Results/Intensity_vs_position_edge.txt
- __MACOSX/BN15/mov07/kymograph/kymograph_1/Results/._Intensity_vs_position_edge.txt
- BN15/mov07/kymograph/kymograph_1/Results/Velocity_vs_time_edge.txt
- __MACOSX/BN15/mov07/kymograph/kymograph_1/Results/._Velocity_vs_time_edge.txt
- BN15/mov07/kymograph/kymograph_1/Results/lines_coordinates_in_pixel_edge.txt
- __MACOSX/BN15/mov07/kymograph/kymograph_1/Results/._lines_coordinates_in_pixel_edge.txt
- BN15/mov07/kymograph/kymograph_1/Results/parameters.txt
- __MACOSX/BN15/mov07/kymograph/kymograph_1/Results/._parameters.txt
- BN15/mov07/kymograph/kymograph_1/Results/Kymograph_for_intensity_measurement.txt
- __MACOSX/BN15/mov07/kymograph/kymograph_1/Results/._Kymograph_for_intensity_measurement.txt
- __MACOSX/BN15/mov07/kymograph/kymograph_1/._Results
- BN15/mov07/kymograph/kymograph_1/kymograph_1 filtered_forward.tif
- __MACOSX/BN15/mov07/kymograph/kymograph_1/._kymograph_1 filtered_forward.tif
- BN15/mov07/kymograph/kymograph_1/RoiSet/
- BN15/mov07/kymograph/kymograph_1/RoiSet/0286-0152.roi
- __MACOSX/BN15/mov07/kymograph/kymograph_1/RoiSet/
- __MACOSX/BN15/mov07/kymograph/kymograph_1/RoiSet/._0286-0152.roi
- BN15/mov07/kymograph/kymograph_1/RoiSet/0274-0146.roi
- __MACOSX/BN15/mov07/kymograph/kymograph_1/RoiSet/._0274-0146.roi
- BN15/mov07/kymograph/kymograph_1/RoiSet/0262-0036.roi
- __MACOSX/BN15/mov07/kymograph/kymograph_1/RoiSet/._0262-0036.roi
- BN15/mov07/kymograph/kymograph_1/RoiSet/0259-0070.roi
- __MACOSX/BN15/mov07/kymograph/kymograph_1/RoiSet/._0259-0070.roi
- BN15/mov07/kymograph/kymograph_1/RoiSet/0150-0188.roi
- __MACOSX/BN15/mov07/kymograph/kymograph_1/RoiSet/._0150-0188.roi
- BN15/mov07/kymograph/kymograph_1/RoiSet/0149-0147.roi
- __MACOSX/BN15/mov07/kymograph/kymograph_1/RoiSet/._0149-0147.roi
- BN15/mov07/kymograph/kymograph_1/RoiSet/0251-0213.roi
- __MACOSX/BN15/mov07/kymograph/kymograph_1/RoiSet/._0251-0213.roi
- BN15/mov07/kymograph/kymograph_1/RoiSet/0236-0162.roi
- __MACOSX/BN15/mov07/kymograph/kymograph_1/RoiSet/._0236-0162.roi
[truncated: 6,550 more entries]
