# Supplementary material for: KymoButler, a deep learning software for automated kymograph analysis
Source: eLife. 2019 Aug 13;8:e42288. doi: 10.7554/eLife.42288 (PMC6692109; doi:10.7554/eLife.42288)
Supplement: Figure 3—source data 2. — A ZIP file containing all analysed synthetic bidirectional movies, their kymographs, and manually annotated ImageJ rois. [file elife-42288-fig3-data2.zip › BN15/mov07/kymograph/kymograph_1/kymograph1.txt]

29810.2	29810.2	29953.7	26101.1	26892.9	30359.8	30283.4	31447.8	27206.4	28058.3	31170.2	27290.4	29264.2	29003.7	34824.3	31225.3	33752.4	32234.7	30861.7	27661.9	32220.6	37278.7	29231.5	33183.8	28440.2	33851.2	32706.1	27235.5	37405.9	35651	34616.6	38754.8	28187.8	31950.6	31326	35941.9	28483.8	30166.1	32756.3	32866.4	24428.4	27479.5	29896.9	29993.5	29162.8	27112.8	27263.5	31589.2	32634.1	33502.1
32914.5	32914.5	24990.8	23193.3	27433.9	24759.4	26312.4	17924.2	28663.5	26966.4	25900.3	23981.1	27182.2	28633.1	17267.8	25022.7	24724.3	28998.5	19677.8	27698.9	26710.6	25471.9	22811.1	25582.6	26514.4	29069.5	25008.3	24067.1	24715.2	26642.9	18881.1	24677.9	23642.7	26904.6	24264	26994.1	26676.7	26949.7	25321.6	23945.2	28012.3	29022.4	27142.3	22648.9	26170.5	22409.5	29955.9	31151.4	24899.6	24239.8
31325.5	31325.5	27298.7	31373.6	26529.5	28251.1	27639.3	32107.1	28345.2	35994.8	26528.9	27794.8	29708.5	34365.7	27288.4	26324.2	26203.8	22885.9	31951.7	19529	27810.3	28965.7	29427.2	26352.4	33322.3	31750.8	26954.7	23459	31867.4	21490.3	25227.7	30404.6	26238.5	30986.1	29509.4	26161	31890.4	31044.5	26826.6	27877.9	32026.6	35107.5	25964.1	37949.2	30784.3	29862.5	35118.4	27621.2	36218.4	30277.5
31920.7	31920.7	32598.8	28383.8	32425.4	25977.6	24517	36318.1	26597	35138.5	28499.8	30017	32306.6	32268.7	27856.7	30139.1	29227.9	30920.1	32223.5	28782	29642.8	36721.1	27947.2	30709.4	29432.8	26467.8	30361.5	33702.7	31683.1	25888	32686	24891	27393.3	31483.3	31200.4	34054.8	28260.6	28590.6	31350.6	29681.9	26575	30696.3	25200	26025.7	26273.3	29998.5	27046.4	31448.4	25460.8	28423.7
28116.8	28116.8	24803.8	28694.4	26852.5	31018.6	26337	26856.7	30876.6	34872.9	20331.6	30622.7	29279.6	29674	27141.5	33030	34634.5	30628.2	31493.4	32254.7	36454	30856.7	28746.1	31907	28171.3	31080.8	24340.8	31424.6	25433.6	27581.5	27770.1	27414.8	30005.4	29975.5	23492.8	32359	28926.5	28712.4	28108.3	27426.3	27580.1	35378.7	25949.8	31464.7	27084.9	27644.9	28103.4	30845.5	33810.5	24252.7
28174.3	28174.3	34515.8	32533.1	30495.5	29858.2	30789.5	32663.2	31827.9	30521.2	33158.3	27898.8	29323.2	34690.7	23688.7	31420.4	28866	26411	29718.4	32338.6	30338	26831.8	30780.2	32075.5	26646.8	32433.5	27611.7	33531.1	26762.3	29557.6	35229.4	29702.1	27879.5	26513.4	32096.6	28197.7	33572.4	24955.1	27575.9	27456.8	19462	36049	24697.9	29877.4	27701.7	34952	29347.7	27626.2	26874.8	30182.1
24693.2	24693.2	31606.1	31851.8	30956.2	33114.2	27282.6	31217.8	25563.1	25102.2	33892.5	27372	26129.5	28679.3	29593.7	28108.7	28390.8	30611.5	27461	29159.5	32269.4	29236.1	29070.5	33053	32870.9	26409.3	31664.8	25668.4	26100.1	30765.3	29875.1	26938	29415.7	30699.4	36751	28547.7	27854	32632.7	24848.8	33583.6	27122.3	21119.3	24595.9	25404.6	24768.4	30696.5	32772.9	25229	32047.9	25639.1
33707	33707	35296.2	21716.7	33793.5	30449.3	27383.7	35610.1	24553	34564.7	34981.1	29276.7	31838.8	26343.3	32842	31796.8	21027.9	32323.1	27986.2	36210.5	26486.9	28105.7	31936.8	30624.1	28669.3	31720.8	32181.4	27404.4	25122	33634.2	29385.4	37554.5	35473.6	32831.6	30567.2	29008.4	31368	27200.6	28904.2	28633	30037.4	26552.8	26856.8	35903.9	34157.3	31240.3	29574.6	21178.4	29566.5	30926.5
27441.9	27441.9	26553.3	28651.9	26328.8	24611.8	29533.1	24497.9	29137.3	26200.9	24692.7	28637.3	25745.8	26409.6	29873.3	29929.4	23629.8	27774.5	28412.3	33419	26355	31340.4	26781.6	30667	29144.1	27855.4	26827.6	24411	27368.2	28476.8	27481.9	27138.4	25801.5	24957.9	28395.1	29094.4	26683.6	23972.6	23691	27682.9	31609.9	27155	23024.3	29823.9	21031.2	29492.2	27762.8	24444.2	27638.6	27195.4
31684.6	31684.6	27610.6	29812.7	25759.4	26898.9	27111.1	30184.2	23514.8	29735.5	33166.5	29097.1	25820.4	28897.2	27554.7	31552	30107.1	30647.4	25725.1	30560.5	30061.4	32871.3	26731.5	28729.1	28467.9	22447.6	28760.6	23734.9	29040.3	28254.9	23448.8	31915.9	26438.8	31688.8	26681.7	27072.4	29748.9	26464.2	29052.9	24777.8	33674.9	27826.5	25203.1	25115.6	26680.2	31068.3	26640.2	29652.8	27608.1	32996.9
33517.6	33517.6	22656.5	32677.5	32017.6	31751.3	30130.5	34632.3	27494.9	31318	21427.1	30256.3	25327.3	33106.7	27455.2	33109.7	34658.6	34148.6	32303.1	28225.6	33423	26746.5	33889.7	30464.1	26626.3	33581.8	26657.1	37417	28733.6	19320.2	30188.5	28728.2	30056.4	32695.1	31527.5	26722.6	23562.6	29667.9	36839.8	28808.3	26223.6	35026.6	30352.5	34142.8	27912.6	32872.1	31914.4	34409.7	28519.3	38547.6
30694.4	30694.4	31420	32364.1	30949	27031.4	22739	31489.4	28216.4	33694.1	30580.7	29363.7	32338.1	26032.9	25381.1	31722.6	31601.2	31560.2	33261.5	31098.4	27911.2	27780.8	29561.3	28891	28009.1	28641.6	29824.1	30109.5	26210.9	29125.1	27213.4	28305.8	27101.4	29700	37035.8	32339.1	30666.5	35659.8	32541.6	27664.1	28229.3	30580.7	34348.3	36977.7	34231	26144.3	35274	31472.2	25712	28054
23249.2	23249.2	30564.4	26610.5	23706.4	30347.5	19197	16280.1	28905.3	20929.4	22109.9	34260.7	22695.2	28133.8	20296.4	23713.1	27701.6	23565	26923.8	30137.1	25311.4	25208.5	22869.6	23005.5	26227.2	30318.9	27318.4	28609.4	26940.3	26982.2	23155.1	26347.8	33656.2	25323.4	21772.5	23239.9	28030.6	24141.6	22990.9	25164.1	22241.7	25640.4	24806.2	23163.7	29532.2	21001.5	25877.3	23971.4	25552.4	26272.6
26145.6	26145.6	28435.5	30255.2	34456.3	28484.7	30943.5	31813.2	31715.8	33315.5	30047.5	31421	28989.2	29924.4	33757.5	30314.4	30159	28128.4	31739.3	26320.2	28032.3	28464.2	31446.7	31428.3	28159.7	30145.2	29228.7	28163.6	26220.1	30742.6	32995	26712.2	30224.4	28076.5	31775.4	31423.6	29266.7	29495.9	22123.4	35561.1	26012.1	31967.7	30757.4	31445.6	25963.9	29311.3	26250.4	31572.5	30597.5	25744
34238	34238	34095.3	31139.7	35737.4	29332	31569.6	29756.3	30112.7	32792.6	36175.9	29610	36339.1	32225.1	31208.6	28794.6	30226.5	32748.9	29384.2	29045.2	33010.8	22737	29936	30190.8	32815.6	33231.9	30011.2	35396.2	28686.3	29940.1	32287.4	28834.3	33907.1	34107.8	33496.7	26232.3	32004.6	25120.5	27910.4	27709.4	27604.1	32629.2	29311.1	28076.8	31620.2	32160.8	29351	33167.4	28475.1	28463.4
27610.7	27610.7	39373.7	35676.8	32721.1	26216.1	34157.8	33921.1	23304.8	26990.3	32134.6	29200.2	31449.3	30317.6	33858.4	27475.7	30211.1	22262.5	28337.4	22087.3	30914.9	24399.4	31200.5	26590.3	25660.7	33375.7	28900.3	30361	23738.2	33549.1	27659.2	30547.6	28327.8	28795.2	34364.5	30471.6	30594.5	26498.6	32562	32395.2	25033.7	32783.6	35638.6	29520.5	27706.1	30598.8	23868.2	26998.4	23692.5	30892.5
34534.9	34534.9	24779.2	29635.2	34283.6	22494.1	31388.4	28902	32794.9	35871.5	30171.7	26820.4	27123.2	25733.1	23676.1	26933	27996.6	26786.2	32311.4	30555.6	27209.5	28435.7	31506.5	30959.5	28114.7	28776	29734.6	26312.7	26392.6	27116.9	26114	27475.8	25651.9	31468.6	25974.2	31337	27670	21162.2	27021	34653.7	31086.5	26156.3	29963.9	28697.3	23603.3	24531.4	27439.7	35844.2	21487.7	25566.2
22935.7	22935.7	27547.9	34694.4	26265.5	35647.4	31536.3	31340.5	31615.5	23042.2	29824.7	26591.8	30175.3	28167.8	33608.9	36741.7	35126.8	34859	26909.3	39662.1	33086.5	25608.5	29213.7	25986.3	29917.5	22485.6	32960	32198.3	27565.5	30638.2	28533.9	32704.9	17940.2	35384.5	26749.7	32256.7	30494.3	27288	26864.9	28157.8	33853	33282.1	31410.9	25959.1	31706.3	31892.3	19228.3	32916.6	35532.6	34038.9
29908.5	29908.5	29366.7	28203.6	30061.4	32536.7	25643.7	32650.8	33171.9	30188	29477.2	29979.4	28635.9	26180.4	22712.4	28797.9	27929.3	27240.9	27548	28317.5	28949.7	22934.7	27068.6	24003.7	27826.5	32947.4	29802	34828.7	28992.7	25060.6	27434.8	25996	24676.3	30397.2	28322.9	18857	32706.8	28901.9	33224.5	35124	29096.6	29643.8	26357.8	29105.8	24519.2	27615.9	33680	27180.9	24408.7	28457.2
25379.3	25379.3	23037.1	25647	20044.4	23731.4	24412	25224.7	27913.3	26346.5	21933.8	28097.6	21824.5	27774.3	26682.2	26362.4	25369.5	26315.6	30587.6	25505.6	24127.3	27638	25854.2	24772.4	29079.6	28414.8	22598.5	20421.6	27206.1	26029.9	27877.3	29986.3	27893.6	28755.6	29385.1	28599.1	28104.9	24267.9	30343	30328.2	34553.5	23018.8	20205.2	31017.6	25522.7	23871.7	27517.1	31766	26343	28433.3
24800.2	24800.2	26285.5	27854.9	29337.6	22567.1	29474.9	25972	25830.6	28648.9	23083.9	32037.6	20332.2	29685.3	25361.4	24488.6	25202.7	27984.7	20522.5	22720.9	21728.3	21089	25491.1	28000.8	24152	19293.3	24662.6	22428.5	30826.9	19901.2	23456	29480	25118.5	27945.3	26189.9	24878.9	29776.9	28935.5	23502.1	26563.4	29254.5	27165.7	24406.1	27389	25503.9	28060.7	27702.2	27272.8	29854.9	26331.4
26629.5	26629.5	29872.9	31596.4	29330.8	19409.7	32953.1	28739	28852.5	30092.8	26691.4	27015	22589.6	24555.6	32980.7	29201.8	24272.9	24199.2	35676	24856.3	19761.2	26939.1	23994.2	28075.2	24739.8	29067.3	32265.6	31709.7	25507.5	25558.3	28097.8	28858.4	28773.2	26362.6	27416	25093.8	20078.1	21422.6	30757.8	27127.7	29527.7	31435.4	26535.9	23918.3	29164.1	29165.3	24396.6	24685.7	30289.1	30172.8
29235.2	29235.2	32079.5	29133.6	28649.9	30189.4	20427.6	27315.6	28227.9	32617.4	26775.3	31523.7	22240.7	27909.7	26826.6	29187	29712.2	31566.5	34046	31522.7	33193.3	37443.2	34268.5	26610.8	26638.1	25384.8	28126.9	30714.5	28568.7	23555.5	36950.7	29528.1	31006.4	30928.2	29924.2	30459.1	28314.3	25816.4	22844.2	35115	27274.6	31890.7	41042.2	26106.1	29282.6	28024.8	26924.7	32941	29180.9	28416
28211.2	28211.2	28485.1	25425.3	29397.2	28247	38021.8	22887.7	25623.2	30968.9	28191.8	32525	29372.8	24963.4	27435.2	28077.8	32229.5	29486.2	34292.2	35615.1	27866.3	32920.4	32100.1	34671.9	32525.9	33823.8	34567.5	31841.9	32167.8	32979.6	37941.1	32687	34752.2	31503	26409.9	37842.4	30736.3	26132.6	31955.5	24188.7	38034.5	27441.1	29801	30124.1	33745.5	32424.6	26846.3	34564.7	39326.8	32736.5
31170.8	31170.8	24674	28715.5	27066	24711.5	22774	25169.2	29965.4	35998.2	25693.1	28873	31303.2	23552.9	27939.2	34150.2	32653.3	23973.4	27175.1	30535.5	34545.5	33148.4	32961.5	27999.5	29118	31484.2	25533.3	29570.2	28393.6	30394.1	27713.3	29835.8	27757.6	28030.1	29366.1	25226.1	28714.9	29353.8	34603.3	33793.8	29399.1	25307.3	26718.2	29008.2	30582.4	26115.4	29347.7	31342.6	33907.1	25874.2
30507.4	30507.4	20914.1	28555	30494	27656.9	27589	27862.8	24414	28195.1	28528.3	31209.8	29366.9	23272	26215.7	27369.2	25802.6	27895	25117.7	25504.8	23576.3	31993.1	31224.9	31421.2	30396	26757.8	35502.7	34112.3	19050.3	22895.7	26222.1	29953.9	21901.9	27687	25999.5	25133.8	31293.9	25942.6	28398	29601.5	27805.4	23157.1	27811.4	26713.4	28057.8	28005.2	31524.5	29279.7	27205.6	28405.1
32264.3	32264.3	23408.7	28132.8	30292.7	24373	33192.7	28561.3	31548.4	34913.9	31306.6	26600.3	29989.6	35297.7	35624.9	34246.1	25982.1	30947.6	39392.2	29380.1	38134.6	28866.3	30586.8	27794.7	29128.9	29640.4	38132.1	26478.2	31181.9	30784.6	27503.9	32601.3	29933	30103.7	36873.5	30966.1	23618.3	29880.1	34182.3	36719.3	24566.8	30656.2	32645.6	34639.9	30559.3	33388.1	27042.8	25614.4	29722.3	31805.8
23848	23848	28466	25619	34069.4	32206.3	25442.9	25100.2	29676.2	27506.9	29719.3	28398.1	30376.4	26833.5	31736.1	25288.8	29831.4	32654.1	26403.7	31308.6	25978.6	26439.7	24134.3	28585.5	31043.9	28220.4	27330.6	26791.1	31571.6	32454	32530.5	27264.2	31770.8	29207.4	28805.3	26374.7	32701.6	29767.9	31718.3	31466.4	25558.4	36935.3	27774.9	26029.5	27486	28582.3	27222.9	36348.1	28043.9	30614.5
34210	34210	31543.3	32181	29641.4	31949.4	29270.9	31785.9	34316.5	37537	33014.2	36868.2	32635.8	32586.5	27256.1	33318.7	33780.9	29449.3	28693.2	32339	31383.5	31443.8	27490.8	28460.1	32277.5	32653.2	26751.2	27150.3	29002.5	33936.3	28174.9	24513.3	29823.6	28875.4	32257.5	34948.7	29947.3	27105.4	32334.9	28770.4	25994.7	31780.5	29919.1	29717.1	32741.3	26520.9	33716.2	33631.5	31614.4	31181.9
28916.1	28916.1	26756.8	31851.1	27634.4	32012.7	33073.5	32236.6	34916.7	30410.5	29967	28808.5	21865.5	35005.3	31257.4	28831.8	30531.2	23464.3	33914.2	30853	29128.1	33416	30493.4	31868.2	36840	31510	31856.4	30630.7	31854.3	29220.6	29300.1	32094.3	32178.4	32862.8	25685.4	32168.3	30081.3	30066.4	30465.7	32984.3	30645	34608.3	30692.9	33564.9	35100.9	27306.8	32176.4	34957.2	35254.8	29535.6
32046.8	32046.8	29999.4	33939.9	30590.8	29956.4	36713.7	24413.2	30371.2	29813.3	31535.8	34626.8	27911.4	33016.4	31752.7	28821.3	30106.1	30416.5	31029.9	27430.2	25060.4	31030.7	35415.1	28848.4	27087.7	31519.3	32288.7	33614.1	32854.5	32921.9	30521.3	32479.3	31693.9	31989.9	28748.7	25461.5	28945.4	31698.8	28798.6	26953.5	27511.8	32346.7	34755.2	29683.8	30436.8	31641	31683	33565.4	26467.8	31260.2
26763.2	26763.2	32383.2	30285.1	28393.7	29367.4	29043.6	35660.1	31821.1	35860.1	29025.5	27739.8	30142.7	32079.1	32104.2	26769.4	31934.2	40378.4	26732.3	38655.9	29896	33077.3	24236.2	32049.9	33559.5	26391.7	34783.1	25021.1	30823.7	29305.3	28023.8	33618.7	26955.5	34310.4	31712.6	30041.8	27681.2	37809	29464.6	25451.1	35461.5	27824.9	30525.9	25789.1	29448.5	31353.6	32473.1	29406.6	31718.4	25748.7
31422.5	31422.5	34081.6	34740.5	24305.3	35955.2	34622.2	28780.9	26891.4	30243.8	30040.3	26539.3	29082.7	28471	29628.8	33540.8	29923.5	33420.4	35675.9	33369.8	30261.8	30395.7	32667.1	35851.3	29591.5	31122.4	36432	30894.2	30787.2	38656.7	27880.3	30612.1	36731.5	31110.6	28953.7	30015.4	28327	34495.1	31086.6	30437.7	33576.6	27563.1	33254.2	32966.6	29145.6	33595.7	31024.7	29065.2	34987.1	34525.9
31379.4	31379.4	23994.5	32094.3	28349.7	30248.6	32656.8	32073.7	38204.6	29162.2	31011.8	31103.6	33373.5	29120.6	22936.8	34793.2	31237.9	33659.8	29202.2	29168	29375.3	32127.7	27373	25833.1	31202.3	35034.6	29564.1	33718.4	29121.3	30727.1	28553.5	32072	29027.8	31886.5	31935	24093.4	25221.2	29123.2	34505	27738.3	26893.1	31512.4	28732.6	25065.7	33524.6	21319.4	33004.6	30511.8	27771.5	36927
26489.1	26489.1	29405.9	26967.2	22255.4	25898	28097.1	25767	29217.9	27646.1	24316.4	29367.9	30878.6	27364.8	27479.7	26521.3	30143.6	26252	28111.9	33114	31954.6	25790.4	29589	28731.5	31488.1	27569	28748.5	29853	27642.6	26771.3	21763.5	29541.1	35474.6	27664.1	27142.4	26862.2	28034.9	26125.3	23202	30526.3	27608.9	26447.5	28073.5	30006.1	29101.9	27189.3	28189.2	35575.5	22530.2	27728.8
27854.1	27854.1	27706	31960	31149.4	23605	24938.5	26646.7	24983.6	28492.8	25655.3	33015.4	24529.7	31984	24237.5	27102	26302.1	24694.9	23273.9	23891	26377.1	20758.6	31863.2	32459	28040.7	29186.1	21835.5	26521.7	28969.2	27544.9	31074.9	23295.3	25042.7	30976.5	28021.2	21851.6	25632	27677.7	26741.6	25769.1	29980.7	26709.6	31220.9	27619.1	27066.8	31311.1	31977.6	20312.2	31007.9	31646.4
29285.8	29285.8	31117.3	27789	33567.8	27859.6	29330	26605	27916.2	27383.6	26783.2	22332	26906.4	31629.1	29101.3	26544.9	28023.2	30534.8	20889.2	27173.9	28418.4	29697.7	28332.5	32365.6	27553.1	31406.8	35412.3	32384.3	32612.3	32551.6	29941.3	36249.2	34487.7	29409	24483.4	30505.6	27514	28492.9	26050.8	28913.7	27782.4	29379.9	28880.7	31580.2	28685.5	28399.3	28540.3	25708.4	27582.9	32985.1
24220.7	24220.7	26138.9	33340.6	27956.5	23069.4	29470.8	31318.8	26599.6	29680.9	24445	24797.9	31683.3	33192.1	23971.5	25917	25942.3	28713.9	26486.5	22146.4	26704.4	25527.4	25680.1	25877.3	21910.3	30727	29481.4	27360.1	28818	30991.6	26578.9	23192.8	25877.1	28311.9	29434.9	28279.1	30735.2	23565.2	33078.8	29450.5	24900.7	28031.7	33088.6	27693.6	24496.6	25174.3	28890.9	27531.2	27787.6	23582.6
26915	26915	25183.3	23449.9	28840.6	22829.7	26159.6	23848.8	29958.9	20822.9	30042.8	24162.9	25338.6	30234.9	30141	22203.7	28249	25498.8	19419.7	24636	27605.3	27345.5	27503.1	27478.9	22131.5	25158.9	29188.4	27259.2	24290.3	30897.3	25456.4	29444.1	26525.6	19600.7	30781	25190.4	30625.7	22601.5	25487.1	22375.8	19735.1	20749.9	28823	26226.2	29040.8	26399.8	26068	29299.4	26351.8	27217.2
32518.2	32518.2	32505.8	30621.6	34280.6	38262.5	33068.6	33017.9	38042.1	32505.1	36982	27289.9	27893.1	25824.9	36954.8	31648.7	30375.7	28927.2	30841.6	27918.8	30032.7	27874.4	35200.6	32048.7	31336.8	31267	33100.9	38137.9	35531.1	31699.8	28753.2	33190	26389.3	25316.3	32755.1	34894.1	29520.9	31919.2	33120.5	33126.3	37884.7	27890.8	33909	28006.9	30622.2	33005.3	26298.3	33419.4	34472.8	24886.2
22683.5	22683.5	29109.1	23361.9	26170	28317.2	21130.6	32648.1	21699.8	23429.3	23411.2	25359.4	28648.7	27879.8	31185.7	27843.5	26378.2	22795.4	27192.4	30886.8	26419.4	24298.6	25442.2	25593.2	24185	30243.1	27969.1	30316.1	19705.4	29034	25324.6	25917	34119.5	23738.5	27493.9	28079.6	22277.3	25219.3	23851.5	24855.9	18284.6	25406.4	27230.1	20860.1	23175	30775.7	22408.1	30120.1	28206.9	31380.4
30184.3	30184.3	25137.8	24242.2	26834.4	25663.5	26389.1	31058.9	24629.3	27303.5	26795.4	25943.2	29196.6	27282.5	28666.1	29595.2	27833.7	28129	26841.5	25380	26760	27143.9	32390.5	26854	21653.9	30016.5	33084.4	25302.9	23582.5	25574.7	23501.3	24771.7	23705.9	30973.3	26527.4	27484	24186.1	30690.4	24364.5	29284.8	27197.7	31776.7	26562.3	28749.6	22258.5	25041.4	23843.9	23671	29435.2	27293.5
25034.6	25034.6	23328	32446.4	29060.1	24969.8	26808.8	26080.1	27018.3	28672.2	30362.1	25667.7	24454.6	25925.2	28164.8	23639.4	21938.4	32180.9	24593.7	25734.5	27489.7	31307.8	25191.2	24367.5	25444.4	26828.2	29309.2	22184.1	25210.5	23247.4	28315.5	23757.7	21114.8	28666.4	22767.6	31297.1	23157.9	28730.6	25727.7	23142.3	33226.6	29668.5	25717.5	22198.6	28383	23208.1	26421.9	27355.1	29504.7	26404.8
30029.5	30029.5	27112.5	25014.4	24116	25914.2	26502	25963.8	27005.9	29172.4	29014.4	28500	27817	28107.3	27345.4	28546.4	29506.7	27523.5	27849.7	27730.9	30791.3	27062.3	26875.8	27222.3	27144.7	24365.3	24763.2	17482.6	22471.2	26212.1	27705	33492.8	30841.9	26909.8	21099	26917	26721.5	23537.6	26223.6	29429.3	28320.9	27812.7	27819.9	29510.2	27856.7	26956.3	31274.4	29037.3	23716.7	26658.2
31214.1	31214.1	27093.9	34629.2	31780.1	28153.9	32373.2	31822.9	31735.3	30552.1	33805.7	38025.6	33662.6	33222.9	36192.6	25573.8	35640	30220.3	34575.6	31173.5	32834.7	31125.1	30001.5	37843.4	36275.7	26980.7	35966.7	29694.3	34969.8	34626.3	32262.9	30156.7	34904.9	38358.4	34827.8	36327.9	29401.4	25891.6	29210.1	28146.9	30635	36253.4	29548.5	34590.6	33777.1	31137.5	35898.6	28515.6	32684.7	30575.2
22588.7	22588.7	23939.4	27900.7	32039.7	31148	30655.9	25644.3	23718.6	33919	34434.2	25223.5	32136.2	33818	26027.4	28579.8	25168.9	28638.4	32960	35011.2	26262.8	25754.5	29664.3	24083.9	29979.9	31341.2	29658.7	30041.2	32239.7	29872.5	29636.9	25365.6	27828.1	25042.4	22904	32958.9	33711.6	32769.4	30508.7	30460.9	33229	30052.2	27619.6	29310.5	25894.3	21429.3	31651.1	22526.1	20649.1	31176.7
30894.2	30894.2	35329.5	32067.6	27989.3	24588	30584.5	23990.2	25392.5	32549	28199.2	28849	32190.7	29447.5	31111.8	35765.3	25601.8	31477.5	30281.4	28988.7	27017.7	29878	29534.9	28261.9	33174.4	29934.9	25540.6	27784.3	34283.4	32030.2	29972.3	27355.1	30951.8	28509.8	29002.4	30815.7	28373.4	27892.4	26951.4	35923.9	33587.5	27583.7	30624.3	31735.4	31717.3	27743.8	28060	31258.3	32345.8	23300.8
31524.7	31524.7	32119.7	36002.6	29887.5	37260.4	32232	28503.9	35682.2	36012.7	24939.8	26597.9	33343	35291.4	32772.9	30328.5	27844.6	29433.1	26506.1	29551.7	28456.6	33234	31491.9	28790.6	26070.6	36018.8	34736.1	36880.2	32438.4	31028.2	27919	30375	32483.3	30519.6	31292.4	33984	32004.7	31161.9	33907.6	34548.4	29147	33843.2	31563	30229.9	34047.1	32326.6	31925.1	33200.7	29941.4	32712
32112.6	32112.6	33749.2	31724.8	28398.2	27294.4	35560.1	21433.8	29731	31648.1	30205.2	28149	35238.5	33288.9	28806.3	26044.5	34335.5	29734.9	29617.1	33042	30036.5	28802.9	33648.5	37193.5	32501.6	31033.9	21637.4	28744.5	27914.4	26595.7	34746	35908.9	20758.8	27279	37746	33973.2	24509.5	33559.8	31317.7	29762.9	29989	33473.2	31693.4	27398.5	22809.2	36579.7	22151.1	32376.9	27700	31136.1
36050	36050	36764.9	43709.1	35438.3	39683.4	32847.1	33312.8	33281.2	37238	36016.5	37156.4	40068.3	37915.8	39617.3	36910.9	28845.3	36669	34907.7	36015.8	37677.5	39813.9	31417.5	26044.3	41998.7	39175.2	35512.9	33698.8	37105.9	33791.7	34650.1	40072.3	32778.1	36520.1	32375.8	30485.2	40547.6	33443.6	36767.9	32601.4	37393.4	30970.1	40569.7	36724.5	37205.2	38005.1	38623.2	33852.6	37364.2	30583.5
33672.7	33672.7	27734.9	31107.7	39298.1	37049.8	35490.4	32690.2	28208.3	33391.5	36947	36510	30681	30214.5	31750.1	28203.7	29263.2	30685.8	28721.9	33945.3	33951.6	36310.8	33124.4	26217.9	27551.3	31607.1	32024.2	35618	34804.3	29743.7	30256.8	31722.2	24116.8	33108.5	27843.4	29121	35377.1	34989.3	32778.5	25903.6	22482.1	32984	30438.9	30889.1	32342.6	28886.3	31557.7	30207.6	31217.8	35765.7
28356	28356	26240.5	31279.2	30371.7	31992.5	28702.7	35488.1	28621.7	32754.3	36769	30658.2	30422.9	26863.5	27024.9	38865.7	34393.6	32702.9	33379.7	33239.9	33350.9	35354.8	30089	32414.9	27899.9	33845.8	30000.5	28391.7	34554.4	31523.3	28630.1	25931	22849.5	32692.9	31207.8	30192	30268.1	26863.6	31572.5	27121.4	30051.2	26643	34094.6	32981.1	32521.4	31211.3	28405.5	27343.6	21865.3	35997.2
32839.2	32839.2	30861.4	27142.1	30802.3	34420.1	30848.6	29512.4	32426.9	20270.1	26929.8	23572.2	27345	33012.5	30180.7	28540.8	26789.2	29221.1	22410.1	25647.7	25543	32343.2	27953.4	27644.7	27740.2	21871.1	22844	31793.4	31151.9	32715	31876	28266.5	26722.9	27572.3	22706.1	30960.4	29571.2	31265.1	29225.3	24856.3	30081.4	29992.7	24525.4	20972.7	35796.5	24605.4	29930.6	32944.5	21006.9	31151.8
28290.6	28290.6	26115.2	28256	32894.8	24138.5	33216.5	32532.6	29116	30295.4	29326.4	27884.1	30612.3	29470.9	24230.7	27460.3	30675.4	28255.9	30536.9	33456.7	30692	30585.2	26977.3	23782.4	21837.6	29612.9	29131.2	26725.4	27565.2	22309.7	24529.5	28448.8	31509.5	33940.7	36168.2	33339.2	32504.8	27364.9	26941.8	29600.2	31821.3	27676.4	28549.4	28028.9	30896	25530.8	24909.5	27639.1	27469.6	24781.6
27683.7	27683.7	29081.6	33209.2	32751.8	29244.4	29453.8	27879.7	30303.3	29031.8	25128.6	32817.3	28320.8	33667.4	33031.3	25808.9	32497.7	30390.4	36484.1	27956.5	27627.6	29580	26206.5	28925.6	25698.1	27083.1	33711.9	30627.5	27914.8	31834.4	29590.6	29328.6	29736.6	28801.8	32728.4	28897.9	32168.1	28949.5	33539.7	25844.7	31564	26970	30025.6	34195.8	26330.4	28416.9	32848.4	29910.3	29759	30475
30155	30155	26199.5	31210.1	31951.7	25164.1	26273.1	29003.3	30293.2	29963.2	25375.9	26107.6	27134.6	32150.3	35397.2	22922	28572.6	28924.3	24752.4	25601.5	26750.2	29108.9	30603	33347	24849.2	29449.9	25639.5	27138.7	28556.7	26818.7	21902.3	23550.5	30234.4	29308.2	26361.3	31228.2	22171.5	28140.4	24710.9	28139.8	22537.6	28505.7	31865.4	29972.8	26437.7	26204.8	25308.6	26417	28750.2	31377.3
34228.1	34228.1	29133.9	36885.7	24810.2	26222	27798.7	26812.4	34501.6	30011.1	27112.9	26703.5	28904.7	23885.2	31596.9	26885.2	27478.8	39252.2	35489.9	23046.1	26534.8	31965.1	30345.8	33040.4	29620.6	30711.3	27527.2	28021.5	33095	29822.7	30615.8	28729.8	37949.8	33428.5	27447.8	22949.8	24923.8	33978.4	30948.7	28449.3	25887.9	34896.5	39673.7	28574.8	21588.3	27795.8	34779.3	24688.4	25725.8	28488.6
26864.4	26864.4	31065.9	32409.5	27151.2	28186.3	27987.4	25956.4	32368.8	28429	27423.5	25771.7	22792.1	30443	27941.7	32484.6	26694.6	26437.8	30291.4	24466.9	25344.2	27442.9	34926.1	32998	25557.7	25618	20346.8	28049.4	29539.7	30404.3	30254.2	24365.1	29208.7	27653.4	28917.9	25698.7	29015.1	30318	25085.9	32961	29433.8	29013.9	30141.9	29153.3	26423.9	28151.4	25260.4	26256.8	28234.5	26076
34036.2	34036.2	35541.1	30384.5	29865.8	30035.4	31629.6	35106.1	35730.8	30877.7	36632.6	33353.6	33084.7	34000.8	33798.5	36943.4	29775.6	35266.3	33763.6	32940.9	35397.2	40305.3	24913.4	38578.5	30868.1	37761.4	34888.6	34935.6	39829	36075.9	38580	33139.9	32090.7	40817.8	35679.4	29823	36118.7	31396	35465.9	33655	37657.5	36126.7	35999.8	36127.8	36709	28584.5	39807.3	30413.5	31377	27745.3
32178.5	32178.5	37100.3	28340.1	27256.6	30766.9	31223.9	25444.7	33854	28535.5	27881.1	31481.9	30964.8	26548	33514.6	25212.1	30527.4	34051.2	33364.6	27718.1	30374.4	28091.8	28543.2	23802.7	30677.6	30625	26088.8	29732.5	25540.3	30922.7	27757.6	22943	26185.7	23894.3	23405.2	32575.3	29213.2	28099	29481.9	29037.2	30606.7	25030.2	36799.8	30044.6	26324.7	33062.5	26881.6	26334.1	31357.2	23418.8
27664.2	27664.2	34592.3	32149	32293.2	36723.7	27609.5	35868.4	38387.7	32814.7	35029.7	33566	28950.9	28649.9	31253.4	33081.7	31300.8	33397.9	32194.8	33743	32341.5	33461.8	30151.2	30333.3	36087.3	30540.3	37808.7	39864.7	32041.1	33053.7	24676.4	29084	32756.1	34637.6	38740.2	36164.8	38821.4	34697.6	31349.2	28936.3	35106.2	35090.2	32161	32662.3	37904.1	32170.1	36529.1	30783.5	35148.9	31469.8
21973.3	21973.3	27877.2	33871.2	27026.6	24617.2	31526.7	27358.2	28980	27088.5	23908.8	33820.4	26701	32089.6	23295.6	27648.5	29436.8	26519.7	29611.5	25283.5	29587.9	34446.6	31977	30518.7	35950.9	30727.5	25220.7	24920.4	26991.9	21430.4	28493.5	34129.1	30306	29068.7	33396.4	30171.2	29737.6	31500.2	27827.4	26360.9	31618	24151.8	22378.9	30445.5	30942.2	25695.7	29207	35732.8	27969.3	28019.7
30283.8	30283.8	29252.1	29697.9	29341	29713.9	30641.2	23403.6	32484.3	33781.1	27869.5	28268.1	31355.1	30098	32511.2	29274.7	28304.5	28003.6	30757.2	33166.9	26223.6	22440.3	29924.8	32394.1	22913.7	30269.9	26759.1	31275.1	27467	28770.9	31536.6	33277.6	21606.3	26066.9	27798.5	24871.5	17389.8	28595.1	31115.5	30529.5	28759.2	33794	26034.3	28499.3	31468.2	28426.8	29578.9	26769.3	30026.9	24706.3
29724.5	29724.5	24810.9	23749.4	27989.3	28984.4	24116.5	31337.8	28363	26305.8	26744.7	30238.5	24228.3	34772.6	31732.2	29656.3	31286.4	25628.2	29543.4	32856.6	26663.6	32314.8	28712	27557.1	30914	26603.9	24339.2	27955.2	23064.1	30084.1	29805.5	29370	25505.3	29286	31553.1	31439	20542.9	31496.8	38944.6	30900.7	32391.7	30066	37104	24865.1	31122.7	25708	34881.5	22449.6	25978	28852.2
29955.9	29955.9	37275.5	32084.5	31887.7	27433	33678	30069.5	35062.6	38313.4	27799.5	35753.7	34046.6	36472.2	29101.1	29627.4	29278.2	31298.2	38213.4	38943.1	31487.9	29056.1	36840.2	29096.5	30647.4	32143.6	30973.2	39223.7	30167.2	39143.8	39731	40839.9	39630.3	28701.1	32179.6	36631.5	30947.3	31649.6	25348.9	31867.4	34877.4	33523.3	34665.5	37657.5	33560.7	27693.7	27850.2	32557.3	31566.3	31651.4
32640.8	32640.8	30476.7	38856.4	30908.1	29449.5	30519.9	30784.9	36296.5	30328.7	36750.8	36145.7	33215.6	37390.9	37154.8	37741.1	31671	28955.8	34219	31235.4	35565.5	37170.5	33227.3	34275.6	31921.7	37482.8	30637.9	30926.3	36216.4	35821.3	29596.9	28989	33608.6	29899.3	36137	34895.9	30212.6	32809.7	37258.1	35836.1	35701.9	31257.7	34751.3	31999	32977	39907.7	31002.1	32755.8	35553.8	33854.2
26585.6	26585.6	26341.5	28226.8	30268.5	27186.3	28889.7	24803	36164.8	29728.8	28852.7	31516.8	34346.7	37777.9	34338.9	28974.9	26459	26400.8	23170.9	33383.2	28249.5	30550.3	35613.7	30172.3	31023.9	29732	30392.3	32451.1	32967.4	26859.8	29719	33197.1	29866.3	30791.6	23636.9	31634.2	26709.6	36064.6	25774	29127.2	30577.5	31725.9	30186.1	30768.3	29803.1	31550.7	29533.8	28445.7	34662.5	31528.6
27870.8	27870.8	33644.5	42230.7	31865.6	30654.4	31984.8	30231.7	32780.1	34688.2	34809.2	36922.1	36418.5	30350.5	24819.5	33192.4	35763	33285	31785.6	31130.6	34839.7	33594.4	32777.9	29750.4	33378.1	31583.3	29212	32584.9	27759.1	31265.4	29710.4	36099.5	32835.5	38509.3	34324.2	34743.2	37537.8	31199.8	31687.1	34165.6	35523.9	37253.8	30044.4	30753.1	28490.6	33773.8	32288.9	35863.1	33068.7	33519.8
24197.1	24197.1	25819.2	32448.9	34540.4	30561.1	36205.8	31614.3	30759.8	30204	32123.1	26779.6	27216.7	26828.2	26714.5	29799.1	30260.4	36504	28345	30485.2	28917.4	34388.7	31446.7	28326	31033.8	28228.8	27936.1	33329.1	26783.1	32689	27750.3	28601.9	31457.3	28423.1	25264	35187.3	28415.9	34718.2	30202.8	28441.3	25334.2	34218.9	27547.5	30852.3	26259.4	30363	25293.3	28242.5	25843.6	33646.9
26124.3	26124.3	24822	29890.6	31145.7	35543.7	28161.7	28706.2	28317.7	24345.8	29223	24626.1	23435.9	27413.8	30331.4	35681	26259.9	31316.7	17728.8	24927.8	30446.2	26592.9	36708.5	28315.1	29134.9	28555.4	28701.2	27777	31490.9	22935.5	27097.9	25799.6	32044.8	24710.1	29345.6	32932.7	29972.4	26557.6	24735.5	24482.8	32156	33669.4	30931.7	26550.3	24855	25995	28115.3	33529.2	27763.5	28161.4
26357.5	26357.5	26550.6	32634.9	28147.8	33461.6	28772	22211.1	28320.1	22842.5	24313	26421.5	19084.2	26382.6	29006.6	26024	26492.1	22215.6	26456.3	29015.8	30663	25489.8	24979.8	24112.5	20926.6	25214.4	26437.1	24095.4	28375.9	27459.2	29634.3	26070.1	33880.9	22248.6	22307.5	29102.9	25902.8	22549.2	34155.3	23384	25681.2	24613.4	29384.6	25590.8	26583.2	28299.3	22533.3	27561.6	26579.7	27315.7
32244.1	32244.1	28207.8	26596.3	29657	30702.6	21901.1	31234.9	25877.8	31874.3	28834.5	24446.2	21873.3	28687.8	29639.9	29896.4	25733.4	29789.6	29155	26411.7	33037.9	28990	26801.8	30093.2	31392.2	29157.8	32484	25620.1	24358.5	28828.9	31565	29076.9	26959.5	31272.4	22702.2	35584.7	29959.1	35470.2	30921.4	31758.1	18181.1	23379.6	22841.8	24360.8	20648.7	21761.2	32403.5	29037.2	28468.5	24716.8
29717.2	29717.2	33122.4	25467.9	16056.8	27985.4	30884.9	30998.5	26727.4	29967	19452.8	29949.6	26393.2	25299.3	25618.9	26247.4	31043.4	31794.7	31597.2	27077.2	26134.1	28895.9	30501.2	29070.1	26611.1	23212.7	25258.8	29479.9	29410.2	26769.2	34185.7	24200.8	27163.2	25375.5	31698.7	29399.6	25970.3	26279.2	31373.5	27299.6	29102	25657.3	29041.3	32515.1	28974.8	28391.5	24493.1	34497.8	30088.5	38349.5
27362.9	27362.9	29953.6	30962.6	29450.9	30051.2	30470.2	29365.3	26872.8	26661.5	31893	29053.3	33362.6	30129	27988.1	30708.6	29253.1	28962.4	29209.8	31342.6	30037.4	29012	32026.7	31217	30055.4	29112.9	34378.2	26608.8	33042.9	32418.7	26913.2	28301.3	24755.8	29744.7	23693.7	23790.4	27773.2	29522.1	28658.6	27697.4	24800.4	30224.8	28993.5	29838.6	29545.4	27805.1	24856.5	29293.4	32530.9	32523
27646.9	27646.9	35706	28496.9	32673.9	24306.6	31561.7	27366.3	36871.7	36660.2	32411.5	34690.7	34341.5	30961.9	31512.3	35968.5	29201.6	30504.4	35120.4	32539.1	34310.4	29238.4	34882.1	29715.5	32712	36730.6	35187	32065.9	29268.3	32677.4	34894.5	31198.8	34246.5	35746.5	32881.4	29367.4	27830.3	29712.3	28434	36235.1	31244.3	31807.5	33418.9	36200.6	28154.7	34025.4	31257.9	35088.2	31107.2	31905.4
26554.7	26554.7	25227.2	27492.5	27795.7	25571.4	24737.6	27388.5	26425.4	21748.6	26570.7	29581.9	27346.4	25487.2	27750	26238	27275	26581.7	23479.5	30896.7	27746.9	23681.5	31317.5	29983.5	26346.8	30014.4	24267.2	27597.3	23786.1	26131.3	26004.3	21740.4	31005.1	33207	31426.6	23794.5	24566.8	29327.1	31237.9	29401.1	25918.7	20021.7	25727.4	25948	28685.8	29003.3	35546.4	27670.4	25841.9	31527.7
33650.9	33650.9	29669.4	28435.9	34135.7	34023.4	34900.2	37318.4	33330.6	31249.2	30378	28923	27601.9	33695.9	36221.8	35623.6	25201.3	33747	33774	31303.1	37522	32085.7	29258	33358.1	35890.7	33936.6	27578.6	29605.7	32593.9	29031.6	32575	37384.6	34480.7	32164.4	33486.7	37127.2	34120.7	23930	30596.1	32216.7	33459.7	33299.8	31133.9	31509.6	28359	33985.6	30086.8	32347.4	33820.8	36712.5
34004.2	34004.2	33717	32647.9	28958	32526.2	35650.9	34351.7	35676.3	35117.7	32701.4	29158.5	33925.8	33392.1	33008.7	27706.4	33173	30946.1	32552.4	26625.8	33455.6	31081	35462.2	33398.4	31426.8	36077.3	36324.4	34909.9	29607.9	34379.8	36166.8	29009.3	30636.2	32189.5	29957	31017.9	29287.6	25756.5	28819.5	31041.6	32096.7	29699.1	32925.5	25624.7	37920.9	38359.3	26835.1	34342.1	30912.9	30438.6
25552.6	25552.6	20023.3	26561.7	29893.9	30563.6	30891.6	28715.6	36547.1	29412.9	34069.4	24624.8	24376	34095.8	24841.9	30562.8	24514.5	25820.8	28837	23400.1	29578.9	28459.7	25539.2	34175.2	30630.6	26896.7	29735.7	27490.1	21597.2	28197.6	24351.5	28321.9	29018.8	28580.6	23319.3	27145.2	26804	25569.8	22564.3	22752	27979.8	29276.2	23961.6	32062.6	26660.6	31367.4	26335.2	27481.6	30983.8	29090.1
30538.7	30538.7	23093.4	35217.6	22968.5	27298.8	28031.5	27932.8	28651.5	29748.3	26655	27882.4	23214.1	32163.2	25844.7	23723.7	29587.1	23868.6	28575.8	25357.3	30016.4	25100.4	23197.2	30286.9	28380.7	31870.9	31253.5	27782.1	31201.1	33090.1	26074.4	29448.4	24989.7	27531.7	26061.7	27104.5	24835.6	27046.9	28477.2	24392.6	27036.3	22822.5	27300.7	21997.9	26816	31210.9	26663.5	25087.6	32629	27142.7
34167.6	34167.6	32334.8	26305	35420.6	31366.4	27970.5	28632	22787.6	29811.3	28632.2	24891.1	35372.1	31562.8	27862.9	33062.4	27556.8	26317.4	24302.9	16974	23627.1	28100.1	24645.7	30178.5	28236.6	29940.2	24729.2	28192.9	28405.7	28941.3	24720.3	23787.5	29065.3	29296.6	31086.6	28799	25483.9	29197.9	25111.3	25804.9	25617.5	25937.2	25170.2	30758.6	24289.9	27360.3	34917.5	24140.9	24937.1	21142.3
25900.3	25900.3	34448.5	29821.9	25752	23433.4	36851.7	24255.2	27936.7	27976.3	28135.7	31383.4	30604.7	25510	23926.3	30189.9	28859.1	28726.8	30657.6	26814.3	30906	27382.3	28859.4	28690	34491.6	26814	30342.6	29562	27806.6	31929.6	28668.2	27214.2	30017.9	30379.4	23316	32585.7	25457.4	27820.5	30814.7	26849	26348.1	29166.3	25896	35087.9	33157.4	36422.7	24792.8	26162.5	31717.5	28459.4
26734.7	26734.7	36734.4	28788.9	31020.9	26398	29170.6	24247.2	31627.4	26285.9	31845.5	26220.3	34181.7	31528.9	28746.5	34797.9	25229	26391.6	35490.1	27597	31201.6	26467.1	34591	27888.4	23368.1	22304.1	23870.7	31205.7	25049.3	29912.9	26892.6	25908.9	30276.9	33573.9	21820.2	26233.1	42293.3	31558.2	35492.9	25954.2	32262.8	23567.5	29241.9	27161.4	33494.9	30726	28503.6	27707.3	30452.3	25888.8
31296.6	31296.6	27339.8	29592	29727.7	25595.1	28507.8	31409.4	27137	30880.2	29553.1	24734.9	22515.8	24594.7	29598.4	26096.8	22325.4	27016.2	23080.7	23383.8	29502.6	29509.2	29824.2	31469.1	30493.1	24830.7	24111.7	22995.7	23614.8	24499.2	28386.5	30217.8	26585.4	30353.7	24421.2	25951.8	27778.2	30185.7	26131	26493.3	22535	23939.1	25626.3	28173.1	28234.4	27198.4	23520.7	27838.2	28412.2	28850.9
26247.9	26247.9	24053.2	32343.2	26523.8	29593.6	37836.1	31445.4	26660	28347.3	29441.2	28552	26573.7	30450.2	27995.6	22646.3	19015.6	23934.3	25944.5	26238.5	26333.5	28430.4	28749.1	23458.1	22218.8	27282.9	28040.8	27225.2	27420.3	27064.2	27000.5	29267.5	15347	32031.5	26712.8	26511.5	34263.7	23532.8	21879	32163.4	31195.7	30481.9	25903.2	30126.9	30585	27886.4	30736.7	24434.1	27328.6	26214.3
29282.3	29282.3	28726.9	39037.8	27195.8	31915.9	31041.8	28961.7	29121	29258.7	33481.6	26248.7	27420.1	26133.6	20497.8	36215.4	29305.3	26755.5	34182.3	32386.3	30027.6	27019.4	33542.2	30032.2	27017.8	25961.4	37292.2	33376.6	31771.7	27422.8	27888.8	31154.4	25290.3	31603.3	33454.4	34365.3	30642.4	28642.4	25772.5	26990.8	30421.1	24558.6	28065	28928.6	34222	25645.6	26149.3	32763.5	26990.3	29744.8
27974.1	27974.1	30254.6	26007	29261.2	30595.9	22952.6	34100.7	25667.6	28806	26100.6	29527.5	29634.2	33156.2	26204.1	23549.3	28040.6	29599	24298.4	26662.2	26966.4	27315.5	22812	31055.5	26969.3	23375.6	24316	21683.2	24817.6	25492	25076.1	24849.2	29809.4	20793.3	18472.2	21659.8	24310.7	26951.3	23146.3	23779.8	27898.9	21382.9	34323.3	27171.5	22094.5	24938.6	18678.9	28120.5	25685.8	24258.2
29218.2	29218.2	35892	35995.1	32715.7	30882.5	25774.8	32547.1	35783.6	29120.5	36688.7	34366.5	32279.6	24861.5	28707.2	32611	35271.7	29085.4	30653.7	35767.7	33282	37014.2	26134.5	35363.5	39806.9	24335.1	33488.9	38350.5	31562.7	31532.3	36946.3	34312.3	37151.6	35130.1	36461.6	30037	40051.1	32233.8	31025.1	31763.2	32062.9	34423.5	35427.2	40254.4	26114.6	31997.2	34794.5	30386.4	28542.6	33890.5
28408.1	28408.1	25533.4	29511.6	28036	22014.5	34354.6	33505.5	27181.9	20040.8	34769.2	25026.3	32725.7	30522.2	27842.5	28737.7	36312.3	31835.6	34588.7	23589.3	29687.5	28995.6	25367.8	33968.5	26301.7	33616.9	25374	22861.3	27641	22307.2	30101.2	31739.7	30782.5	23206.7	27888.8	31083	28637.2	28158.3	27118.3	29797.6	31045.4	33386.6	33939.6	25926.4	24048.1	32046.9	25899.9	28704	29548.8	29792.1
19432.9	19432.9	20694.1	26338.9	23039.2	28908.4	23134.2	27793.5	32757.2	25473.2	26902.5	26727	33617	24679.1	21067.1	22894.3	24898.9	24146.7	22397.6	25043.3	23557.8	22463.2	26977.2	20546.2	21491.9	31769.5	23300.2	22924.8	22235.4	23234.6	30287.7	25483.4	28299.7	24824.4	28456.7	29084.5	21573.3	27031.5	26566.2	25422.8	22437.7	25776.6	25652.8	24180.7	25478	30791.8	20867.3	26568	24992	26224.1
29379.9	29379.9	29653.8	22546.2	34971.8	29326	35415.3	29997.5	33822.8	31356	31124.8	29364.2	30226.9	34373	35486.2	27640.5	30767.6	31711.4	30063.5	24087.4	33345	30404.1	27155.4	27722.9	38014.2	28706.5	32279.5	24981.8	31253.4	30702.8	28571.2	29499.2	32720.1	28316.5	26132.7	23165.8	30694.5	30429.1	30917.2	33534.2	26396.4	25225.6	29786.2	27628.9	29204.7	26027.6	27164.9	33644.6	27765.4	29846.6
28635.7	28635.7	29482.6	27036.3	21332.1	24490.9	26875.6	25786	25162.4	28273.6	22520.9	27514	31599.9	34584.7	25617.1	29717.7	25675	28500.2	28951.9	24863.2	26698.6	29243.5	29270.4	32206.3	30078	31107.1	26718.7	25091.2	32133	23882.7	28716.2	29635.7	32100.2	26141.9	31163.4	25341.4	28332.1	31336.9	30090.6	35306.2	31336.6	34533.8	34528.4	32251.8	23479.6	30264.6	27654.4	27822.7	40769.9	26618
23881	23881	23951.9	30689.2	26831.8	26273.2	20829.7	25247.8	28376.3	24960.5	28081.5	24554.7	27056.6	27154.7	24888.6	32094.3	26843.9	22740.8	21014.8	25767.8	27082	24630.8	25966.9	29360.7	23621	28669.5	17658.1	28472.3	28536.4	26293.6	24719.6	26935.4	31820.6	29228.5	30349	21760	23646.5	25464.7	26513.5	22349.8	30144.2	27101.7	24278.4	28450.4	21493.7	23165.8	25382.2	21362.9	28621	27280.7
21958.6	21958.6	29404.1	23591.8	22202.4	23262.8	27342.3	27403.8	24225.2	28649.3	28674.7	27263.7	22449.7	30318.6	29861.9	28326.1	29819.7	27982.2	29071.3	27264.8	25441	27739.1	24017.3	23032.9	28601.2	28140.6	22176.7	25202.4	23540.3	31788.7	26279.6	28495.2	23143.2	23090	22979.9	22415.9	27515.9	27148.8	25544.9	22854.6	22595	20490.6	22384.1	23777.4	24083	26497.1	24641	25783.5	27408.8	24150.4
24153.9	24153.9	20426.9	23981.1	25504.1	20939.2	28694.8	22581.9	26085.2	26605.5	25270	28311.1	30185.3	23367.6	29828.8	28313.7	21434.5	27491.8	30648.8	27134.2	24750.4	21843	24773.7	26946.7	23794.3	22791.4	29369.8	30747.6	27273.9	25132.2	27316.7	32088.2	31487.6	27437	28971.8	35674.6	26555.7	20883.1	25820.5	18543	31289.2	31052.4	23686.4	26381.2	24616.5	23630.3	27768.6	24087.4	21987	26318.4
30652.5	30652.5	28262.9	32257.6	30670.1	29814	31260.5	29831.9	29249.9	26960.3	36221.9	29782.1	33777.6	31598.2	28599.2	29759.5	28595.4	32904.6	31397.7	33454.7	34267.8	32150.4	30107.4	28383.2	32634.3	31681.1	29424.5	32329.2	26575.5	31434.8	33037	30515.4	27693.7	29584.8	29095.1	30067.3	32410.5	29590.9	34776.5	29283.4	25395.6	32530.6	28871.4	32382.6	33512.7	32604.3	29451.5	29956	30845.5	29695.6
31286	31286	32006.5	31336	30403.5	28796.3	28247.5	29832.1	32710.2	31871.3	35749.6	29142.1	30932.5	31924.6	19619.7	31157.8	32301.1	32181.1	27559.6	29424.8	24605	31121.9	28459.7	35026.1	28337.8	22340.6	33792.7	34056.8	29459.2	30646.1	33451.9	26310.1	24620.1	34531	23056.2	31550.4	35797.8	40208.8	31489	28949.8	37517.1	32051.1	32513.6	29328.6	30625.8	23308.6	36143.6	29439.5	34114.7	35496.2
25786.4	25786.4	37586	24968.2	25923.7	33269.7	24859.3	27270.9	33901.9	37425.8	35057.6	29186.9	37820	24964.2	26986.5	29505.2	31288.5	32747.9	33734.9	36803	29958.2	31305.6	22740.8	31816.7	33570.8	28095.1	30814.2	36230.3	24140.5	31875.6	34986.8	31269.3	33024.9	28223.4	35912.1	34677.6	32033	31637.7	32302.1	32704.5	32044.6	32636.3	28973.2	32378.5	29305.3	23704.7	37231.5	30332.1	32490.4	31010.2
26533.2	26533.2	31603.6	33179.9	31219.5	26252.6	28727.3	30177.4	30114.6	31874.6	31046.4	32289.9	29996.1	30692.1	32279.7	26438.6	37302.3	28392.1	28765.3	23528.6	27650.8	32084.8	34337.3	32183.2	36523.2	31905.7	30992.1	33216.2	27453.8	28103.2	30949.7	25107.7	30190.9	34711.2	26699.9	27050.9	33965.7	35012.9	34771.6	31460	31746	32193.9	25440.3	26907.9	31638.2	36064	26697.7	33667.8	36131.9	29979.2
32146.8	32146.8	33804.8	27675.4	29608.6	30439	31051.9	30566.4	31978.3	30281.5	32974.7	27722.6	26702.1	30972	30750	33909.7	29862.7	32514.6	26918.2	30903.3	29774.8	27094.1	23360.7	27140.5	28453.4	23421.2	29977.5	29511.7	34590.9	29431.1	27032.3	32734.8	25746.1	30807.6	26617.2	28147.6	31302.7	26887.8	28280.5	29987.2	28526.2	30109.5	30536.7	28710.4	21826.1	26796.8	32691.7	26764.4	22299.2	29919.5
34596.7	34596.7	30215.6	27723.4	27591.9	31453.4	30596.7	33927.2	25177.4	28815.8	26411.2	36136.6	30096.5	26687.7	36664.3	26751.7	32037.1	26110.8	30337.5	33404.8	26482.4	27700.6	29976	28078.3	38076.9	29328.1	33324.8	29357	28427.5	34950.6	25768.2	30476.4	35946	36782.1	28375.1	27525.8	34026.4	31861.7	30465.3	25667.1	35177	29037.4	32997.1	34277.2	32802.3	35432.6	35164.9	33721.9	29940	35699.9
25799.4	25799.4	25141.6	26892	28703.2	32234.5	26124.8	31001.3	29713.5	27589.3	31066.1	26820.4	23308.5	29060.6	33465.6	22805	29464	31227.6	29254.3	24243.2	29463.3	26794.7	34294.5	26408.5	26212.4	24746.7	25009.3	25556.5	22134.1	31143.3	28530.4	22703.7	28997.2	23625.2	29065.3	28021.7	26624.8	30182.3	22326.3	22657.1	24164.5	28156.9	26712.7	30256.8	30567.3	24143.6	30848	24807.3	27813.8	34862.3
25761	25761	29209	28667.6	27818.1	26362.2	32718.1	29588	25580.4	31177.2	30289.6	28854	22934.8	23494.7	24200.2	32029.7	31510.6	25030.2	32106	24279.1	32436.1	28581.7	24289.5	31533.8	28045.9	26489	26845.3	24552.8	26083.2	26840.8	27082.3	25194.8	29375.5	28941.8	34788	29368.2	26528.1	25341.7	26369.7	26642.7	23085.4	25260.5	31767.9	25736	30095.9	28729.4	24337.2	21978.5	28402.2	25188
33267.7	33267.7	28216.1	33016.2	30937.3	31039.6	32675.1	28692.6	33002.7	34684.4	30220.7	35522.6	30479.4	38719.3	34345.3	37166.5	31352.5	29505.9	30833	30892.8	39380.7	34491.2	29578.7	28799.2	30085.1	30697.4	34791.3	27621.9	33606.3	37661	39264.3	28786.5	32330	29139.7	28442.7	29459	23894.5	33430.3	35615.2	33814.3	30512.9	30503.2	33449.1	30218	30062.6	31152.8	28407.8	24766.1	34744.1	30307.9
29730.3	29730.3	29122	29146	28170	31158.2	33354.1	28087.9	33228.4	35207.9	32107.2	31005	26901.1	30766.9	30029	27307.9	28163	28166	25698	28430.4	32437.6	32461.8	22393.9	33162.9	24828.4	28176.8	25904	31956.4	30336.2	33263.2	30640.3	31637.9	30464.5	32511.2	29798.3	34136.5	29403.8	30509.2	31610.1	31388.1	29793.8	23940.9	37306.7	31078.6	30151.9	30237.5	31529.1	31906.3	38448.1	32738.5
27955.9	27955.9	34887	26590.1	24505.5	26061.3	31174.6	22092.4	30231.9	26777.5	26263.2	23815	27280.7	25954.7	24572	24644.5	33036.6	33139.4	31219.1	29633.9	17495.8	29866.8	27181.4	34864.9	30921.2	27734.2	26690.5	27185.8	28113.7	31211	30276.3	25044.8	21984.5	28030	35388.9	34397.5	27649.9	30597.5	28507.3	23939.9	22808.4	25442.4	26583.6	30022.2	27619.3	30609.2	22366.8	29209.6	31744.1	29267.4
30066.3	30066.3	35600.3	25379.9	35313.5	30874.7	30522.3	33310.9	34740.3	37522.3	32004.7	28501.6	35761.2	34726.7	30157.9	32673	34252.2	32187.6	37419.2	32307.5	34638	32966	33024.8	36849.7	36967	38677.9	33258.9	32448.7	37058.5	29447.3	32288.5	36308.1	32464.3	37412.9	30349.4	34493.4	36512.6	40271.6	30560.3	37645.5	35359.9	34723.7	32449.7	30341	31676.9	32198.8	34674.5	33500.9	34045.7	36935.6
26646	26646	25487.9	32170.7	23687.7	29396.8	29107.3	30632.2	26287.3	25404.8	24916.2	26889.4	29829.4	30289.5	21482.1	30375.9	28894.1	27278	21924	29293.2	31314.1	31574	30075.4	29530	27418.6	26370.9	27860.1	27108.5	23972.2	30919.7	27377	32714.9	22969.5	27818.2	28613.2	29447	23970.1	27183.3	25152.7	28212.5	28682.6	28245.9	29489.8	28736.8	28887.7	35198.8	26061.8	26260.3	31164.1	29056.4
22044.2	22044.2	20696.6	23038.5	30884.1	22725.8	26829.6	29062	23454.4	23266.8	29287.8	21610	24106.5	26499	28265.7	26937.4	23668.6	26382.3	26330.8	26260.5	27083.8	22427.5	23009.8	18021.2	32179.5	28152.5	25069.2	17247.2	27374.1	27589.4	25950.4	27932.1	29803.8	30973.7	25144.1	29707.1	25780	22922.5	25856.2	22469.4	23249.9	34957.6	28296.3	29350.7	24761	24336.9	22652.1	29965.8	31031.5	22006.1
22656.9	22656.9	20648.9	29548.8	31423.6	26525	27420.7	28538.3	26917.9	26442.8	24064.8	26497.6	26153.4	31216.6	23622.5	27608.3	31238.2	35925	27616.9	31882.6	33796.5	23773.2	28380.6	27273.8	27985.2	26943.7	29371.9	30046.3	24467.6	33235.3	24295.6	28959.9	27328.3	36311.4	26289	29028.9	31309.9	27040.2	37433	32600.1	29356.5	25466.5	32996.9	29373	26798.9	30854.3	25108.7	27447.2	26411.7	26033
26950.2	26950.2	29053.3	30715.6	27935.7	34587.4	29969.4	27890.4	24448.2	30338.8	30485.4	32224.7	31174.9	33645.4	29578.4	25670.3	31455.2	26383.9	33661	32632.5	27852.2	31519.1	33671.8	30561	33826.4	30901.8	28048.9	32817.8	31633.9	29200.3	32749	26207.7	39037.7	32428.9	31532.6	33336.3	35501.8	29700.6	32286.7	28983.8	27803.6	29554.5	31237.4	28824.6	30790.3	28388.3	27258.2	28919.2	31304.1	26584.9
32826.3	32826.3	32516.1	35195.2	25489.1	27788.8	24451.1	22587.5	31386.9	24734.8	28364.1	28256.5	24644.3	24716	30168.1	22980.6	28360.2	22401	23435.1	24106.4	27563.7	26422.1	26167.7	26189	32763.4	25269.8	24099.8	23943.8	29640.1	27418.2	28303.2	27110.6	20771.7	30995.4	21557.4	23751.6	31440.5	29565	26136.1	24971.7	27420.5	27494.3	31171.9	21651.3	25686.7	24221.3	26647	26287	24232.7	25487.3
29938.8	29938.8	38063	35223.6	32047.5	32517.9	31433.9	33466.2	30886.5	34515.4	32430.5	32537.8	35405.9	34968.7	27278.3	35453.9	29502.7	31574.2	33511.2	30865.3	34213.7	30940.2	35054.8	29410.7	30282.4	31492.1	32951.5	30191.7	32704.5	33770.2	31084.4	29969.1	33523.6	31367	32529	36843.2	34499.2	35271.4	31464.4	32894.1	30770.4	30647	33142.9	33709.9	34930.6	31767.9	30538.1	31017.8	31110.5	34986.6
30173.8	30173.8	27210.5	23755.3	24170.5	22676.4	28708.7	30413.3	22242.4	25108	22585.6	23700.5	22449.6	28468.8	26529.2	28685.3	24089.5	30796	21364.2	25074.6	19322.1	32577.1	29593.6	29434.6	26462.4	25474.8	26387.9	23895.4	26172.9	19837.5	25189.3	25927.8	23310.4	20173.3	24987.4	25687.9	27017.9	22850.4	30337.3	29693.4	28654.7	24706.1	29505	24800.5	26524.9	24395.2	24634.9	24423.2	26017.4	31621.7
27553.7	27553.7	35383.4	34416.6	29978.4	29967	28081.2	34029.2	38029.1	23879.2	27654.8	29985.5	29014.2	29968.4	27200.8	28524.4	32642.7	30665.5	32144.8	30812.3	27786.5	32231.7	35918	28924.7	34859.4	27493.9	27510.5	34577.1	31364.8	35250.8	25294.6	35947.2	31726.6	29361	32771.3	31471.5	33282.4	32674.1	32900.8	32473.3	34272.2	28674.9	28587.7	26387.6	26255.2	30497.7	31096.4	33013.5	37154.5	30670.2
33739.6	33739.6	29699.9	25578.1	27370.1	28519.4	27388.9	32578.4	29269.9	27463.6	25313.7	28402.3	25802.9	37062.5	31358.2	26937.3	31251.9	30513.8	30431.4	30923.7	33678.6	27745.9	28279	35717.3	34684	33557	33804.4	25608.5	39087.9	30627.2	32530.4	33956.9	32897.8	25520.6	31875.9	31043.7	31376.1	26449.5	35821.8	28824.7	31259.1	28402.4	27820.1	32904.3	35733.9	29544.8	30759.7	30368.8	31461	28929.4
29854.6	29854.6	21913.3	22906	28649	26408.8	24643.5	27692.5	29387.9	25642.7	31748.9	28535.7	34526	31907.2	26837.4	25046.3	26955.5	26421.5	23293.1	23605.9	27152.1	24155.2	27433.7	22654.9	27391.6	25436.2	28871.7	26466	27629.3	29663.4	25649.3	28595	27688.8	28270	27824.9	20715.6	30555.5	26048.2	25893.9	29280.5	27571.8	29216.1	24862	27643.5	26749.3	27592.1	28200.4	24063.9	23054.5	24989.6
31889.2	31889.2	33526.5	30141.7	30869.9	32399.6	35043.1	27726.7	30400.9	29247.8	31581.2	29028.3	29935.6	23973.2	31574.7	23220.4	25612.9	32770.3	25333.3	28165.7	32612.4	32948.6	31653.2	28388.8	22699.4	35006.8	33527.4	31418.3	34103.5	34179.7	28314.7	33215.1	28005.8	26098.4	28981.5	32580.8	22190	31290.4	32626.2	33721.8	23365.1	30691.1	26249.1	30458.8	34120.4	23213.9	24888.1	26022.5	33957.9	30580.7
23338.3	23338.3	24437.2	20851.7	26751.6	28230	20961.1	18607.5	19458.7	25837.9	25922.9	29137.2	23366.8	23161.9	26179	22976.5	31213.3	26081.8	25925.6	20029.5	22060.2	28513.7	24361.5	24271.3	23365.6	28426.1	24787.7	20592.7	27263.6	20466.2	24304.7	24340.6	16850.2	27391.3	22031.8	16093.3	22126.9	25856.5	26671.9	27393	23683.8	24845.2	19715.2	21391.8	27872.9	27949.5	17364.5	29835.5	24797.5	20658.2
33747.4	33747.4	28112.7	27569.3	33744.9	29437.9	29500.6	29508	32013.2	33045.6	21137.9	30723	30771.6	36581.3	33746.6	36796.7	26047.8	28632.9	27417.8	29774.6	28558.9	29828.3	29402.6	29524.4	26906.6	30633.1	36741	29945.7	26388.6	28896.7	28026.3	25771.4	19586.5	27948.9	32611	27785.5	27043.6	32761.9	29843.7	32700.9	26905.4	26069.1	28606.3	30204.6	34481.6	31828.5	38094.7	39449	25583.3	36007.5
27023.3	27023.3	31230.5	31161.6	27958.9	29787.9	31319.6	28663	25576.3	27539.7	24878	32317	28898.2	25992.9	24104.6	23736.1	28645.2	23187.6	27228.4	18993.3	25404.3	25841.2	25306.4	29060.3	25735.2	27123.1	26760.1	30109.1	32837.9	28213.6	25380.7	31036.2	27417.9	28415.8	28560.1	31429.5	31416.8	26057.2	26874.1	31289.3	29689.2	28151	30784.4	24447.8	25804.6	24342.7	29739.5	29400.7	27698.3	25706.1
32193.3	32193.3	25544.5	26430.4	30881.8	29813.1	27413.4	23993.8	31069	30317.9	22828.8	21318.5	34431.6	34852	29446.7	29808.5	25335.6	38372.4	26360.6	26171.2	31714.2	25327.5	31586.3	30248	31012.1	26943.8	34217.8	21066.9	28778.6	25556.8	26865.6	30203.8	29236.3	26793.5	30619.4	36568.4	24239.2	29123	24345.2	33113.1	30466.7	32587.5	26116.6	26899.2	27040.6	28963.7	31229	31339.8	25437.6	28884.8
34950.6	34950.6	25322.7	29969.8	28398.7	24130.1	33145.4	23084.8	21581.6	34089	33371.5	28871.7	29125.1	28133.7	24935.1	31529.2	28450.5	24244.9	28990.5	21514.8	29168.1	20121.7	32446.8	33742.9	29924.8	38422.1	32213.5	35450.4	30199.2	33355.2	33913.3	29004.7	28419.9	33982.8	33447.1	31686.9	29150	27501.7	33370.6	23097.4	28484.9	23300.4	32701.5	30849.1	30617.9	26565.8	36113.2	33893.8	28219	31026.9
34970.3	34970.3	33238	33547.7	34152.6	26978.6	32166.1	30737.1	31911.6	27738	34701.7	29821.3	30051.3	29794	35917.3	24289.6	25384.9	33408.7	22362.3	32088.1	36031.1	33095.7	30875.9	31701.5	29214.4	32458.4	33681.5	29353	33398.2	28308.4	27934.8	25303.5	36823.1	38175.9	32174.2	30041.2	31726.3	32627.7	27083.3	26578.9	22744.4	27102.1	32838.7	27116	36537.6	37384.2	25088.2	28588.4	32326.2	30707.6
31214.5	31214.5	29358.1	27511.7	24891.2	28444.5	28004.4	29570.2	23477.7	24049.7	28992.4	29564	22559.3	30139.4	22725.9	35495.9	22169.5	32373.1	30494.4	25855	28593.7	25274	26155.2	21608	24898.9	24712.8	23883.2	27996.9	32259	24092.4	31837.7	31601	25544	32112	26718.9	24803.3	31157.5	26673.2	29206.2	29004.8	21734.1	23610	28013.5	30118.8	23840.8	23794	23411.6	26499	25499.5	27041.9
31197.9	31197.9	32625.9	34253.8	34861.8	31827.1	28700.2	31286.6	27509.3	23739.9	23917.6	28590.5	33911.1	37569.8	32066.6	31251	32548.2	33073.7	29400.2	30280.7	30346.6	26889.5	29238.4	31617.7	32953.9	25812	37887.4	30781.3	32020.4	33573.4	36370.7	25388.9	32900.3	24512	29909.7	30684.4	37340.1	27820.3	29189.7	27584.6	28214	33429.3	29212.7	27548.6	27312.4	24908.3	32471.6	39287.3	28842.3	26005
35977.6	35977.6	29270.9	27794.4	29759.7	34644.8	28503.3	27000	32659.9	23780.9	32097.1	22194	24736.1	33624.4	27901.1	30022.4	33783.4	33276.6	34499.2	31296.8	26758.5	25509.6	31228.2	26305	26528.3	32555.2	34677	32054.8	35246.5	30754.4	30094.9	28745.5	25282.5	31182.9	30163.8	25165.6	33632.7	28524.6	25596.8	27683.2	33952	36038.2	27931.6	24568.9	25228.3	28823.3	30534.5	26679.4	31587.4	30885.2
30063.4	30063.4	27990.2	30613.3	33581.5	26892.5	28383.7	33249.7	28769	30990.2	33504.8	35363.3	35406	34724	35926.4	31318	31425.2	27180.6	27315.1	35488.3	30286.8	28149.5	35789.3	29590.2	32846.1	30651.8	31115.3	33656.2	33124.7	32031.2	32641.1	32860.9	35585.1	32625.8	36456.7	30083.1	30333.6	29591.1	31434.9	31776.9	32338.4	33452.6	34844.4	30839.1	37766	32627	34326	30572.8	31587.8	27500
31638.8	31638.8	31369.4	30785.5	33869.7	31752.4	35506.7	28409.6	26464.4	30366.9	34066.2	25996.4	28703.1	32762	34094.2	20428.5	31404.7	27952	28436.1	32260.2	34585.3	32605.6	31462.3	29479.8	27379.7	26571.8	35472.1	23448.5	30583.1	25871.2	30747.4	32301.5	27628.1	37236.2	33051.4	28139	29129.5	31212.9	28751.6	30898	28872.4	28636.8	31490.4	24494.9	33077.6	27251.9	30421.2	27755.5	29754.1	23365.9
22665.8	22665.8	24443.9	29902	29909.5	34752.9	23294.1	27073.3	32077	34064	30085.2	31311.8	31965.4	30672.6	29536.9	32059	28697.8	25343.3	29615.2	29009.6	32951.2	32462.7	31656	29578.1	29924.4	28241.7	32142.2	25094.1	24932.8	26783.7	29215.5	33675	27362.5	31380.4	35635.7	24258	27318.5	32902	27388.1	27649.2	29745.7	32849.8	32591.7	29066.4	29094.8	26881.5	30318	23917.4	25812.3	28056.6
26735.8	26735.8	24911.6	25530.4	31862.3	26433.4	29434.8	29828.8	28201.8	27426.7	24937.1	21551	27068.5	30541.7	29335.7	27861.7	27267.7	25544.3	25793.9	24635	27479.3	24646.9	31295.4	27570.3	24974.1	26728.1	31843.3	21197.8	24401.6	29667.5	33313.2	31055.8	31802.4	30449.4	22027.8	24426.2	27958.3	23992.3	27255.7	21342	30111.5	27853.7	26484.3	27577.6	23400.1	25334.4	26948.2	31393.1	31681.3	29471.1
25450.2	25450.2	27165.8	22435.1	19565.8	21936	29222.5	28037.6	28134.4	27850.7	25806.9	26250.9	27427.3	28011.4	24830.6	26917.5	19734.8	29116.9	23619.4	22289.9	30130.1	23334	34707.6	29416.9	27940.1	25628.7	28705.3	27231.1	30330.1	29341.4	28182.9	24235.1	25690.9	23560.9	24441.2	23525.8	25161	27015.8	22624.5	23949.7	29568.6	21465.8	23648.9	21149.2	22401	22842.3	29136.3	22644.4	25851.8	24542.6
30117.5	30117.5	32856.2	29436.7	25813.2	28482.2	20882.4	27043.6	28228.8	30618.3	27499	29743.2	28872.9	26866.9	29282.2	26629.7	29464.1	31249	32063.6	23685.3	29565.4	24201	33250.6	22894	28023.7	27279.7	23796.4	32782.1	27378.1	29341.6	35198.5	28170.1	24980.3	27809.9	30486.2	29561.2	28926.8	32208.2	23861.3	25261.3	31495.9	30433.3	23580.2	31298.4	25831.4	29980.2	28272.1	22539.2	28445.6	33977.4
23313.1	23313.1	22748.4	25010.1	25596.7	26361.7	24966	30892.3	22902	30965.5	25128.4	30557.2	28567.1	27111.7	23502.2	32964.8	22618.3	27374.4	26932.1	28139.8	25173.7	27272.2	28368.2	24389.4	25987.7	26233.7	25929.7	23405.3	22355.7	25485.4	30899.3	24166.5	26244.4	28254.2	31125.6	30821.3	25929.4	24629	27480.6	23361.1	26004.9	21400.6	29740.4	29410.5	23926.3	26104.3	30927.5	30281.1	26822.7	28582.6
26151.3	26151.3	35194	26229.4	33167.2	31772	32211.8	28893	27693.6	31881.6	28266.2	36396.9	29801.7	25793.7	33890.7	28336.2	30146.7	32691.4	36927.9	35060.6	30525.1	28730.5	31438	30491.7	26442.6	22542.4	20946.1	26366.2	26621.2	34389.9	31245.1	31277.9	36191	31847.2	36921	32087.8	23514.7	29051.6	38605.3	30079.2	30525.2	24499	31635.4	31914.1	29614.3	32730.5	31433.8	33157.2	31496	34521.7
23377.9	23377.9	21832.5	23885.4	25639.9	20343	25574.4	22905.4	25381.1	29073.2	22813.2	27637.3	19152.5	21568.9	26972.6	25924.9	22419.9	24813.1	22878.5	23413.2	25026.9	19493.3	25062.9	21513.7	23301.4	25496	24719.2	26518.4	23182.9	22874.7	20190.7	24442.1	23378.4	22656.3	23791.6	21098.3	25448.8	23106.1	20466.4	24314	28795.1	20290.8	19743.4	22966.3	26787.8	23906.2	23647.4	24877.8	22856.1	24074.3
24983.6	24983.6	27827.9	30790.1	25095.3	24827.6	26497	27141.5	26905.6	31100.5	28068.7	30731.9	34084.5	30057.2	27754	27348.6	24731.4	26126.8	28433.9	26333	32241.7	27851	30998.1	29691.6	27372.2	27269.3	26016.6	34469.5	28700.6	29123.4	29406.9	22902.8	28066.6	32269.2	27475.2	28190.8	24168.3	27079.1	27980.9	27183.7	26712.8	31019.6	31914.7	35160	27259	24641.8	26238.8	30144.8	24761.5	28336
29538.4	29538.4	24856.2	26654	24025.4	27009	24601.7	26939.8	31565.8	24671.8	24263.6	22292.5	25898.4	26811.7	29363.5	23554.4	19032.5	29005.1	24549.9	21437.9	30946.7	24144.4	24342.3	24079.9	26166.5	25026.9	26114.6	24999	21858.9	22102.6	29895.5	27762.7	25285.8	25758.5	20829.7	27039.8	28097	28379.8	25186.1	33619.7	25766.3	23163.2	25559.5	25613.8	30130.1	18520.8	25121.2	26949.5	25930.6	26716.7
28694.7	28694.7	29197.2	28700.7	29761	23074.9	29329	31889.5	23006.1	22297.7	27527.7	28824.6	25639.6	34276.1	24075.1	31259.8	24948.6	23979.2	22753.8	25538.5	27557.6	29840.6	22326.1	32605.4	28922.4	32500.9	33413.2	30869.6	27573.6	27368.9	23306.8	34166.7	27425.9	31278.1	30025.3	25160.9	29261	26521.1	29103.6	27150.6	21880.7	24518.9	24514.1	31531.2	24659.6	26913.6	33951.7	27826.2	28764.7	31541.6
23470.5	23470.5	36573.2	32682.5	32638.1	30285.5	32913.2	35901.5	35528.8	30569.6	31884.1	36329.6	33297.8	27111.8	29477.4	32372.4	28276.2	31945.2	34306.4	32114	27410.5	37125.4	29782.3	32966.1	38384.1	34430.1	35434.4	26602.2	31314.7	32588	37044.7	35305.1	31217.4	34417.1	35863.1	28144.7	29786.7	36752.9	32063.6	23999.7	33221.7	37265.1	36978.7	29507.4	32724.4	35082	31643.3	35828.4	36428.2	34495.6
28534.9	28534.9	28721.8	30632.2	29460.2	26040.5	34900.4	31442.2	31668.2	33096.9	27688.4	32916	28334.2	33756.1	30104.4	34350.1	30193.4	34962.7	34563.4	32116.7	34653.5	38027.4	32113.6	33982.3	32553.2	29386.5	34659.6	35526.1	37856.6	24052.3	35659	34630.8	29999.7	33187.9	21963.6	39724.5	24750.9	29615.1	33144.3	30286.8	32166.7	32551.7	28459.2	31296.6	36001.6	36122.9	36488.1	35160.6	30709.9	29174.1
25566.4	25566.4	19755	26650.4	27962.7	30033	28335.3	26290	35431.7	33069	29190.3	30079.7	27205.8	32734.6	27522.7	29762.7	28194.9	24922.7	27996.6	27180	25376.5	28842	30293.7	29241.2	31065.3	27504.2	32582	31178.4	28679.9	24499.3	24630.8	30225.7	31500.6	26293.2	34277.8	29582.5	22036	31395.8	37084.2	24305.4	34148.1	29560.8	27489.5	29774.1	26976.6	29069.5	28414.3	25381.2	28530.2	33121.7
28624.7	28624.7	28894.9	30204.8	31435.9	33784.8	31273.7	29183.3	32405.2	28067	30755.8	29982.7	27577.3	23851.6	28175.7	30233.1	34473.1	32273.5	26138.2	25733.9	30296.9	32413.2	26101	29468.1	35603.9	33582.6	25579.2	29961.1	30024	25953.1	29479.8	30973.1	34230	27001.6	37361.4	33596.1	26924.7	33226.3	31140.3	31973.4	24442.6	26930.8	30252.4	28099.6	25010.2	29300.8	32344	30440.2	29001.1	33048.3
25312.8	25312.8	21000.5	28482.6	27833	26379.4	30261.5	27465.4	30349.7	24635.7	28306.2	27705.3	28453.8	21866.1	32424.9	34263.3	24522.1	31799.9	24186.9	27180.8	28923.2	26781.6	31327.2	29276.9	27737.3	31001.1	35238.8	26146.1	29698.3	27211	31761.8	29498.6	30485.3	27208.8	36295.6	28147	26385.1	27072.1	29858.5	33537.6	27121	29056.2	28232.5	24413.7	19490.5	28769.4	30605.4	20192.2	25795.5	29574.2
28748.4	28748.4	21923.6	31251.4	35753.7	35007.1	31968.1	28473.5	35468.6	34431.4	34633.9	30933	34685.6	31752.9	31742.6	39139.8	29723.3	34977.9	27579.6	32054	32094.1	31255	32947.5	33211.3	36772.4	33000.5	31803.3	27799.1	32847.2	35195.6	29751.2	35551.1	30302.4	32012.2	32781.7	34711.9	31151.5	36265	31720.1	29373.6	31923	33973.5	33287.8	30249.1	30319.3	36195.1	36925.3	31928.1	31948.7	31061.6
24246	24246	29147.1	30103	32535.1	21375.7	26281	39217	21739	27998.7	35233.3	35372	29006.4	26320.7	30799.4	31209.9	27535.4	22343.1	27169.1	27543.5	33120.2	32313	36526.6	28219.6	30932.9	31795.4	28713.7	23493.3	28828.1	31183.2	22871	32087.3	28775.4	25652	20742.1	27516.6	30282.9	30279.6	27268.7	31822.4	29205	28401.7	29396	35200.2	23261.4	32194.2	36198.1	25074.1	29674.4	31726.2
27262.7	27262.7	35071.2	29634.3	33927.7	36714.3	32273.9	35865.6	33474.7	30076.4	33402.8	34277.3	31825.4	36448.1	25629.9	32470.6	34849.9	29863.1	26892.8	28898.4	36718.6	30480	28948.9	27465.1	36090.1	35052.1	26889.4	36601.8	28836.9	39023.9	26309.1	39274.4	41333.1	31352.3	30010.2	31211.1	28160	36195.1	26728.2	29058.7	34482.1	35565.9	32983.5	26927.2	29565.1	30503.9	26525.9	29017.3	36913.1	30191.4
36486.1	36486.1	42781.3	31059.4	31497.9	35057.4	32091.9	37316.7	35218.5	28109.4	26214.2	32237.2	35545.7	32516.7	27960.7	28803.4	31186.2	39416.4	37382.9	33602.8	32051.1	35550	33200.1	32688.5	37724.6	38464	36168.1	38534.7	33930.8	34342.6	33111.3	32287	32154.7	33707	34830.1	34216.3	35762.7	26991.4	30727.8	34237.8	29881.5	23693.8	37652.5	35260.3	29153.5	27836.7	29055.1	31534	21350.6	33842.6
34406.8	34406.8	27955.7	28057.4	31360.6	26744.5	22382.4	26765	29611.9	25564.1	31263.2	29448.5	29057.5	27850.2	22054.2	29984.7	32393.3	27222.8	29504.5	33627.9	30347.2	25149.4	28607.8	21287.3	31782.1	29734.1	29134.1	28574.4	28161.5	34888.1	27693.4	27995.9	29617	27991.5	31763.5	32619.9	30611.2	34790.3	30290.8	28559.1	32749.5	30397.2	31298.5	27202.2	29911.1	25777.8	34400.4	23725.9	25568.7	30396.1
24517.6	24517.6	27910	29764.2	25680.6	27978	28012.5	29239.9	26820.9	19594	30209.8	30760.1	30613.6	24374.6	23694.3	26201	28567.9	25763.5	23020.5	26736.1	29592.4	24033	29000.8	23907.3	27230.1	28304.8	28004.4	26970.2	28925.8	27220.9	28363.8	21870.9	28358.8	24403.8	28841.9	21324.1	32413.8	29299.6	30785.1	26065.3	26009.5	24232.1	24527	19178.1	26439.2	24904.7	31232.6	24514.7	27236.9	23928.9
27306.1	27306.1	28992.3	24001.4	33389.5	31246.1	23587.5	28759.6	36844.8	21328.5	21888.2	28733.4	31918.4	33922.2	25374.5	27913.5	27449.6	26547.4	26930.1	39576.9	25225.7	24971.5	30317.1	35618.3	27386.9	27189.4	26973.5	28855.4	27269.2	29626.7	24989.3	33643.1	35183.8	30572.3	25034.3	31599.1	32086	33069.8	27986	28075.4	28209.7	29179.3	32309.7	33113.9	33341.4	26587	25099.9	31885.5	30568.2	30487.9
28101.7	28101.7	27814.6	22145.7	25520.8	26259	25350.5	26255.8	29167	23205	22156.1	29552.3	23955.3	25612.8	23421.5	24631.6	27675.6	26209.6	25930.8	27934.3	25969.4	24807	24518.2	25871.9	28480.5	25297.7	21527.4	27804.8	25662.6	24503	28748.1	27221.1	24752.9	22410.3	21048.7	23367.1	26301.4	24563.7	23495.8	21095.6	23203.8	26388.5	23231.5	29018.4	20400.3	27745.4	22538.8	26817.9	23962.2	28066
37211.3	37211.3	36779.1	26545.2	40310.3	25959.7	20333.5	35557.3	29039.8	26909.8	31776.1	24952.9	26404.5	31859.3	28631.9	29514.8	31584.6	26632	28461.1	30903.6	29013.7	30636	24881.5	33672.3	34978	28086.9	24384.8	30574	29230.5	31151.7	35014	28139.2	33271.2	30590.8	32618.7	26796	31087.2	29266.8	35695.2	36741.6	29167.7	29521.7	28812.5	29828.7	34215.7	31692.6	43497.7	31575.2	28597.4	28073.9
29452.7	29452.7	26348.6	25559.3	28833.5	25281.1	28101.5	27685.4	25734.2	26876.6	34010.1	28715.2	28262.5	30080	23330.7	24636.1	26818.4	31250.1	28845.2	32603.1	37435.7	32417.9	32099.4	18513.5	31919	28757.9	32806.9	23817.8	34976.7	30456.8	26972.8	32790.3	24960.4	29162.1	33204.7	29328.8	29494.1	32835.5	34692.3	23495.1	18827.8	27599	26621.4	29422.8	26859.9	28108.6	25743	30975.1	28819.1	25669.6
29609	29609	32827.4	32668.6	26665.8	22224	28525.2	26464.5	23452.6	29261	31440.2	25176.8	25008.4	27370	26512.4	28279.7	29835.3	24843.4	33608.6	25612.5	23976.3	21735.5	27229.7	30482.2	26142.3	34084.7	26798.8	28887.4	29495	30364.8	33562.4	33731.2	23978.2	28833.1	32293.8	23741.9	28147.5	31544.2	34944.9	15647.7	23853.9	20414.5	33775.2	32607	25865.8	32547.9	28788.1	31804.7	30527.6	23933.2
28249.8	28249.8	35231.5	28222.4	31247.1	34552.9	30270.8	28329.7	32487.7	30025.8	31301.1	34005.2	33168.9	26184.7	33446.6	34530.8	29120.6	36064.5	30826.6	29707.1	27673.7	32367.4	32098.4	29283.4	29236.5	37365.8	30648.3	33695.7	39290.3	34353.6	26292.5	36844.6	28332.2	29862.1	29692.8	33203.9	28853.9	30471.7	35924.3	31208.2	35920	34106.3	29812.2	26546.7	36634	32476.2	26307.5	31075.9	33616.6	34917.1
29582.1	29582.1	30430.4	33885.6	25922.2	34424.4	36119.6	30483.4	34648.6	38046.4	26157.5	26016.6	27546.9	29775.5	36980.1	28792.6	33791	28653.3	27773.9	30043.8	30945.6	31142.3	29142.5	29048.6	35096.1	35401	27204.5	35046.9	28447	32770.2	35589.5	38216.9	31385.5	29816	31091.5	27391.5	31639.7	27747.4	28871.7	28419	28751.7	27925.8	35722.3	35659.6	27738.2	26483.9	28032.6	35074.9	27243.4	24906.5
24872	24872	29561.8	26554.7	26368.1	27309.2	26328.4	29558.4	31114.4	24262.1	35394.7	32575.3	27665.7	29611	29819	34063.5	26518.5	26570.5	30988.7	29855.5	31050	28836.3	27035.1	35887.4	31506.9	35471.6	28592	33499.7	25601.9	33643.1	32280.3	26745	30205.7	27444.6	32083.3	30241.8	28698.1	32526.2	24477.7	32148.8	27836.9	28505.2	38032.4	24526.7	32070.6	22121.3	26140.5	26233.5	28551.5	27573
32532.6	32532.6	35056.9	27932.4	31244.1	33681.5	28823.8	28281.9	28712.9	29260.6	33288.5	32201	35130.3	34682.3	32275.2	26235	31294.4	33451.2	32438.6	32856.5	31634.1	30649.9	32669.3	32452	31025	30124.1	29878.1	28850.1	29776.9	31832.1	33864.5	36864.4	28511.2	25559.3	29916.1	34687.1	28868.7	36597.1	32355.4	26401.9	31814.7	32769.3	31516.5	31386.6	29857.9	28449.3	31987.1	27564.1	29859	32469.2
27339.8	27339.8	32286.5	24279.3	30970.7	23227.5	36485.5	30721.8	33512.1	31986.5	28991.3	29484.8	32385.8	31337.5	30610.2	23743.4	22828.4	25817.7	25737.2	29457.8	25887.6	28740.4	25723.9	28162.5	29217	28181.1	32296.2	29588.4	27716.7	34019.1	29678.8	30410.8	24257.9	29753.7	25070.7	27408	22593	24997.5	25915.2	30520.3	32689.6	25651.7	20028.8	32559.8	27607.9	26371.5	33061	22688.1	21270	24559.9
25483.4	25483.4	27637.7	28847.2	31989.4	29932.1	25488.3	30064.4	26631.1	28281.2	30745.4	26664.9	28098.5	29692.7	23640.8	31141.2	24476.1	30113.4	26835.3	20153	29747.3	23128.8	25744.8	29807.1	22405.2	30188.9	29102.7	24627.6	28317.6	27536.9	28534.2	27492	29015.4	18833.5	27808.7	26741.2	28518.5	27873.2	22547.3	28670.3	24619.5	29012.2	25494.5	27961.5	29642.9	30903.7	27187.8	22528.9	26173	28010.4
32860.6	32860.6	26831.6	30413.6	25356.4	30055.4	25958.9	28224.9	22183	28733.9	33557.4	28690.1	26889.6	26055.5	30415.2	25635.8	23878.4	28269.4	30224.3	34692	30538	30590	33030.3	29916.3	29484	24804.7	31477.7	34196.2	21649.7	27692.4	31312.2	25176.6	29761.2	27481.1	32665	24536.3	31214.1	24330.4	26118.3	31364.6	33135.4	26520.2	27507.1	30889.3	33074.1	32350.1	22517	29017.4	28245.9	30494.4
23632.5	23632.5	34168.6	20586.9	22570.8	33119.6	34811.2	34064.9	29459.9	33781.3	29530.7	27908.8	32395.2	25513.3	30878	33915.1	35621.8	32495.9	27654.7	32009.7	30829	34703.9	29086.3	26901.9	33417.4	25178.2	26529.9	25804.5	30041.3	30802.7	30782.8	32130	31721.2	33121.3	29502.2	30941.2	35281	29103.3	32639.7	34804.3	29485.8	30576.1	31450.8	30164.5	35672.7	26803.7	28886.8	34462.3	32381.7	34805.8
29646.3	29646.3	25763.7	30543.8	32031.9	29606.7	29036.5	28192.8	24314	25946.1	26676	23337.6	30774	22799.6	28089.9	24511.9	25479.7	30920.6	26848.4	30671.3	25893.1	30121.9	25583.1	33191.8	27151.2	26560.2	32943.6	34390.6	26363.1	31959.5	23436	28805.5	28522.3	33355.7	25773.6	32230.9	28460.9	26888.4	31011.6	28579.6	28656.7	34835.2	35264.6	24109.5	24102	25334.9	32658.7	23521.6	26225.5	23339.8
25175.7	25175.7	34298.3	34958.9	30327.5	38080.9	29976.1	33394.2	29197.2	34012.1	25599.6	30642.1	35484.3	33590.3	29529.9	36471.8	35232.3	29217.1	27115.7	32154.9	36510.8	34665.4	26401.8	33745.9	36659.2	29175.5	29151.9	31532	25497.9	35555.9	25158.7	32006.8	30988.2	36535	27987.7	30731.9	27258.3	28899.7	35157.4	30725	37942	29522.5	39306.6	32554.6	25642.6	29467.9	29861.9	34459.8	28104	29027.8
36441.2	36441.2	38924.2	29789.9	33026.8	33286.3	37568.5	30590.7	31811.4	34966.3	32246.9	30654.6	30250.1	37275	37978.5	36849.9	39427.4	38541.2	34289.2	34999.7	34777.5	35626.9	30706.6	31851.9	28575.7	36406.1	28676.3	34946.8	34318.4	36394.7	36894.3	37637.9	32198.3	34414.7	32950.7	32759.6	32577.5	34937.4	32013.1	34954.7	35952.4	33319.6	33497.4	38171.6	33513.5	34411.6	33556.3	33581.8	34805.1	39410.3
34939.9	34939.9	27883.1	29616	27592.7	32127.2	32169.4	25654.3	24842.2	25635.2	33663.8	28280.6	31213.9	29152.1	28601	27444.4	34283.5	27505.5	35039.1	27022.7	28696.7	33219.8	30393.9	30112.9	27775.3	30616.2	28312.9	23567.6	33491.2	28906.4	32546.4	29691.5	32851.9	32243.3	30273.9	35752.8	26687.2	25207.6	27819	27796.3	30321.9	29619	24371.2	27071.6	32650.7	26415.1	34687.5	24529.4	29437.3	27290
28479.9	28479.9	30637.8	33976.7	24987.5	32561.7	26309.3	35096.9	22160	31805.2	24556.2	26268.5	30142.7	27377.3	28532.2	30994.3	30272.9	29079.3	26271.6	26594.3	27103.7	31147.4	31372.4	22106.6	30869.6	35546.1	28384.9	26910.9	31550	29481.1	28575.8	23281.9	35997.6	31605	24634.7	30589.5	25219.2	34716.6	28398.3	26699.6	25191.8	29052.5	30368.9	29404.9	26917.7	25752.2	31416.4	31822.2	28752.2	31520.5
17017.5	17017.5	31620.5	29405.6	31268.8	27179.8	36313.7	31494.9	28555.2	23059.4	30019.3	27847.4	35387.8	33490.7	30490	28058.9	30539.8	33984.6	30374.2	24906.1	28384.9	32646.6	34854.9	25857.3	32807.3	34543.5	24271.7	32044.3	32253.5	36760.4	26983.9	25001.4	29235.8	28931.2	23018	24593.1	29942.9	23202.6	30623.5	31703.3	25895	27562.8	30095.3	18631.2	21513.2	25813.1	28828.5	32080.2	30306.5	28288.3
32459	32459	27930.7	34228.5	26135.5	31770.4	29466.1	30043.4	30304.4	26762.3	26669.7	27585.9	31557.4	24861	33166.8	30151.3	32648.8	29581.9	37814.1	34503.6	25404.2	31798.2	29987.3	27368.6	27676.6	34122.6	31215.5	36381.1	28904.5	32137.3	31449.2	26563.6	25853.3	29583.3	28022.4	29440.8	29910.5	25734.6	29157.1	32896.3	32260.6	27637.5	28309.2	26167.5	30890.8	31289	36348.7	27361	31131	22046.2
27555.5	27555.5	27068.1	27185.2	31104	26622.6	29235.2	27330	27342.1	30275.5	24693.8	25532.8	24249.9	26591.1	29803.7	29963.7	28551.5	26127.5	26713.2	28768.6	29052.3	17814.5	23328.6	27432.3	27911	25773.5	28844.1	28754.7	30472.2	25990.7	25536.4	26667.9	28559.1	23797.9	26824.4	26890.1	27460.9	31614.4	22739	26947.7	29142.6	28413.6	29781.3	28511.6	28088.1	31430	34784.5	29639	26294.6	27178.3
30018.3	30018.3	23952.3	25716.4	29830.7	30396	27413	23683.4	21896.5	24562	25616.7	24997.2	28247.3	29744.2	22601	23505	28637.5	26497.6	31954.6	26948.4	25268.6	24638.2	19272.8	24805.6	34013.2	22235.1	31080.3	22675.6	30257.7	26043.4	25492.1	28450.7	29599.3	30673.8	25191	25948.6	29400.1	26553.1	29178.3	24636.1	25863.7	27391.7	29154.8	26604.4	18305.6	26913.6	27724.3	26799.4	27287.4	33294.5
30217.4	30217.4	29572.1	33698.5	32736.4	25817.1	27384.5	28814.7	29219.7	34984.6	23436.5	32147.6	29085.6	24624.6	25252.7	40515.4	29606.7	37252	36438.1	33603.7	38082.8	24765.6	33219.9	25873.1	34209.3	30733.7	41759.7	37006.6	25911.5	37416.7	33608.7	22298.4	30937.5	28149.4	32653.5	31338.3	37931.1	34639.9	34898.6	24566.2	28146.1	28335.3	30071.1	34349.9	33391	35329.8	31706	36038.1	31444.7	30736.2
33420.4	33420.4	33474.7	31385.6	30528.5	33930.7	32670.2	28070.2	44447.9	32265.5	35024.1	37035	26907	30444.8	29237.1	31990.2	27722.7	30722.2	28267.6	32321.3	29532.3	25816	29328	33470.9	31641.4	26381.5	35362.1	32518.1	33554.4	36544.9	33804.1	25066.8	33172	29222.9	40619.7	35265.5	33150.6	29602.7	36526.8	31913.8	23607.9	32904.3	30538.8	36876.7	31503.2	31537.5	33447.4	30455.7	35793.7	23322
32411.7	32411.7	30561.9	31683	28044	28106.2	31827.8	24462.7	30299.8	21092.6	30121.8	26961.8	31979.4	27184.3	26677.8	24522.4	28511.1	29322.9	33625	31642.1	24313.8	24762.5	33021.2	27535.8	32768.9	28538.5	28759.9	29752.9	28918.6	28108	27755.6	33251	29984.3	33663.8	30608.8	26316.3	31543.1	31462.3	28669.5	30129.8	33828.3	34327.6	21612	27375.6	28016.5	28881.6	27804.5	27171	29503.3	28428.5
28750.3	28750.3	25182.6	27391.3	29516.7	22968.5	27838.4	31215.6	31563.1	24426.7	22684.3	26611	28417.6	25995.2	21672	22016.2	23503.5	23162.9	21413.4	26592.2	26014.1	19625	22511.8	27538.6	26835.2	27306.6	34743.8	27503.3	27482.4	27407.5	26757.7	24734.5	28030.8	29756.7	29379.5	29138.1	23248.3	27466.4	22548.5	32590.5	20747.1	24448.9	25962.3	23457.4	32243.8	28910.5	30848.1	27207.6	18608.4	18585.1
31034.7	31034.7	29004.7	34461.5	34358.1	36701.4	37438.8	38673.8	32290.6	33135.1	32872.2	33071.6	31977.5	30733.8	32773.5	29127.5	32992.2	31345.7	32762.8	36308.3	32089.2	33308.2	34004.7	30779.3	33775.8	35264.2	29803.3	31100.8	40520.1	36171.8	32525.8	32785.5	35226.8	36516.7	40966.7	35211.7	27557.1	33142	34071.7	30268.9	32445.9	36602.4	31861.5	40849.4	35811.6	31883.5	32719.8	32810.1	28506.9	28344.7
22813.5	22813.5	29419.5	26094	21012.3	23786.7	20975.5	25980.4	25270.4	21963.3	21445.1	24749.1	23244.2	30537.2	27574.2	25139.2	23055.9	24663.9	32820.7	27397.8	30821.1	23165.6	23964.7	30179.8	22148.8	22366	28722.3	28120.5	25336.8	24520.9	24620.4	27873.9	24829.5	22679.3	21589.7	31692.3	21410.5	22362.5	22440	26492.2	30914.7	21351.8	28505.5	28868.3	24121.3	26379.6	25897.1	25891.3	29374.4	20594.1
27064.7	27064.7	19958.3	29195.2	19790.2	23767.6	28822.3	26155.1	23083.3	23980.1	28624	28957.3	33162.2	26610.8	23302.3	23315.1	25576.4	18042.3	24363.3	24491.8	26423.9	28984.7	25022.9	25433.9	24263.8	24666.7	25423.8	28793.3	31753.8	28383.5	22889.2	27164.5	24957.4	29111.2	30981.4	23650.3	33295.6	25109.8	25973.7	35344.3	29760.9	21955.6	29548.8	28092.1	25948.6	20586.7	27813.4	26890.2	22755.6	22847.7
26808.6	26808.6	32247.8	25422.7	32609	32485.5	33756.6	29516.5	33225.3	35389.4	29963.8	29490.2	33970.2	23540.7	31154.1	35889.3	33244.4	35159.8	27460.1	28822.6	27516.3	33521.1	24275.5	22875.6	28787.2	34494.7	28563.1	27694.5	28897.1	33623.4	36779.3	28863	32940.6	28346.5	33397.4	25935.1	29743.9	38250.9	36029.5	35611.5	29195.4	34144	34227.7	25029.6	32460.6	38684	28784.8	28861	34714.3	38675.1
35979.4	35979.4	35901.7	32801.1	24179.1	27999	31839.2	30488.4	31151	26880.1	29146	34046.6	27247.8	30464.6	25907.7	27516.6	23424.4	27995.6	36727	25482.8	23641.7	29293.8	35050.2	27039.2	23351.9	39270.3	23377.2	28846	29946.6	28942.3	32863.2	30509.1	27868.1	29092.3	26594.5	31572.2	35040.1	27740.8	31893.9	31750.3	31733.6	28180.5	32142.3	28131.5	29282.3	30266.9	26529.6	25706.3	28363.7	32086.4
29772.4	29772.4	27919.9	39121.8	34885.8	35489.4	39475.2	28254.9	34862.4	29275	33690.9	28656.6	28701.5	35032.4	28966.4	28205.8	34624.9	27556.3	30557.5	31845.2	29086.4	27713.7	32292.1	31780.2	30152	31846.9	31727.3	38275.6	21913.3	35842.6	30473.4	29197.5	34003.2	24486.5	34283.5	30914.6	35262.7	33423.7	38756	36068.9	32471.9	28031.1	31003.6	29071.1	27499.5	24719.7	32282.3	31361.8	28878.7	36861.9
31533.7	31533.7	26000.2	27217.1	26048.3	33051.5	22599.5	29426.3	33172.3	27237	27716.8	25939.2	27459.3	32479	31211.5	28878.8	29013.9	27026.5	24785.5	24067.2	23496.8	30442.8	27827.7	31100.9	13219.3	25066.4	27297.8	23008.9	29054.8	26068	30033.9	22508	27996.1	26117.4	20572.6	26223.5	24975.1	29791.7	31796.3	24964.5	30139.4	30214.6	32648.3	25238.3	34237	24632	27936.8	19481.7	22443.4	26807.2
28869.2	28869.2	32465.9	32654.9	33956.1	31620.5	30270.5	33042	33628.4	26732.6	32395.9	30163.3	29688.7	31281	32896.8	33361.3	29956.1	30722.6	35284.3	31225.8	31243.1	30171.7	28686.3	28678.1	34026.7	33991.4	29077.1	23574.7	35638.8	25845.1	33324.6	28739.2	30993.3	32089.7	32912.7	32943.4	31399.8	35532.4	24532.1	31488.4	23823.9	31495.2	26897.5	25398.2	27715.1	25109.9	28502.1	33570.3	29202.9	26622.1
33909.5	33909.5	34236.9	28197	30488.3	33012.4	26768.4	28098.1	30371	34870	30452	28872.2	26625.6	29933.8	24156.8	33242.9	29312.2	23438.9	28586	31738.3	28714.1	31052.8	33358.5	25267.2	24748.1	30825.8	33155.2	28601.3	30843.5	34295.1	30489.5	36557.5	30527.1	31935.3	32960.4	18218	25130.3	32860.1	31430.3	24447.7	27302.7	34076.9	32132	30905.2	34768.2	28052.6	28356.9	35161.2	27282.2	27106.1
28757.2	28757.2	32351.9	30047.3	32825.4	32258.6	40420.2	34021.4	31793.6	33560.5	33611.4	33191.5	23078.2	30925.4	35579.1	24747.3	29755.3	29690.1	34305.8	30114.7	31185.3	31130.2	22532.9	28846.6	29652	37489.3	31283.8	31702.7	34160.5	26913.4	32040.2	33941.2	36698.5	27400.9	37728.9	31916.3	30512.9	29395.7	29918.4	36106.3	28584.8	33745.4	25837.4	33599.5	34632.1	32361.3	31020.9	27908.5	24856.9	28537.4
27796.4	27796.4	30973.4	24769.9	21721.7	25136.9	26730	28784.5	27921.3	29164.5	22743.7	29038.2	26105.2	24494.7	33603.4	21678.6	31808	26817.9	29218.9	23220.8	23672.7	29172.3	30357	25637.8	28108.2	28351.7	22820.4	28829.9	27379.2	28460.6	25390.5	30719.5	29005.5	27353.1	27480.8	28872.7	25118	23431	29596.7	27663.3	27602.6	26868.7	28596.9	24404.7	26998.9	30598.5	27772.1	27548.1	30343.7	26838.8
24370.8	24370.8	24651.8	24388.9	26589.3	30004.8	34007.3	31906.1	31971.4	27909.1	26118.7	30698.1	30517.7	27567.4	29999.6	25637.6	29244.1	27824.1	27132.7	31293.6	26288.5	31151.1	33321.4	30537.8	23538.4	28279.1	30094.7	29157.7	30147.9	24048.3	30792	24883.8	31137.9	26574.5	35002.4	29945.8	30753.5	26538.1	28579.6	29258.2	30407.7	27425.3	31709.6	31024.4	28294.3	27777.1	23241.7	22146.9	26467.5	33779.7
32194.3	32194.3	29686.4	29795	24242.8	29495.9	33459.1	31649.8	30855.4	34771.5	21312.7	27058.1	25399	25888.5	26212.4	26715.6	31056.5	29329	25116.3	33728.4	29893.5	22366.3	27820	26541.2	29625.8	26599.9	27530.2	26096.8	29567.2	31388.6	32896.6	27461.9	32724.9	25121.5	26217.3	30093.3	28498.1	25725.1	29805.4	26947.7	28497.6	31327.4	32645	23686.6	26860.2	23473.6	25151.6	28811.8	24365.4	22750.6
32557.8	32557.8	23989.8	33464.7	34428.6	32777.2	32854.4	30309.6	33678	34946.2	27943.3	39623.4	27626.2	34016.3	35660.6	34643.5	34371.9	31351.9	28887.6	40012.1	29058.7	33834.6	30884.9	29951.9	31607.7	26467.4	25196.5	37593.2	32596.5	32746.1	32990.7	26875.7	27373.3	26334.7	35007.3	27234.8	31642.9	27631.8	32351	30707.1	36211.6	32870.4	18865.3	29685	31070.7	35334.2	30456.7	30000.5	36415.6	32774.9
29944.3	29944.3	22426.5	23074.9	26249.9	27200.5	28195.1	27204	29320.9	32345.3	29576.2	29557	30081.9	31349.7	28833	26218.2	27144.1	25632.1	30216.1	29588.1	28976.6	27198.9	37028.6	30808.2	27219	24885	30182.8	30206.4	34014.8	25991.5	28811.1	24746.7	30386.9	26769.4	28006	25327	30271.8	29660.7	34464	28172.6	31886.2	27900.1	25127.3	28445.6	21215.5	30896	25905.8	27431.2	30978.9	28024.3
28015.1	28015.1	25290.3	29607.5	24504.8	24405.5	29961.3	31737.9	31564.9	26921.4	33233.5	37688	26073	22781.6	30129.9	24253	26429.2	23306	25174	27820.6	24008.6	28958.1	25869.8	25927.5	30393.9	29721.9	25515.4	21611.2	31835.9	31794.8	25101.9	27029.6	27234.3	30267.1	24924.7	24615.8	27108.7	25872.9	23955.2	21852.8	26280.5	27018.2	32884.5	32324.7	29303.9	29063.5	28585.4	29860	27005.5	31783.8
30106.6	30106.6	26309.8	31400.4	25765.3	25760.9	34432.2	27050.5	28037.8	25297	24743.8	26077.5	25792.3	28256	32580.8	29271	33579	29295	35632.2	33868.8	22594.5	28719.7	30042.3	27860.7	33199.4	29289.4	34591.9	27449.9	30008.4	21861.2	29065.5	28521.4	29910.5	29028.7	35106.3	27378.2	29713.8	26628	33191.5	24913.7	34066.9	25480.7	30177.4	28495.8	26541.4	25473.4	30184.5	30222.6	28091.7	21612.4
32370.6	32370.6	26627.2	33162.9	30327.6	33018	28262.9	29842.7	27996.8	28689.6	30544.5	30586.5	29413.6	27842.1	19612.5	27374.9	23720	29150.8	32446.1	29155.9	18079.2	26635.9	31749.6	30040.2	27037.6	26741.8	23934.5	27108.7	26718.2	32869	29245.6	30933.7	31360.3	27089.7	25394.9	19408.7	33570.9	26338	32221	35032.7	27599	26576.2	27346.6	22575.6	25547.3	31904.5	23961.3	30440.3	32214.5	25077.7
30480.3	30480.3	31644.4	28252.9	29511.5	33834	31012.6	31088.8	27151.3	30122.2	29777.4	28852.9	33325.4	29692.5	31718.7	25093.3	31169.8	38633.4	27382.7	24617.5	29810.2	28959.9	29160.4	32800.9	33824.8	30294	32767.4	27760	28737.5	28319	28551.4	37321.4	28899.8	27730.5	25888.9	29048.8	25874	35602.9	29647.8	28415.6	32568.1	25348.8	31129.2	33506.7	31325.3	21427	24368.9	25932.6	29480.2	31270.1
24390	24390	21790.9	32641.3	27066.9	28545.6	24494.7	19165	28692.5	26037.4	25725.4	33543.1	30413	30545.2	28870.7	27258	34369	27057.9	22163.7	31129.3	27854.5	25002	28268.2	23031	29221.5	27261.3	28700.7	31310.9	27907.1	25100.7	25371.3	28634.3	25424.2	22404.1	24197.1	29197.9	24201	24227.9	28438.1	24721.6	21788.3	32788.5	26713.6	28047	25883.2	34661.1	23221.5	29928.1	33999.2	34106.2
23897	23897	27526	23800.1	24947.6	31302.1	30105.6	25936.7	24709.6	24525.9	26956.2	26128.9	34675.3	28166.3	27740.2	23520.1	24987	26729.7	29014.9	26231.3	24035.6	23124.7	23676.8	23528.1	25199.3	26119.1	34861.2	24620.5	23901.2	24885.2	32395.1	31547.1	28189.2	24370.4	21530	21499.4	24945.2	28798.9	28001.5	25038.2	28941.2	24451.9	26496.4	26061.9	23126.2	33725.6	24455.1	22879.7	19302.8	24969.9
30103.6	30103.6	35107.1	30751.5	30110.9	29909.6	24289.9	26209.8	29358.4	35946.9	31218.3	25617.2	29677.6	31541.9	27738.8	29697.7	31342.4	25473.6	29695.1	31733.6	33678.7	31213.6	32219.9	30094.8	35350.8	27982.6	31142.4	31382.3	26547.3	28251.4	31849.7	27441.6	30039.2	31402.8	26236.9	30932.5	36033.7	32438.4	34031.4	32821	25821.3	38044.3	34163.9	31040.6	27933.3	30926.8	29809.3	31671.7	40706.5	33137
28660.4	28660.4	23479	23951.8	25517.7	28360.4	29396	24671.4	30194.5	30764.2	25413.2	26272	26272.8	28407.4	30364.4	31138.5	31463.3	32546.1	27392.7	25199.4	28463.9	28961.1	22636.9	30784	32412.2	29939	27948.7	30666	36303	32173	28566.3	32188.7	24951.3	27191.3	26322.1	31994.6	27844.9	22303.6	24831.6	32883.2	22292	27273	24933.2	28954.1	33721.3	28473.1	25658.4	27099.4	22343.6	35553.3
26029.1	26029.1	27888.1	24962.5	30372.6	26544.5	30837.8	29569.4	21527.5	23974.1	23072.9	32493.5	24094	31706.7	33441.7	31196.6	31084.1	25921.4	28315	35493.8	27059.8	29222.1	27679.5	27003.2	32422.1	27580.8	24546.9	28880	23345.2	27315.1	20697.7	26446.8	29377.7	27527	27176.6	24348.4	26468	27438.4	32640.2	20164.4	30130.8	29504.8	25288.2	38654.2	30158.5	26117.2	32775.2	28379.1	26275.4	30750.4
30142.6	30142.6	28056.6	19806.4	23678.9	26913.9	28275.4	22980.7	24245.2	25556.8	24881.8	26318.6	26179.6	27679.4	28025.9	23226.6	26639.3	28830.2	27968	27021.6	23786.1	26619.7	25179.8	25801.6	23849	27068.6	27514.6	26246.1	27306.5	34103.1	24404.6	27826.3	25753.5	16426.5	25291.1	23987.2	25105.5	27191.5	29023.4	25610.3	31235.5	25039.1	29470.8	21416.5	31530.7	23819.9	23777.7	24656.2	29259.4	24385.6
27065.3	27065.3	22627.6	29659.6	28832.5	27235.5	23710.6	24576.4	25590	26791.1	27307	32851.8	21758.6	28489.2	25555.7	22923.3	28904.3	28826.9	26998.5	27175.3	24462.7	26883.9	24388.8	27226.2	27606.5	31230.5	25824.9	23735.9	25249.7	30619.4	26263.8	26169.3	23840.7	28305.4	31839.6	26813.7	23381.5	24240.9	22518	29562.3	23043.5	25939.5	21882.6	25795.6	22425.4	25123	28087.5	26465.5	27974.2	25522.6
23415.2	23415.2	25235.6	28626.7	23611.2	28187.1	21393.1	19813.2	19897.4	26481.3	21070.6	24674.4	26207.1	21312.2	25205.1	23766.2	24586.3	22249.6	27969.6	22144.5	22320.8	26135.8	22368.8	17861.9	23907.4	26218.4	22867.1	20716.7	22300.2	22506.2	20129.8	22492.8	25170.7	22869.4	24243	21269.8	21814.2	23073.6	23082.5	29039.7	27662.6	20553.4	25396.4	24337.5	24292.1	22285.4	27573.6	20281.2	17407.3	25248.2
32725.6	32725.6	30780.9	27868.1	26262.2	29109.4	27540.5	32468.8	27205.3	18576.7	34752.9	25965.1	28200.2	28314.9	28649.6	38378.9	27335.2	26921.2	32103.9	38085.5	28575	34158.3	29344.5	37933.2	35483.2	28410.7	26791	26576.1	30687.7	33556.9	33193.2	25405.4	28212.6	29141.3	30171.3	29254.9	29627.2	31117.4	30277.2	31152.2	28756.2	34320.5	34275.2	30867.6	24554.9	33764.7	29872.1	25108.9	37328.8	24238.6
28596.3	28596.3	28160.6	26039.5	33149.4	31405.4	30221.6	26509.6	31292	31507.2	22308.2	25463.1	30691.2	28974.7	27538	29045.5	25271.1	31322.5	29518.3	22673.1	28946.6	28366.8	27398.9	25811.2	31059.6	27800.7	36195.6	34572.7	23969.2	25245.5	25932.4	24653.3	24322.4	26358.1	31549	25242.5	24304.3	27454.1	34041.2	30591.3	23339.9	33537.8	27061.5	33049.4	30866.1	28816.9	26262	22850.8	27120.1	29107.4
27381.9	27381.9	31073.8	24864.9	26872.4	33567.3	25027.4	31406.1	26945.4	30013.5	30858.5	32958	31446.6	29048	35396.4	29787.1	25107.5	25326.2	27471.4	31554.1	32331.5	24872.2	22687.2	27664.8	28617.5	32419	24133.1	30287.7	28382.6	25529	35561.1	31673.1	30657	32046.2	29395.6	30332	28397.3	28218.2	28423.9	31007.1	25308.8	24104.5	35430.5	27195.9	33714.7	27398.4	29601.7	36573.1	31636.8	24010.1
32966.9	32966.9	35068.2	29181.1	24379.4	27396.9	30107.5	36479.9	37443.7	31795.7	35799.9	36322.9	26956.2	32093.9	34613.7	31337.2	27371.7	29429.5	33344.2	32986.9	26418.9	29113.6	28893.1	33028.7	29206	36502.4	28230.7	22767.7	31780	29641.6	28384.9	33852.5	21983.6	27519.1	31638.5	31070.6	26100.6	33267.4	32489.5	32233.1	33588	26877.9	29123.4	25237.4	27981.8	35653.1	30068.2	29505.7	28644.1	29835.1
25744	25744	29648.1	31747.4	24336.5	28323.3	27551.1	30746.8	29834.6	24699.4	31469.4	28681.8	23623.5	27356.8	29849.9	27433.3	35131.7	21550.2	25864.9	24109.7	30480.6	30271.5	27091.3	27047.5	25955.3	23701	24162.5	24099.3	35516.1	25763.1	32894.2	26048	20834.3	29583.4	29860.8	29444.7	34694.4	30610.1	27642.3	30317.4	30718.5	28229.3	32621.4	28503.3	24899.1	33679.5	24071.6	30340.6	34749.7	22016.7
21684.4	21684.4	23408	23310.4	25599.1	24889.7	29176.8	22958.2	29784.5	18987.7	26201.3	22399.8	23629.1	22824	23556.4	20578.2	19391.5	26903.3	20075.1	27852.7	29188.7	29801.1	29992.9	21088	25430	22389.5	23583.3	26240.6	24591.1	25143.3	20226.6	26520.3	20037.5	19450	19732.3	27755.6	21746.4	21907.6	31001.9	25168.7	29041.2	29204.7	29561.9	29951	24540.6	28649.3	23547.9	22721.7	27176	22522
20827	20827	30088	28781.8	27271.9	27928.6	25396.4	28197.5	25040.1	29252.2	24367.5	29642.8	23733	29327.5	21055	32732.9	25859.5	32127.4	30819.5	28384.5	29091	26545.5	26862.4	26035	25840.9	25024.4	29084.3	28542.7	25050.5	26656.7	26028.2	29560.4	32497.6	35112.8	25417.8	27065.8	28087	23126.4	26620.2	28411.4	23827.9	26658.7	31512.7	28772	26573.9	25545.6	25937.2	28313.1	33545.6	22959
26135.4	26135.4	27092.9	20144.7	25972	29103.1	30051.5	22532.3	26196.5	30895	28580.9	30369.5	31577.1	22491.3	27613.1	26716.1	27975.4	23613.3	23950.4	31063.2	23990.8	28947.1	26491.6	25930.2	27527.3	31932.4	26389.6	33742.4	28034.5	33578.5	33561	21352.4	28271.1	30206.2	27089.1	25867.5	34790.9	33757.9	29640.1	26570.7	32449.8	31453.3	32641.7	26036.9	25105.4	30220.8	26695.1	23037.7	31111.3	26228.5
23892.1	23892.1	25354.5	29417.9	28892.4	26380.6	37652.8	31020.6	22638.9	36861	25786.2	33635	29377	31798.2	27120.8	32485.5	28655.4	30895.5	31908.3	26895.8	29459	33575.3	32177.6	27812.5	34831.2	29976.2	31873.4	33957.4	39314.4	26012.1	31844.9	31575.7	32964.5	31322.1	35328.5	32354.8	31722.7	26001	24445.1	28137	28197.5	24973.5	31554.3	34670	23827.7	28322.5	29129.4	31025.8	29810.2	22445.5
34317.9	34317.9	28893.9	26006.3	33601.5	35982.1	28818.4	30456.7	30361.7	30734.1	28438.3	35178.6	35405.4	26965.2	32593.1	29085.7	28403.4	29919.7	30811.8	22616.8	29601.9	32963.2	26817.1	27722.9	32070.8	29124.6	26927.5	29256.3	33981.7	26503.8	28711	37328.4	29932.5	34656.4	25619.9	39276.9	32773.6	27800.1	27190.9	34743.5	31834.2	31664.8	29935.4	30207	36473.7	33673.3	32031.8	31799.6	28895.9	37939.9
29307.4	29307.4	28438.4	26179.9	23727.6	24932.5	33324.8	35664.6	34399.4	25857.9	28242	27164.7	35273.3	26346.9	29049.5	28415.9	27180.2	27075.5	27204.5	30138.8	32597.2	33548.8	30572.4	29272.9	28892.8	34018.1	33339	26900.7	31026.9	22526.3	34189.7	20149.6	26156.6	29755.7	22228.9	31195.8	26794.5	33111.9	29676.8	24528.8	31924.7	29620.5	29575.1	30256.6	25258.5	26456.7	23184	22142.9	29689.3	29936.9
29685.3	29685.3	27636.4	29218.2	26683.4	23721.9	29746.8	24193.4	32377.3	26608.8	27373.8	29493.1	29809.9	21007.1	24817.6	29561	33156.7	28608.6	27997.8	27315.2	30617.2	24270.4	26336	27835.7	28342.9	27866.7	36654.2	26624.8	22850.4	25208.8	29408.8	31657.1	29403.8	27377.4	34737	29801.6	27154.6	32359	30006.7	27680.3	36391.7	32237.7	28295.1	35835.3	33805	28653	31192.5	34382.4	27153.7	29290.8
25446.1	25446.1	29602.3	29909.2	26944.5	29063.4	32862.4	32884.5	26082.3	26612.2	29084.7	26717.4	23165.2	29519.1	30447.5	28283.7	30259.5	30379.5	32614.3	29597.8	29546.9	29796.9	28795.4	25490.1	28568	32480.5	28794.2	28305.2	21387.8	31199.2	27841.8	29593.1	30414.7	32659.6	33212.2	26746.4	25263.2	29566.8	30574.7	27098.3	22591.5	32780.6	31596.8	34849.8	27711.6	28110.4	36981.9	30000.7	32304.3	28913.6
28450.6	28450.6	34943.6	37235.3	36352	32922.9	33245.4	33875.3	33702.1	27407.1	29113.6	26372.6	33359.6	30263	39935.6	40187.1	33560.3	33226.4	40373.1	34230.5	40224	32129.5	31642.4	32873.8	31643.5	25144.1	31470.5	34592.1	33803.1	33665.1	33850.4	32443.1	36422.2	32687.9	35538.3	37953.4	36817.2	33237.5	39221.9	36355	32727.8	28342.4	34262.6	39759.5	36307.4	33977.3	31857.8	33528.3	28017.8	34070.7
33211.3	33211.3	30320.2	27968.8	27103.8	30664.3	29052	33891	32444.7	31280.2	28155.1	23370	30979.6	28692.5	31498.7	26482.5	26715	26689.1	25746.5	27861.2	33053.7	33627.9	22620.4	32747.4	30917.9	31866.7	29078.3	34828.8	28825.3	29123.1	29620.4	29177.4	29535.8	30841.4	26976.7	26591.1	28233.7	28110.1	34164.1	26411.5	30853.2	24670.3	26528.3	26397.1	33416.4	28355.9	30542.4	27243.5	28691.9	33178.7
28056.4	28056.4	26907.8	27273	23319.4	25971.8	22539.8	28389.6	30948.7	28824	25238.7	27365.6	24628.4	24487	20867.5	27191.9	27660.4	26303.9	30333.3	28251.3	21467.4	26379.7	34260.5	28280.3	23113	32883.2	33562.6	27199.3	29087.5	28560.8	22825	29951	22706.5	25850.6	25930.7	29505.1	25307.9	26024	26323.7	30704.3	25075.9	26113.5	28930.2	26858.5	23814.9	29221.7	19382.3	23870.6	24846.5	27237.2
26043.8	26043.8	25015.7	20038.5	32844.8	31414.6	22334.3	25288.2	35642.6	29514.9	28569.3	27687	28999.8	22917.3	28595.4	26340.4	29139	28490.7	28794.4	28232.5	27206	30391.9	26134.4	27298.8	30304	33838.2	33129.8	30959	28910.6	25572.8	31251.8	28376.5	26540.1	27113	36793.1	31409.9	32708	25996.4	31038.6	32307.2	31128.1	26190.1	30415.9	29767.9	28448.6	24929.6	25830	32335.2	32714.3	28472.2
30183	30183	29604.9	27630.8	34445.2	29575.7	32677	29306.1	27142.5	29830.4	27809.4	31313	27838.1	33487.3	26873.9	27960.8	29538.3	31850.6	30606	34003.2	31584.1	26925.4	29738.4	28026.7	30989.1	24596.3	29686.1	25129.6	25653.4	25696	29135.2	30882.4	29976.9	25582.3	32154	33413.7	26519.6	32976.2	28723.3	35855.7	28718.7	32330.5	31134.7	38513	27399.9	32143.1	35424.6	31145.6	29198.7	32696.6
29691.4	29691.4	33130.9	30380.4	32946.3	33533.1	32515.9	27351	27320.6	32411.4	29308.7	31532.1	36364	29994	33711.8	27270.6	32432.2	33779.5	25881.1	23930.4	33861.6	24257	32643.3	31278.6	31735.6	30139.4	34849.2	32389.7	34537.3	30485.6	29974.6	28138.9	31298.7	30961.3	30571.3	29615.2	25917.3	28492.1	28744.2	30021.6	28428	32425.7	26639.7	24902.3	29601.2	30269	28368.5	31092.4	29577.1	29080
31943.7	31943.7	34033.8	24645.2	28780.4	29750.9	29306.9	30690.7	23940.1	26588.8	20577.6	25727.3	28517.9	32146.5	29528.6	35842	22355.4	32837.8	27454.7	28795	31309	25681.2	30723.8	25797.8	25326.8	25017.6	32889.3	26913.6	30457.1	25026.2	21312.3	29514.8	29614.8	32173.7	26141.3	26519.4	27644.3	33838.3	27092	24548.7	26204.3	26281.3	24194.1	26809.2	25279.9	26154	22921.4	34599.3	30057.1	22593.9
23217.5	23217.5	20124.6	23364.8	22919.4	26592.1	22189.2	20177.8	22167.8	18337.1	16005	23192.3	21085.7	20996.8	18192.8	21502.1	19055.3	24457.4	22730.3	20709.2	23231.5	27750.3	25437.8	19759.8	25532.1	22288.9	23483	24032.1	22197	19901.1	17555	21457.3	22747.6	24668.3	25024.7	18290.2	23541.2	27357.7	22787.3	21040.4	23127.8	21595.9	25768.6	19638.7	20598.8	20318.3	22655.4	22770.2	19459.8	21501.8
29392.5	29392.5	28483.6	26736.4	21306.2	33087.2	25186.8	24731	24577.3	27119.9	26834.4	22056	26645.1	26336.4	30097.5	24823.8	19875.7	29654.1	22844.6	29159.9	31550.6	23427.6	25546.3	22597.2	28359	24804.1	27497.7	27556	33723.6	26536.2	26862.4	27391	25760.3	24660.4	24723	21564.3	26323.2	22928.2	26124.9	23667.4	24403.5	27465.4	29523.2	24808	19706.3	27765.8	30428.8	28367.9	27816.5	27644.7
38715.6	38715.6	34411.8	38618.1	38931.3	27893.2	37228	32383.1	29935	37112.4	28030.5	26118.1	32617.2	33762.7	39817.9	37193.4	27981.7	35046.5	34096.3	33194.2	37944	32018.8	38091.4	39626.5	34524.1	30890.9	32102.9	40025.7	32986.6	29385.4	37120.4	40658.1	47013.2	43809.5	37505	37937.9	32800.5	38270.3	33734.9	31940.1	40631	29467	31789	29364.6	32014	30664.1	38647.6	28392.3	31860.1	35024.4
26040.8	26040.8	35982.1	22398	31742.3	26890.7	22963.4	22622.3	29529.4	32686.9	23459.2	27526.7	29278.6	30202.7	31160.6	20761.8	25394.3	23446.1	24915.7	25203	31238.3	28387.1	26290.3	29247.9	17181.7	25649.4	32158.3	28209.8	29516.1	27663.7	36976.2	40320.5	30892.6	32843.5	24487.1	22305.9	25088.1	24337.7	20386.8	26993.9	23704.1	27392.8	21079.8	28232	26458.5	26196.2	28827.1	25938.4	29141.3	28486.3
32290.7	32290.7	23990.9	38982.6	26418.2	32711.4	27848.2	28493	39372.7	33123.3	33196.3	28752.3	31442.8	26438.9	32037.8	27243.2	27946	30539.6	29862.9	32593.1	26006	38969.1	33042.2	30485.5	31679.5	27303.1	32953.3	36482.8	33838.4	33094.4	37534.3	48256.6	41387.8	33168.6	35027.4	27150.9	28997.8	23583.6	34533.6	26749	38037.6	33588.4	27227.9	34622.3	33894.9	27663.7	27087.4	24253.2	29534	32573.6
34725	34725	28052.7	27131.8	30820	27436.6	30025.6	30125.3	33269.5	34190.8	35444.1	29237.1	27147.3	26433.1	34577.1	29852.4	30648.3	28665	29554.4	29724.6	26881.6	32787	27725.5	33721.5	30516.6	31633.1	23978	32305.3	35142.7	30515.7	27071.2	32119.2	28857.7	36342.5	26624	27009.3	25033.5	32943.7	32921.4	29308.4	25393.2	29732.2	30710.6	34147.9	24332.7	28224.8	24055.5	26582.5	30865.6	26792.7
34816.3	34816.3	26709.9	39972.4	29773.4	33422.3	32568.6	27740.8	31139.7	30446.6	34604.7	33781.6	30040.5	32125.9	30048.3	34956.6	34956.5	30976.6	29236.2	30630.3	32219.5	33628.1	34984.8	30675.8	30514.6	28286.4	34059.7	32256.2	36475.6	35773.6	30248.5	30049.9	36128.8	26107	35107.7	30237.7	24130	30168.9	32268.3	35052.4	34716.5	36778.2	22793.9	28771.1	34737.9	31062.3	31712.4	30479.5	31289.1	29208
30137.5	30137.5	30316.3	30630.7	34981.2	32948.5	34475	31212.8	32478	31582.1	36914.6	35995	32225.4	29097.2	34692.3	30767	22587.1	30688.8	29930.1	27887.6	30215	30656.6	36225.7	35616.3	30381	31587	30498	34029.3	31980.4	41404.3	41191.7	45344.4	35152.9	45172.6	33652.3	35112.4	33168.3	26774.7	37476.5	36112.4	30387.1	34350	34274.2	30386.1	31969.1	34525.5	27866.9	32474.7	29760	36825.5
24975.5	24975.5	32633.7	29926.6	34199.1	34217.4	24922.4	33825.1	27401.3	25877.7	23149	30278.8	34511.9	30318.5	34720.1	30969.1	26666.7	23807.1	26413.7	32478.4	27831.2	30163.3	33684.2	25625	32350.2	36064.5	31539.1	32695.2	29000.8	37796.9	40755.6	40281.4	39941.1	33164.6	26376.9	29828.7	25734.5	26720	24655.8	36939.3	27321.9	31715.3	28484.7	33428.6	23577.4	32145.7	30090	27111.4	37560	28185.8
35564.4	35564.4	28857.6	27821.9	27061	30772.6	30139.6	36154.9	33821.3	27497.9	32502.9	27424	30758.2	35127.9	29350.2	27918.2	31198.1	31518.8	35871.6	29996.1	32348.4	35174.2	32570.3	32070.9	32317.9	30892.2	30061	22905	32545.1	25578.3	31998.7	43027.2	37718.6	38864.5	30906.9	29030.6	28273.2	27798.7	28932.8	27972.1	31164.5	28764.4	28223.1	34302.6	31092.9	31482	28968.8	27859.6	32919.5	29424.4
30392.9	30392.9	26297.4	26092.1	26862.5	27601.2	23269.7	27105.3	29717.4	29371.6	30321.8	24811.1	29090.2	27841.6	28251.7	24464.7	22028.1	23613	26737.1	25937.6	25580.1	24295.4	23127.4	23166.6	30173.2	27391.3	32721.5	27220.2	29463.9	29259.2	30431.8	28774	42183.5	31480.2	33527.5	32224.3	25504	29281.7	24363.8	20631.4	28947.8	26791.4	27762.8	28861.5	27324.1	19685.6	26811.3	23449.2	29735.9	29138
29640.1	29640.1	25941.1	27049.2	29464.6	28020.7	29989.8	32788.5	28350.8	30203.6	24389.5	29383.2	33855.5	32551.4	25592.9	28447.8	23517.5	26330.8	27218.8	29432.1	33642.4	25976.7	28678.9	28405.9	31792.8	25878.7	30294.3	27029.5	24425.2	19229	30725	26485.7	36706.3	49521.8	37580.8	32107.4	36509.4	29251.7	37091.4	29616.9	24011	24440.8	28349.7	28949.5	33422	31907.2	27107.7	27549.2	26475.8	31729.7
32703.9	32703.9	33498.7	26973.4	33043.2	28657.1	30123.5	28031.4	28866.6	29006.8	32653.3	27019.8	26681.3	33621.9	36724.7	28208	24819.7	31501.4	27094.6	35010.3	27534.5	29338.4	23721.9	31160.8	32756.1	26713.7	29221.8	23674.4	23235.5	26603.1	27891.8	27348.1	38288.4	38773.6	28250.9	27886.1	33098.1	30732.8	32096.4	29715.8	29684.1	28418.1	28364.6	26945.7	35237.2	29385.9	29065.4	22858.9	27939.9	34400.1
28757.9	28757.9	37205.9	35420.9	26860.8	30994.5	30348.5	28452	28144.5	27496.8	30988	29056.8	36826.2	26781.9	33301.5	27387.3	29897.9	34873	30190.5	33200.5	35477.2	37321.5	27501	30215.2	34195.5	35770.6	31454.3	34174.2	33833.5	34231.7	36821.6	34900.7	28636.9	38442.3	39873.3	42014.6	34818.6	32853.5	35856.6	30978.3	33570.9	30104.9	32791	28754.2	33203.1	30023.7	29895.1	36026.7	31402.6	36302.8
29699.8	29699.8	27210	34910.2	31260.2	33113.4	28056.2	30826.5	27122.2	29162.5	30109.6	30790.9	33180.4	31318.6	26532.5	31834.9	31866.9	26139.1	35314.8	28569.7	25986.6	35033.5	29000.8	30440.1	29986.4	29424	28744.1	34165.9	27865.9	30373.4	28558.3	28649.4	28885.3	35665.9	35758.9	36100.6	34097.8	28593.8	35921.9	30853.4	28337.9	30989.4	30730.2	31281.2	36639.3	29066.2	26663.6	29644.3	29345.4	30978.5
39072	39072	31988.9	37209.4	33124.2	26683	34166.8	33342.4	36234.8	35583.2	24887.2	35733.5	36699.8	37203.5	35041.7	30877.2	41583.1	30848.5	24946.2	35137.8	34289.1	36900.5	31681	30140.5	34856.6	35753	32645.6	30608.6	31228.1	37117.5	33528	31194.4	38673.9	42494	37201	38876.4	35369.6	29720.1	31009.5	34768.3	30455.6	30613.1	29646.9	36523.1	33562	28374	37904	34816.8	37454.5	38052.8
33934.9	33934.9	32657.5	35115.8	31762.9	36666.3	26144.8	25009.9	41636.4	32738.7	35714.8	29963.5	30579.3	35008.6	37071.8	31720.7	29514.9	29148.1	32124.6	25257.3	35494.1	29081.1	25904.8	30014.1	27557.7	35497.1	26067.4	33633.6	28465.5	35353.4	22540.6	32348.9	33970.6	33701.6	35473.4	37583.5	33879.8	32536.2	35316	32607.1	33118.7	34880	31998.5	29953.3	26597.1	31497.7	30595.5	27423.9	24401.6	34779.3
31034.6	31034.6	29289.1	30527.2	35543.7	26145.2	29907.2	26457.8	19837.5	28062.2	38505.3	30903.3	33092.4	30936.5	29533.2	32195	24139.7	34262.4	30800.4	27221	30653	25988.1	26027.5	31837.1	31350.7	29942.3	25644.3	25567.8	29478.9	28274	26178.9	26553.9	39023.1	42621.7	36370.2	33529.6	43032.6	34916.8	26422	26184.6	30915.7	26374.8	31455.4	32131.1	31268.2	29331.6	27622.6	28349.3	32169.4	36054.5
24149	24149	26444.1	29137.7	27464.6	25767	30601.3	34153.3	27248.6	24802.1	29927.8	26778.9	30849.1	23637.3	35977.6	28176.3	22580.5	28281.5	24047.5	27690.9	24350.8	26098.3	24429.9	29853.5	26550.1	28790.8	27917.1	27869.4	29961.3	24440.4	32441.1	28493.3	25930.3	32412.9	30371.3	33696.5	30876.6	25063	31491.3	25342.4	26131.8	30627.8	24501.1	22108.6	25445.4	26957	27028	30969.1	32348.4	28660.8
31749.9	31749.9	29501.4	30512.3	28068.5	27609	33392.9	33096.7	26970.4	29490.6	30581.4	31725.8	31721.3	34482	32479	29270.7	32748.8	33349.7	29918.3	29836.9	37648.4	33807.2	39577.2	37139	31229.9	27678	27271.4	26037.4	22636.5	23871.2	37655.7	29052.7	32364.5	36965.8	36799.1	37181	38383.5	39068.2	31317.1	24882.4	31382.2	33221.4	30148.1	34708.3	29115.4	32291.6	30895.9	30866.7	29764.1	29965
36066.2	36066.2	34296.8	37052.2	39967.7	31686.4	29380.9	28865.4	32496.6	30439.5	33149.2	35126.8	28075.6	32016.1	33037.7	30588.2	30121	31527.4	28424.8	33285.2	31663	32792.8	32169.7	28742.5	32118.3	32855.4	37104.3	34599.5	30469.5	25609.7	32710.9	32009.3	32895.6	36256.7	40778.6	36248.7	31937.3	33093.5	31578.4	29226.3	34816.2	35564.2	37492.5	32562.3	36449.6	30622	27299.7	33755	26761.7	31932.2
29088.1	29088.1	25772.6	28435.4	27305.4	26447	26316.2	27115.3	25765.9	30472.5	28308.4	27909.5	30201.4	33216.9	22407.7	25363	31518.6	28632.5	24311.2	24318.7	25051	29908	24187.6	32140.3	32963.4	32088.4	27115.7	21322.8	26025.7	25496.1	22694	26653.8	27992.3	34420.3	38582.1	31538.7	36202.4	32201.1	24852.6	30863.6	28261.2	33833.4	25322.3	24707.9	29381	30075	29830	30126.7	28140.3	29596.7
32789.4	32789.4	32998.1	35270.7	34868	37171.9	36198.8	35617.7	30357.7	32683.7	32916.6	33500.4	34818.2	22543.4	31791.9	28885.9	32447.2	25475.2	32278.1	29685.5	31044.8	35980.3	30558.8	36620.1	29191.1	34251	31002.4	32663	34414.5	27421.1	39947	34307.5	29443	26183.6	31688.4	43535.6	30624.1	35184.6	35547.6	31943.7	35956.3	28371.5	24874.8	35196.8	34381.3	40860.2	37100.4	31516	26828.2	34934.4
31045.9	31045.9	30659	34662.8	33848	31401.3	34523.2	36021.7	30058.2	31573.8	29738.3	35745	35274.9	37477.7	34149.7	33158.3	32507.9	32182.9	32513.6	32044.1	32836.4	32129.9	36435.6	36298.1	32385.2	36239.6	34141.1	34845.1	32502	29340.1	32825.5	33326.6	39672.7	35180.4	30933	28285.8	34933.3	33435.2	34063.4	33107.9	31172.8	36667.7	32795.5	29723.9	35510.6	31667.5	34433.5	33995.8	31802.5	32239.7
26575.2	26575.2	24693.5	22272.9	22443.9	26190.3	22854.7	32106.8	27965.1	26683.1	27349.1	26103.6	28706.9	28788.4	30629.9	20203.5	22420.1	28333.3	26584.2	23832.1	22529	28953.8	31863.5	20177.3	27587.9	23809.4	23552.9	26037.6	25946.6	29814.3	24500.4	31163.3	25396	28080.1	26579.8	29562.6	23699	30775.3	28038.5	25948.9	26715.8	21776.5	23474.2	26612.1	28060	21764.9	29275.6	27576.6	29932.2	27314.8
33947.3	33947.3	32638.9	33649.9	31487.8	38454.6	35456.9	39956	38182.9	29306.2	35950.3	29360.9	27019.1	32281.3	31874	32229.6	32552.2	26153.4	30118.1	29158.2	34659	36681.3	42836.8	33748.9	37156.3	26952.6	39051.4	35359.2	29245.9	28406.4	35485.7	34536.7	34769.7	37266.6	43954.5	49026.4	42788.9	40332.4	32519.7	41479.5	30011.3	29567.3	30371.1	28418.3	32883.1	35990	29903.6	29835.4	33736.8	36393.7
25866.6	25866.6	35008.6	28781.8	35955.6	29467.5	39082.3	30450.1	30748.6	32636.4	32094.4	36058	34947.5	28155.9	30623.9	29812	38077.8	28838.9	40141.1	19787.3	32704.2	30286.4	32143.6	28618.6	30038.4	32309.7	35650.9	26135.9	27827.7	29294.4	33073.8	28884	25859.6	31755.7	40157.8	38559.9	35318	35632.5	27692.2	29850.5	34956.2	27562.6	27720.3	29638.7	32535.7	35471.4	33070.9	28051.9	33291.5	27665.1
25325.6	25325.6	26947	34046.4	27415.5	28268.1	32583.4	30962.2	23211.7	32903.5	29294.7	28784.8	29898.2	26342.1	29706.5	35327.1	24897.9	30381.3	28105	27324.4	25444.5	29816.1	25752.6	30512.3	30496	26631.2	24995.9	27630	36672.4	27383.8	25592.8	27875.7	30397.3	30488.3	36131.8	35579.1	31853.4	31853.7	33721.8	31073.4	35358.8	20416.2	28484.9	27401.3	27911.9	29046.2	26195.8	28146	26417.4	28102.4
26167.3	26167.3	32117	32639	25697.7	26272.8	31471	25545.2	28159.7	28309.5	25250.8	25467.3	27521.5	23964.6	31502.2	30170	27548.7	26833.8	25186.4	29622	26557	25927.7	32859.5	27245.7	30734.1	24709.8	26516.3	34640.1	26735.2	23588.9	32784.6	30984.2	32952.1	38651.8	30427.7	38466.8	37100.8	26424.8	26714.5	27850.6	34608.7	32139.3	18093.8	24802.5	31130	29074.6	26154.4	28327.6	27176.2	18477.7
32955	32955	25136.3	30457.1	27437.5	21554.2	23137.3	27335.6	26662.5	22285.2	22097.1	33248.5	28720.1	33408.5	28793.1	32871	22279.2	26919.6	30818.1	31941	31780.9	31988.6	36246	19079.5	27301.5	27565.3	29680.2	32477.3	29777.9	31722.8	29602.6	34491.9	30748.6	30485.5	36588.2	50476.3	38157.3	33586	32255.8	25316.3	29305.6	29557.3	27413	23368.1	29328.4	27511.2	30900.1	27700	25266.6	30108.5
24600	24600	33271.2	36625.6	28416.9	33307.1	28128.1	28914.6	31817.6	26566	31526.9	34922.8	31051.6	32187.7	25025.2	29994.1	27070.7	31530.3	28486.8	32660.9	31398.2	27835.4	27470.6	39109.3	27523.1	30539.7	28385	33467.9	29956	27661	25625.7	27746.6	31887.5	30759.8	36172.8	43468.9	32889.5	34118.4	33175.7	25696.6	28247.3	27311.4	37856.2	33537.7	31536.9	29674	28923.9	32128.5	33630.7	33022.5
26316.2	26316.2	24104.2	26215	23326.7	28710.6	28521.6	24980.1	25329.9	28256.2	27781.7	19906.6	23002	21062.2	30360.1	26290.1	28188.2	26795.2	26628.3	28336.8	32293	29117.3	28484.4	22628.2	23035.4	23335.4	29070.3	27895.5	23103.3	29549.2	28024.3	22375.5	27317.9	26743.1	32451.9	36092	32204.7	35141.1	31927.2	29122.5	26622.5	26803.7	25444.6	25814.3	23776.5	30144.9	27043.3	28205	28277.5	25613.4
27484.7	27484.7	31710.8	27945.4	29457.8	31217.1	27545.9	28703.8	27149.5	24668.7	23533.6	20260.9	27221.6	27212.8	31427.6	34159.5	28725.8	24204.1	26893.2	26772.4	33095.1	28823.7	25852.9	29465	28773.6	26646.1	28018.8	26001.6	27227.5	30915.1	32653	26635.1	24975.9	33079.2	39984.7	37944	33196.1	35359.3	29217.5	26035.1	22344.1	34883.2	34265.3	26293.6	28099.7	31343.4	25843.8	34326.5	27832.9	26264.2
30230.7	30230.7	28273.8	27486.4	29534	24955.4	32785.9	31180.7	33621.3	34028.6	30048.8	25758.7	25771.5	25653.2	27696.5	29400.1	23899.9	30265.6	28528.6	28568	25633.9	28404.7	31197.5	31565.5	30198.2	27675.7	33001.7	28149.9	30135.7	31618.1	22496.2	27723.5	22248.4	33575.9	35647.6	35852.2	39899.1	31179.3	27283.3	25325.9	24386.1	31316	26787.5	27842.1	32566.8	29536.9	25552.7	31218.9	25772.1	24331.1
30323.5	30323.5	35469.2	28337.5	37270.6	35352.2	29460.2	28041.5	26298.3	25618.8	36138.3	26554.3	29114.6	33248.1	35755.2	30321.9	32529.6	34503.1	24479.1	28973.7	31756.1	28064.3	27000	25493.7	31455.3	27235.9	34608.9	33887.3	32011.9	30806	29970.4	26790.8	28902.2	31357.3	43332	43067	50470.4	36128.1	43757.9	35306.6	28565.7	32346.8	29650.5	30570	29979.3	33499.3	25031.2	24413.9	32871.8	33282.9
31492.7	31492.7	31228.6	31185.5	36705.7	32191.5	36750.5	30731.7	32142.3	32221.4	35637.1	35454.5	33708.2	37810.9	32264.5	31683.4	35116.2	34255.3	34307.4	30053.4	26643.3	33566.3	34384.8	37708.7	29860.3	27228	24460.7	33027.3	30894.1	27757.8	30181.2	32654.3	32962.2	34684.2	36563.6	39849.5	48033.2	35377.6	33209.7	32333.2	34647.4	29385.5	28455.9	28065.2	30627.1	31582.9	29281.8	32266.9	27198.6	29312.3
21950.7	21950.7	24415.2	26703.7	28121	26573.6	18852.6	25954.4	26648.4	26431.1	23622.7	26009.9	26560.1	37389	29577.6	31156.3	23498.5	21412.3	25328.2	28466.5	25652.3	25482.6	28726.4	25139.1	24735	28861.9	27856.7	22210.9	24155.2	27199.3	24204.8	35062.9	22662.4	31413.9	28624.3	36746.7	39454.4	32103	30719.2	30170.6	32200.8	24162.1	26952.9	23673.8	28798.6	29092.2	29943.9	22442.6	28856.1	27974.2
28594.7	28594.7	29137.2	29429.2	26698.3	33742.4	32658.2	30976.3	24766.6	31697.7	36720.8	33872.9	29903.4	26045.1	28828.8	28130.9	31825.5	30324	26363.6	33211.5	27002.6	29472.6	27156.3	31297	27678.9	28246.4	26857	36153.2	23292.1	30242.5	35786.9	29048.1	25148.8	29600.9	30648.4	35207.9	37423.2	41948.8	43092.6	37456.7	31076	25612.6	26152.6	29469.7	31127.7	30293.8	25595.5	23633.1	25964.2	34030.6
23645.4	23645.4	23833.1	29943.5	29402	29162	30100.4	29175.4	23599.8	30117.8	31402.3	29355.4	29056.3	23663.1	33081.4	28633.5	27872.9	31337.1	32946.5	28448.9	25254.3	31763.4	31495.2	26087.7	26954.1	28198.8	29369.6	26760.9	28998.6	25084.7	26695.7	38321.7	27749	31526.9	27732	24985.3	29809.4	36193.5	38659	40134.7	31782.9	32597.4	30786.6	26320.2	25762.6	27568.5	24713.2	29521	31489	28731.4
36035.9	36035.9	35040.9	25436.5	27609.8	38509.5	32227.4	33966.8	21730.9	32683.3	28324.4	30142.1	20668.1	29866.5	35399.4	24435.3	25418.8	27985.9	38872.8	35217.6	34636.2	29084.9	27597.6	28833.2	32354.6	30536.2	29995.7	31438.5	34902.1	36465.5	34217.8	29210.2	31085.2	33921.5	31951.1	27479.9	31047.1	43641	48216.7	40379.1	31951.5	28847.9	29156.8	29221.7	25556.8	31490.8	34118.6	27643.2	26715.9	24215.8
29749.4	29749.4	32544.4	34899.2	29482	36139.4	26880.8	33053	29924.4	35582.4	31810.2	28160	33089.5	28541.3	26604.7	40918.9	25675.7	30176.1	32052.1	36318.4	33709.7	29841.2	31258.8	32688.1	37393	26254.1	24411.8	33526.1	31573.1	31003.7	27632.1	30998.6	30558	39385.1	25758.4	31169	33492.8	32301.8	51132.1	42413.9	41385.5	35210.2	31901.2	31352.2	31793.4	31323.1	31429.3	34721.8	31392.6	30932.6
27384.2	27384.2	27677.6	30550.2	32127.5	28597	28951.5	30700.9	32753.6	30869.4	29524.9	28481.4	26856	30119.5	31404.8	26781.9	30861.9	30244.3	28267.8	32959.6	27265.7	24995.4	29913.4	29247.8	27914.9	27363.6	26835.8	28440.7	26464.7	31838.9	32254.5	32709.3	28889	27237.8	27453.3	32905.1	32523.8	25124.9	32280.3	32004.5	37198.7	36698.6	31995.6	33169.3	29151.8	24384.6	29184.2	25431.7	29158.5	31377.5
25963.4	25963.4	28197.9	32091.1	32959.4	27131.4	32273.9	31244.4	32242.4	31181	27957.7	30067	31857	35398.9	28433.2	34455.4	29575	24417.4	32350.6	30066.7	25677.9	28254	32014.3	29318.8	33239	36944.9	31084.3	32370.1	34355.1	29384.6	27356.8	35323.5	30874.7	27992.3	28042.7	32667.5	32747.3	28942.1	45580.1	37358.5	41364.5	36630.1	36611.6	40039.2	31302.6	32644.8	36854	33129.4	31480.2	30790.5
31159.8	31159.8	31313.6	28120.5	33271.3	32204.4	33859.4	33602.8	27037.8	30815.1	32071.8	30419.2	26584.8	29538	24817.6	33326.5	30599.8	34721.4	40628.7	28264.7	31678.3	32886.9	29457.3	36682.9	29646.3	28616.3	31951.5	34973.6	32460.6	24723.9	33427.6	31649.9	34717.2	29590.2	26950.2	31129.8	31459.3	35892.3	33513.2	33055.4	40886.5	48468.4	41227.2	29694.4	33302	28619	27361.7	26312.2	30237.4	34848
26972.6	26972.6	19527.5	24122.1	25134.7	31717.7	24431.2	19684.7	26810.1	31883.2	35811.7	22235.1	28391.9	25512.8	30481.5	32435	32498.1	25360.6	33532.6	27856.1	28154	25083.6	20329.1	25698	22842.1	22339.3	31606.2	28464.4	25465.7	24853.7	25474.9	25440.9	22651.5	34325.7	22216.9	32019.4	28815.8	29058.3	28440.9	28842.9	25347	30605.3	22241.6	28242.7	33164.4	32049.1	28522.3	28982.3	27753.5	25400.2
30212.5	30212.5	31698.1	33300.4	34531.9	35623.5	36551.1	35812.2	32732.5	34689.6	35747.1	34616.1	33838	35141.8	31381.8	35266.3	34653.9	37205.9	27715.4	36311.7	37049.3	36032.5	34897.3	37417	31668	32687	27050.6	31112.5	37531.3	30422.6	36379	30509.2	36898.5	33314.7	34546.7	26039.4	35219.7	29930.4	37643.2	33468.6	40626	47859.9	47271.2	46570.6	38922.8	35374.1	32938.7	35707.8	34907.4	33262.7
25260.7	25260.7	27959.7	33113	26920.2	26701.6	26150.4	26202.7	21347.2	27132.3	21739.3	26829.1	21433.6	28675.8	25081.3	22218.9	24069	23003.9	25937.7	25882.3	20452.5	22882.6	25599.1	30669	27209.1	28251.5	20932.8	22610.5	23199.8	20683.7	21498.7	26530	24082.1	23155.2	23126.4	21059.9	29895.1	25309.3	23352.4	30109.3	24761.1	32499.7	35582.4	31335.2	28009.4	25220.9	27982.4	24135.6	30201.4	24281.1
33659.8	33659.8	24060.8	21833.2	29453.9	32608.6	29212.2	31977.3	28593.4	24654.9	33640.7	29364.6	25813.9	25286.3	27566.6	27205.5	28379.7	28742.6	30868.1	32731.1	32767.3	21409.2	29548.2	29469.3	28442.6	23267	22282.9	31892.9	25407.4	30419.7	30767.5	29518.7	26754.5	30832.3	31931.9	20833.5	28739.2	30154	29017.5	33744.7	30631.1	36907	35023.6	37169.5	28492.4	28678.3	28478.6	24921.5	34210.6	32863.3
26250.4	26250.4	25481.2	29958.7	28114.1	28302.2	28202.6	30260.4	27128.6	25081.4	25456.9	30690.2	27173.2	23505.3	30818.6	29971.4	24462.5	29724.7	22621.8	25397.9	27654.9	24023.7	24356.7	34368.3	23836.6	24542.4	33243.5	32147.7	30216.5	24651	31169.8	27682.4	24130.7	29011.5	27349.3	24158.5	30775.2	22398.3	29870.2	27505.3	33448	37465.6	37195.8	33879.8	32480	31330.8	33795.2	28585.8	22534.5	23598.3
30014	30014	23986.9	23722.1	22433.1	25943.5	32554	29632.5	28640.2	26441.3	25927.3	26442.6	24716.8	29676.4	30888.5	22289.8	24651.3	26220.1	30019	27717.6	33284.3	30522.3	29289.1	31430.2	28171.6	26703.1	29454.7	30815.4	36242.2	28683.1	26998.7	23920.9	24150.5	29052	31333.3	23883.4	32026.3	26602.2	33493.2	28164.9	32924.8	34997.1	38882.8	30775.6	30394.9	32868.8	27532.9	29204.7	31022.5	22551.7
27814.2	27814.2	33358.9	35949.6	34201.8	35658.8	37937.8	26407.7	28640.5	28412	35788.9	30041.9	34915.3	28668.2	26021.9	30940.7	27318.8	26122.9	30266.7	34396.4	28153.7	35076.7	25803.9	30034.4	21212.1	32772.8	32254.1	29716.1	28996.2	26165.2	29184	29670.7	26317.1	39988.5	33603.4	30897.6	31709.1	31121.5	20342.7	31813.9	39401.3	39624.7	44660.1	35420.9	31881.1	31195.7	26447.3	27085.1	33299.8	31000.8
34131.3	34131.3	36131.3	23365.2	25219.3	34245.3	34734.4	28796.2	25649.4	32169.5	27890.4	28821.9	27593.5	27492.9	22343.2	30467.4	34122.4	29956.3	33694.9	24522.5	30621.6	29781	32012.3	33127	28239.4	30666	28115.2	24715.4	27267.7	30176.8	33325.8	26960.5	27758.9	31020.2	24578.2	29556.1	27717.6	33402.2	31996.5	29089.4	39926.7	43306.9	44417.8	40337.2	38110	27281.5	32921.4	36293.3	25571	25739.9
34527.5	34527.5	35350.8	30158.2	27753.6	31298.9	32263.3	29411	33668.4	32260.2	32468.9	35927.4	35940.8	30095.9	33965.3	30245.1	26575.6	27518.4	35633.9	32024.6	27581.9	27829.6	29378.7	36027	34268.3	30167.2	27344.3	37127.7	28550.1	34451.3	34853.3	30033.3	25766.9	28419.6	34006.1	35653.3	26596.7	39879.7	36828	36448.5	39624.4	46102.5	45637.8	40359.9	39570.1	36905.6	32971.3	31657.5	31417.5	26967.7
29150	29150	34006	36104.1	30389.6	26306.9	27618.5	36838.4	31324	33072.5	29491	31495.8	29052.3	26861.3	21097.8	27627.4	30520.4	25927	29794.1	30391	29775.8	31600.2	34726.9	28343.3	26575.9	28063	28576.7	27693.8	33540.5	28674.4	35342.5	31692.1	31168.5	34772.7	30341.3	27993.7	34539	27404.1	29704.3	31811.1	30098.8	35032.9	44480.2	36502.5	34254.2	26255.7	28503	31318.6	27167.3	30004.1
33148.4	33148.4	35049.1	33407.8	35434.4	33367.5	34859.4	33560	32764.2	32957.9	24414.7	34973.1	30520.2	38006.4	35251.2	33900.7	31032.6	30523.1	31243.5	32509.9	37656.3	31885.8	33394	35603.7	29426	27486.3	36996.7	35610.8	25310.7	33807.8	35086.6	34970.2	27385.5	34125.5	26884	37126.9	35893.9	34646.2	29747.7	37041.1	38149.6	40158.1	44440.3	37953.9	37825.4	31791.2	28086.6	31704.1	31696.9	34770.2
32493.8	32493.8	28368.5	26705.1	28202.8	27211.5	29309.4	33351	27625.5	36029.9	31275.8	29395.4	20588.2	32074.9	31266.9	28889.9	30620.3	37581	29947.8	29726.3	27787.6	26554.9	24277	30729.3	32680.6	31562.7	28854.9	32043.2	30161.2	28252.5	31496.3	33393	26290.5	24055.6	25257.7	27266.9	29865.9	31456.8	32193.5	25322.5	34240.1	41108.7	39444	40831.5	35745.4	28444.2	33201.6	31068.8	28120.9	31579.4
25064.8	25064.8	31594.4	28047.1	28253.2	27110.6	26754.2	25531.7	28407.4	28125.9	31413	29204.1	27721.7	24486.7	24833.6	22104.5	29653.1	29889.8	25815.4	22591.6	27985.3	27390.9	28404.9	27535	30463.2	25756.3	23982.7	29542.9	29170	27980.1	30154.8	26616.8	25392.1	23369	28893.6	26803.3	28026.9	26073.8	23855.5	30023.2	24200.5	39733.4	37282.4	34473.7	36453.3	31425.2	30240	23196.3	28192.7	25515
31761.8	31761.8	28686.9	34947.7	28978.8	32041.7	29971.8	31679.3	32907.4	26175.8	26491.7	27114.3	34346.9	23165.6	29746.3	25210.2	30793.6	29703.2	25488.3	33925.9	25678.3	23350.7	29331.2	27737.4	32464.3	27181	26926.9	28941.7	29561.5	31699.2	23772	27108.8	30997.5	31204.4	28992.9	23719.6	31856.6	29036.5	26545	27411.8	28337.2	37781.1	33170.5	34649.5	27118.9	28944.7	31995.9	19870.8	23159	33755.6
26740.2	26740.2	30548.5	19703.7	26312.3	25985.5	28283.3	27659.9	25400.5	29331.1	25322.8	28812.2	21841.8	29539.4	26253	27418.5	32105.2	29194.1	27780.8	31031.9	29891.2	32987.5	27121.1	21948.7	25438.5	25947.3	25084	26776.7	31224.5	29938	18696.6	26505.6	24444.5	34622.1	26176.6	29167	27776.5	27004.4	29707.2	28856.4	28262.9	27413.4	25927.4	31999.9	36227.3	24631.9	33079.2	22525.4	30735.2	30105.9
39777.3	39777.3	26706.4	36022.7	28189.2	36747.3	34715	34336.1	35957.8	32532.5	33098.8	33623.6	34964.2	33934.6	35210.5	27038	25799.5	34906.5	32546	31920.7	29477.6	32221.2	31286	33198.5	30646.1	35482.1	28420.1	28613.5	36306.4	30617.1	34217	32059.1	33150.1	31468	34384.3	35260.4	33499.2	34771.8	30416.7	29692.9	31840	28219.4	34153.6	35059.5	36435.9	33223.7	29838.9	32033	24247.4	35536.6
26604.5	26604.5	30113.4	29908.5	28885.2	28754.1	32919	34195.9	30384	29861.9	30772.8	26596.6	30221.5	29675.8	30893.6	25841.8	36997.4	33355.5	39717.2	36023.6	34650.9	26360.1	26996.2	22287.9	39644	34424.5	34211.1	28955.2	35099.2	34228.1	35684.3	32324.4	36389.7	30245.5	37154.1	32494.1	24374.2	29326.9	33484.8	36464.2	38007.1	35281.1	36823.4	37277.1	36030.5	32292.6	31885.4	35403.9	34435.6	30401.6
29558.7	29558.7	33117	36085.3	21592.6	22632.9	21729.8	28469.3	26176	30132.3	29080	28792.8	27438.8	28904.1	25642.1	28121.1	26524.4	29628.6	29900.5	31446.1	29954.1	33418.4	27611.7	31249.8	33393.3	30454.2	28339	23747	27985.5	27333.9	21162.2	23904.5	30788.5	24776.8	28615.2	29437	27302.7	30854.7	29581.4	25234.3	33036.9	35809.7	44090.5	37005.3	32289.3	28817.7	25762.2	32562.8	29210.9	22089
32151.9	32151.9	31924.3	28281.9	39264.4	41902.4	32598.5	30947.9	25961.1	25623.3	28575	27934.8	35484	32329	28918.2	31775	35808.7	38191.2	38481.9	37122.4	32960.7	31333.4	24268.9	25541.2	38570.4	35769.8	32558.3	32133.3	25987.4	34314.6	37092.2	32418.8	27371.2	27022.9	26562.5	31621.6	32766.5	27490.3	29999.6	35590.9	38819.7	36012.6	35632.8	46765.8	36412.3	32694.6	34857.3	28273.1	30493.1	32052.3
28063.4	28063.4	26265.8	29276.7	32861.3	24855.4	32266.5	38121.4	30378.8	33961.7	29608.6	28788.1	25904.4	29081.1	26296.2	38482.8	32755.6	31603.6	32089	30011.1	25479.2	24346.1	28113.1	31438.9	26995.7	31588.9	27866.6	25024.8	31809.9	25364.4	33429.3	29223.2	32590.3	31940.9	32588.9	28332.8	31045.4	27106.4	31754.1	28631.1	23230.1	30312.1	38479.3	32999.9	42692.8	35920.3	30338.2	32220.5	22908.5	29763.6
30142.1	30142.1	31644.8	25834.8	30901.7	29021.7	28505.6	29421.8	32354.1	29749.8	32496.7	26920.7	33630.7	25852.2	30620.7	29641.7	30767.6	31093.6	25798.1	30523.4	29021.9	32047	29890.3	30211.3	25859.3	33038.5	25589.3	29932.4	31289.8	23180.7	33087	37152.8	32889.6	28113.1	31804.5	28443	30183.1	33208.1	30252.2	23483.2	30589.6	34532.6	40008.7	28983.1	41288.8	31208.8	21707.4	33515.2	24958.4	32290.7
31734.7	31734.7	30783.6	32026.7	37169.3	35513.4	34211.6	32050	35750.3	30889.7	28112.9	31093.9	35398.6	28853.9	39801.5	36449.7	33440.5	28577	31373.2	28392.3	27509.6	27604	27615.1	31959	28433.8	29347.9	32076.4	30699.1	32378.9	33347.9	32329.2	32565.1	29658.3	30707.4	31452.9	25199.2	30863.9	28934.5	26896.2	26148.8	35891.7	40797.9	38608.3	37985.6	37505.5	34264.4	28490	32219.4	30357.9	29307.7
36508.4	36508.4	29516.6	34265.4	33509.7	33509.9	20971.5	29648.7	30166.9	31529.8	28288.9	38343.7	23152.5	23076	32405.6	32731.3	32974.2	30146.8	30159.9	30320.6	30842.5	29893	29595.7	28909.6	29623.5	30914.4	24293.6	29307.5	30666.7	26088.4	24768.1	33665.8	32891.2	26871.5	27939.7	32337.8	28940.8	28028	29973.4	34875.4	28960.1	36620.7	37000.2	40221	34859.7	37219.5	31871.6	30798.7	32072.8	33644.3
21995.8	21995.8	29308.5	25200.7	26747.9	29653.7	30072	23494	25903.6	30955	28341.5	26692.3	23117.8	25491.6	30304.9	23647.5	26093.6	25610	30438.1	27143.8	31684.4	32779.5	27468.1	30128	25702.6	25374	23951.9	31168.9	25261.9	22593.5	23277.8	27399.9	26424.1	34897.6	34922.7	28067.2	27671.9	20882.1	23948.7	29958.6	27214.6	27149.9	37451.7	38752.1	32663.6	37299.6	25963.1	30897.5	33101.7	24401.6
32237.3	32237.3	26087.8	29149	30551.4	27679.3	32224	35956.1	27235.6	35094.9	30991.9	33549.3	31812.2	28522.2	23108.8	27868.6	34192.2	32164.9	26947.6	31817.2	27368.7	37571.5	26936.3	26645.5	26459.9	27888.3	30715.5	35679.9	28753.2	32869.8	24649.1	34571.1	33461.5	30413.6	35331.2	32406.8	34387.3	32297.2	31654.4	31700	32966.6	26165.1	33229.6	31567.3	25791	29369.3	30055	27930.1	22129.4	34618
33044.5	33044.5	25126.1	31763.5	38520.3	35382.3	30098.3	25180.7	26557.5	23070.5	35385.7	39739.9	33124.8	33252.3	28995.6	35862.4	31431.3	31135.3	31754.1	31960.8	36053.8	33405.3	34719.4	35240.4	35243.9	29423.5	29613.4	30343.5	29000.4	29034.8	30815.5	35192.5	31275.4	35112.4	35751.6	35115.8	33101.5	28860.1	27998.2	29228.2	34650.5	35054.2	34082.6	43558.2	42373.1	45217.3	32318	34659.7	32442.8	39366
31214.5	31214.5	33014.9	25518	30643.9	29909.9	27125.6	24511.9	27587.1	21849.7	28749.8	21391.3	30815.4	29648.8	24944.3	30816.1	26540.6	29324.2	25505.8	34896.6	25178.1	29687.6	20336.5	23915.5	22158.6	30685.8	31023	28124.5	30632.2	24614.3	25712.9	28529	30784.3	26820.2	30282	25773.5	22569.4	25193.5	27239.8	27523.7	30011.8	28213.5	27445.7	38212.9	32023.9	29398.1	26912.8	25691.1	28059.8	28507.6
27125.3	27125.3	28702.8	23684.1	25711.2	29234.2	34731.7	31843.8	35112.9	22957.2	36680.8	37105.5	29675.5	30734.8	31797.7	29425.7	25387	30016.6	31162.2	35832.3	28875.5	31827	30037.4	31167.3	36108.2	34844	31264.7	32728.6	38054.1	23582.4	30906.7	29640.5	33742.5	30489.9	31121	28218	30926.8	25778	36473.3	30238.6	34818.2	30940.7	40216.9	43279.4	37580.3	35078.3	30363.2	35718.6	28328.4	34854.6
29297.5	29297.5	28067.8	34144.6	31803.4	30168.1	26640.1	25513.5	31031.5	34792.3	26672.3	26715.1	27222.1	27182.9	23034.6	21652.3	39313.8	25815.8	32622.3	28538.9	33537.9	23713.5	31528.1	29034.9	33969.8	29153.5	27904.1	28194.3	25622.6	33608.9	29082.7	25867.8	31267.5	32013.1	28232.6	29659.6	28296.7	29683.9	32864.2	28428	32678.7	36650	38624.5	46834.4	35841	33856.4	28748.9	25712.9	29017.8	32158.5
31123.9	31123.9	34326.8	29334.1	32370.3	31569	32897	28868	26190.1	27434.3	29346.6	35630.1	33842.9	34285.8	39069.7	32506.8	26699.5	30143.7	27971.6	30527.7	36050.6	28851.3	33127.2	28400.7	32819.8	35851	26516.9	24810.6	27763.1	35150.8	33979.2	32775.2	29630.7	32235.6	36196	31593	32050.4	31713.7	32472.7	28029.6	26676.9	34689	34228.6	40704.7	41077.6	37476.2	32810.2	32903.6	22715	34057.4
27328.7	27328.7	34133.2	29203.2	30986.7	28674.5	31592.5	26401	29723.7	30523.8	27769.4	25808.4	25631	28920.5	32653.2	26326.2	22533.5	29679.9	28387.8	29237.7	26466.4	28424.9	26775	26787.1	31290.7	29997.6	26848.8	31472.1	33884	25390.1	33745.5	25530.6	38707.1	32571.2	32220.8	28513.8	31790.9	32520.3	28183.4	27708.4	25518.2	36235.7	36093.2	35664.7	39304.2	35350.4	30251.4	26024.3	29410.1	28056.6
33013.9	33013.9	30433.1	26963.9	23932.2	32436.1	26216.7	30939.7	31481.9	30955.4	32371.1	30586.7	32360.1	23861.6	32976.8	30742.5	28580.2	29645.7	35061.6	28246.1	33810.7	27219.6	32412.7	30962.1	20930.7	30464.8	32103.3	29336.4	32246.1	25700.7	33042.2	30679.1	30328.2	32926.6	29403.8	33174.8	26210.1	28963	34388	33722.4	30270.3	31016.6	34377.1	39908.2	38187.5	36471	28094	31572.2	31793	30889
23702.9	23702.9	28074.9	31159.3	27395.9	27728	27754.7	26429.2	25992.2	28535.9	26117.6	28039.8	25427.2	26528	26221.5	25295.8	21636.8	29054.9	26275.1	26306.5	28730.6	24751.8	21270.7	28033.9	28637.2	33844.7	29010	29469.7	27867.5	26556.1	30895.3	28891.7	28816.3	25517.5	30192.6	29147.6	30367.1	24813	27362.5	24413.8	32736.4	28670.3	41434.6	36328.8	39112.2	31366.9	25942	29128.8	27191.8	26791.5
[truncated: 251 more columns]
