# Supplementary material for: KymoButler, a deep learning software for automated kymograph analysis
Source: eLife. 2019 Aug 13;8:e42288. doi: 10.7554/eLife.42288 (PMC6692109; doi:10.7554/eLife.42288)
Supplement: Figure 3—source data 2. — A ZIP file containing all analysed synthetic bidirectional movies, their kymographs, and manually annotated ImageJ rois. [file elife-42288-fig3-data2.zip › BN15/mov07/kymograph/kymograph_1/Results/Intensity_vs_time_edge.txt]

time1	intensity1	time2	intensity2	time3	intensity3	time4	intensity4	time5	intensity5	time6	intensity6	time7	intensity7	time8	intensity8	time9	intensity9	time10	intensity10	time11	intensity11	time12	intensity12	time13	intensity13	time14	intensity14	time15	intensity15	time16	intensity16	time17	intensity17	time18	intensity18	time19	intensity19	time20	intensity20	time21	intensity21	time22	intensity22	time23	intensity23	time24	intensity24	time25	intensity25	time26	intensity26	time27	intensity27	time28	intensity28	time29	intensity29	time30	intensity30
29.800000	1024218.744893	29.800000	1044641.859868	1.550000	941141.233696	15.700000	749147.325984	17.375000	1037264.035372	24.100000	998924.478457	29.800000	1035317.875516	5.300000	853004.917343	6.575000	1018446.728723	9.150000	1035605.104499	11.250000	1023076.635239	13.150000	929771.056718	13.787500	833198.509960	15.650000	1002917.791127	16.775000	968474.915540	17.687500	972047.362162	14.050000	977614.901315	14.787500	1102078.681465	17.750000	781900.961514	23.100000	998595.928443	19.987500	740647.238041	21.650000	954316.699236	21.450000	1112235.983901	29.500000	788467.642061	24.850000	919110.189853	24.993750	758348.805361	26.750000	777866.254908	28.375000	1000909.234259	27.750000	944187.788733	29.800000	832419.736443
29.700000	964284.353568	29.700000	1026150.122499	1.450000	764481.478184	15.600000	829709.154231	17.275000	995217.958074	24.000000	994859.161863	29.700000	1095599.519084	5.200000	954627.332459	6.475000	1002822.463744	9.050000	846605.812343	11.150000	1004446.852401	13.050000	1056117.675006	13.687500	847464.587511	15.550000	945810.697990	16.675000	976592.912247	17.587500	899370.100657	13.950000	885331.323575	14.687500	1127846.194926	17.650000	864883.149319	23.000000	935305.615203	19.887500	788749.068511	21.550000	710199.014153	21.350000	1062330.142381	29.400000	801971.690786	24.750000	919789.382361	24.893750	823372.669638	26.650000	945536.017482	28.275000	936299.303187	27.650000	973731.066223	29.700000	940455.851294
29.600000	959282.362324	29.600000	908485.512367	1.350000	713064.129110	15.500000	701163.416224	17.175000	945541.760262	23.900000	1108431.419266	29.600000	827877.728266	5.100000	996010.278575	6.375000	930476.999481	8.950000	784469.886213	11.050000	1010903.711751	12.950000	1087955.050326	13.587500	764997.701931	15.450000	879612.571324	16.575000	1004554.511760	17.487500	896427.358105	13.850000	851158.544946	14.587500	1070360.253546	17.550000	818186.534480	22.900000	823215.036802	19.787500	1008394.214121	21.450000	725228.097886	21.250000	1043501.180376	29.300000	946769.982851	24.650000	959270.857821	24.793750	704075.026477	26.550000	909850.792146	28.175000	870142.740474	27.550000	1032580.826887	29.600000	968738.857189
29.500000	966634.912997	29.500000	925596.552935	1.250000	682795.879253	15.400000	769227.960110	17.075000	1047261.727326	23.800000	1012272.639607	29.500000	796275.689424	5.000000	860071.329342	6.275000	916505.533418	8.850000	760510.274791	10.950000	1009821.517817	12.850000	1040079.041285	13.487500	1044578.931396	15.350000	933592.106179	16.475000	917419.838261	17.387500	1016772.542058	13.750000	870861.498175	14.487500	1089336.363938	17.450000	964464.394350	22.800000	804415.253969	19.687500	989050.514639	21.350000	727391.693827	21.150000	1019317.411567	29.200000	717050.011335	24.550000	868747.899836			26.450000	903963.702816	28.075000	740576.075869	27.450000	986689.068711	29.500000	872724.609991
29.400000	969979.299145	29.400000	942468.536956	1.150000	884745.523553	15.300000	759240.294585	16.975000	1022137.803928	23.700000	1026738.694600	29.400000	765512.886170	4.900000	712656.160990	6.175000	967178.227814	8.750000	885282.051510	10.850000	974295.159238	12.750000	1026175.250426			15.250000	896765.752430	16.375000	947476.889982			13.650000	798597.398096			17.350000	953979.656703	22.700000	635783.264870	19.587500	968451.281444	21.250000	734503.660952	21.050000	839271.079487	29.100000	660874.090994	24.450000	890276.815963			26.350000	954482.929831	27.975000	679401.534252	27.350000	896619.327663	29.400000	799135.625126
29.300000	1108143.326664	29.300000	1047153.766111	1.050000	989065.326317	15.200000	688498.294680	16.875000	971934.426661	23.600000	944880.570933	29.300000	913310.062601	4.800000	988077.282719	6.075000	1041141.052318	8.650000	1002846.506342	10.750000	1007561.306753	12.650000	1074299.858986			15.150000	831837.887434	16.275000	1021342.028102			13.550000	846537.982878			17.250000	903188.204536	22.600000	813633.978621	19.487500	1030949.095953	21.150000	875500.086537	20.950000	785298.626123	29.000000	885337.969335	24.350000	894221.465553			26.250000	797112.806519	27.875000	790774.199893	27.250000	855602.527984	29.300000	809597.030200
29.200000	1121056.661213	29.200000	988709.835815	0.950000	963395.749851	15.100000	939563.659247	16.775000	980681.431576	23.500000	967039.638003	29.200000	823161.340070	4.700000	998831.690648	5.975000	992769.472453	8.550000	964114.241214	10.650000	975172.670836	12.550000	1013933.643118			15.050000	835063.271371	16.175000	946788.089463			13.450000	911264.509523			17.150000	896850.631607	22.500000	598276.585320			21.050000	927010.048849	20.850000	984928.244155	28.900000	898443.689198	24.250000	819606.288180			26.150000	714302.287733	27.775000	762134.028626	27.150000	853146.180849	29.200000	753488.575412
29.100000	1047385.547902	29.100000	860845.140917	0.850000	1005219.527507	15.000000	899049.619869	16.675000	1009931.416611	23.400000	848275.798661	29.100000	858833.174527	4.600000	1004678.630391	5.875000	987292.810268	8.450000	934519.944836	10.550000	833826.977816	12.450000	966248.229821			14.950000	885127.793340	16.075000	966825.207950			13.350000	918236.072473			17.050000	960330.678707	22.400000	515501.406944			20.950000	879410.176390	20.750000	1069542.300961	28.800000	891075.572656	24.150000	827496.721903			26.050000	716480.554425	27.675000	818230.759650	27.050000	798285.324825	29.100000	706925.999427
29.000000	1044404.166036	29.000000	868318.207303	0.750000	1009269.566291	14.900000	901040.112439	16.575000	1055664.257622	23.300000	914777.822654	29.000000	942497.156161	4.500000	1121932.539897	5.775000	998033.987527	8.350000	1009326.192701	10.450000	923789.913856	12.350000	969295.910779			14.850000	1021119.614010	15.975000	1077728.994469			13.250000	944276.897293			16.950000	966697.276911	22.300000	700987.476630			20.850000	813798.364820	20.650000	1003784.399217	28.700000	887874.388329	24.050000	868444.323392			25.950000	726782.789936	27.575000	843544.488357	26.950000	926598.546595	29.000000	758009.767117
28.900000	1099784.852683	28.900000	906904.965688	0.650000	1018457.870884	14.800000	978072.744605	16.475000	936956.493109	23.200000	959521.394796	28.900000	893053.956269	4.400000	967130.751075			8.250000	1038476.865895	10.350000	1048056.484711	12.250000	972067.552524			14.750000	1036607.303210					13.150000	853832.583358			16.850000	959712.237642	22.200000	753484.664708			20.750000	859266.488875	20.550000	902141.530836	28.600000	996982.742805	23.950000	915125.222565			25.850000	828883.527143	27.475000	778365.995506	26.850000	899665.409109	28.900000	912798.324431
28.800000	1063321.496601	28.800000	808334.443242	0.550000	1000620.296117	14.700000	835455.490248	16.375000	877352.702863	23.100000	1045669.086780	28.800000	1048898.004904	4.300000	923794.494080			8.150000	983097.875160	10.250000	994486.057261	12.150000	929645.244053			14.650000	941245.571242					13.050000	792117.323974			16.750000	938804.963602	22.100000	779629.984960			20.650000	917774.752832	20.450000	913283.628078	28.500000	855342.694057	23.850000	851337.764393			25.750000	816153.925220	27.375000	852772.772670	26.750000	821902.775274	28.800000	975407.389045
28.700000	1075214.458782	28.700000	751009.288602	0.450000	989330.047114	14.600000	837931.775516	16.275000	1009696.729451	23.000000	997529.445552	28.700000	1059077.794516	4.200000	886166.139204			8.050000	935012.222289	10.150000	1010017.919256	12.050000	932846.390069			14.550000	917893.311659					12.950000	763013.496161			16.650000	1026971.902872	22.000000	813951.846864			20.550000	963771.430775	20.350000	886331.707509	28.400000	861481.902098	23.750000	774868.387118			25.650000	789429.681788	27.275000	710503.218215	26.650000	985292.129299	28.700000	1093208.220962
28.600000	1084986.432257	28.600000	796701.582645	0.350000	1013965.658641	14.500000	1066555.355739			22.900000	1103827.080333	28.600000	1086263.690182	4.100000	871251.230280			7.950000	913621.812338	10.050000	943921.931543	11.950000	898842.329570			14.450000	899589.145057					12.850000	795581.518007			16.550000	1100196.717262	21.900000	828013.744379			20.450000	988717.681753	20.250000	872109.058896	28.300000	913801.079954	23.650000	851546.197301			25.550000	814542.758171	27.175000	853848.943926	26.550000	882981.151742	28.600000	1082894.046409
28.500000	1017294.381534	28.500000	737825.034210	0.250000	972866.203138	14.400000	966804.363340			22.800000	1133706.769722	28.500000	681397.546746	4.000000	1084605.904061			7.850000	977303.253015	9.950000	853967.985129	11.850000	873104.692926			14.350000	892121.862977					12.750000	826155.503706			16.450000	980663.933014	21.800000	887454.343404			20.350000	927747.377949	20.150000	918165.343568	28.200000	824418.643437	23.550000	888817.630884			25.450000	863504.977829	27.075000	802266.523093	26.450000	903117.531633	28.500000	958305.939319
28.400000	1090314.057146	28.400000	945698.796840			14.300000	1050228.273902			22.700000	1040481.039804	28.400000	749732.407954	3.900000	840332.655326			7.750000	1095313.800212	9.850000	975874.482128	11.750000	932543.480444			14.250000	973156.700745					12.650000	777535.003529			16.350000	1013190.079367	21.700000	1005197.944749					20.050000	921768.266580	28.100000	904773.170157	23.450000	854501.801068			25.350000	947283.682667			26.350000	981453.196234	28.400000	907957.050703
28.300000	1138986.178983	28.300000	1017072.568530			14.200000	943184.148225			22.600000	1140643.789579	28.300000	792620.128972	3.800000	892091.320205			7.650000	1017962.006309	9.750000	1052488.461555	11.650000	926997.230461									12.550000	744717.278884			16.250000	1032058.895608	21.600000	948798.337289					19.950000	921073.434364	28.000000	662037.573913	23.350000	879274.098828							26.250000	911575.674021	28.300000	826912.576140
28.200000	1019410.711526	28.200000	889952.869227			14.100000	969733.441257			22.500000	839948.604246	28.200000	692443.264741	3.700000	911565.193701			7.550000	998979.035923	9.650000	1029624.929608															16.150000	889931.330174	21.500000	809466.182758					19.850000	978800.602665	27.900000	719282.296697	23.250000	993713.587511							26.150000	916020.004873	28.200000	809960.135866
28.100000	983352.117432	28.100000	954731.064802			14.000000	958569.356025			22.400000	668011.528435	28.100000	652461.421667	3.600000	944586.311668					9.550000	942819.092588															16.050000	885899.678698	21.400000	886047.261522					19.750000	989299.212972	27.800000	749432.616013	23.150000	1011228.027728							26.050000	902824.838149	28.100000	858201.969543
28.000000	956181.409244	28.000000	872205.025181			13.900000	865294.511856			22.300000	727057.313987	28.000000	771516.080562	3.500000	936293.056391																					15.950000	946243.263847	21.300000	955047.698516					19.650000	924025.873077	27.700000	742633.095361	23.050000	1006844.469389							25.950000	893712.865047	28.000000	822789.517652
27.900000	1128182.042427	27.900000	921083.231889			13.800000	815155.895837			22.200000	722490.475476	27.900000	897449.561134	3.400000	999648.482368																					15.850000	980830.222687	21.200000	957199.721064					19.550000	972411.217764	27.600000	817220.942709	22.950000	996377.453857									27.900000	903487.067183
27.800000	1147523.929181	27.800000	1060811.094152			13.700000	894880.460553			22.100000	784269.580111	27.800000	945203.378747	3.300000	1071618.047169																					15.750000	979372.493484	21.100000	759443.987139							27.500000	765257.592202	22.850000	971159.208833									27.800000	1136603.787403
27.700000	1003556.434951	27.700000	954208.435105			13.600000	746797.966843			22.000000	691979.585291	27.700000	945616.048142	3.200000	1012204.472877																					15.650000	914407.487453	21.000000	855087.309022							27.400000	770293.410080	22.750000	910007.446784									27.700000	1002450.359282
27.600000	1104956.250325	27.600000	1060002.515547			13.500000	1055781.191810			21.900000	695084.687633	27.600000	937999.255234	3.100000	1048293.736177																					15.550000	770647.964694	20.900000	755575.914108							27.300000	718192.472131											27.600000	1003989.702410
27.500000	1046439.645247	27.500000	1027480.455535			13.400000	911010.170927			21.800000	746102.042320	27.500000	827483.288407	3.000000	1034206.450015																					15.450000	777449.726262	20.800000	845451.132149							27.200000	737943.346315											27.500000	778865.200547
27.400000	1060654.117819	27.400000	1110561.948555			13.300000	935697.669202			21.700000	871227.889761	27.400000	695172.680068	2.900000	1072679.003010																					15.350000	749493.975714	20.700000	872647.732174							27.100000	855211.781004											27.400000	721974.037785
27.300000	996441.766650	27.300000	966912.740639			13.200000	786204.776405			21.600000	687436.894540	27.300000	691808.795291	2.800000	1110813.645916																					15.250000	710778.908364	20.600000	741874.248729							27.000000	805942.514123											27.300000	719189.516303
27.200000	1003123.786499	27.200000	1034314.628278			13.100000	993046.500952			21.500000	804901.673564	27.200000	686148.195328	2.700000	1076416.806097																					15.150000	814951.016583	20.500000	729637.711547							26.900000	1018317.502433											27.200000	727531.588962
27.100000	1047720.368818	27.100000	1101838.419673			13.000000	985747.969550			21.400000	878840.555939	27.100000	725835.666343	2.600000	902582.806017																							20.400000	870712.466238							26.800000	860611.942500											27.100000	792566.837545
27.000000	918964.246197	27.000000	892509.843713			12.900000	972534.567415			21.300000	919252.123303	27.000000	563575.892739	2.500000	825479.644110																							20.300000	784975.789085							26.700000	952502.129576											27.000000	700538.681054
26.900000	1170189.957173	26.900000	1056059.284289			12.800000	974170.866251			21.200000	937879.220221	26.900000	1034685.648987	2.400000	868178.491316																							20.200000	694864.445673							26.600000	948566.084802											26.900000	1025192.796505
26.800000	1072312.345637	26.800000	965992.956103			12.700000	1015232.001790			21.100000	938931.965693	26.800000	817001.082830	2.300000	838867.512131																							20.100000	665203.294823							26.500000	912716.107381											26.800000	920896.238355
26.700000	951426.446647	26.700000	1079773.740190			12.600000	954236.282531			21.000000	994366.763428	26.700000	806408.882781	2.200000	793435.064378																							20.000000	699950.250755							26.400000	950272.843052											26.700000	962584.714770
26.600000	924122.742591	26.600000	1063388.179346			12.500000	972185.096983			20.900000	861302.873053	26.600000	877762.181926	2.100000	897047.972950																							19.900000	727493.350193							26.300000	1013758.347434											26.600000	923947.463786
26.500000	973260.277067	26.500000	999792.616804			12.400000	1021344.141026			20.800000	865456.220373	26.500000	812463.336676	2.000000	830009.060551																							19.800000	771879.747953							26.200000	914997.117093												
26.400000	1056402.907084	26.400000	1158631.727980			12.300000	1029785.355792			20.700000	896715.661611	26.400000	977200.930644	1.900000	876597.749760																							19.700000	680585.405964							26.100000	951925.982676												
26.300000	1022853.840372	26.300000	1089580.810503			12.200000	944495.166629			20.600000	934313.203223	26.300000	869546.454533	1.800000	1121813.770376																							19.600000	683963.107636							26.000000	796434.674921												
26.200000	913063.084584	26.200000	990821.070765			12.100000	931119.143051			20.500000	883956.174229	26.200000	653312.117038	1.700000	927650.237764																							19.500000	726947.009205							25.900000	925091.515025												
26.100000	908338.630977	26.100000	989247.289454			12.000000	961503.651448			20.400000	994255.360001	26.100000	726370.886731	1.600000	1066567.113170																							19.400000	738305.085878							25.800000	860706.246466												
26.000000	848118.148759	26.000000	1035186.045716			11.900000	840058.881782			20.300000	819710.679253	26.000000	644756.422410	1.500000	1046048.799688																							19.300000	945137.387690							25.700000	705147.958130												
25.900000	909016.605896	25.900000	1081539.261963			11.800000	940548.696198			20.200000	745709.071026	25.900000	841118.951127	1.400000	1007773.278086																							19.200000	928696.234352							25.600000	800451.913714												
25.800000	860745.001810	25.800000	1108986.890917			11.700000	918164.970381			20.100000	669506.481296	25.800000	742174.613547																									19.100000	696204.673683							25.500000	651666.731708												
25.700000	705600.761754	25.700000	1043770.705476			11.600000	737168.045929			20.000000	716708.677117	25.700000	656500.402826																									19.000000	829747.253121							25.400000	781983.568616												
25.600000	793387.872487	25.600000	984082.790933			11.500000	1018282.161910			19.900000	693330.993533	25.600000	721306.705807																									18.900000	784930.375612							25.300000	742336.644516												
25.500000	727340.340086	25.500000	978066.228032			11.400000	889764.356813			19.800000	791168.028980	25.500000	675992.302066																									18.800000	682389.096548							25.200000	717101.001281												
25.400000	830369.106182	25.400000	1042931.651803			11.300000	1073913.321609			19.700000	590966.234129	25.400000	798781.746884																									18.700000	758638.654223							25.100000	777665.055162												
25.300000	821669.551094	25.300000	1057730.996164			11.200000	894787.362388			19.600000	742789.958497	25.300000	721729.833056																									18.600000	969263.127416							25.000000	894193.577537												
25.200000	753207.226726	25.200000	995861.253975			11.100000	1066618.292448			19.500000	870098.968615	25.200000	743071.672961																									18.500000	800679.008552							24.900000	873901.587604												
25.100000	708828.112809	25.100000	1060844.963045			11.000000	940187.031221			19.400000	916668.242815	25.100000	768043.484772																									18.400000	765342.260979							24.800000	762079.736272												
25.000000	864873.811295	25.000000	1083983.302364			10.900000	981684.420266			19.300000	980460.773112	25.000000	825782.593348																									18.300000	684080.597442							24.700000	1013491.963484												
24.900000	888505.153592	24.900000	1169682.268855			10.800000	964061.192664			19.200000	893889.701507	24.900000	869790.005656																									18.200000	804562.712581							24.600000	847731.997984												
24.800000	766081.298461	24.800000	1010283.151081			10.700000	1117116.940410			19.100000	973169.602767	24.800000	936454.931426																																	24.500000	701384.284748												
24.700000	921255.964817	24.700000	1119980.584487			10.600000	982426.484705			19.000000	1036570.996589																																			24.400000	782690.577319												
24.600000	966303.690729	24.600000	1100883.782911			10.500000	1027525.766931			18.900000	1014725.073350																																			24.300000	727232.433717												
24.500000	778351.713077	24.500000	979685.815592			10.400000	1062991.093166			18.800000	1006225.271203																																			24.200000	683753.467038												
24.400000	903358.210801	24.400000	1147435.657886			10.300000	982633.662065			18.700000	922345.536739																																			24.100000	828831.543058												
24.300000	880414.588552	24.300000	1072544.471811			10.200000	940100.027341			18.600000	1123617.962762																																			24.000000	875618.018336												
24.200000	769897.498615	24.200000	1054696.473273			10.100000	1038825.252134			18.500000	1017337.186454																																			23.900000	978875.760353												
24.100000	887063.467965	24.100000	1080328.979298			10.000000	1008478.516849			18.400000	1049775.659126																																			23.800000	752877.381470												
24.000000	947414.030104	24.000000	1095777.420385			9.900000	986822.460860			18.300000	1010986.326948																																			23.700000	814556.955339												
23.900000	940210.785092	23.900000	1116184.565743			9.800000	1070327.862595			18.200000	1121121.387101																																			23.600000	756773.129013												
23.800000	820445.347896	23.800000	1048588.721478			9.700000	1043762.705993			18.100000	1037002.624538																																			23.500000	752462.599478												
23.700000	1003099.120829	23.700000	1079808.018850			9.600000	1034906.549382			18.000000	1102864.089828																																			23.400000	645760.936973												
23.600000	945571.229323	23.600000	1011431.521917			9.500000	1002531.108867			17.900000	896498.614335																																			23.300000	723123.440007												
23.500000	1065035.947636	23.500000	1010528.787086			9.400000	881705.430493			17.800000	1014566.710450																																			23.200000	882152.173489												
23.400000	967902.464452	23.400000	898146.910939			9.300000	671949.108275																																							23.100000	1093415.682857												
23.300000	1025533.833768	23.300000	1046489.483494			9.200000	765669.039291																																							23.000000	1080053.352717												
23.200000	1163135.433322	23.200000	1106068.202739			9.100000	992414.760665																																							22.900000	1048143.308062												
23.100000	1017573.416716	23.100000	1084893.849174			9.000000	889313.249635																																							22.800000	965552.086934												
23.000000	993896.516020	23.000000	1020136.604112			8.900000	1088269.931577																																							22.700000	862922.037042												
22.900000	1013250.625025	22.900000	1073334.578639			8.800000	1088056.021689																																							22.600000	967054.954709												
22.800000	976132.898129	22.800000	1062722.342580			8.700000	928894.306839																																							22.500000	823263.715597												
22.700000	854305.623128	22.700000	908553.305603			8.600000	1082337.156899																																							22.400000	688601.463393												
22.600000	907750.807194	22.600000	1127286.516619			8.500000	955701.276746																																							22.300000	881710.066004												
22.500000	847342.038974	22.500000	873163.153289			8.400000	916771.446761																																							22.200000	938515.540708												
22.400000	769708.327289	22.400000	761871.758284			8.300000	1032891.330901																																																				
22.300000	995660.518028	22.300000	985765.975850			8.200000	1022737.942225																																																				
22.200000	1094081.240277	22.200000	1089397.314605			8.100000	944042.558990																																																				
22.100000	966361.743604	22.100000	794267.798733			8.000000	901428.031199																																																				
22.000000	967809.810543	22.000000	1030340.120704			7.900000	956094.641826																																																				
21.900000	967516.185985	21.900000	923341.915700			7.800000	1049819.866812																																																				
21.800000	1070199.926044	21.800000	802330.647843			7.700000	1057923.189219																																																				
21.700000	1126260.093909	21.700000	817617.129672			7.600000	912213.962940																																																				
21.600000	1122972.308564	21.600000	775944.205276			7.500000	1053381.773539																																																				
21.500000	1125865.156232	21.500000	688423.058935			7.400000	1023166.787770																																																				
21.400000	1110271.532294	21.400000	756062.456825			7.300000	1036354.189596																																																				
21.300000	1071723.492009	21.300000	754736.142438			7.200000	889880.204224																																																				
21.200000	1098102.319491	21.200000	794401.557593			7.100000	965202.727819																																																				
21.100000	1017361.128190	21.100000	697701.345169			7.000000	972670.994360																																																				
21.000000	961634.143172	21.000000	932688.630537			6.900000	937926.402664																																																				
20.900000	962922.405496	20.900000	704262.799502			6.800000	1119483.543233																																																				
20.800000	1032786.479758	20.800000	729391.446534			6.700000	962399.345018																																																				
20.700000	1046063.022019	20.700000	743920.162022			6.600000	1020643.236188																																																				
20.600000	1103038.445572	20.600000	750989.390310			6.500000	1045229.462476																																																				
20.500000	938476.509354	20.500000	764199.368962			6.400000	1042553.141357																																																				
20.400000	926464.637270	20.400000	752230.504772			6.300000	853375.546807																																																				
20.300000	891161.137846	20.300000	643523.143614			6.200000	915327.721555																																																				
20.200000	926949.526832	20.200000	678336.651803			6.100000	1023592.276422																																																				
20.100000	924022.128863	20.100000	669835.636863			6.000000	967161.856981																																																				
20.000000	1025089.369967	20.000000	782880.841827			5.900000	1041157.577925																																																				
19.900000	1070121.889956	19.900000	856329.218252			5.800000	851651.173797																																																				
19.800000	1123541.043797	19.800000	910073.312290			5.700000	960012.085302																																																				
19.700000	949935.343512	19.700000	948933.718308			5.600000	975727.792707																																																				
19.600000	938949.020428	19.600000	905387.791425			5.500000	919641.637603																																																				
19.500000	1058014.904598	19.500000	1089731.436519			5.400000	951244.301730																																																				
19.400000	981651.794129	19.400000	973613.389700			5.300000	816755.123781																																																				
19.300000	967684.952727	19.300000	826650.296149			5.200000	974399.234102																																																				
19.200000	1021994.750208	19.200000	816336.110356			5.100000	1015940.916352																																																				
19.100000	951322.652127	19.100000	695771.786647			5.000000	1192295.808800																																																				
19.000000	971147.456326	19.000000	838523.072227			4.900000	1019585.217730																																																				
18.900000	886006.471556	18.900000	841022.840632			4.800000	1062929.564997																																																				
18.800000	907368.783592	18.800000	832140.937416			4.700000	1013506.838644																																																				
18.700000	877923.712884	18.700000	832755.264345			4.600000	1065852.603010																																																				
18.600000	949399.775727	18.600000	895345.198219			4.500000	1071478.438156																																																				
18.500000	1002380.585608	18.500000	895124.888736			4.400000	900213.327603																																																				
18.400000	848553.654499	18.400000	848109.442767			4.300000	967089.776465																																																				
18.300000	866629.814970	18.300000	772512.649452			4.200000	865849.813310																																																				
18.200000	959354.796044	18.200000	937637.288309			4.100000	883250.225334																																																				
18.100000	879777.630422	18.100000	770317.592553			4.000000	1087139.665822																																																				
18.000000	973675.486599	18.000000	799082.376225			3.900000	978977.185835																																																				
17.900000	849227.448569	17.900000	665021.390935			3.800000	917844.673350																																																				
17.800000	840377.467424	17.800000	674057.703929			3.700000	990357.605404																																																				
17.700000	946152.928790	17.700000	904714.565900			3.600000	952018.831792																																																				
17.600000	894011.848619	17.600000	778926.604657			3.500000	961089.859558																																																				
17.500000	917462.318953	17.500000	1007971.679751			3.400000	1020469.080612																																																				
17.400000	906068.809609	17.400000	1111636.387348			3.300000	987873.260964																																																				
17.300000	876577.697853	17.300000	1104015.702796			3.200000	1075462.941639																																																				
17.200000	775642.083516	17.200000	1017455.746719			3.100000	989474.122316																																																				
17.100000	760477.301505	17.100000	1115136.101760			3.000000	1136069.705434																																																				
17.000000	830672.999120	17.000000	1132553.022645			2.900000	1043390.942085																																																				
16.900000	751316.229835	16.900000	1062559.395814			2.800000	978808.355935																																																				
16.800000	819263.434212	16.800000	1021422.510221			2.700000	996511.079373																																																				
16.700000	936664.343852	16.700000	1073322.262517			2.600000	849747.733063																																																				
16.600000	936037.543235	16.600000	1134582.687433			2.500000	923482.834342																																																				
16.500000	961080.086422	16.500000	1108069.934825			2.400000	1040371.054278																																																				
16.400000	880107.249738	16.400000	888718.953988			2.300000	894674.198522																																																				
16.300000	1044814.463254	16.300000	947290.187936			2.200000	713860.257806																																																				
16.200000	934133.335602	16.200000	1067396.013006			2.100000	754345.216751																																																				
16.100000	955314.035507	16.100000	1021104.911969			2.000000	856935.037791																																																				
16.000000	1079405.753241	16.000000	1037509.129638																																																								
15.900000	1072324.519772	15.900000	1002354.319212																																																								
15.800000	1021276.317073	15.800000	1135969.482499																																																								
15.700000	1141574.308374	15.700000	1024942.918936																																																								
15.600000	1002150.210236	15.600000	1143966.238861																																																								
15.500000	948632.503533	15.500000	1003210.988342																																																								
15.400000	1015913.927622	15.400000	1049970.669000																																																								
15.300000	1122476.506700	15.300000	1117502.082976																																																								
15.200000	939783.230714	15.200000	1038529.701792																																																								
15.100000	1081922.020479	15.100000	1106328.155520																																																								
15.000000	860578.350786	15.000000	1114769.646881																																																								
14.900000	1011447.807678	14.900000	1090702.099892																																																								
14.800000	1112191.960494	14.800000	1017824.531696																																																								
14.700000	1008162.890317	14.700000	1105670.719922																																																								
14.600000	871922.453164	14.600000	1022849.284609																																																								
14.500000	963532.762974	14.500000	1106810.315083																																																								
14.400000	850676.124933	14.400000	1017755.943377																																																								
14.300000	1001833.008290	14.300000	780303.794953																																																								
14.200000	961258.886551	14.200000	1049572.606590																																																								
14.100000	894072.560538	14.100000	1141843.596969																																																								
14.000000	979975.369972	14.000000	1070783.305626																																																								
13.900000	844629.027502	13.900000	949147.116921																																																								
13.800000	819334.501593	13.800000	949909.352261																																																								
13.700000	848393.331099	13.700000	969953.651832																																																								
13.600000	707035.091927	13.600000	856611.016333																																																								
13.500000	1137999.776076	13.500000	1035050.833884																																																								
13.400000	1009806.798152	13.400000	850107.500111																																																								
13.300000	928915.530990	13.300000	1054948.110135																																																								
13.200000	826392.596903	13.200000	1005250.413125																																																								
13.100000	966065.070532	13.100000	904305.935394																																																								
13.000000	1067005.842270	13.000000	973647.331004																																																								
12.900000	1044465.831800	12.900000	1091966.607357																																																								
12.800000	1021999.741362	12.800000	1107568.909605																																																								
12.700000	1066357.232527	12.700000	1042565.777720																																																								
12.600000	1021362.229881	12.600000	973866.642809																																																								
12.500000	939269.444468	12.500000	900300.297518																																																								
12.400000	998921.254464	12.400000	1064624.262544																																																								
12.300000	1096183.834694	12.300000	978237.809156																																																								
12.200000	937555.218795	12.200000	952386.733459																																																								
12.100000	891234.706487	12.100000	928482.118312																																																								
12.000000	1161230.671376	12.000000	1003514.320285																																																								
11.900000	964060.325179	11.900000	804387.436866																																																								
11.800000	1188522.449885	11.800000	972114.968074																																																								
11.700000	1032151.876804	11.700000	897307.685079																																																								
11.600000	1135531.677443	11.600000	1032159.078069																																																								
11.500000	999245.208720	11.500000	1048774.943348																																																								
11.400000	898073.877547	11.400000	907855.595795																																																								
11.300000	1170219.691604	11.300000	1063294.634512																																																								
11.200000	969373.997706	11.200000	930324.140107																																																								
11.100000	1070855.788712	11.100000	1022056.513071																																																								
11.000000	978420.838285	11.000000	984797.019274																																																								
10.900000	988688.784577	10.900000	925853.956045																																																								
10.800000	949443.828704	10.800000	1025657.043271																																																								
10.700000	1103241.179057	10.700000	1167263.601010																																																								
10.600000	938713.673207	10.600000	1000403.922768																																																								
10.500000	1068147.105690	10.500000	951284.083350																																																								
10.400000	1041664.716473	10.400000	1033735.509453																																																								
10.300000	942613.022058	10.300000	1038811.550829																																																								
10.200000	853022.894536	10.200000	958602.405115																																																								
10.100000	917490.677671	10.100000	1010660.945386																																																								
10.000000	894040.809236	10.000000	947415.949442																																																								
9.900000	938571.420506	9.900000	1040606.518906																																																								
9.800000	1023117.190538	9.800000	1039348.248058																																																								
9.700000	1011315.944912	9.700000	1032437.682676																																																								
9.600000	1031348.142681	9.600000	1044299.829191																																																								
9.500000	860344.570038	9.500000	835383.271760																																																								
9.400000	873041.905510	9.400000	836458.188164																																																								
9.300000	796669.302052	9.300000	951514.795375																																																								
9.200000	922864.606493	9.200000	989693.114671																																																								
9.100000	969655.114386	9.100000	1092862.712014																																																								
9.000000	863079.670132	9.000000	871697.242811																																																								
8.900000	986941.846114	8.900000	1015919.027571																																																								
8.800000	1075359.939775	8.800000	1094167.586875																																																								
8.700000	1008436.369268	8.700000	984188.187469																																																								
8.600000	1038738.969045	8.600000	944329.090650																																																								
8.500000	991532.241314	8.500000	934672.393359																																																								
8.400000	958754.418213	8.400000	973444.045397																																																								
8.300000	1064004.636280	8.300000	1072461.077156																																																								
8.200000	990196.365655	8.200000	991737.091776																																																								
8.100000	1033843.861700	8.100000	1002820.171148																																																								
8.000000	945741.802279	8.000000	1003473.721151																																																								
7.900000	991719.864394	7.900000	1024369.699512																																																								
7.800000	1085100.670964	7.800000	1038883.271707																																																								
7.700000	1009326.421387	7.700000	1026691.392433																																																								
7.600000	865050.115944	7.600000	912215.129058																																																								
7.500000	1043816.243386	7.500000	1082421.367734																																																								
7.400000	983654.014054	7.400000	945997.166560																																																								
7.300000	882611.207499	7.300000	936862.440635																																																								
7.200000	994619.894739	7.200000	1009771.213942																																																								
7.100000	1059736.806946	7.100000	932878.222763																																																								
7.000000	1004452.973173	7.000000	984387.925970																																																								
6.900000	1161444.479526	6.900000	970054.162130																																																								
6.800000	1185047.747266	6.800000	1073482.398325																																																								
6.700000	1111346.538597	6.700000	939239.878976																																																								
6.600000	1245052.001914	6.600000	1041530.011062																																																								
6.500000	1182862.300232	6.500000	1059087.189553																																																								
6.400000	1113179.919977	6.400000	893860.047977																																																								
6.300000	1037231.765162	6.300000	919130.684605																																																								
6.200000	1023078.385487	6.200000	932312.674145																																																								
6.100000	1091356.691740	6.100000	1000147.886882																																																								
6.000000	1119849.749638	6.000000	931289.422643																																																								
5.900000	1155052.884945	5.900000	992495.127957																																																								
5.800000	1131793.175897	5.800000	860514.924705																																																								
5.700000	1119995.629001	5.700000	926642.553666																																																								
5.600000	924357.662982	5.600000	939023.628117																																																								
5.500000	984610.514998	5.500000	928091.094344																																																								
5.400000	1010690.345285	5.400000	968251.599604																																																								
5.300000	1037281.338882	5.300000	914341.758891																																																								
5.200000	1097229.256192	5.200000	943372.458631																																																								
5.100000	1105988.129590	5.100000	1011086.193432																																																								
5.000000	1100409.853551	5.000000	1095784.722248																																																								
4.900000	1008633.207358	4.900000	998742.816281																																																								
4.800000	1118630.313208	4.800000	1084875.568672																																																								
4.700000	1010011.850459	4.700000	966104.464782																																																								
4.600000	1092309.612354	4.600000	1012308.457671																																																								
4.500000	1039584.230747	4.500000	1004033.460655																																																								
4.400000	857829.591962	4.400000	689307.949116																																																								
4.300000	910014.572256	4.300000	924444.422336																																																								
4.200000	882072.861416	4.200000	661591.208558																																																								
4.100000	941049.130039	4.100000	923691.556559																																																								
4.000000	1037900.087981	4.000000	1045200.081863																																																								
3.900000	865527.801677	3.900000	930653.219293																																																								
3.800000	900954.982626	3.800000	999561.541569																																																								
3.700000	896448.879074	3.700000	956052.699334																																																								
3.600000	924099.131372	3.600000	941826.656673																																																								
3.500000	918082.917342	3.500000	909826.345095																																																								
3.400000	979916.409834	3.400000	1044096.998715																																																								
3.300000	1049586.056815	3.300000	990227.206734																																																								
3.200000	985840.116301	3.200000	1028416.797427																																																								
3.100000	1009961.423014	3.100000	1046443.855165																																																								
3.000000	1030919.775032	3.000000	1019665.783784																																																								
2.900000	1075522.527140	2.900000	981883.108227																																																								
2.800000	1064085.250999	2.800000	972404.556759																																																								
2.700000	1138374.863521	2.700000	988270.280078																																																								
2.600000	1029873.022285	2.600000	864946.836062																																																								
2.500000	1038833.951777	2.500000	730425.148939																																																								
2.400000	1058873.055315	2.400000	772421.602872																																																								
2.300000	996591.472688	2.300000	723861.774699																																																								
2.200000	1043223.860059	2.200000	713275.498172																																																								
2.100000	1006698.809181	2.100000	652736.203761																																																								
2.000000	910784.021967	2.000000	682156.344535																																																								
1.900000	1024231.532074	1.900000	734130.373227																																																								
1.800000	1049041.046396	1.800000	729688.451588																																																								
1.700000	983686.915114	1.700000	898479.175156																																																								
1.600000	958560.063129	1.600000	1117027.392756																																																								
1.500000	937888.715522	1.500000	934331.453548																																																								
1.400000	724122.901476	1.400000	891737.674411																																																								
1.300000	630251.710493	1.300000	853190.700461																																																								
1.200000	767241.585734	1.200000	1004682.762397																																																								
1.100000	703822.335049	1.100000	978742.710205																																																								
1.000000	714249.593471	1.000000	967553.977221																																																								
0.900000	755869.459073	0.900000	869042.246507																																																								
0.800000	1051192.274693	0.800000	1003442.951051																																																								
0.700000	983048.496202	0.700000	970487.523028																																																								
0.600000	1015597.298602	0.600000	1028165.199352																																																								
0.500000	863057.446991	0.500000	952903.499718																																																								
0.400000	1011123.233935	0.400000	1078943.157906																																																								
0.300000	919976.954896	0.300000	1046139.688225																																																								
