# Supplementary material for: KymoButler, a deep learning software for automated kymograph analysis
Source: eLife. 2019 Aug 13;8:e42288. doi: 10.7554/eLife.42288 (PMC6692109; doi:10.7554/eLife.42288)
Supplement: Figure 3—source data 2. — A ZIP file containing all analysed synthetic bidirectional movies, their kymographs, and manually annotated ImageJ rois. [file elife-42288-fig3-data2.zip › BN15/mov07/kymograph/kymograph_1/Results/Particles_positions_edge.txt]

position_line1	time_ms1	position_line2	time_ms2	position_line3	time_ms3	position_line4	time_ms4	position_line5	time_ms5	position_line6	time_ms6	position_line7	time_ms7	position_line8	time_ms8	position_line9	time_ms9	position_line10	time_ms10	position_line11	time_ms11	position_line12	time_ms12	position_line13	time_ms13	position_line14	time_ms14	position_line15	time_ms15	position_line16	time_ms16	position_line17	time_ms17	position_line18	time_ms18	position_line19	time_ms19	position_line20	time_ms20	position_line21	time_ms21	position_line22	time_ms22	position_line23	time_ms23	position_line24	time_ms24	position_line25	time_ms25	position_line26	time_ms26	position_line27	time_ms27	position_line28	time_ms28	position_line29	time_ms29	position_line30	time_ms30
27.209704	100.000000	18.210182	100.000000	15.118719	100.000000	18.115986	1800.000000	14.628574	16200.000000	14.987870	17600.000000	15.048100	24600.000000	27.145889	1200.000000	26.393204	5700.000000	26.337908	7400.000000	25.500593	9400.000000	25.647242	11500.000000	26.102432	13400.000000	25.733010	14100.000000	26.087067	15900.000000	26.138332	17300.000000	14.549662	12400.000000	15.108801	14400.000000	14.661700	15000.000000	15.037698	18000.000000	18.853846	19400.000000	15.052725	20200.000000	23.200257	19400.000000	26.271798	22000.000000	7.423307	22600.000000	17.327288	24700.000000	14.873374	25200.000000	14.332545	27000.000000	3.703127	25800.000000	28.308822	26400.000000
27.276030	200.000000	18.243554	200.000000	15.037465	200.000000	18.125490	1900.000000	14.529147	16300.000000	14.991733	17700.000000	14.930619	24700.000000	27.120482	1300.000000	26.278932	5800.000000	26.470890	7500.000000	25.552464	9500.000000	25.810627	11600.000000	26.218639	13500.000000	25.780578	14200.000000	26.281135	16000.000000	26.143566	17400.000000	14.441066	12500.000000	15.145888	14500.000000	14.699977	15100.000000	15.712593	18100.000000	18.943168	19500.000000	15.111509	20300.000000	23.417856	19500.000000	26.330257	22100.000000	7.391182	22700.000000	16.836505	24800.000000	14.689934	25300.000000	15.068761	27100.000000	3.535870	25900.000000	28.323101	26500.000000
27.342356	300.000000	18.276926	300.000000	15.105049	300.000000	18.134994	2000.000000	14.554089	16400.000000	15.051197	17800.000000	14.915376	24800.000000	27.095075	1400.000000	26.263946	5900.000000	26.466630	7600.000000	25.604334	9600.000000	25.827653	11700.000000	26.137701	13600.000000	25.737602	14300.000000	26.475204	16100.000000	26.165521	17500.000000	14.332471	12600.000000	15.001266	14600.000000	15.481925	15200.000000	16.387488	18200.000000	18.834721	19600.000000	15.140889	20400.000000	23.697549	19600.000000	26.388716	22200.000000	7.359057	22800.000000	16.345722	24900.000000	14.506495	25400.000000	15.776127	27200.000000	3.591968	26000.000000	28.337379	26600.000000
27.408682	400.000000	18.407059	400.000000	15.086920	400.000000	18.144498	2100.000000	14.579031	16500.000000	15.110661	17900.000000	14.900133	24900.000000	27.146378	1500.000000	26.300908	6000.000000	26.462370	7700.000000	25.609977	9700.000000	25.844679	11800.000000	26.056763	13700.000000	26.027190	14400.000000	26.669272	16200.000000	26.187476	17600.000000	14.223876	12700.000000	15.060035	14700.000000	16.263873	15300.000000	17.062383	18300.000000	18.871576	19700.000000	15.141870	20500.000000	23.960425	19700.000000	26.392131	22300.000000	7.358674	22900.000000	15.854939	25000.000000	14.457086	25500.000000	16.483492	27300.000000	3.648066	26100.000000	28.351658	26700.000000
27.351556	500.000000	18.331958	500.000000	15.042106	500.000000	18.154003	2200.000000	14.629202	16600.000000	15.308034	18000.000000	14.907567	25000.000000	27.130749	1600.000000	26.251811	6100.000000	26.317013	7800.000000	25.645250	9800.000000	25.767850	11900.000000	25.975825	13800.000000	26.316779	14500.000000	26.863341	16300.000000	26.209431	17700.000000	14.115281	12800.000000	15.177414	14800.000000	17.045822	15400.000000	17.737278	18400.000000	19.017649	19800.000000	15.142669	20600.000000	24.223300	19800.000000	26.395547	22400.000000	7.358290	23000.000000			14.407677	25600.000000	17.190858	27400.000000	3.704164	26200.000000	28.348750	26800.000000
27.294430	600.000000	18.256858	600.000000	15.108955	600.000000	18.163507	2300.000000	14.639479	16700.000000	15.244132	18100.000000	14.114478	25100.000000	27.051689	1700.000000	26.246405	6200.000000	26.316455	7900.000000	25.631492	9900.000000	25.691020	12000.000000			26.065755	14600.000000	26.616649	16400.000000			14.767493	12900.000000			17.827770	15500.000000	17.765729	18500.000000	18.026418	19900.000000	15.149888	20700.000000	24.347568	19900.000000	26.398962	22500.000000	7.317404	23100.000000			14.358269	25700.000000	17.664629	27500.000000	3.760262	26300.000000	28.345842	26900.000000
27.226213	700.000000	18.405298	700.000000	15.061995	700.000000	18.173011	2400.000000	14.649756	16800.000000	15.277944	18200.000000	13.321390	25200.000000	26.826381	1800.000000	26.206520	6300.000000	26.301776	8000.000000	25.978141	10000.000000	25.714047	12100.000000			25.814732	14700.000000	26.369957	16500.000000			14.768844	13000.000000			18.609718	15600.000000	17.794180	18600.000000	17.035187	20000.000000	15.157108	20800.000000	24.859085	20000.000000	26.402377	22600.000000	7.244527	23200.000000			14.308860	25800.000000	18.138400	27600.000000	3.787616	26400.000000	28.431704	27000.000000
27.406694	800.000000	18.404532	800.000000	15.226306	800.000000	18.198352	2500.000000	14.730307	16900.000000	15.253679	18300.000000	12.528301	25300.000000	26.818737	1900.000000	26.166636	6400.000000	26.287096	8100.000000	26.324791	10100.000000	25.737074	12200.000000			25.806468	14800.000000	26.123265	16600.000000			14.770194	13100.000000			18.589017	15700.000000	17.822632	18700.000000			15.164327	20900.000000	25.135496	20100.000000	26.405792	22700.000000	7.202452	23300.000000			13.887855	25900.000000	18.612171	27700.000000	3.756497	26500.000000	28.517565	27100.000000
27.279347	900.000000	18.403219	900.000000	15.106952	900.000000	18.223694	2600.000000	14.810858	17000.000000	15.259210	18400.000000	11.735213	25400.000000	26.811092	2000.000000	26.044843	6500.000000	26.219936	8200.000000	26.276290	10200.000000	25.707514	12300.000000			25.798203	14900.000000	26.123106	16700.000000			14.771545	13200.000000			18.568315	15800.000000	17.851083	18800.000000			15.171546	21000.000000	25.411907	20200.000000	26.409208	22800.000000	7.160377	23400.000000			13.466851	26000.000000	17.757232	27800.000000	3.725378	26600.000000	28.069888	27200.000000
27.152000	1000.000000	18.401907	1000.000000	15.161146	1000.000000	18.249035	2700.000000	14.829140	17100.000000	15.213986	18500.000000	11.749002	25500.000000	26.803448	2100.000000	26.043135	6600.000000	26.028262	8300.000000	26.250707	10300.000000	25.729715	12400.000000			25.789938	15000.000000	26.122947	16800.000000			14.772895	13300.000000			18.547614	15900.000000	17.879534	18900.000000			15.209590	21100.000000	25.723882	20300.000000	26.389444	22900.000000	7.118301	23500.000000			13.045847	26100.000000	16.902294	27900.000000	4.068701	26700.000000	27.622211	27300.000000
27.110382	1100.000000	18.400594	1100.000000	15.215340	1100.000000	18.323328	2800.000000	14.847422	17200.000000	15.292983	18600.000000	11.762792	25600.000000	26.795804	2200.000000			26.082653	8400.000000	26.035705	10400.000000	25.667868	12500.000000			25.781673	15100.000000					14.764999	13400.000000			18.526912	16000.000000	17.907986	19000.000000			15.247634	21200.000000	26.035857	20400.000000	26.369680	23000.000000	7.143964	23600.000000			12.624843	26200.000000	17.751868	28000.000000	4.154468	26800.000000	27.174534	27400.000000
27.831080	1200.000000	18.373561	1200.000000	15.304028	1200.000000	18.434822	2900.000000	14.865704	17300.000000	15.214897	18700.000000	11.776581	25700.000000	26.788159	2300.000000			26.137043	8500.000000	26.046564	10500.000000	25.606022	12600.000000			25.773409	15200.000000					14.757102	13500.000000			18.524224	16100.000000	18.359348	19100.000000			15.788742	21300.000000	26.369348	20500.000000	26.349916	23100.000000	7.169627	23700.000000			12.203838	26300.000000	18.601442	28100.000000	4.240234	26900.000000	26.726857	27500.000000
28.551779	1300.000000	18.313187	1300.000000	16.092275	1300.000000	18.510540	3000.000000	14.980145	17400.000000	15.158392	18800.000000	11.790370	25800.000000	26.780515	2400.000000			26.301904	8600.000000	26.057422	10600.000000	25.859780	12700.000000			25.765144	15300.000000					14.754894	13600.000000			18.521535	16200.000000	18.810711	19200.000000			16.329850	21400.000000	26.572981	20600.000000	26.668721	23200.000000	7.195290	23800.000000			12.111891	26400.000000	18.572171	28200.000000	4.214712	27000.000000	26.279180	27600.000000
28.405592	1400.000000	18.361492	1400.000000	16.880521	1400.000000	18.377466	3100.000000			15.261787	18900.000000	11.804160	25900.000000	26.767900	2500.000000			26.137301	8700.000000	26.068280	10700.000000	25.833287	12800.000000			25.822874	15400.000000					14.752686	13700.000000			18.647651	16300.000000	18.755682	19300.000000			16.870959	21500.000000	26.546422	20700.000000	26.636169	23300.000000	7.220953	23900.000000			12.101592	26500.000000	18.542900	28300.000000	4.189190	27100.000000	26.284656	27700.000000
28.305314	1500.000000	18.256599	1500.000000	17.668768	1500.000000	18.432542	3200.000000			15.254206	19000.000000	12.670574	26000.000000	26.688450	2600.000000			26.170660	8800.000000	26.186324	10800.000000	25.806794	12900.000000			25.880605	15500.000000					14.750478	13800.000000			18.610972	16400.000000	18.161331	19400.000000			17.412067	21600.000000	26.519863	20800.000000	26.429343	23400.000000	7.208978	24000.000000			12.091293	26600.000000	18.513628	28400.000000	4.163669	27200.000000	26.290133	27800.000000
28.276339	1600.000000	18.155409	1600.000000	18.457014	1600.000000	18.353661	3300.000000			15.252977	19100.000000	13.536988	26100.000000	26.608999	2700.000000			26.204020	8900.000000	26.180034	10900.000000	25.780302	13000.000000			25.938335	15600.000000					14.748269	13900.000000			18.758505	16500.000000	17.566979	19500.000000			17.953175	21700.000000	26.493304	20900.000000	25.688145	23500.000000	7.197003	24100.000000			12.123897	26700.000000			4.138147	27300.000000	26.313569	27900.000000
27.985425	1700.000000	18.262745	1700.000000			18.364111	3400.000000			15.211875	19200.000000	14.403402	26200.000000	26.597041	2800.000000			26.237379	9000.000000	25.835408	11000.000000	25.753809	13100.000000			25.996065	15700.000000					14.746061	14000.000000			18.766143	16600.000000	16.782587	19600.000000					26.466745	21000.000000	24.946947	23600.000000	7.185028	24200.000000			12.860113	26800.000000			4.112626	27400.000000	26.337005	28000.000000
27.919233	1800.000000	18.444441	1800.000000			18.438604	3500.000000			15.140364	19300.000000	15.033781	26300.000000	26.585083	2900.000000			26.270739	9100.000000	25.490783	11100.000000	25.870017	13200.000000									14.743853	14100.000000			18.789278	16700.000000	15.998195	19700.000000					26.440186	21100.000000	24.205749	23700.000000	7.173053	24300.000000							4.122649	27500.000000	26.360441	28100.000000
27.830697	1900.000000	18.350499	1900.000000			18.513097	3600.000000			15.101686	19400.000000	14.897274	26400.000000	26.573125	3000.000000			25.396852	9200.000000	25.831571	11200.000000															18.812412	16800.000000	15.213802	19800.000000					26.454226	21200.000000	23.464552	23800.000000	7.161078	24400.000000							4.140626	27600.000000	26.383877	28200.000000
27.004024	2000.000000	17.649135	2000.000000			18.449480	3700.000000			14.927549	19500.000000	14.604814	26500.000000	27.142149	3100.000000					26.172359	11300.000000															18.835547	16900.000000	15.149348	19900.000000					26.390082	21300.000000	22.723354	23900.000000	7.118598	24500.000000							4.112367	27700.000000	26.335251	28300.000000
27.221044	2100.000000	16.947771	2100.000000			18.450480	3800.000000			15.033743	19600.000000	14.312353	26600.000000	27.172609	3200.000000																					18.942148	17000.000000	15.153307	20000.000000					26.526147	21400.000000	22.304133	24000.000000	7.076117	24600.000000							4.114595	27800.000000	26.345284	28400.000000
27.191206	2200.000000	16.246407	2200.000000			18.451480	3900.000000			15.139936	19700.000000	14.320599	26700.000000	27.146095	3300.000000																					18.860720	17100.000000	16.136012	20100.000000					26.722878	21500.000000	21.381779	24100.000000	7.033636	24700.000000									26.362510	28500.000000
27.157505	2300.000000	15.545043	2300.000000			18.452480	4000.000000			14.177811	19800.000000	14.328845	26800.000000	27.003719	3400.000000																					18.779292	17200.000000	17.118717	20200.000000							20.459424	24200.000000	7.097705	24800.000000									26.379737	28600.000000
27.109899	2400.000000	14.843679	2400.000000			18.326777	4100.000000			13.215685	19900.000000	14.337090	26900.000000	27.011770	3500.000000																					18.697865	17300.000000	18.101422	20300.000000							19.537070	24300.000000	7.161773	24900.000000									26.371361	28700.000000
27.033058	2500.000000	14.785447	2500.000000			18.351963	4200.000000			12.253560	20000.000000	14.279803	27000.000000	26.925803	3600.000000																					18.754262	17400.000000	19.084127	20400.000000							18.614716	24400.000000											26.339756	28800.000000
27.057231	2600.000000	14.727215	2600.000000			18.377149	4300.000000			12.234958	20100.000000	14.222516	27100.000000	26.839835	3700.000000																					18.730460	17500.000000	20.066832	20500.000000							18.552569	24500.000000											26.409682	28900.000000
27.102833	2700.000000	14.668984	2700.000000			18.402334	4400.000000			12.216357	20200.000000	13.536793	27200.000000	26.753867	3800.000000																					18.706658	17600.000000	19.547356	20600.000000							18.490421	24600.000000											26.983559	29000.000000
26.929627	2800.000000	14.763371	2800.000000			18.427520	4500.000000			12.275763	20300.000000	12.851071	27300.000000	26.667899	3900.000000																					17.836157	17700.000000	19.535640	20700.000000							18.428274	24700.000000											27.557435	29100.000000
27.118999	2900.000000	14.819023	2900.000000			18.419816	4600.000000			12.335169	20400.000000	12.165349	27400.000000	26.581931	4000.000000																					16.903338	17800.000000	19.523924	20800.000000							18.469064	24800.000000											28.131312	29200.000000
27.148122	3000.000000	14.858241	3000.000000			18.392796	4700.000000			12.221474	20500.000000	12.199947	27500.000000	26.524286	4100.000000																							19.512207	20900.000000							18.509854	24900.000000											28.216827	29300.000000
26.878633	3100.000000	14.803924	3100.000000			18.380917	4800.000000			12.306244	20600.000000	12.234546	27600.000000	26.466642	4200.000000																							19.500491	21000.000000							18.559410	25000.000000											28.161892	29400.000000
26.561780	3200.000000	14.867257	3200.000000			18.408665	4900.000000			12.300513	20700.000000	12.140694	27700.000000	26.408998	4300.000000																							19.458211	21100.000000							18.300572	25100.000000											28.106957	29500.000000
26.548459	3300.000000	14.802949	3300.000000			18.501189	5000.000000			12.294781	20800.000000	12.305352	27800.000000	26.370238	4400.000000																							19.415931	21200.000000							18.041734	25200.000000											28.052022	29600.000000
26.475101	3400.000000	14.739047	3400.000000			18.430820	5100.000000			12.289050	20900.000000	12.146695	27900.000000	26.441937	4500.000000																							19.345117	21300.000000							17.782896	25300.000000											28.122576	29700.000000
26.478339	3500.000000	14.734687	3500.000000			18.359089	5200.000000			12.283318	21000.000000	12.207290	28000.000000	26.350373	4600.000000																							19.308238	21400.000000							17.524057	25400.000000											28.063054	29800.000000
26.312596	3600.000000	14.730326	3600.000000			18.357356	5300.000000			12.118908	21100.000000	12.823533	28100.000000	26.289564	4700.000000																							19.271358	21500.000000							17.883233	25500.000000											28.003531	29900.000000
27.008134	3700.000000	14.781392	3700.000000			18.355622	5400.000000			12.169673	21200.000000	13.439776	28200.000000	26.272713	4800.000000																							19.234479	21600.000000							18.242408	25600.000000												
27.033856	3800.000000	14.832458	3800.000000			18.322352	5500.000000			12.220437	21300.000000	14.056019	28300.000000	26.383729	4900.000000																							19.225224	21700.000000							18.601583	25700.000000												
27.084681	3900.000000	14.822316	3900.000000			18.307318	5600.000000			12.225209	21400.000000	14.057309	28400.000000	26.494744	5000.000000																							19.152335	21800.000000							18.539925	25800.000000												
27.135506	4000.000000	14.920038	4000.000000			18.365336	5700.000000			12.229982	21500.000000	14.043585	28500.000000	26.220366	5100.000000																							19.079446	21900.000000							18.640421	25900.000000												
27.099485	4100.000000	14.898558	4100.000000			18.423355	5800.000000			12.234754	21600.000000	14.029862	28600.000000	26.344165	5200.000000																							19.006557	22000.000000							18.622992	26000.000000												
27.063465	4200.000000	14.877078	4200.000000			18.481374	5900.000000			12.239526	21700.000000	14.157673	28700.000000	26.395461	5300.000000																							18.914162	22100.000000							18.605564	26100.000000												
27.027445	4300.000000	14.855598	4300.000000			18.320335	6000.000000			12.782691	21800.000000	14.285484	28800.000000	26.246395	5400.000000																							18.821766	22200.000000							18.712317	26200.000000												
26.904979	4400.000000	14.879765	4400.000000			18.392692	6100.000000			13.325856	21900.000000	14.219784	28900.000000																									18.517593	22300.000000							18.819070	26300.000000												
27.035985	4500.000000	14.903931	4500.000000			18.465050	6200.000000			13.869020	22000.000000	14.352079	29000.000000																									18.213420	22400.000000							18.812443	26400.000000												
26.958087	4600.000000	14.886579	4600.000000			18.537408	6300.000000			14.412185	22100.000000	14.484374	29100.000000																									17.909248	22500.000000							18.787161	26500.000000												
26.865351	4700.000000	14.865725	4700.000000			18.609765	6400.000000			14.955350	22200.000000	14.616669	29200.000000																									17.605075	22600.000000							18.761879	26600.000000												
26.924461	4800.000000	14.898309	4800.000000			18.537051	6500.000000			14.938575	22300.000000	14.766758	29300.000000																									17.580113	22700.000000							18.736597	26700.000000												
26.863636	4900.000000	14.876987	4900.000000			18.731992	6600.000000			14.921800	22400.000000	14.582494	29400.000000																									17.555151	22800.000000							18.757250	26800.000000												
26.842590	5000.000000	14.936853	5000.000000			18.647208	6700.000000			14.905025	22500.000000	14.398229	29500.000000																									18.538452	22900.000000							18.777903	26900.000000												
26.736160	5100.000000	14.865312	5100.000000			18.671375	6800.000000			14.888250	22600.000000	14.213965	29600.000000																									18.617943	23000.000000							18.753157	27000.000000												
26.666293	5200.000000	14.925443	5200.000000			18.621921	6900.000000			14.936709	22700.000000	14.812901	29700.000000																									18.609286	23100.000000							18.728410	27100.000000												
26.618967	5300.000000	14.868284	5300.000000			18.617054	7000.000000			14.985168	22800.000000	14.890402	29800.000000																									18.600629	23200.000000							18.726452	27200.000000												
26.607432	5400.000000	14.811126	5400.000000			18.701454	7100.000000			14.933792	22900.000000	14.967902	29900.000000																																	18.724494	27300.000000												
26.432412	5500.000000	14.709698	5500.000000			18.722022	7200.000000			14.906579	23000.000000																																			18.722535	27400.000000												
26.405534	5600.000000	14.837540	5600.000000			18.742591	7300.000000			14.879365	23100.000000																																			19.573742	27500.000000												
26.710213	5700.000000	14.809687	5700.000000			18.718543	7400.000000			14.996821	23200.000000																																			20.424948	27600.000000												
26.636833	5800.000000	14.781834	5800.000000			18.710902	7500.000000			14.992497	23300.000000																																			21.276155	27700.000000												
26.715919	5900.000000	14.753980	5900.000000			18.713142	7600.000000			14.988172	23400.000000																																			22.127361	27800.000000												
26.657495	6000.000000	14.835201	6000.000000			18.715382	7700.000000			14.983848	23500.000000																																			22.129453	27900.000000												
26.681310	6100.000000	14.840438	6100.000000			18.715740	7800.000000			14.979524	23600.000000																																			22.131544	28000.000000												
26.513346	6200.000000	14.837998	6200.000000			18.706532	7900.000000			14.956370	23700.000000																																			22.133636	28100.000000												
26.448351	6300.000000	14.835558	6300.000000			18.678761	8000.000000			14.933216	23800.000000																																			22.135728	28200.000000												
26.411362	6400.000000	14.833117	6400.000000			18.650991	8100.000000			14.910062	23900.000000																																			22.137819	28300.000000												
26.636171	6500.000000	14.830677	6500.000000			18.656604	8200.000000			14.936488	24000.000000																																			22.195130	28400.000000												
26.534685	6600.000000	14.748585	6600.000000			18.734263	8300.000000			14.962914	24100.000000																																			22.252441	28500.000000												
26.408165	6700.000000	14.756689	6700.000000			18.731493	8400.000000			14.989340	24200.000000																																			22.309752	28600.000000												
25.847606	6800.000000	14.764793	6800.000000			18.728724	8500.000000																																							22.260712	28700.000000												
25.940554	6900.000000	14.877561	6900.000000			18.697123	8600.000000																																							22.211671	28800.000000												
25.873573	7000.000000	14.809073	7000.000000			18.610601	8700.000000																																							22.162630	28900.000000												
26.166474	7100.000000	14.814787	7100.000000			18.468845	8800.000000																																							22.113590	29000.000000												
26.388331	7200.000000	14.866563	7200.000000			18.453661	8900.000000																																							22.123985	29100.000000												
26.220611	7300.000000	14.800811	7300.000000			18.537702	9000.000000																																							22.134381	29200.000000												
25.831180	7400.000000	14.830133	7400.000000			18.621742	9100.000000																																							22.144776	29300.000000												
25.770840	7500.000000	14.859455	7500.000000			18.633700	9200.000000																																							22.155172	29400.000000												
25.753574	7600.000000	14.806868	7600.000000			18.645659	9300.000000																																							22.165567	29500.000000												
25.736309	7700.000000	14.754281	7700.000000			18.657617	9400.000000																																							22.175963	29600.000000												
25.746732	7800.000000	14.912519	7800.000000			18.669576	9500.000000																																																				
25.555546	7900.000000	14.839730	7900.000000			18.670970	9600.000000																																																				
25.547382	8000.000000	14.756379	8000.000000			18.649695	9700.000000																																																				
25.550147	8100.000000	14.735231	8100.000000			18.812783	9800.000000																																																				
25.526400	8200.000000	14.619335	8200.000000			18.748383	9900.000000																																																				
25.722607	8300.000000	14.832497	8300.000000			18.709734	10000.000000																																																				
25.669166	8400.000000	14.688503	8400.000000			18.715873	10100.000000																																																				
25.600721	8500.000000	14.646813	8500.000000			18.679353	10200.000000																																																				
25.632518	8600.000000	14.605122	8600.000000			18.642833	10300.000000																																																				
25.512384	8700.000000	14.563432	8700.000000			18.667771	10400.000000																																																				
25.580784	8800.000000	14.896327	8800.000000			18.721964	10500.000000																																																				
25.566665	8900.000000	14.823292	8900.000000			18.631819	10600.000000																																																				
25.574492	9000.000000	14.711089	9000.000000			18.707788	10700.000000																																																				
25.582319	9100.000000	14.786376	9100.000000			18.644245	10800.000000																																																				
25.644645	9200.000000	14.761075	9200.000000			18.722137	10900.000000																																																				
25.576484	9300.000000	14.735775	9300.000000			18.610455	11000.000000																																																				
26.204229	9400.000000	14.710474	9400.000000			18.720045	11100.000000																																																				
26.278732	9500.000000	14.685173	9500.000000			18.724382	11200.000000																																																				
26.297058	9600.000000	14.659872	9600.000000			18.728720	11300.000000																																																				
26.288909	9700.000000	14.729951	9700.000000			18.671645	11400.000000																																																				
26.342405	9800.000000	14.679698	9800.000000			18.614570	11500.000000																																																				
26.295787	9900.000000	14.655817	9900.000000			18.619598	11600.000000																																																				
26.314383	10000.000000	14.618644	10000.000000			18.624626	11700.000000																																																				
25.563796	10100.000000	14.589984	10100.000000			18.629655	11800.000000																																																				
25.448521	10200.000000	14.528208	10200.000000			18.634683	11900.000000																																																				
25.541837	10300.000000	14.581904	10300.000000			18.639712	12000.000000																																																				
25.618914	10400.000000	14.588303	10400.000000			18.607232	12100.000000																																																				
25.789863	10500.000000	14.607913	10500.000000			18.656786	12200.000000																																																				
25.631049	10600.000000	14.536862	10600.000000			18.706340	12300.000000																																																				
25.472236	10700.000000	14.686794	10700.000000			18.643275	12400.000000																																																				
25.440559	10800.000000	14.564659	10800.000000			18.636747	12500.000000																																																				
25.664382	10900.000000	14.543858	10900.000000			18.610315	12600.000000																																																				
25.640911	11000.000000	14.555031	11000.000000			18.590009	12700.000000																																																				
26.188227	11100.000000	14.606346	11100.000000			18.581753	12800.000000																																																				
26.106607	11200.000000	14.555548	11200.000000			18.573497	12900.000000																																																				
25.663419	11300.000000	14.647318	11300.000000			18.565241	13000.000000																																																				
25.856485	11400.000000	14.539368	11400.000000			18.606024	13100.000000																																																				
25.942089	11500.000000	14.611089	11500.000000			18.574107	13200.000000																																																				
26.170469	11600.000000	14.606445	11600.000000			18.542190	13300.000000																																																				
26.058027	11700.000000	14.619477	11700.000000			18.502811	13400.000000																																																				
26.291934	11800.000000	14.632510	11800.000000			18.612205	13500.000000																																																				
26.305331	11900.000000	14.645542	11900.000000			18.607905	13600.000000																																																				
26.318728	12000.000000	14.658574	12000.000000			18.603606	13700.000000																																																				
26.172391	12100.000000	14.629336	12100.000000			18.597706	13800.000000																																																				
26.026055	12200.000000	14.613810	12200.000000			18.591806	13900.000000																																																				
26.194588	12300.000000	14.801475	12300.000000			18.585906	14000.000000																																																				
26.231006	12400.000000	14.831528	12400.000000			18.580006	14100.000000																																																				
26.206649	12500.000000	14.737251	12500.000000			18.574106	14200.000000																																																				
26.182293	12600.000000	14.836804	12600.000000			18.636499	14300.000000																																																				
26.155494	12700.000000	14.932214	12700.000000			18.679505	14400.000000																																																				
26.171995	12800.000000	14.961393	12800.000000			18.722510	14500.000000																																																				
26.168147	12900.000000	15.054568	12900.000000			18.709762	14600.000000																																																				
26.189403	13000.000000	14.968659	13000.000000			18.697013	14700.000000																																																				
26.120329	13100.000000	14.965651	13100.000000			18.684265	14800.000000																																																				
26.081453	13200.000000	14.962642	13200.000000			18.615161	14900.000000																																																				
26.042577	13300.000000	15.004054	13300.000000			18.638191	15000.000000																																																				
25.774125	13400.000000	15.004876	13400.000000			18.618084	15100.000000																																																				
25.652500	13500.000000	15.005699	13500.000000			18.644037	15200.000000																																																				
25.684323	13600.000000	15.017636	13600.000000			18.669990	15300.000000																																																				
25.716145	13700.000000	15.029574	13700.000000			17.941249	15400.000000																																																				
25.747967	13800.000000	15.100855	13800.000000			17.212507	15500.000000																																																				
25.779789	13900.000000	15.038236	13900.000000			16.483766	15600.000000																																																				
25.811612	14000.000000	15.047425	14000.000000			15.755024	15700.000000																																																				
26.450001	14100.000000	15.101979	14100.000000			15.026282	15800.000000																																																				
26.411489	14200.000000	14.967925	14200.000000																																																								
26.389119	14300.000000	14.879623	14300.000000																																																								
26.420521	14400.000000	14.791321	14400.000000																																																								
25.831688	14500.000000	14.782347	14500.000000																																																								
25.727514	14600.000000	14.741475	14600.000000																																																								
26.333176	14700.000000	14.683096	14700.000000																																																								
26.473127	14800.000000	14.786141	14800.000000																																																								
26.330447	14900.000000	14.874837	14900.000000																																																								
26.341317	15000.000000	15.036742	15000.000000																																																								
26.352186	15100.000000	14.973302	15100.000000																																																								
26.016280	15200.000000	14.843223	15200.000000																																																								
26.289393	15300.000000	15.077494	15300.000000																																																								
26.194437	15400.000000	14.952643	15400.000000																																																								
26.134690	15500.000000	15.043598	15500.000000																																																								
26.132902	15600.000000	15.067202	15600.000000																																																								
26.363340	15700.000000	15.021348	15700.000000																																																								
26.186175	15800.000000	14.671903	15800.000000																																																								
26.376459	15900.000000	14.837490	15900.000000																																																								
26.435063	16000.000000	15.100894	16000.000000																																																								
26.273282	16100.000000	14.821406	16100.000000																																																								
26.111502	16200.000000	14.933712	16200.000000																																																								
25.941142	16300.000000	14.808903	16300.000000																																																								
26.067314	16400.000000	14.929747	16400.000000																																																								
26.167632	16500.000000	15.050591	16500.000000																																																								
26.882523	16600.000000	15.046610	16600.000000																																																								
26.880394	16700.000000	15.050263	16700.000000																																																								
26.505809	16800.000000	15.074306	16800.000000																																																								
26.131224	16900.000000	15.053284	16900.000000																																																								
26.951949	17000.000000	15.166840	17000.000000																																																								
26.937355	17100.000000	15.106446	17100.000000																																																								
26.101507	17200.000000	15.069954	17200.000000																																																								
26.505765	17300.000000	15.173186	17300.000000																																																								
26.910023	17400.000000	15.248866	17400.000000																																																								
26.914362	17500.000000	15.120469	17500.000000																																																								
26.887169	17600.000000	15.158642	17600.000000																																																								
26.859976	17700.000000	15.263152	17700.000000																																																								
26.915405	17800.000000	15.261762	17800.000000																																																								
26.970834	17900.000000	16.111262	17900.000000																																																								
27.026264	18000.000000	16.960763	18000.000000																																																								
26.784916	18100.000000	17.810263	18100.000000																																																								
26.543569	18200.000000	18.307215	18200.000000																																																								
26.302222	18300.000000	18.804168	18300.000000																																																								
26.587879	18400.000000	18.706718	18400.000000																																																								
26.873536	18500.000000	18.660797	18500.000000																																																								
26.936495	18600.000000	18.614875	18600.000000																																																								
26.930404	18700.000000	18.639395	18700.000000																																																								
26.924312	18800.000000	18.663915	18800.000000																																																								
26.918221	18900.000000	18.688435	18900.000000																																																								
26.441332	19000.000000	18.712955	19000.000000																																																								
26.690998	19100.000000	18.602373	19100.000000																																																								
26.940665	19200.000000	17.812730	19200.000000																																																								
26.951507	19300.000000	17.734617	19300.000000																																																								
26.933827	19400.000000	17.757042	19400.000000																																																								
26.870658	19500.000000	17.864186	19500.000000																																																								
26.969761	19600.000000	17.809355	19600.000000																																																								
26.918687	19700.000000	17.754524	19700.000000																																																								
26.758445	19800.000000	17.818398	19800.000000																																																								
26.548699	19900.000000	17.811858	19900.000000																																																								
26.436127	20000.000000	17.805318	20000.000000																																																								
26.446096	20100.000000	17.831710	20100.000000																																																								
26.456065	20200.000000	18.392323	20200.000000																																																								
26.934863	20300.000000	18.952937	20300.000000																																																								
26.945417	20400.000000	19.513550	20400.000000																																																								
27.006090	20500.000000	18.669754	20500.000000																																																								
26.877524	20600.000000	17.825958	20600.000000																																																								
26.846545	20700.000000	17.819853	20700.000000																																																								
26.732518	20800.000000	17.819781	20800.000000																																																								
26.822101	20900.000000	17.819710	20900.000000																																																								
26.911684	21000.000000	17.819638	21000.000000																																																								
26.706474	21100.000000	17.804043	21100.000000																																																								
26.905838	21200.000000	17.788448	21200.000000																																																								
26.762276	21300.000000	17.772853	21300.000000																																																								
26.932487	21400.000000	16.904041	21400.000000																																																								
26.935973	21500.000000	16.035229	21500.000000																																																								
26.868496	21600.000000	15.166417	21600.000000																																																								
26.862632	21700.000000	15.244125	21700.000000																																																								
26.578186	21800.000000	15.130281	21800.000000																																																								
26.621826	21900.000000	15.127817	21900.000000																																																								
26.539238	22000.000000	15.015803	22000.000000																																																								
26.503145	22100.000000	15.133903	22100.000000																																																								
26.674187	22200.000000	15.252004	22200.000000																																																								
26.742048	22300.000000	15.308805	22300.000000																																																								
26.840293	22400.000000	15.342233	22400.000000																																																								
26.938538	22500.000000	15.375660	22500.000000																																																								
27.036783	22600.000000	15.409088	22600.000000																																																								
27.135028	22700.000000	15.168677	22700.000000																																																								
27.233274	22800.000000	15.304205	22800.000000																																																								
26.911774	22900.000000	15.334835	22900.000000																																																								
26.579170	23000.000000	15.400568	23000.000000																																																								
26.913702	23100.000000	15.323640	23100.000000																																																								
27.159052	23200.000000	15.334009	23200.000000																																																								
27.031003	23300.000000	15.218226	23300.000000																																																								
27.017067	23400.000000	15.262672	23400.000000																																																								
27.169562	23500.000000	15.307119	23500.000000																																																								
27.029819	23600.000000	15.215660	23600.000000																																																								
27.100457	23700.000000	15.190555	23700.000000																																																								
26.759502	23800.000000	15.149973	23800.000000																																																								
26.418547	23900.000000	15.226544	23900.000000																																																								
27.326731	24000.000000	15.239792	24000.000000																																																								
27.310072	24100.000000	15.149130	24100.000000																																																								
27.228397	24200.000000	15.241311	24200.000000																																																								
27.146723	24300.000000	15.204502	24300.000000																																																								
27.065048	24400.000000	14.952203	24400.000000																																																								
26.983374	24500.000000	15.055497	24500.000000																																																								
26.901699	24600.000000	15.268684	24600.000000																																																								
26.820025	24700.000000	15.236951	24700.000000																																																								
26.884281	24800.000000	15.168381	24800.000000																																																								
26.948537	24900.000000	15.315574	24900.000000																																																								
27.908905	25000.000000	15.251344	25000.000000																																																								
27.937554	25100.000000	15.217473	25100.000000																																																								
27.966203	25200.000000	15.128904	25200.000000																																																								
27.994851	25300.000000	15.272124	25300.000000																																																								
28.023500	25400.000000	15.175564	25400.000000																																																								
28.015844	25500.000000	15.127207	25500.000000																																																								
28.008189	25600.000000	15.150747	25600.000000																																																								
27.364635	25700.000000	15.063980	25700.000000																																																								
26.721081	25800.000000	15.214532	25800.000000																																																								
26.919502	25900.000000	15.237935	25900.000000																																																								
26.909895	26000.000000	15.111840	26000.000000																																																								
26.900287	26100.000000	15.007203	26100.000000																																																								
26.709405	26200.000000	15.206578	26200.000000																																																								
26.518523	26300.000000	15.324126	26300.000000																																																								
26.870973	26400.000000	15.311598	26400.000000																																																								
26.508848	26500.000000	15.153632	26500.000000																																																								
26.721574	26600.000000	15.280564	26600.000000																																																								
26.664860	26700.000000	15.250645	26700.000000																																																								
26.608145	26800.000000	15.224793	26800.000000																																																								
26.682717	26900.000000	15.240974	26900.000000																																																								
26.657301	27000.000000	15.309009	27000.000000																																																								
26.631884	27100.000000	15.368810	27100.000000																																																								
26.619104	27200.000000	15.365735	27200.000000																																																								
26.510924	27300.000000	15.315491	27300.000000																																																								
26.690966	27400.000000	15.339155	27400.000000																																																								
26.582137	27500.000000	15.275003	27500.000000																																																								
26.629625	27600.000000	15.143924	27600.000000																																																								
26.625578	27700.000000	15.408817	27700.000000																																																								
26.730259	27800.000000	15.213563	27800.000000																																																								
26.819039	27900.000000	14.983420	27900.000000																																																								
26.465427	28000.000000	14.753277	28000.000000																																																								
26.580459	28100.000000	14.523134	28100.000000																																																								
26.629185	28200.000000	14.468517	28200.000000																																																								
26.719779	28300.000000	14.413901	28300.000000																																																								
26.658947	28400.000000	14.440443	28400.000000																																																								
26.577987	28500.000000	14.400139	28500.000000																																																								
26.691873	28600.000000	14.359835	28600.000000																																																								
26.630058	28700.000000	14.351786	28700.000000																																																								
26.665640	28800.000000	14.883394	28800.000000																																																								
26.731694	28900.000000	15.415002	28900.000000																																																								
26.667183	29000.000000	15.806555	29000.000000																																																								
26.705901	29100.000000	15.524349	29100.000000																																																								
26.802681	29200.000000	15.242143	29200.000000																																																								
26.654024	29300.000000	15.207958	29300.000000																																																								
26.536525	29400.000000	15.221092	29400.000000																																																								
26.531336	29500.000000	15.155635	29500.000000																																																								
26.560755	29600.000000	15.043572	29600.000000																																																								
26.449990	29700.000000	15.179532	29700.000000																																																								
26.645668	29800.000000	15.187543	29800.000000																																																								
26.622968	29900.000000	15.265226	29900.000000																																																								
