# Supplementary material for: KymoButler, a deep learning software for automated kymograph analysis
Source: eLife. 2019 Aug 13;8:e42288. doi: 10.7554/eLife.42288 (PMC6692109; doi:10.7554/eLife.42288)
Supplement: Figure 3—source data 2. — A ZIP file containing all analysed synthetic bidirectional movies, their kymographs, and manually annotated ImageJ rois. [file elife-42288-fig3-data2.zip › BN15/mov07/kymograph/kymograph_1/Results/Velocity_vs_position_edge.txt]

position1	velocity1	position2	velocity2	position3	velocity3	position4	velocity4	position5	velocity5	position6	velocity6	position7	velocity7	position8	velocity8	position9	velocity9	position10	velocity10	position11	velocity11	position12	velocity12	position13	velocity13	position14	velocity14	position15	velocity15	position16	velocity16	position17	velocity17	position18	velocity18	position19	velocity19	position20	velocity20	position21	velocity21	position22	velocity22	position23	velocity23	position24	velocity24	position25	velocity25	position26	velocity26	position27	velocity27	position28	velocity28	position29	velocity29	position30	velocity30
25.528483	0.282850	14.536559	0.167637	15.074192	1.967364	15.899850	-4.316579	14.543249	0.084066	12.062020	-0.273693	12.104115	0.426165	26.231616	0.041701	26.024774	-0.643067	25.598125	-2.261705	25.541798	0.573041	25.686341	0.067011	25.985942	-0.809382	25.756755	-0.042861	26.107795	-0.290425	26.139191	0.088164	14.319911	0.288487	15.017217	0.251975	14.932500	6.468951	16.265601	2.948526	17.159091	-9.912312	15.095604	0.201223	23.442926	2.623097	18.014172	-0.442145	7.108436	0.300137	15.885613	-4.907828	12.044281	0.408905	14.701004	7.154475	3.642029	0.364977	26.163289	0.509083
25.628483	-0.068333	14.636559	0.048770	15.174192	3.547634	15.999850	-4.326791	14.643249	0.408738	12.162020	0.601906	12.204115	0.252323	26.331616	-0.128381	26.124774	-0.618198	25.698125	-2.279706	25.641798	0.943574	25.786341	0.192183	26.085942	-0.809382	25.856755	0.680317	26.207795	-0.652778			14.419911	0.574763	15.117217	1.073548	15.032500	6.435340	16.365601	1.574284	17.259091	-9.912312	15.195604	2.531707	23.542926	2.656783	18.114172	0.156554	7.208436	-0.063055	15.985613	-4.907828	12.144281	0.743942	14.801004	7.141888	3.742029	0.645837	26.263289	-0.293175
25.728483	-0.077298	14.736559	-0.143824	15.274192	4.088949	16.099850	-4.337002	14.743249	0.501432	12.262020	-0.063488	12.304115	0.452631	26.431616	-0.276785	26.224774	-0.480393	25.798125	-2.291736	25.741798	0.913775			26.185942	-0.016262	25.956755	0.502746	26.307795	-0.760454			14.519911	0.628040			15.132500	6.401729	16.465601	0.799607	17.359091	-9.912312	15.295604	3.010289	23.642926	2.689282	18.214172	0.410464	7.308436	-0.314545	16.085613	-4.907828	12.244281	0.425146	14.901004	7.128492	3.842029	0.678606	26.363289	0.445176
25.828483	-0.154986	14.836559	-0.052816	15.374192	4.475646	16.199850	-4.347214	14.843249	0.440330	12.362020	1.408326	12.404115	0.332815	26.531616	-0.394158	26.324774	-0.425334	25.898125	-2.283130	25.841798	0.837476							26.407795	1.659066			14.619911	0.600328			15.232500	6.368118	16.565601	1.278488	17.459091	-9.912312	15.395604	3.349666	23.742926	2.720764	18.314172	0.471030			16.185613	-4.907828	12.344281	-0.728940	15.001004	7.111654	3.942029	0.627791	26.463289	1.204840
25.928483	0.265773	14.936559	0.180969	15.474192	4.808638	16.299850	-4.357425	14.943249	0.624193	12.462020	0.012104	12.504115	0.167069	26.631616	-0.293557			25.998125	-2.247935	25.941798	0.733802							26.507795	-1.415193			14.719911	0.361584			15.332500	6.327874	16.665601	1.674589	17.559091	-9.912312	15.495604	3.624280	23.842926	2.751366	18.414172	-1.383986			16.285613	-4.907828	12.444281	1.347723	15.101004	7.092671	4.042029	0.533928	26.563289	1.229292
26.028483	-0.200421	15.036559	-0.266292	15.574192	5.100131	16.399850	-4.367636			12.562020	1.682500	12.604115	-0.749354	26.731616	-0.245427			26.098125	-1.470330	26.041798	-0.356145							26.607795	0.223158							15.432500	6.286344	16.765601	1.934180	17.659091	-9.912312	15.595604	3.850464	23.942926	2.781186	18.514172	1.255558			16.385613	-4.907828	12.544281	-0.198035	15.201004	7.070276	4.142029	0.235618	26.663289	-0.137374
26.128483	-0.241105	15.136559	-0.248388	15.674192	5.339037	16.499850	-4.377848			12.662020	-0.661355	12.704115	-0.216802	26.831616	-0.173065			26.198125	-1.693610	26.141798	-0.301461							26.707795	-0.325111							15.532500	6.244815	16.865601	0.917491	17.759091	-9.912312	15.695604	4.040103	24.042926	2.810022	18.614172	1.821935			16.485613	-4.907828	12.644281	-2.010144	15.301004	7.043436			26.763289	1.188450
26.228483	-0.069263	15.236559	-0.272233	15.774192	5.557546	16.599850	-4.375830			12.762020	0.841780	12.804115	0.485860	26.931616	-0.138132			26.298125	-1.436115																	15.632500	6.198836	16.965601	0.153684	17.859091	-9.912312	15.795604	4.215363	24.142926	2.837590	18.714172	0.785967			16.585613	-4.907828	12.744281	-2.189593	15.401004	7.013504			26.863289	-0.238150
26.328483	0.262340	15.336559	-0.208484	15.874192	5.754702	16.699850	-4.364583			12.862020	-1.228569	12.904115	1.419036	27.031616	-0.376596																					15.732500	6.144138	17.065601	1.993674	17.959091	-9.886744	15.895604	4.358314	24.242926	2.863227	18.814172	0.590266			16.685613	-4.907828	12.844281	-2.364305	15.501004	6.975251			26.963289	1.141433
26.428483	0.042504	15.436559	1.084501	15.974192	5.916977	16.799850	-4.353337			12.962020	-0.286245	13.004115	-1.266270																							15.832500	6.089440	17.165601	1.714019	18.059091	-9.825255	15.995604	4.494240	24.342926	2.886279	18.914172	1.494479			16.785613	-4.907828	12.944281	-2.492907	15.601004	6.934651			27.063289	-0.632693
26.528483	0.143384	15.536559	-1.612530	16.074192	6.079252	16.899850	-4.342090			13.062020	1.099655	13.104115	-0.406488																							15.932500	6.034742	17.265601	0.274593	18.159091	-9.712496	16.095604	4.609608	24.442926	2.904979	19.014172	1.844444			16.885613	-4.907828	13.044281	-2.620345	15.701004	6.879385			27.163289	1.068479
26.628483	-0.184948	15.636559	-1.825326	16.174192	6.219554	16.999850	-4.330843			13.162020	-1.784758	13.204115	0.815625																							16.032500	5.969231	17.365601	0.462334	18.259091	-9.526984	16.195604	4.713516	24.542926	2.919427	19.114172	-1.819386			16.985613	-4.907828	13.144281	-2.709213	15.801004	6.821339			27.263289	-1.312245
26.728483	0.024545	15.736559	-0.050386	16.274192	6.339483	17.099850	-4.319597			13.262020	-0.421190	13.304115	1.401667																							16.132500	5.894810	17.465601	1.815001	18.359091	-9.279920	16.295604	4.811643	24.642926	2.929626	19.214172	0.377406			17.085613	-4.907828	13.244281	-2.798081	15.901004	6.752581			27.363289	0.414416
26.828483	-0.009097	15.836559	1.226434	16.374192	6.459413	17.199850	-4.287335			13.362020	0.974244	13.404115	1.481730																							16.232500	5.820389	17.565601	2.126136	18.459091	-8.960077	16.395604	4.888274	24.742926	2.930571	19.314172	2.225861			17.185613	-4.907828	13.344281	-2.856728	16.001004	6.678680			27.463289	-0.575540
26.928483	-0.334785	15.936559	-1.457771	16.474192	6.569597	17.299850	-4.249948			13.462020	-0.317840	13.504115	-0.633129																							16.332500	5.745968	17.665601	-0.722781	18.559091	-8.548169	16.495604	4.964905	24.842926	2.924833	19.414172	-1.838234					13.444281	-2.911447	16.101004	6.596356			27.563289	-0.105157
27.028483	-0.024084	16.036559	-0.434046	16.574192	6.654474	17.399850	-4.212560			13.562020	-0.854089	13.604115	-0.881965																							16.432500	5.655792	17.765601	1.147316	18.659091	-8.008521	16.595604	5.027632	24.942926	2.912934	19.514172	-1.532546					13.544281	-2.941204	16.201004	6.507694			27.663289	0.051020
27.128483	-0.535218	16.136559	2.236342	16.674192	6.739351	17.499850	-4.175172			13.662020	0.581589	13.704115	1.233536																							16.532500	5.555067	17.865601	0.932169	18.759091	-7.286401	16.695604	5.080082	25.042926	2.883183	19.614172	1.310617					13.644281	-2.962634	16.301004	6.414270			27.763289	-1.283503
27.228483	0.481976	16.236559	0.018942	16.774192	6.824228	17.599850	-4.137785			13.762020	1.180721	13.804115	1.291829																							16.632500	5.454342	17.965601	0.717023	18.859091	-0.135396	16.795604	5.132532	25.142926	2.843996	19.714172	1.069140					13.744281	-2.957332	16.401004	6.312140			27.863289	0.476986
27.328483	-0.834500	16.336559	-2.116091	16.874192	6.885640	17.699850	-4.060848			13.862020	-1.379478	13.904115	-0.424168																							16.732500	5.353617	18.065601	0.412186	18.959091	-1.843262	16.895604	5.167405	25.242926	2.792810	19.814172	-1.394042					13.844281	-2.941348	16.501004	6.207155			27.963289	0.263719
27.428483	-0.257061	16.436559	-0.245000	16.974192	6.938454	17.799850	-3.983022			13.962020	0.255133	14.004115	0.339860																							16.832500	5.229974	18.165601	1.215047			16.995604	5.197524	25.342926	2.722678	19.914172	-3.759616					13.944281	-2.886079	16.601004	6.090895			28.063289	-0.621454
27.528483	-0.426606	16.536559	1.572039	17.074192	6.991267	17.899850	-3.905197			14.062020	1.337243	14.104115	0.889568																							16.932500	5.097704	18.265601	1.512633			17.095604	5.227643	25.442926	2.646131	20.014172	1.615096					14.044281	-2.807793	16.701004	5.969844			28.163289	-1.007385
27.628483	-0.142049	16.636559	-2.111730	17.174192	7.044080	17.999850	-3.090259			14.162020	-2.110763	14.204115	-0.773503																							17.032500	4.965433	18.365601	-0.146261			17.195604	5.238222	25.542926	2.549572	20.114172	2.480713					14.144281	-2.681266	16.801004	5.839780			28.263289	-0.760086
27.728483	-0.382609	16.736559	-2.418310	17.274192	7.068066	18.099850	-0.335707			14.262020	-0.002146	14.304115	0.684937																							17.132500	4.337136	18.465601	1.448343			17.295604	5.246636	25.642926	2.445187	20.214172	2.464386					14.244281	-2.493898	16.901004	5.696715			28.363289	-1.135647
27.828483	-0.111178	16.836559	-1.229120	17.374192	7.088359	18.199850	0.213673			14.362020	0.885138	14.404115	0.821089																							17.232500	1.222823	18.565601	0.950937			17.395604	5.255051	25.742926	2.325885	20.314172	2.448059					14.344281	-2.225496	17.001004	5.545108				
27.928483	-0.060520	16.936559	2.236012	17.474192	7.108652	18.299850	0.193312			14.462020	-1.615494	14.504115	0.305082																							17.332500	-1.891490	18.665601	0.744659			17.495604	5.241954	25.842926	2.186121	20.414172	2.431732					14.444281	-1.818992	17.101004	5.371893				
		17.036559	0.031934	17.574192	7.128945	18.399850	-0.003707			14.562020	0.615323	14.604115	0.592671																							17.432500	4.123219	18.765601	0.339694			17.595604	5.228567	25.942926	2.031366	20.514172	-3.790802					14.544281	-1.402019	17.201004	5.177125				
		17.136559	-2.172145	17.674192	7.119977	18.499850	0.223753			14.662020	-0.150746	14.704115	-0.147000																							17.532500	1.417392	18.865601	-0.738792					26.042926	1.841109	20.614172	-1.695935					14.644281	-1.218711	17.301004	2.541925				
		17.236559	-0.410222	17.774192	7.104431	18.599850	0.100840			14.762020	-2.065333	14.804115	0.985799																							17.632500	-1.288435	18.965601	-0.807394					26.142926	1.642035	20.714172	0.398932							17.401004	3.543253				
		17.336559	1.912197	17.874192	7.088886	18.699850	0.004683			14.862020	1.028213	14.904115	-1.182950																							17.732500	-3.994262	19.065601	0.771056					26.242926	1.433936	20.814172	2.144102							17.501004	1.625232				
		17.436559	-0.787241	17.974192	7.073340	18.799850	-1.290397			14.962020	-0.055680	15.004115	0.951636																							17.832500	3.707587	19.165601	-0.912448					26.342926	1.201599	20.914172	0.246474							17.601004	-0.011350				
		17.536559	-2.561998							15.062020	0.420367																									17.932500	3.514291	19.265601	-0.876249					26.442926	0.380093	21.014172	-1.651154							17.701004	3.555533				
		17.636559	0.004872							15.162020	0.273547																									18.032500	3.320994	19.365601	-0.668378					26.542926	0.473482	21.114172	-3.548782							17.801004	1.208046				
		17.736559	1.077997							15.262020	-0.067395																									18.132500	-1.406282	19.465601	0.995584					26.642926	0.701740	21.214172	2.115220							17.901004	-1.641126				
		17.836559	-1.473800							15.362020	-1.537432																									18.232500	1.895057	19.565601	-0.341023							21.314172	2.051187							18.001004	1.243899				
		17.936559	0.054718																																	18.332500	-2.247878	19.665601	0.920115							21.414172	1.987154							18.101004	1.743798				
		18.036559	-0.325181																																	18.432500	1.363979	19.765601	0.533126							21.514172	1.923120							18.201004	-1.060605				
		18.136559	-0.376664																																	18.532500	0.229022									21.614172	1.844371							18.301004	-1.789452				
		18.236559	-0.109218																																	18.632500	0.404380									21.714172	1.757240							18.401004	2.711120				
		18.336559	-0.922714																																	18.732500	0.352254									21.814172	1.670109							18.501004	1.992556				
		18.436559	-0.526719																																	18.832500	-1.073970									21.914172	-1.494806							18.601004	1.127314				
		18.536559	-1.235168																																											22.014172	-3.109192												
		18.636559	0.186203																																											22.114172	0.670918												
		18.736559	-0.179311																																											22.214172	-0.002870												
																																														22.314172	0.715044												
																																														22.414172	0.407274												
																																														22.514172	-1.196594												
																																														22.614172	-2.800461												
																																														22.714172	-4.404328												
																																														22.814172	-5.253725												
																																														22.914172	-5.266827												
																																														23.014172	-5.279928												
																																														23.114172	-5.293030												
																																														23.214172	-5.306132												
																																														23.314172	-5.319234												
																																														23.414172	-5.332335												
																																														23.514172	-5.345437												
																																														23.614172	-5.348049												
																																														23.714172	-5.344849												
																																														23.814172	-5.341648												
																																														23.914172	-5.338447												
																																														24.014172	-5.335247												
																																														24.114172	-5.332046												
																																														24.214172	-5.328845												
																																														24.314172	-5.318140												
																																														24.414172	-5.294878												
																																														24.514172	-5.271615												
																																														24.614172	-5.248353												
																																														24.714172	-5.225091												
																																														24.814172	-5.201828												
																																														24.914172	-5.178566												
																																														25.014172	-5.129092												
																																														25.114172	-5.076992												
																																														25.214172	-5.024893												
																																														25.314172	-4.972793												
																																														25.414172	-4.920693												
																																														25.514172	-4.838595												
																																														25.614172	-4.734179												
																																														25.714172	-4.629763												
																																														25.814172	-4.525348												
																																														25.914172	-4.381708												
																																														26.014172	-4.220447												
																																														26.114172	-4.059185												
																																														26.214172	-2.601149												
																																														26.314172	-0.585985												
																																														26.414172	-0.576165												
																																														26.514172	-2.837860												
																																														26.614172	-2.404887												
