# Supplementary material for: KymoButler, a deep learning software for automated kymograph analysis
Source: eLife. 2019 Aug 13;8:e42288. doi: 10.7554/eLife.42288 (PMC6692109; doi:10.7554/eLife.42288)
Supplement: Figure 3—source data 2. — A ZIP file containing all analysed synthetic bidirectional movies, their kymographs, and manually annotated ImageJ rois. [file elife-42288-fig3-data2.zip › BN15/mov07/kymograph/kymograph_1/Results/Intensity_vs_position_edge.txt]

position1	intensity1	position2	intensity2	position3	intensity3	position4	intensity4	position5	intensity5	position6	intensity6	position7	intensity7	position8	intensity8	position9	intensity9	position10	intensity10	position11	intensity11	position12	intensity12	position13	intensity13	position14	intensity14	position15	intensity15	position16	intensity16	position17	intensity17	position18	intensity18	position19	intensity19	position20	intensity20	position21	intensity21	position22	intensity22	position23	intensity23	position24	intensity24	position25	intensity25	position26	intensity26	position27	intensity27	position28	intensity28	position29	intensity29	position30	intensity30
25.528483	1038738.969045	14.536559	1017072.568530	15.074192	973787.657766	15.899850	749147.325984	14.543249	877352.702863	12.062020	934313.203223	12.104115	721306.705807	26.231616	853004.917343	26.024774	1018446.728723	25.598125	1035605.104499	25.541798	879634.228585	25.686341	949078.272484	25.985942	833198.509960	25.756755	791714.169540	26.107795	962683.935437	26.139191	935123.347928	14.319911	777535.003529	15.017217	1082644.224678	14.932500	1108238.453548	16.265601	804562.712581	17.159091	740647.238041	15.095604	852109.571089	23.442926	1072052.091644	18.014172	894193.577537	7.108436	959270.857821	15.885613	758348.805361	12.044281	903963.702816	14.701004	728782.874678	3.642029	945702.027627	26.163289	809960.135866
25.628483	1066796.300404	14.636559	1021094.369174	15.174192	988543.589864	15.999850	751886.399714	14.643249	984050.242622	12.162020	934012.168153	12.204115	671270.262007	26.331616	1005665.921629	26.124774	961318.145409	25.698125	991737.948587	25.641798	1052413.671078	25.786341	913976.336282	26.085942	813338.783973	25.856755	1038120.659325	26.207795	1022175.700212			14.419911	836588.009999	15.117217	1098229.933672	15.032500	1082025.147444	16.365601	684665.822299	17.259091	735940.880131	15.195604	903668.811341	23.542926	979009.841275	18.114172	735310.090130	7.208436	894779.878669	15.985613	769372.607250	12.144281	871470.357372	14.801004	756176.472444	3.742029	996195.063624	26.263289	851006.550411
25.728483	999818.269873	14.736559	752962.003017	15.274192	974675.934146	16.099850	748260.136148	14.743249	994369.081569	12.262020	888663.300330	12.304115	646836.652420	26.431616	935876.298077	26.224774	921351.623673	25.798125	922382.660435	25.741798	989427.008151			26.185942	1065815.875998	25.956755	994630.263268	26.307795	927653.500034			14.519911	789587.044911			15.132500	962125.506185	16.465601	699226.488267	17.359091	754474.335398	15.295604	864716.852037	23.642926	962128.184942	18.214172	792804.109117	7.308436	1002119.454253	16.085613	771460.562631	12.244281	855629.051150	14.901004	824564.264190	3.842029	868498.584890	26.363289	989449.998130
25.828483	865652.682106	14.836559	941705.926401	15.374192	918403.897976	16.199850	765346.791392	14.843249	923089.432105	12.362020	853021.966868	12.404115	921345.553323	26.531616	872042.051817	26.324774	1001046.615446	25.898125	859151.899914	25.841798	901710.106693							26.407795	985586.120134			14.619911	747564.879617			15.232500	834343.406537	16.565601	737781.710275	17.459091	794799.029589	15.395604	889919.478035	23.742926	950257.103961	18.314172	781908.950473			16.185613	773140.542950	12.344281	886349.355677	15.001004	942836.444381	3.942029	984184.525207	26.463289	1088378.924578
25.928483	1022673.719469	14.936559	971587.169127	15.474192	843743.578021	16.299850	783650.226182	14.943249	1036662.237010	12.462020	824956.099163	12.504115	886560.048101	26.631616	967026.697828			25.998125	848008.702335	25.941798	847111.185750							26.507795	855370.841408			14.719911	898874.306295			15.332500	747639.743461	16.665601	687203.301516	17.559091	864581.723901	15.495604	851765.597309	23.842926	924380.787594	18.414172	1000915.458316			16.285613	808151.846126	12.444281	868569.610297	15.101004	1027398.189589	4.042029	834642.513701	26.563289	1097739.529382
26.028483	911990.362647	15.036559	1129027.031692	15.574192	787304.380925	16.399850	797436.195985			12.562020	695437.911833	12.604115	766263.481163	26.731616	954222.013219			26.098125	816524.803057	26.041798	1010371.154275							26.607795	980733.571050							15.432500	696508.143017	16.765601	678399.261216	17.659091	922126.875111	15.595604	750890.430280	23.942926	974763.787640	18.514172	868226.832806			16.385613	820306.996303	12.544281	766707.519083	15.201004	1068985.650042	4.142029	793715.448533	26.663289	967986.599826
26.128483	1082889.633994	15.136559	952252.847856	15.674192	721848.321379	16.499850	820130.948052			12.662020	754598.876739	12.704115	797046.725083	26.831616	877338.037481			26.198125	835669.023467	26.141798	1060691.733051							26.707795	1000495.750811							15.532500	639290.976655	16.865601	757065.916500	17.759091	968547.606974	15.695604	714066.543716	24.042926	983686.246832	18.614172	929044.800821			16.485613	792740.438027	12.644281	747086.484783	15.301004	1079561.272579			26.763289	985350.496511
26.228483	1082389.418956	15.236559	943760.155561	15.774192	692687.916816	16.599850	833206.498479			12.762020	745319.727326	12.804115	769634.700033	26.931616	1046003.096719			26.298125	783853.330870																	15.632500	614520.597222	16.965601	663702.686150	17.859091	959911.980866	15.795604	704500.771885	24.142926	1014835.143041	18.714172	943351.352436			16.585613	775089.915069	12.744281	752426.959846	15.401004	1034042.262458			26.863289	782522.722683
26.328483	958598.586295	15.336559	941950.889151	15.874192	676594.719802	16.699850	820640.796482			12.862020	624077.563644	12.904115	811124.731539	27.031616	1064118.154127																					15.732500	667697.515726	17.065601	745056.283846	17.959091	905849.171807	15.895604	697486.904150	24.242926	1030572.507344	18.814172	978502.058619			16.685613	750346.720278	12.844281	710555.299422	15.501004	952904.083032			26.963289	869906.814773
26.428483	875528.150308	15.436559	790473.127465	15.974192	644367.573108	16.799850	795486.702256			12.962020	755096.895980	13.004115	759986.496512																							15.832500	705362.535180	17.165601	631547.941642	18.059091	836745.075380	15.995604	712813.986438	24.342926	979423.009089	18.914172	880559.531734			16.785613	726474.205091	12.944281	680808.914738	15.601004	851450.437719			27.063289	847214.378871
26.528483	713711.542966	15.536559	748966.929801	16.074192	613545.274247	16.899850	756065.635775			13.062020	693374.017475	13.104115	701690.077089																							15.932500	704240.075626	17.265601	658676.549298	18.159091	794322.707400	16.095604	748644.295200	24.442926	997574.309765	19.014172	860817.429644			16.885613	708011.819033	13.044281	721168.596597	15.701004	758955.282941			27.163289	786305.805631
26.628483	928306.170353	15.636559	731213.465459	16.174192	629397.368820	16.999850	726001.469340			13.162020	711405.296905	13.204115	751974.188399																							16.032500	720402.949997	17.365601	827480.143110	18.259091	749819.615612	16.195604	774811.182036	24.542926	964214.327058	19.114172	683899.613688			16.985613	743800.464404	13.144281	726981.318620	15.801004	691938.975617			27.263289	715178.464221
26.728483	1035238.006947	15.736559	616662.209372	16.274192	656539.292985	17.099850	708201.226466			13.262020	723231.174633	13.304115	679340.193905																							16.132500	747487.066065	17.465601	759444.672067	18.359091	724856.511632	16.295604	790125.478770	24.642926	921388.303698	19.214172	690582.499761			17.085613	811138.186304	13.244281	717277.111420	15.901004	666109.570917			27.363289	766051.011503
26.828483	929491.237114	15.836559	750398.309594	16.374192	696421.755765	17.199850	713147.138356			13.362020	683164.498191	13.404115	794198.345331																							16.232500	766528.998824	17.565601	926510.925797	18.459091	730509.020024	16.395604	775906.991125	24.742926	965897.018024	19.314172	720369.358021			17.185613	907487.890944	13.344281	707062.448647	16.001004	670481.151197			27.463289	712310.790838
26.928483	1068132.173861	15.936559	806217.133447	16.474192	712697.731078	17.299850	755349.738664			13.462020	702849.732891	13.504115	729552.398494																							16.332500	768189.172598	17.665601	944823.533144	18.559091	766953.546578	16.495604	739560.698172	24.842926	956199.513664	19.414172	694442.381961					13.444281	706229.746235	16.101004	681276.807384			27.563289	815020.266685
27.028483	701263.406729	16.036559	707706.889052	16.574192	708807.197067	17.399850	780520.974206			13.562020	734168.068663	13.604115	745345.155962																							16.432500	754722.049195	17.765601	953434.379572	18.659091	812248.396975	16.595604	709566.787411	24.942926	921693.092057	19.514172	752926.332150					13.544281	704564.529502	16.201004	693029.045792			27.663289	683699.138127
27.128483	1087977.831762	16.136559	757821.791013	16.674192	699686.294236	17.499850	774699.465357			13.662020	726924.211789	13.704115	738521.169595																							16.532500	779580.560068	17.865601	862796.570579	18.759091	891949.726794	16.695604	694981.252529	25.042926	900071.995184	19.614172	689563.411816					13.644281	725838.694534	16.301004	706994.030821			27.763289	778175.750129
27.228483	723105.889180	16.236559	710019.087759	16.774192	688507.264685	17.599850	769359.391907			13.762020	739729.990721	13.804115	780355.553123																							16.632500	766028.386262	17.965601	782005.986255	18.859091	960721.478861	16.795604	699744.750924	25.142926	913281.111050	19.714172	756071.858273					13.744281	737975.826159	16.401004	730384.628708			27.863289	797912.839128
27.328483	809819.849739	16.336559	774201.496504	16.874192	687152.540279	17.699850	746155.721955			13.862020	661536.194992	13.904115	832891.845915																							16.732500	753202.651425	18.065601	813139.003342	18.959091	981419.792954	16.895604	702906.462421	25.242926	916724.160337	19.814172	627551.037909					13.844281	764097.372318	16.501004	723709.815525			27.963289	799944.933245
27.428483	703562.990127	16.436559	734964.066383	16.974192	717589.905300	17.799850	736416.390804			13.962020	741840.690235	14.004115	809491.844871																							16.832500	735062.625971	18.165601	685774.021502			16.995604	705579.562842	25.342926	943310.788874	19.914172	774987.794678					13.944281	809353.243424	16.601004	719491.765842			28.063289	904914.417759
27.528483	758890.618850	16.536559	740921.181375	17.074192	744766.255594	17.899850	733095.892738			14.062020	690008.985992	14.104115	1069331.906198																							16.932500	719294.164124	18.265601	729825.297542			17.095604	708993.292577	25.442926	977535.095592	20.014172	664207.658451					14.044281	835845.977629	16.701004	729945.861448			28.163289	818888.812257
27.628483	724435.343760	16.636559	736433.454116	17.174192	764194.833051	17.999850	809831.617462			14.162020	609417.434211	14.204115	842859.943523																							17.032500	724948.978505	18.365601	701221.369139			17.195604	715681.803812	25.542926	904128.048152	20.114172	786102.066869					14.144281	878974.034987	16.801004	735138.698988			28.263289	879361.483039
27.728483	751120.537403	16.736559	738029.345085	17.274192	762539.703011	18.099850	763634.644862			14.262020	697134.236467	14.304115	878206.341055																							17.132500	729413.391756	18.465601	666757.325056			17.295604	722618.166277	25.642926	865849.256853	20.214172	803814.965183					14.244281	815372.409407	16.901004	777015.237018			28.363289	996461.001592
27.828483	627999.900667	16.836559	689525.939458	17.374192	758535.725159	18.199850	989230.758198			14.362020	801447.852577	14.404115	913726.029192																							17.232500	742619.720917	18.565601	782702.537363			17.395604	750935.340502	25.742926	858316.769653	20.314172	792855.833347					14.344281	782580.584099	17.001004	863429.275304				
27.928483	634729.005384	16.936559	790680.632787	17.474192	748710.852680	18.299850	991524.454527			14.462020	751082.235650	14.504115	914134.533510																							17.332500	642177.931178	18.665601	805990.118380			17.495604	828797.636838	25.842926	851508.958741	20.414172	815098.929337					14.444281	812365.428886	17.101004	920466.659266				
		17.036559	655111.335064	17.574192	765376.711476	18.399850	1043126.548394			14.562020	828710.174442	14.604115	923889.166133																							17.432500	765817.231237	18.765601	797760.012259			17.595604	901597.616083	25.942926	892928.588937	20.514172	677418.648301					14.544281	872810.625103	17.201004	915092.507144				
		17.136559	740303.735847	17.674192	795013.404211	18.499850	895933.853168			14.662020	727069.508587	14.704115	722568.863895																							17.532500	734783.360576	18.865601	821993.848585					26.042926	952923.579501	20.614172	703125.317758					14.644281	958853.255021	17.301004	873716.654746				
		17.236559	704342.418745	17.774192	820000.756459	18.599850	1000938.803807			14.762020	850272.010231	14.804115	805829.271958																							17.632500	724854.727065	18.965601	837657.887518					26.142926	920132.536544	20.714172	740974.924618							17.401004	869408.743909				
		17.336559	741944.982219	17.874192	860434.562902	18.699850	1000815.829833			14.862020	754340.338135	14.904115	793176.705728																							17.732500	928614.104857	19.065601	744528.169408					26.242926	923646.798956	20.814172	813410.186546							17.501004	723744.365283				
		17.436559	635409.275559	17.974192	911600.249391	18.799850	832992.266503			14.962020	1017159.137172	15.004115	1086343.820014																							17.832500	715953.744412	19.165601	905378.276001					26.342926	910203.778174	20.914172	752467.433354							17.601004	781072.733323				
		17.536559	687331.724271							15.062020	1091140.442583																									17.932500	735223.708464	19.265601	975870.515865					26.442926	1031285.703131	21.014172	724763.847068							17.701004	766653.785644				
		17.636559	819932.170868							15.162020	991710.413355																									18.032500	766004.846246	19.365601	891164.576741					26.542926	1061658.238646	21.114172	855569.278800							17.801004	814346.751994				
		17.736559	865913.726185							15.262020	1046645.218473																									18.132500	725902.031105	19.465601	856864.971119					26.642926	1111515.458687	21.214172	756116.773541							17.901004	759925.123287				
		17.836559	963126.932839							15.362020	943964.355677																									18.232500	808257.500649	19.565601	888718.565292							21.314172	779472.786942							18.001004	856645.366117				
		17.936559	907766.343612																																	18.332500	670948.096127	19.665601	838090.802823							21.414172	766821.416977							18.101004	754344.050109				
		18.036559	853198.766696																																	18.432500	887777.701885	19.765601	762146.519475							21.514172	734800.464100							18.201004	752900.232623				
		18.136559	672246.945007																																	18.532500	849332.229846									21.614172	689402.391964							18.301004	767532.488051				
		18.236559	715228.962097																																	18.632500	1086010.072320									21.714172	676763.944954							18.401004	834748.384514				
		18.336559	958213.785855																																	18.732500	1102492.340874									21.814172	672557.127468							18.501004	874275.718128				
		18.436559	894329.484966																																	18.832500	861647.017718									21.914172	646947.854612							18.601004	869106.076879				
		18.536559	963227.463175																																											22.014172	757155.679053												
		18.636559	817003.758247																																											22.114172	876362.619355												
		18.736559	832684.028195																																											22.214172	886534.226379												
																																														22.314172	959569.661999												
																																														22.414172	707269.131129												
																																														22.514172	942186.834624												
																																														22.614172	849827.462959												
																																														22.714172	808328.658124												
																																														22.814172	947224.358649												
																																														22.914172	902537.778198												
																																														23.014172	853175.990988												
																																														23.114172	827252.129447												
																																														23.214172	808888.502205												
																																														23.314172	796139.166343												
																																														23.414172	776104.277420												
																																														23.514172	758237.199815												
																																														23.614172	761042.127697												
																																														23.714172	767785.302543												
																																														23.814172	760787.358868												
																																														23.914172	760520.749543												
																																														24.014172	772611.676219												
																																														24.114172	782835.117006												
																																														24.214172	800736.529909												
																																														24.314172	816466.667156												
																																														24.414172	813537.123876												
																																														24.514172	798080.472602												
																																														24.614172	773034.719533												
																																														24.714172	769109.718819												
																																														24.814172	762059.573716												
																																														24.914172	756071.616225												
																																														25.014172	733285.405734												
																																														25.114172	724405.074514												
																																														25.214172	732044.165064												
																																														25.314172	747082.306766												
																																														25.414172	749466.552578												
																																														25.514172	744146.447159												
																																														25.614172	703195.325273												
																																														25.714172	679062.488237												
																																														25.814172	660105.763017												
																																														25.914172	667927.610232												
																																														26.014172	695757.388554												
																																														26.114172	715487.124038												
																																														26.214172	864804.712227												
																																														26.314172	742894.920860												
																																														26.414172	905524.835553												
																																														26.514172	1086419.525132												
																																														26.614172	1076957.581095												
