# Supplementary material for: KymoButler, a deep learning software for automated kymograph analysis
Source: eLife. 2019 Aug 13;8:e42288. doi: 10.7554/eLife.42288 (PMC6692109; doi:10.7554/eLife.42288)
Supplement: Figure 3—source data 2. — A ZIP file containing all analysed synthetic bidirectional movies, their kymographs, and manually annotated ImageJ rois. [file elife-42288-fig3-data2.zip › BN15/mov07/kymograph/kymograph_1/Results/Velocity_vs_time_edge.txt]

time1	velocity1	time2	velocity2	time3	velocity3	time4	velocity4	time5	velocity5	time6	velocity6	time7	velocity7	time8	velocity8	time9	velocity9	time10	velocity10	time11	velocity11	time12	velocity12	time13	velocity13	time14	velocity14	time15	velocity15	time16	velocity16	time17	velocity17	time18	velocity18	time19	velocity19	time20	velocity20	time21	velocity21	time22	velocity22	time23	velocity23	time24	velocity24	time25	velocity25	time26	velocity26	time27	velocity27	time28	velocity28	time29	velocity29	time30	velocity30
0.300000	0.056176	0.300000	0.205276	0.200000	-0.096797	2.000000	0.187878	16.250000	-0.316261	17.800000	0.350215	24.800000	-3.491975	1.400000	-0.456564	5.750000	-0.459270	7.500000	-0.233615	9.500000	0.573041	11.600000	0.376024	13.425000	0.739735	14.200000	1.036371	15.950000	1.898068	17.325000	0.088164	12.500000	-0.176374	14.425000	0.001571	15.100000	6.468951	18.200000	2.948526	19.425000	0.483905	20.300000	0.201223	19.500000	2.623097	22.200000	-0.009992	22.700000	-0.243685	24.712500	-4.907828	25.300000	-1.191525	27.050000	7.154475	25.900000	0.364977	26.600000	0.055397
0.400000	0.071055	0.400000	0.158794	0.300000	-0.024508	2.100000	0.202107	16.350000	0.005404	17.900000	0.300993	24.900000	-3.165363	1.500000	-0.412448	5.850000	-0.255579	7.600000	-0.267644	9.600000	0.780576	11.700000	0.230161	13.525000	-0.362551	14.300000	0.658042	16.050000	1.724936	17.425000	0.181652	12.600000	0.151684	14.525000	-0.592975	15.200000	6.217317	18.300000	2.646169	19.525000	-0.318650	20.400000	0.184265	19.600000	2.700733	22.300000	-0.083976	22.800000	-0.277718	24.812500	-4.907828	25.400000	-1.305247	27.150000	7.007608	26.000000	0.372158	26.700000	-0.453957
0.500000	0.250328	0.500000	0.101390	0.400000	0.081218	2.200000	0.209922	16.450000	0.242844	18.000000	0.240220	25.000000	-2.840096	1.600000	-0.371038	5.950000	-0.137662	7.700000	-0.295020	9.700000	0.923088	11.800000	0.057920	13.625000	-0.809382	14.400000	0.284080	16.150000	1.001175	17.525000	0.219550	12.700000	0.404694	14.625000	0.251975	15.300000	5.716123	18.400000	2.248333	19.625000	0.162756	20.500000	0.185870	19.700000	2.778092	22.400000	-0.215521	22.900000	-0.303147	24.912500	-4.907828	25.500000	-1.557718	27.250000	6.561032	26.100000	0.359820	26.800000	-0.904592
0.600000	0.407241	0.600000	0.033822	0.500000	0.196955	2.300000	0.214664	16.550000	0.281535	18.100000	0.169510	25.100000	-2.444754	1.700000	-0.352326	6.050000	-0.182424	7.800000	-0.365235	9.800000	0.937694	11.900000	-0.080029	13.725000	-0.809382	14.500000	-0.039356	16.250000	-0.204852	17.625000	0.219550	12.800000	0.568310	14.725000	1.033544	15.400000	4.855165	18.500000	1.750897	19.725000	-1.223229	20.600000	0.236217	19.800000	2.854636	22.500000	-0.424840	23.000000	-0.317935			25.600000	-1.900845	27.350000	5.801201	26.200000	0.423787	26.900000	-1.217457
0.700000	0.490532	0.700000	-0.059333	0.600000	0.346818	2.400000	0.213228	16.650000	0.327229	18.200000	0.089815	25.200000	-1.895823	1.800000	-0.329324	6.150000	-0.317377	7.900000	-0.428423	9.900000	0.844816	12.000000	-0.134832			14.600000	-0.217642	16.350000	-1.346975			12.900000	0.629546			15.500000	3.846424	18.600000	1.192932	19.825000	-7.334608	20.700000	0.384506	19.900000	2.914151	22.600000	-0.726232	23.100000	-0.309842			25.700000	-2.294348	27.450000	4.645986	26.300000	0.570815	27.000000	-1.399359
0.800000	0.493262	0.800000	-0.166834	0.700000	0.609180	2.500000	0.209447	16.750000	0.435009	18.300000	0.013109	25.300000	-1.198053	1.900000	-0.294694	6.250000	-0.464880	8.000000	-0.388537	10.000000	0.676183	12.100000	-0.122382			14.700000	-0.329627	16.450000	-1.756115			13.000000	0.581674			15.600000	2.727948	18.700000	0.622831	19.925000	-9.912312	20.800000	0.729172	20.000000	2.931004	22.700000	-1.094789	23.200000	-0.272296			25.800000	-2.685294	27.550000	2.150886	26.400000	0.654586	27.100000	-1.475391
0.900000	0.431541	0.900000	-0.287174	0.800000	1.139843	2.600000	0.205124	16.850000	0.514445	18.400000	-0.073292	25.400000	-0.503437	2.000000	-0.246251	6.350000	-0.578549	8.100000	-0.282619	10.100000	0.481423	12.200000	-0.041573			14.800000	-0.374962	16.550000	-1.259563			13.100000	0.431807			15.700000	1.690684	18.800000	0.080357			20.900000	1.298501	20.100000	2.866528	22.800000	-1.509894	23.300000	-0.210142			25.900000	-2.939275	27.650000	-0.981126	26.500000	0.684243	27.200000	-1.474702
1.000000	0.323542	1.000000	-0.453471	0.900000	1.967364	2.700000	0.198532	16.950000	0.477847	18.500000	-0.171833	25.500000	0.057268	2.100000	-0.184750	6.450000	-0.613601	8.200000	-0.183145	10.200000	0.262151	12.300000	0.067011			14.900000	-0.265321	16.650000	-0.591292			13.200000	0.211644			15.800000	0.884043	18.900000	-0.394276			21.000000	2.008674	20.200000	2.654699	22.900000	-1.958591	23.400000	-0.126578			26.000000	-2.925134	27.750000	-1.971668	26.600000	0.657326	27.300000	-1.426260
1.100000	0.184331	1.100000	-0.688642	1.000000	2.980953	2.800000	0.185769	17.050000	0.365167	18.600000	-0.289250	25.600000	0.426165	2.200000	-0.104236	6.550000	-0.637070	8.300000	-0.135480	10.300000	0.044855	12.400000	0.119838			15.000000	-0.042861	16.750000	-0.261927			13.300000	0.008353			15.900000	0.373847	19.000000	-0.766178			21.100000	2.784421	20.300000	2.282256	23.000000	-2.457079	23.500000	-0.041077			26.100000	-2.617743	27.850000	-0.037502	26.700000	0.582686	27.400000	-1.361064
1.200000	0.063494	1.200000	-0.977224	1.100000	4.092003	2.900000	0.168602	17.150000	0.384126	18.700000	-0.427121	25.700000	0.750579	2.300000	-0.032617			8.400000	-0.088196	10.400000	-0.158246	12.500000	0.126498			15.100000	0.132218					13.400000	-0.030011			16.000000	0.185707	19.100000	-0.956608			21.200000	3.554075	20.400000	1.796824	23.100000	-2.965203	23.600000	0.019958			26.200000	-2.010031	27.950000	2.749805	26.800000	0.465917	27.500000	-1.257116
1.300000	-0.054538	1.300000	-1.298398	1.200000	5.181593	3.000000	0.146843	17.250000	0.533242	18.800000	-0.604926	25.800000	1.037773	2.400000	0.025451			8.500000	-0.076645	10.500000	-0.315678	12.600000	0.119757			15.200000	0.240535					13.500000	-0.031803			16.100000	0.250484	19.200000	-0.933366			21.300000	4.246663	20.500000	1.318689	23.200000	-3.490940	23.700000	0.045139			26.300000	-1.094103	28.050000	3.459376	26.900000	0.307808	27.600000	-1.114394
1.400000	-0.172308	1.400000	-1.627385	1.300000	6.157323	3.100000	0.120134	17.350000	0.629496	18.900000	-0.855862	25.900000	1.264402	2.500000	0.067973			8.600000	-0.181591	10.600000	-0.425152	12.700000	0.111654			15.300000	0.335378					13.600000	-0.031129			16.200000	0.328895	19.300000	-0.731305			21.400000	4.795403	20.600000	0.855615	23.300000	-4.010724	23.800000	0.038607			26.400000	-0.070262	28.150000	1.701064	27.000000	0.121246	27.700000	-0.933475
1.500000	-0.294167	1.500000	-1.941948	1.400000	6.846991	3.200000	0.087864			19.000000	-1.144975	26.000000	1.395651	2.600000	0.094363			8.700000	-0.570047	10.700000	-0.443131	12.800000	0.063930			15.400000	0.419391					13.700000	-0.028277			16.300000	0.377460	19.400000	-0.400004			21.500000	5.143698	20.700000	0.450834	23.400000	-4.492980	23.900000	0.002396			26.500000	0.827739	28.250000	0.083375	27.100000	-0.041679	27.800000	-0.715196
1.600000	-0.415594	1.600000	-2.198020	1.500000	7.132670	3.300000	0.059044			19.100000	-1.440893	26.100000	1.377515	2.700000	0.096037			8.800000	-1.247038	10.800000	-0.353400	12.900000	-0.057016			15.500000	0.481348					13.800000	-0.024517			16.400000	0.393411	19.500000	-0.011133			21.600000	5.255163	20.800000	0.159120	23.500000	-4.898467	24.000000	-0.057280			26.600000	1.452747	28.350000	-0.244746	27.200000	-0.102834	27.900000	-0.457258
1.700000	-0.527417	1.700000	-2.385771			3.400000	0.034092			19.200000	-1.683810	26.200000	1.204390	2.800000	0.073318			8.900000	-1.859009	10.900000	-0.343652	13.000000	-0.190410			15.600000	0.507578					13.900000	-0.022520			16.500000	0.378206	19.600000	0.387210					20.900000	0.039539	23.600000	-5.176447	24.100000	-0.116532			26.700000	1.696477			27.300000	-0.107549	28.000000	-0.154425
1.800000	-0.623048	1.800000	-2.509914			3.500000	0.013773			19.300000	-1.874955	26.300000	0.874325	2.900000	0.039455			9.000000	-2.206795	11.000000	-0.359379	13.100000	-0.158637									14.000000	-0.022393			16.600000	0.312318	19.700000	0.731249					21.000000	0.122286	23.700000	-5.326842	24.200000	-0.154398							27.400000	-0.073122	28.100000	0.185098
1.900000	-0.715306	1.900000	-2.566245			3.600000	-0.002017			19.400000	-2.011538	26.400000	0.440457	3.000000	-0.003549			9.100000	-2.293667	11.100000	-0.291261															16.700000	0.185209	19.800000	1.052281					21.100000	0.320386	23.800000	-5.350109	24.300000	-0.143686							27.500000	-0.035319	28.200000	0.509083
2.000000	-0.780327	2.000000	-2.560963			3.700000	-0.013434			19.500000	-2.098098	26.500000	-0.016563	3.100000	-0.053375					11.200000	-0.176974															16.800000	0.039112	19.900000	1.352362					21.200000	0.520684	23.900000	-5.247511	24.400000	-0.072086							27.600000	-0.010291	28.300000	0.790269
2.100000	-0.811339	2.100000	-2.499468			3.800000	-0.018120			19.600000	-2.136516	26.600000	-0.445596	3.200000	-0.107234																					16.900000	-0.121438	20.000000	1.634224					21.300000	0.662427	24.000000	-5.027611	24.500000	0.045326							27.700000	-0.002624	28.400000	0.996723
2.200000	-0.790274	2.200000	-2.388064			3.900000	-0.015595			19.700000	-2.125926	26.700000	-0.832936	3.300000	-0.163863																					17.000000	-0.286856	20.100000	1.901608					21.400000	0.714262	24.100000	-4.702721	24.600000	0.212824									28.500000	1.128067
2.300000	-0.732707	2.300000	-2.226208			4.000000	-0.010486			19.800000	-2.068611	26.800000	-1.157846	3.400000	-0.221808																					17.100000	-0.558300	20.200000	2.122682							24.200000	-4.291471	24.700000	0.360074									28.600000	1.199492
2.400000	-0.666947	2.400000	-2.019693			4.100000	-0.010805			19.900000	-1.961315	26.900000	-1.378892	3.500000	-0.279326																					17.200000	-1.078071	20.300000	2.248044							24.300000	-3.826550	24.800000	0.364373									28.700000	1.237236
2.500000	-0.592477	2.500000	-1.775577			4.200000	-0.015794			20.000000	-1.812732	27.000000	-1.455278	3.600000	-0.335294																					17.300000	-1.872867	20.400000	2.243684							24.400000	-3.331235											28.800000	1.244348
2.600000	-0.506647	2.600000	-1.492027			4.300000	-0.025976			20.100000	-1.627129	27.100000	-1.373754	3.700000	-0.391119																					17.400000	-2.720141	20.500000	2.108257							24.500000	-2.827143											28.900000	1.214964
2.700000	-0.417544	2.700000	-1.170963			4.400000	-0.031382			20.200000	-1.411444	27.200000	-1.140744	3.800000	-0.434693																					17.500000	-3.510039	20.600000	1.841664							24.600000	-2.300280											29.000000	1.149553
2.800000	-0.300700	2.800000	-0.832705			4.500000	-0.030355			20.300000	-1.160102	27.300000	-0.816823	3.900000	-0.456308																					17.600000	-4.129979	20.700000	1.465313							24.700000	-1.774213											29.100000	1.048093
2.900000	-0.206023	2.900000	-0.519612			4.600000	-0.026135			20.400000	-0.880139	27.400000	-0.474340	4.000000	-0.445304																					17.700000	-4.393623	20.800000	1.017873							24.800000	-1.274642											29.200000	0.864664
3.000000	-0.146852	3.000000	-0.272189			4.700000	-0.021763			20.500000	-0.583921	27.500000	-0.154673	4.100000	-0.395827																							20.900000	0.561727							24.900000	-0.830463											29.300000	0.596261
3.100000	-0.079429	3.100000	-0.091807			4.800000	-0.012068			20.600000	-0.273693	27.600000	0.148943	4.200000	-0.348980																							21.000000	0.139116							25.000000	-0.442145											29.400000	0.252838
3.200000	-0.021969	3.200000	0.017024			4.900000	-0.000304			20.700000	0.024151	27.700000	0.450418	4.300000	-0.292768																							21.100000	-0.192669							25.100000	-0.145475											29.500000	-0.135515
3.300000	0.025257	3.300000	0.063960			5.000000	0.009149			20.800000	0.269133	27.800000	0.746683	4.400000	-0.238308																							21.200000	-0.434226							25.200000	0.063870											29.600000	-0.495046
3.400000	0.062127	3.400000	0.069452			5.100000	0.010221			20.900000	0.493360	27.900000	1.021770	4.500000	-0.185073																							21.300000	-0.594166							25.300000	0.200310											29.700000	-0.678507
3.500000	0.089660	3.500000	0.070135			5.200000	0.022715			21.000000	0.710965	28.000000	1.252775	4.600000	-0.127947																							21.400000	-0.694839							25.400000	0.283614												
3.600000	0.118870	3.600000	0.066910			5.300000	0.044363			21.100000	0.956357	28.100000	1.427415	4.700000	-0.073375																							21.500000	-0.762483							25.500000	0.352457												
3.700000	0.137012	3.700000	0.061850			5.400000	0.072179			21.200000	1.211583	28.200000	1.511563	4.800000	-0.025530																							21.600000	-0.847740							25.600000	0.407377												
3.800000	0.140512	3.800000	0.062067			5.500000	0.102094			21.300000	1.454646	28.300000	1.510817	4.900000	0.010754																							21.700000	-0.906094							25.700000	0.451139												
3.900000	0.143297	3.900000	0.065474			5.600000	0.128422			21.400000	1.650634	28.400000	1.440748	5.000000	0.040847																							21.800000	-0.913420							25.800000	0.488215												
4.000000	0.123166	4.000000	0.067110			5.700000	0.157385			21.500000	1.795627	28.500000	1.330484	5.100000	0.061789																							21.900000	-0.858141							25.900000	0.516605												
4.100000	0.069202	4.100000	0.065027			5.800000	0.178308			21.600000	1.898261	28.600000	1.194259	5.200000	0.061603																							22.000000	-0.723008							26.000000	0.529106												
4.200000	-0.012707	4.200000	0.057570			5.900000	0.197883			21.700000	1.954935	28.700000	1.051504	5.300000	0.041701																							22.100000	-0.561861							26.100000	0.513965												
4.300000	-0.100651	4.300000	0.043309			6.000000	0.213429			21.800000	1.967289	28.800000	0.940714																									22.200000	-0.372699							26.200000	0.483936												
4.400000	-0.189434	4.400000	0.019720			6.100000	0.221024			21.900000	1.932541	28.900000	0.834330																									22.300000	-0.144495							26.300000	0.460205												
4.500000	-0.268272	4.500000	-0.006669			6.200000	0.224309			22.000000	1.846992	29.000000	0.764350																									22.400000	0.142094							26.400000	0.474803												
4.600000	-0.330303	4.600000	-0.031229			6.300000	0.222392			22.100000	1.713451	29.100000	0.761609																									22.500000	0.496381							26.500000	0.578033												
4.700000	-0.337635	4.700000	-0.043986			6.400000	0.214203			22.200000	1.547742	29.200000	0.823488																									22.600000	0.915510							26.600000	0.793387												
4.800000	-0.320758	4.800000	-0.053791			6.500000	0.198332			22.300000	1.355928	29.300000	0.921489																									22.700000	1.380093							26.700000	1.085582												
4.900000	-0.299163	4.900000	-0.060956			6.600000	0.179152			22.400000	1.135001	29.400000	0.982993																									22.800000	1.733960							26.800000	1.406012												
5.000000	-0.271996	5.000000	-0.061273			6.700000	0.160404			22.500000	0.894681	29.500000	0.993673																									22.900000	1.885491							26.900000	1.722996												
5.100000	-0.251100	5.100000	-0.058044			6.800000	0.140577			22.600000	0.649470	29.600000	0.964655																									23.000000	1.815056							27.000000	1.982796												
5.200000	-0.235520	5.200000	-0.055483			6.900000	0.116919			22.700000	0.421040	29.700000	0.950888																									23.100000	1.661723							27.100000	2.188772												
5.300000	-0.230511	5.300000	-0.053008			7.000000	0.084957			22.800000	0.241816	29.800000	0.953406																																	27.200000	2.346134												
5.400000	-0.228291	5.400000	-0.048907			7.100000	0.057448			22.900000	0.114622																																			27.300000	2.451975												
5.500000	-0.218890	5.500000	-0.044448			7.200000	0.035852			23.000000	0.038720																																			27.400000	2.501016												
5.600000	-0.211296	5.600000	-0.041768			7.300000	0.021479			23.100000	0.008038																																			27.500000	2.494369												
5.700000	-0.222804	5.700000	-0.040661			7.400000	0.012782			23.200000	0.004585																																			27.600000	2.431050												
5.800000	-0.249645	5.800000	-0.034095			7.500000	0.001166			23.300000	-0.003156																																			27.700000	2.310312												
5.900000	-0.297581	5.900000	-0.023866			7.600000	-0.007138			23.400000	-0.017878																																			27.800000	2.131759												
6.000000	-0.332098	6.000000	-0.008153			7.700000	-0.025651			23.500000	-0.036821																																			27.900000	1.899885												
6.100000	-0.360892	6.100000	0.000645			7.800000	-0.049575			23.600000	-0.058003																																			28.000000	1.620822												
6.200000	-0.374389	6.200000	0.010236			7.900000	-0.076464			23.700000	-0.079464																																			28.100000	1.307139												
6.300000	-0.389502	6.300000	0.014795			8.000000	-0.092807			23.800000	-0.100864																																			28.200000	0.977476												
6.400000	-0.424789	6.400000	0.011762			8.100000	-0.093046			23.900000	-0.113510																																			28.300000	0.652889												
6.500000	-0.478106	6.500000	0.007533			8.200000	-0.084603			24.000000	-0.107799																																			28.400000	0.365069												
6.600000	-0.515763	6.600000	0.007998			8.300000	-0.073011			24.100000	-0.084527																																			28.500000	0.161663												
6.700000	-0.528084	6.700000	0.003035			8.400000	-0.060323																																							28.600000	0.039410												
6.800000	-0.533332	6.800000	-0.003284			8.500000	-0.045781																																							28.700000	-0.013960												
6.900000	-0.528560	6.900000	-0.005068			8.600000	-0.029373																																							28.800000	-0.024222												
7.000000	-0.524419	7.000000	-0.010340			8.700000	-0.011772																																							28.900000	-0.031127												
7.100000	-0.509507	7.100000	-0.020831			8.800000	0.006930																																							29.000000	-0.031765												
7.200000	-0.489551	7.200000	-0.032989			8.900000	0.028540																																							29.100000	-0.022558												
7.300000	-0.457458	7.300000	-0.046504			9.000000	0.041867																																							29.200000	-0.000730												
7.400000	-0.408033	7.400000	-0.053589			9.100000	0.051221																																							29.300000	0.031030												
7.500000	-0.352945	7.500000	-0.069542			9.200000	0.060714																																							29.400000	0.052602												
7.600000	-0.310902	7.600000	-0.087219			9.300000	0.069952																																																				
7.700000	-0.282606	7.700000	-0.098239			9.400000	0.075401																																																				
7.800000	-0.274533	7.800000	-0.097585			9.500000	0.077809																																																				
7.900000	-0.244943	7.900000	-0.078167			9.600000	0.073153																																																				
8.000000	-0.199572	8.000000	-0.068545			9.700000	0.055860																																																				
8.100000	-0.126695	8.100000	-0.061678			9.800000	0.034534																																																				
8.200000	-0.041562	8.200000	-0.050461			9.900000	0.013784																																																				
8.300000	0.036683	8.300000	-0.044115			10.000000	0.002341																																																				
8.400000	0.107319	8.400000	-0.038013			10.100000	-0.006990																																																				
8.500000	0.201028	8.500000	-0.033202			10.200000	-0.010092																																																				
8.600000	0.282850	8.600000	-0.031727			10.300000	-0.013648																																																				
8.700000	0.346273	8.700000	-0.029955			10.400000	-0.018519																																																				
8.800000	0.386772	8.800000	-0.022194			10.500000	-0.026066																																																				
8.900000	0.397535	8.900000	-0.025691			10.600000	-0.033544																																																				
9.000000	0.380996	9.000000	-0.037323			10.700000	-0.036517																																																				
9.100000	0.334802	9.100000	-0.053365			10.800000	-0.031759																																																				
9.200000	0.248981	9.200000	-0.072115			10.900000	-0.030371																																																				
9.300000	0.171763	9.300000	-0.083519			11.000000	-0.030436																																																				
9.400000	0.099667	9.400000	-0.097985			11.100000	-0.030729																																																				
9.500000	0.030170	9.500000	-0.111320			11.200000	-0.032958																																																				
9.600000	-0.036626	9.600000	-0.120743			11.300000	-0.032990																																																				
9.700000	-0.115496	9.700000	-0.122700			11.400000	-0.031070																																																				
9.800000	-0.188021	9.800000	-0.104169			11.500000	-0.032197																																																				
9.900000	-0.243449	9.900000	-0.096177			11.600000	-0.037333																																																				
10.000000	-0.270446	10.000000	-0.089781			11.700000	-0.040750																																																				
10.100000	-0.274258	10.100000	-0.076566			11.800000	-0.046121																																																				
10.200000	-0.241338	10.200000	-0.062074			11.900000	-0.048103																																																				
10.300000	-0.201483	10.300000	-0.049528			12.000000	-0.051655																																																				
10.400000	-0.134034	10.400000	-0.035029			12.100000	-0.048348																																																				
10.500000	-0.040620	10.500000	-0.024205			12.200000	-0.044037																																																				
10.600000	0.065219	10.600000	-0.008708			12.300000	-0.043177																																																				
10.700000	0.177626	10.700000	0.009077			12.400000	-0.046395																																																				
10.800000	0.279457	10.800000	0.024087			12.500000	-0.049557																																																				
10.900000	0.368568	10.900000	0.037229			12.600000	-0.045656																																																				
11.000000	0.421729	11.000000	0.048107			12.700000	-0.041219																																																				
11.100000	0.418241	11.100000	0.057617			12.800000	-0.036145																																																				
11.200000	0.394485	11.200000	0.066795			12.900000	-0.030363																																																				
11.300000	0.368612	11.300000	0.083804			13.000000	-0.023723																																																				
11.400000	0.349282	11.400000	0.109963			13.100000	-0.016095																																																				
11.500000	0.323946	11.500000	0.134750			13.200000	-0.004092																																																				
11.600000	0.276782	11.600000	0.155255			13.300000	0.010408																																																				
11.700000	0.216598	11.700000	0.184976			13.400000	0.024096																																																				
11.800000	0.157788	11.800000	0.209265			13.500000	0.036014																																																				
11.900000	0.112163	11.900000	0.229904			13.600000	0.042396																																																				
12.000000	0.071648	12.000000	0.247813			13.700000	0.039770																																																				
12.100000	0.045615	12.100000	0.256955			13.800000	0.027406																																																				
12.200000	-0.003759	12.200000	0.259609			13.900000	0.003215																																																				
12.300000	-0.075520	12.300000	0.260401			14.000000	-0.035975																																																				
12.400000	-0.138798	12.400000	0.254185			14.100000	-0.090511																																																				
12.500000	-0.199550	12.500000	0.246426			14.200000	-0.173025																																																				
12.600000	-0.241195	12.600000	0.234069			14.300000	-0.292835																																																				
12.700000	-0.266086	12.700000	0.218613			14.400000	-0.467454																																																				
12.800000	-0.263038	12.800000	0.199926			14.500000	-0.721988																																																				
12.900000	-0.244390	12.900000	0.177799			14.600000	-1.046990																																																				
13.000000	-0.211079	13.000000	0.147223			14.700000	-1.425672																																																				
13.100000	-0.164352	13.100000	0.111769			14.800000	-1.839203																																																				
13.200000	-0.091904	13.200000	0.074168			14.900000	-2.265555																																																				
13.300000	-0.021600	13.300000	0.034069			15.000000	-2.678022																																																				
13.400000	0.037461	13.400000	-0.011375			15.100000	-3.092773																																																				
13.500000	0.080134	13.500000	-0.059039			15.200000	-3.491461																																																				
13.600000	0.099268	13.600000	-0.094372			15.300000	-3.848803																																																				
13.700000	0.133592	13.700000	-0.118757			15.400000	-4.136963																																																				
13.800000	0.198203	13.800000	-0.132342			15.500000	-4.317391																																																				
13.900000	0.255226	13.900000	-0.129349			15.600000	-4.382240																																																				
14.000000	0.291570	14.000000	-0.120240			15.700000	-4.316579																																																				
14.100000	0.308970	14.100000	-0.103777																																																								
14.200000	0.304392	14.200000	-0.089625																																																								
14.300000	0.271339	14.300000	-0.073043																																																								
14.400000	0.227876	14.400000	-0.046085																																																								
14.500000	0.170554	14.500000	-0.023543																																																								
14.600000	0.115130	14.600000	0.002798																																																								
14.700000	0.069232	14.700000	0.026144																																																								
14.800000	0.038923	14.800000	0.042315																																																								
14.900000	0.014669	14.900000	0.045420																																																								
15.000000	0.016091	15.000000	0.061310																																																								
15.100000	0.041778	15.100000	0.079285																																																								
15.200000	0.048192	15.200000	0.072966																																																								
15.300000	0.041715	15.300000	0.064019																																																								
15.400000	0.029425	15.400000	0.048726																																																								
15.500000	0.016674	15.500000	0.041986																																																								
15.600000	0.040718	15.600000	0.039479																																																								
15.700000	0.123239	15.700000	0.038656																																																								
15.800000	0.187769	15.800000	0.048509																																																								
15.900000	0.218025	15.900000	0.068235																																																								
16.000000	0.242529	16.000000	0.095411																																																								
16.100000	0.288562	16.100000	0.122967																																																								
16.200000	0.299299	16.200000	0.147839																																																								
16.300000	0.292971	16.300000	0.186561																																																								
16.400000	0.311155	16.400000	0.230698																																																								
16.500000	0.340874	16.500000	0.285694																																																								
16.600000	0.363951	16.600000	0.344958																																																								
16.700000	0.383682	16.700000	0.420493																																																								
16.800000	0.387180	16.800000	0.521908																																																								
16.900000	0.388612	16.900000	0.685752																																																								
17.000000	0.371790	17.000000	0.934009																																																								
17.100000	0.322794	17.100000	1.222436																																																								
17.200000	0.240055	17.200000	1.537431																																																								
17.300000	0.146552	17.300000	1.834128																																																								
17.400000	0.076805	17.400000	2.100325																																																								
17.500000	0.055964	17.500000	2.301627																																																								
17.600000	0.079190	17.600000	2.436664																																																								
17.700000	0.086944	17.700000	2.508351																																																								
17.800000	0.066624	17.800000	2.520020																																																								
17.900000	0.038027	17.900000	2.468886																																																								
18.000000	0.034077	18.000000	2.354730																																																								
18.100000	0.002542	18.100000	2.165813																																																								
18.200000	-0.031738	18.200000	1.899012																																																								
18.300000	-0.020875	18.300000	1.558948																																																								
18.400000	0.007701	18.400000	1.193263																																																								
18.500000	0.030343	18.500000	0.811829																																																								
18.600000	0.045465	18.600000	0.438066																																																								
18.700000	0.056848	18.700000	0.087133																																																								
18.800000	0.057040	18.800000	-0.210662																																																								
18.900000	0.040579	18.900000	-0.401964																																																								
19.000000	0.006956	19.000000	-0.491221																																																								
19.100000	-0.042578	19.100000	-0.486436																																																								
19.200000	-0.090109	19.200000	-0.407125																																																								
19.300000	-0.117310	19.300000	-0.261743																																																								
19.400000	-0.094489	19.400000	-0.109277																																																								
19.500000	-0.058141	19.500000	0.014491																																																								
19.600000	-0.024351	19.600000	0.057142																																																								
19.700000	-0.004080	19.700000	0.056241																																																								
19.800000	0.007208	19.800000	0.054958																																																								
19.900000	0.007537	19.900000	0.044298																																																								
20.000000	0.000281	20.000000	0.010022																																																								
20.100000	0.014780	20.100000	-0.069441																																																								
20.200000	0.036277	20.200000	-0.214817																																																								
20.300000	0.064510	20.300000	-0.395428																																																								
20.400000	0.084099	20.400000	-0.620885																																																								
20.500000	0.103209	20.500000	-0.913875																																																								
20.600000	0.112197	20.600000	-1.248834																																																								
20.700000	0.097576	20.700000	-1.581769																																																								
20.800000	0.057054	20.800000	-1.853831																																																								
20.900000	-0.008242	20.900000	-2.069021																																																								
21.000000	-0.068929	21.000000	-2.211926																																																								
21.100000	-0.116015	21.100000	-2.269157																																																								
21.200000	-0.135425	21.200000	-2.214836																																																								
21.300000	-0.110528	21.300000	-2.076387																																																								
21.400000	-0.074263	21.400000	-1.898829																																																								
21.500000	-0.029513	21.500000	-1.748735																																																								
21.600000	0.013101	21.600000	-1.605340																																																								
21.700000	0.054578	21.700000	-1.429806																																																								
21.800000	0.089845	21.800000	-1.229661																																																								
21.900000	0.119713	21.900000	-0.994758																																																								
22.000000	0.129400	22.000000	-0.741668																																																								
22.100000	0.129943	22.100000	-0.485776																																																								
22.200000	0.161033	22.200000	-0.251299																																																								
22.300000	0.192926	22.300000	-0.062584																																																								
22.400000	0.219316	22.400000	0.036413																																																								
22.500000	0.236111	22.500000	0.064795																																																								
22.600000	0.240173	22.600000	0.045167																																																								
22.700000	0.219726	22.700000	0.019451																																																								
22.800000	0.176702	22.800000	-0.013760																																																								
22.900000	0.120655	22.900000	-0.046493																																																								
23.000000	0.072744	23.000000	-0.074562																																																								
23.100000	0.072407	23.100000	-0.091659																																																								
23.200000	0.073839	23.200000	-0.101855																																																								
23.300000	0.071462	23.300000	-0.103974																																																								
23.400000	0.069443	23.400000	-0.107138																																																								
23.500000	0.070057	23.500000	-0.112489																																																								
23.600000	0.075140	23.600000	-0.105342																																																								
23.700000	0.085866	23.700000	-0.094250																																																								
23.800000	0.102417	23.800000	-0.076085																																																								
23.900000	0.123489	23.900000	-0.055815																																																								
24.000000	0.170846	24.000000	-0.030251																																																								
24.100000	0.281494	24.100000	-0.015593																																																								
24.200000	0.385154	24.200000	-0.006221																																																								
24.300000	0.463278	24.300000	-0.003647																																																								
24.400000	0.518898	24.400000	0.004856																																																								
24.500000	0.547926	24.500000	0.006263																																																								
24.600000	0.530004	24.600000	0.000834																																																								
24.700000	0.462011	24.700000	-0.004162																																																								
24.800000	0.321969	24.800000	-0.008943																																																								
24.900000	0.162531	24.900000	-0.003340																																																								
25.000000	0.060022	25.000000	-0.001516																																																								
25.100000	-0.049769	25.100000	-0.008477																																																								
25.200000	-0.171836	25.200000	-0.010724																																																								
25.300000	-0.307905	25.300000	-0.006053																																																								
25.400000	-0.445619	25.400000	-0.005568																																																								
25.500000	-0.567405	25.500000	0.001506																																																								
25.600000	-0.690752	25.600000	0.013654																																																								
25.700000	-0.781674	25.700000	0.029432																																																								
25.800000	-0.837033	25.800000	0.042406																																																								
25.900000	-0.841072	25.900000	0.059935																																																								
26.000000	-0.771213	26.000000	0.074146																																																								
26.100000	-0.683625	26.100000	0.086942																																																								
26.200000	-0.580704	26.200000	0.095123																																																								
26.300000	-0.466522	26.300000	0.100235																																																								
26.400000	-0.348656	26.400000	0.090524																																																								
26.500000	-0.231305	26.500000	0.071840																																																								
26.600000	-0.141536	26.600000	0.043295																																																								
26.700000	-0.095500	26.700000	0.004818																																																								
26.800000	-0.074869	26.800000	-0.029507																																																								
26.900000	-0.042021	26.900000	-0.091022																																																								
27.000000	-0.017355	27.000000	-0.178256																																																								
27.100000	-0.012789	27.100000	-0.275051																																																								
27.200000	-0.010409	27.200000	-0.359968																																																								
27.300000	-0.007462	27.300000	-0.428613																																																								
27.400000	0.008104	27.400000	-0.484847																																																								
27.500000	0.005499	27.500000	-0.524558																																																								
27.600000	0.010879	27.600000	-0.535598																																																								
27.700000	0.017285	27.700000	-0.517838																																																								
27.800000	0.019954	27.800000	-0.458798																																																								
27.900000	0.027110	27.900000	-0.342747																																																								
28.000000	0.031838	28.000000	-0.192225																																																								
28.100000	0.029789	28.100000	-0.041073																																																								
28.200000	0.025549	28.200000	0.075799																																																								
28.300000	0.016397	28.300000	0.167637																																																								
28.400000	0.002488	28.400000	0.250005																																																								
28.500000	-0.020055	28.500000	0.318146																																																								
28.600000	-0.037051	28.600000	0.368386																																																								
28.700000	-0.049882	28.700000	0.407968																																																								
28.800000	-0.059295	28.800000	0.417277																																																								
28.900000	-0.064587	28.900000	0.384365																																																								
29.000000	-0.089393	29.000000	0.307380																																																								
29.100000	-0.112179	29.100000	0.180131																																																								
29.200000	-0.132608	29.200000	0.019033																																																								
29.300000	-0.153848	29.300000	-0.158758																																																								
29.400000	-0.176004	29.400000	-0.324229																																																								
29.500000	-0.193522	29.500000	-0.435910																																																								
29.600000	-0.212254	29.600000	-0.443234																																																								
29.700000	-0.220974	29.700000	-0.334451																																																								
29.800000	-0.202763	29.800000	-0.263559																																																								
