# Supplementary material for: KymoButler, a deep learning software for automated kymograph analysis
Source: eLife. 2019 Aug 13;8:e42288. doi: 10.7554/eLife.42288 (PMC6692109; doi:10.7554/eLife.42288)
Supplement: Figure 3—source data 2. — A ZIP file containing all analysed synthetic bidirectional movies, their kymographs, and manually annotated ImageJ rois. [file elife-42288-fig3-data2.zip › BN15/mov07/kymograph/kymograph_1/Results/lines_coordinates_in_pixel_edge.txt]

position_line1	frame_line1	position_line2	frame_line2	position_line3	frame_line3	position_line4	frame_line4	position_line5	frame_line5	position_line6	frame_line6	position_line7	frame_line7	position_line8	frame_line8	position_line9	frame_line9	position_line10	frame_line10	position_line11	frame_line11	position_line12	frame_line12	position_line13	frame_line13	position_line14	frame_line14	position_line15	frame_line15	position_line16	frame_line16	position_line17	frame_line17	position_line18	frame_line18	position_line19	frame_line19	position_line20	frame_line20	position_line21	frame_line21	position_line22	frame_line22	position_line23	frame_line23	position_line24	frame_line24	position_line25	frame_line25	position_line26	frame_line26	position_line27	frame_line27	position_line28	frame_line28	position_line29	frame_line29	position_line30	frame_line30
266.229683	1.000000	152.652256	1.000000	184.570144	284.000000	150.262822	142.000000	149.801454	126.000000	149.893402	58.000000	149.679023	1.000000	262.463951	246.000000	260.431350	234.000000	253.968521	208.000000	261.723592	187.000000	258.700168	168.000000	259.758247	162.000000	259.960654	143.000000	261.229468	132.000000	262.094312	123.000000	147.438528	159.000000	151.774138	152.000000	169.033377	122.000000	186.006285	68.000000	170.351869	100.000000	179.531753	83.000000	267.228782	85.000000	221.759626	4.000000	71.617731	51.000000	158.549395	50.000000	128.601131	32.000000	185.136282	16.000000	41.145952	22.000000	280.035315	1.000000
266.456677	2.000000	151.875435	2.000000	176.687678	285.000000	157.550239	143.000000	148.657042	127.000000	149.629142	59.000000	148.904019	2.000000	263.954613	247.000000	260.448430	235.000000	262.707386	209.000000	258.315710	188.000000	257.538093	169.000000	260.567629	163.000000	259.383351	144.000000	261.231058	133.000000	261.874762	124.000000	147.460611	160.000000	150.600355	153.000000	178.361574	123.000000	186.092858	69.000000	180.264182	101.000000	174.120670	84.000000	265.261466	86.000000	221.655671	5.000000	70.977046	52.000000	163.457223	51.000000	121.238971	33.000000	185.428996	17.000000	41.123670	23.000000	280.630536	2.000000
264.499896	3.000000	151.795318	3.000000	168.805213	286.000000	164.837655	144.000000	148.474223	128.000000	149.364883	60.000000	148.129014	3.000000	263.441647	248.000000	261.666357	236.000000	262.373791	210.000000	254.907828	189.000000	257.803019	170.000000	261.377011	164.000000	258.806047	145.000000	261.232647	134.000000	261.655213	125.000000	147.482693	161.000000	150.012661	154.000000	187.066585	124.000000	186.179431	70.000000	190.176494	102.000000	168.709586	85.000000	263.900817	87.000000	221.551716	6.000000	70.336361	53.000000	168.365050	52.000000	120.912929	34.000000	185.721710	18.000000	41.406260	24.000000	281.225757	3.000000
265.607546	4.000000	150.435718	4.000000	160.922748	287.000000	172.125072	145.000000	148.291404	129.000000	149.100623	61.000000	142.139651	4.000000	262.203662	249.000000	262.065203	237.000000	262.040196	211.000000	258.354085	190.000000	258.067944	171.000000	262.186393	165.000000	258.228743	146.000000	263.699567	135.000000	261.435663	126.000000	147.504776	162.000000	151.458878	155.000000	187.304603	125.000000	185.384520	71.000000	188.715761	103.000000	163.298502	86.000000	264.542260	88.000000	221.447761	7.000000	70.761168	54.000000	173.272878	53.000000	121.015920	35.000000	186.014424	19.000000	41.226486	25.000000	280.520217	4.000000
265.313362	5.000000	151.556351	5.000000	153.040283	288.000000	179.412488	146.000000	148.108585	130.000000	149.332163	62.000000	143.982294	5.000000	264.947441	250.000000	262.464048	238.000000	261.706602	212.000000	261.800342	191.000000	258.332870	172.000000	261.024318	166.000000	257.651440	147.000000	266.166488	136.000000	261.383320	127.000000	147.526859	163.000000	151.088009	156.000000	187.542622	126.000000	175.551512	72.000000	188.347214	104.000000	157.887419	87.000000	264.401862	89.000000	221.343806	8.000000	71.185975	55.000000			121.118911	36.000000	177.518680	20.000000	41.126256	26.000000	281.069569	5.000000
265.365249	6.000000	152.210923	6.000000	152.153399	289.000000	186.699904	147.000000	147.303074	131.000000	149.563703	63.000000	145.824936	6.000000	263.837285	251.000000	262.518113	239.000000	261.373007	213.000000	261.863239	192.000000	258.597796	173.000000			257.734087	148.000000	268.633409	137.000000			147.548941	164.000000			186.978646	127.000000	175.801129	73.000000	189.431680	105.000000	152.476335	88.000000	264.667452	90.000000	221.239851	9.000000	71.610783	56.000000			122.038382	37.000000	169.022936	21.000000	41.381472	27.000000	281.618920	6.000000
266.540241	7.000000	152.079580	7.000000	151.611461	290.000000	186.440371	148.000000	146.497564	132.000000	149.795243	64.000000	147.667579	7.000000	262.727129	252.000000	263.009084	240.000000	263.019038	214.000000	260.682799	193.000000	256.060217	174.000000			257.816734	149.000000	266.692723	138.000000			147.571024	165.000000			187.792923	128.000000	176.050747	74.000000	188.538456	106.000000	152.095899	89.000000	264.933042	91.000000	221.135896	10.000000	71.730532	57.000000			126.248425	38.000000	177.572323	22.000000	41.636688	28.000000	282.168272	7.000000
268.026812	8.000000	152.421427	8.000000	151.069523	291.000000	186.180838	149.000000	146.394792	133.000000	149.838484	65.000000	146.166686	8.000000	262.895637	253.000000	262.639457	241.000000	261.370430	215.000000	260.574217	194.000000	256.678683	175.000000			257.899382	150.000000	264.752038	139.000000			147.649987	166.000000			188.607200	129.000000	179.092476	75.000000			151.715463	90.000000	265.198632	92.000000	221.626302	11.000000	71.850282	58.000000			130.458468	39.000000	186.121709	23.000000	41.891905	29.000000	281.313121	8.000000
267.059008	9.000000	155.243488	9.000000	152.263065	292.000000	186.381909	150.000000	146.292019	134.000000	149.881725	66.000000	144.843736	9.000000	263.503733	254.000000	262.789320	242.000000	260.826527	216.000000	260.465636	195.000000	257.297148	176.000000			257.982029	151.000000	262.811353	140.000000			147.728951	167.000000			189.421477	130.000000	182.134205	76.000000			151.643269	91.000000	265.464222	93.000000	222.116709	12.000000	71.970031	59.000000			134.668511	40.000000	181.384000	24.000000	42.147121	30.000000	275.574355	9.000000
266.671828	10.000000	158.065548	10.000000	150.619951	293.000000	186.151611	151.000000	145.790311	135.000000	149.924966	67.000000	143.520787	10.000000	264.419372	255.000000	263.932036	243.000000	260.282624	217.000000	260.357054	196.000000	257.075145	177.000000			258.064676	152.000000	260.870668	141.000000			147.715446	168.000000			188.355465	131.000000	185.175934	77.000000			151.571075	92.000000	265.729813	94.000000	222.607115	13.000000	72.089780	60.000000			138.878555	41.000000	176.646291	25.000000	42.402338	31.000000	269.835588	10.000000
267.316938	11.000000	154.150019	11.000000	151.089551	294.000000	186.842648	152.000000	145.540890	136.000000	149.968207	68.000000	142.197837	11.000000	263.702376	256.000000			262.199364	218.000000	262.507072	197.000000	257.370744	178.000000			258.147323	153.000000					147.701942	169.000000			188.124120	132.000000	188.217663	78.000000			151.498881	93.000000	263.693478	95.000000	223.097522	14.000000	72.209530	61.000000			143.088598	42.000000	171.908582	26.000000	41.544676	32.000000	264.096822	11.000000
266.656403	12.000000	148.833937	12.000000	150.421064	295.000000	186.970133	153.000000	145.291470	137.000000	148.793653	69.000000	142.854843	12.000000	264.089978	257.000000			262.870962	219.000000	262.762900	198.000000	257.140472	179.000000			260.657555	154.000000					147.688437	170.000000			187.892775	133.000000	189.141618	79.000000			151.426688	94.000000	260.358565	96.000000	222.524412	15.000000	71.952901	62.000000			143.582686	43.000000	164.834924	27.000000	40.687013	33.000000	263.397562	12.000000
266.300576	13.000000	143.517855	13.000000	150.869202	296.000000	187.097617	154.000000	146.285740	138.000000	149.065786	70.000000	141.576730	13.000000	264.666421	258.000000			263.017756	220.000000	263.247907	199.000000	256.910201	180.000000			263.167786	155.000000					147.674933	171.000000			187.661430	134.000000	190.065573	80.000000			151.418703	95.000000	257.238820	97.000000	221.951302	16.000000	71.696272	63.000000			144.076774	44.000000	157.761266	28.000000	37.253783	34.000000	263.713607	13.000000
266.918732	14.000000	143.598348	14.000000	151.050488	297.000000	187.225102	155.000000			149.337918	71.000000	140.298618	14.000000	265.242865	259.000000			263.164549	221.000000	259.781412	200.000000	257.678496	181.000000			260.271904	156.000000					141.152808	172.000000			187.585048	135.000000	190.794464	81.000000			151.408887	96.000000	254.119074	98.000000	221.378191	17.000000	71.439643	64.000000			144.570863	45.000000	150.687608	29.000000	37.564969	35.000000	263.797371	14.000000
265.779874	15.000000	144.001389	15.000000	150.374650	298.000000	186.795047	156.000000			149.851678	72.000000	140.435854	15.000000	265.819308	260.000000			263.170125	222.000000	256.314917	201.000000	258.446790	182.000000			257.376021	157.000000					142.238760	173.000000			186.109717	136.000000	191.523354	82.000000			151.115091	97.000000	251.354962	99.000000	221.357275	18.000000	71.183014	65.000000			145.064951	46.000000	143.325449	30.000000	37.876156	36.000000	263.625103	15.000000
266.589475	16.000000	144.404429	16.000000	151.187186	299.000000	186.364993	157.000000			149.367090	73.000000	140.573090	16.000000	266.678988	261.000000			264.623698	223.000000	256.452500	202.000000	258.276530	183.000000			257.805784	158.000000					143.324712	174.000000			186.476512	137.000000	192.252244	83.000000			150.527245	98.000000	248.590851	100.000000	221.336359	19.000000	71.603766	66.000000			146.899345	47.000000			37.602621	37.000000	263.452836	16.000000
267.197795	17.000000	144.139009	17.000000			185.741064	158.000000			148.882502	74.000000	140.560191	17.000000	267.538667	262.000000			264.666297	224.000000	256.099767	203.000000	258.106271	184.000000			257.330100	159.000000					144.410664	175.000000			185.215354	138.000000	192.344787	84.000000					243.475682	101.000000	221.315443	20.000000	72.024519	67.000000			148.733739	48.000000			37.041641	38.000000	263.352510	17.000000
266.291849	18.000000	144.685172	18.000000			185.800064	159.000000			149.050251	75.000000	134.397761	18.000000	268.398346	263.000000			264.708896	225.000000	256.043341	204.000000	256.472415	185.000000									145.496617	176.000000			185.242238	139.000000	192.713582	85.000000					242.233001	102.000000	221.294527	21.000000	72.445271	68.000000							36.480662	39.000000	263.838767	18.000000
265.804594	19.000000	145.231335	19.000000			185.859063	160.000000			149.217999	76.000000	128.235332	19.000000	269.258025	264.000000			263.379083	226.000000	255.524636	205.000000															185.269122	140.000000	193.082377	86.000000					239.604247	103.000000	221.273611	22.000000	73.174038	69.000000							35.919682	40.000000	263.604408	19.000000
264.654266	20.000000	147.532766	20.000000			185.918063	161.000000			149.385748	77.000000	122.072902	20.000000	270.117705	265.000000					255.005931	206.000000															185.476138	141.000000	193.451172	87.000000					236.975494	104.000000	212.761547	23.000000	73.582902	70.000000							35.358703	41.000000	263.370048	20.000000
268.190390	21.000000	149.834197	21.000000			185.977062	162.000000			149.553496	78.000000	121.466953	21.000000	270.037185	266.000000																					185.683153	142.000000	194.159305	88.000000					234.178558	105.000000	204.249482	24.000000	73.586738	71.000000							37.031273	42.000000	263.135689	21.000000
267.302589	22.000000	152.135628	22.000000			186.036062	163.000000			144.121849	79.000000	123.053521	22.000000	271.460952	267.000000																					185.890169	143.000000	194.582108	89.000000					232.002572	106.000000	195.737417	25.000000	73.590574	72.000000									262.901330	22.000000
266.255781	23.000000	154.088173	23.000000			186.079055	164.000000			138.690202	80.000000	121.406939	23.000000	271.726092	268.000000																					186.097184	144.000000	195.004910	90.000000							187.225352	26.000000	73.911824	73.000000									262.846563	23.000000
266.296250	24.000000	151.439242	24.000000			186.122048	165.000000			133.258555	81.000000	122.345461	24.000000	271.421487	269.000000																					178.277701	145.000000	195.122073	91.000000							187.244936	27.000000	74.233074	74.000000									262.791796	24.000000
265.821365	25.000000	152.750026	25.000000			185.028112	166.000000			127.826908	82.000000	121.999474	25.000000	265.731247	270.000000																					170.458217	146.000000	195.239236	92.000000							187.264520	28.000000											267.268567	25.000000
266.909665	26.000000	153.391546	26.000000			185.421901	167.000000			122.395261	83.000000	121.653487	26.000000	265.850830	271.000000																					162.638734	147.000000	195.356399	93.000000							187.284103	29.000000											271.745338	26.000000
265.109242	27.000000	153.154908	27.000000			185.741069	168.000000			122.347539	84.000000	128.510710	27.000000	265.970412	272.000000																					154.819250	148.000000	195.473562	94.000000							187.531567	30.000000											276.222109	27.000000
266.191043	28.000000	153.657348	28.000000			186.060236	169.000000			122.299817	85.000000	135.367933	28.000000	266.089994	273.000000																					146.999766	149.000000	200.668318	95.000000							187.779030	31.000000											280.698880	28.000000
266.318844	29.000000	153.688098	29.000000			185.652409	170.000000			122.252094	86.000000	142.225155	29.000000	266.884498	274.000000																					146.616997	150.000000	190.841268	96.000000							187.572502	32.000000											285.175651	29.000000
266.573007	30.000000	153.090086	30.000000			185.734971	171.000000			122.204372	87.000000	142.798029	30.000000	267.679003	275.000000																							181.014218	97.000000							187.365974	33.000000											284.317035	30.000000
266.827169	31.000000	152.409740	31.000000			185.817533	172.000000			121.696727	88.000000	143.370902	31.000000	267.805147	276.000000																							171.187169	98.000000							187.618791	34.000000											283.458420	31.000000
266.081453	32.000000	152.247928	32.000000			185.900094	173.000000			121.189082	89.000000	143.288446	32.000000	267.881591	277.000000																							161.360119	99.000000							187.871608	35.000000											283.487500	32.000000
266.648598	33.000000	152.506449	33.000000			186.103152	174.000000			122.833182	90.000000	143.205990	33.000000	267.958036	278.000000																							151.533069	100.000000							188.124425	36.000000											283.516580	33.000000
267.215742	34.000000	152.805641	34.000000			186.367466	175.000000			122.890497	91.000000	143.123534	34.000000	268.034480	279.000000																							151.493480	101.000000							188.190696	37.000000											283.373794	34.000000
265.088483	35.000000	151.536323	35.000000			186.432748	176.000000			122.947812	92.000000	146.048137	35.000000	268.110924	280.000000																							152.138024	102.000000							187.123166	38.000000											283.231008	35.000000
268.709731	36.000000	153.115976	36.000000			187.063398	177.000000			123.005127	93.000000	148.972740	36.000000	268.187368	281.000000																							159.981947	103.000000							186.055635	39.000000											283.088221	36.000000
265.185233	37.000000	153.241259	37.000000			186.567860	178.000000			123.062442	94.000000	150.337814	37.000000	268.263813	282.000000																							167.825869	104.000000							186.229924	40.000000												
267.094052	38.000000	152.065779	38.000000			186.072322	179.000000			122.214744	95.000000	144.034022	38.000000	270.516889	283.000000																							175.669792	105.000000							186.404213	41.000000												
269.002872	39.000000	150.072025	39.000000			186.397119	180.000000			123.351687	96.000000	135.369880	39.000000	271.307492	284.000000																							181.613306	106.000000							185.399246	42.000000												
269.098946	40.000000	151.118401	40.000000			186.346834	181.000000			122.757626	97.000000	126.705739	40.000000	271.463779	285.000000																							187.556820	107.000000							186.015832	43.000000												
269.195019	41.000000	152.379346	41.000000			186.296550	182.000000			122.163565	98.000000	118.041598	41.000000	270.950746	286.000000																							188.107109	108.000000							182.424080	44.000000												
267.210809	42.000000	152.145324	42.000000			186.246265	183.000000			122.349583	99.000000	117.903704	42.000000	271.204821	287.000000																							183.593483	109.000000							178.832327	45.000000												
273.646351	43.000000	150.639800	43.000000			186.195980	184.000000			122.535600	100.000000	117.765810	43.000000	271.458895	288.000000																							179.079858	110.000000							175.240575	46.000000												
280.081892	44.000000	151.507474	44.000000			186.145696	185.000000			132.156855	101.000000	117.627916	44.000000																									178.795344	111.000000							177.828956	47.000000												
280.158444	45.000000	151.272068	45.000000			186.716448	186.000000			141.778109	102.000000	117.490022	45.000000																									178.510830	112.000000							180.417338	48.000000												
280.234997	46.000000	151.755644	46.000000			187.287200	187.000000			151.399363	103.000000	117.352128	46.000000																									178.226317	113.000000							183.005720	49.000000												
279.948511	47.000000	152.721240	47.000000			187.243824	188.000000			150.337429	104.000000	125.283012	47.000000																									177.941803	114.000000							185.594101	50.000000												
279.662025	48.000000	151.289042	48.000000			187.200449	189.000000			149.275494	105.000000	133.213897	48.000000																									177.657289	115.000000							185.098539	51.000000												
279.375540	49.000000	152.174728	49.000000			186.104550	190.000000			151.016862	106.000000	141.144781	49.000000																									177.372775	116.000000							184.690641	52.000000												
279.089054	50.000000	152.513436	50.000000			187.221365	191.000000			151.403641	107.000000	149.075665	50.000000																									170.623827	117.000000							184.282743	53.000000												
269.485368	51.000000	153.155738	51.000000			186.442454	192.000000			152.118751	108.000000	149.001325	51.000000																									163.874879	118.000000							184.904214	54.000000												
268.842807	52.000000	151.683809	52.000000			187.077882	193.000000			152.529774	109.000000	149.153757	52.000000																									157.125931	119.000000							185.525686	55.000000												
268.200246	53.000000	152.369511	53.000000			186.318192	194.000000			152.542064	110.000000	149.306189	53.000000																									150.376982	120.000000							186.147157	56.000000												
269.016991	54.000000	152.686840	54.000000			187.219643	195.000000			152.617872	111.000000	150.481000	54.000000																																	195.370701	57.000000												
269.833737	55.000000	150.554968	55.000000			186.677711	196.000000			151.583920	112.000000																																			204.594245	58.000000												
270.650483	56.000000	149.522030	56.000000			186.428330	197.000000			152.148967	113.000000																																			213.817788	59.000000												
271.467228	57.000000	152.045017	57.000000			186.793531	198.000000			152.929834	114.000000																																			223.041332	60.000000												
272.283974	58.000000	152.413113	58.000000			187.158732	199.000000			152.139857	115.000000																																			227.233540	61.000000												
273.100720	59.000000	151.491297	59.000000			187.097342	200.000000			152.592096	116.000000																																			234.645517	62.000000												
273.267314	60.000000	152.397924	60.000000			187.483833	201.000000			152.536792	117.000000																																			242.057494	63.000000												
264.185470	61.000000	152.265435	61.000000			188.127829	202.000000			152.779437	118.000000																																			249.469472	64.000000												
267.595020	62.000000	151.499726	62.000000			186.496947	203.000000			152.441325	119.000000																																			256.881449	65.000000												
271.004569	63.000000	151.905551	63.000000			186.709701	204.000000			153.080343	120.000000																																			264.293426	66.000000												
270.298193	64.000000	152.156601	64.000000			186.695758	205.000000			151.106613	121.000000																																			266.361685	67.000000												
271.695622	65.000000	153.071187	65.000000			186.576174	206.000000			150.511970	122.000000																																			266.687207	68.000000												
270.170669	66.000000	152.626721	66.000000			186.456589	207.000000			149.917327	123.000000																																			263.499158	69.000000												
270.310032	67.000000	152.182255	67.000000			186.337005	208.000000			149.878702	124.000000																																			263.696797	70.000000												
271.590522	68.000000	153.340091	68.000000			186.217420	209.000000																																							263.894436	71.000000												
269.137017	69.000000	153.236400	69.000000			185.377015	210.000000																																							264.092075	72.000000												
265.791704	70.000000	154.005683	70.000000			184.536611	211.000000																																							264.057923	73.000000												
269.117736	71.000000	153.348355	71.000000			184.688449	212.000000																																							264.023770	74.000000												
272.332735	72.000000	153.042049	72.000000			186.106008	213.000000																																							263.989618	75.000000												
271.350283	73.000000	151.686766	73.000000			186.971229	214.000000																																							263.955465	76.000000												
270.367831	74.000000	154.090880	74.000000			187.287235	215.000000																																							263.921313	77.000000												
269.385379	75.000000	153.756604	75.000000			187.314932	216.000000																																							263.887160	78.000000												
268.402927	76.000000	153.422328	76.000000			187.342628	217.000000																																							263.302569	79.000000												
267.420476	77.000000	153.088053	77.000000			186.566037	218.000000																																							262.717977	80.000000												
266.741866	78.000000	152.520036	78.000000			186.509912	219.000000																																																				
265.031449	79.000000	151.339031	79.000000			186.787615	220.000000																																																				
265.392376	80.000000	150.158027	80.000000			187.065318	221.000000																																																				
266.218264	81.000000	151.278166	81.000000			187.157397	222.000000																																																				
265.781860	82.000000	151.302810	82.000000			187.153819	223.000000																																																				
268.626320	83.000000	152.441252	83.000000			187.131420	224.000000																																																				
268.684963	84.000000	151.664173	84.000000			187.109020	225.000000																																																				
269.359733	85.000000	160.352292	85.000000			187.185431	226.000000																																																				
269.324873	86.000000	169.040411	86.000000			187.425905	227.000000																																																				
267.622757	87.000000	177.728530	87.000000			187.220223	228.000000																																																				
269.058384	88.000000	177.884479	88.000000			187.014541	229.000000																																																				
267.064739	89.000000	178.040429	89.000000			186.170541	230.000000																																																				
269.116840	90.000000	178.196378	90.000000			186.219209	231.000000																																																				
268.221012	91.000000	178.197096	91.000000			186.713745	232.000000																																																				
267.325184	92.000000	178.197815	92.000000			186.472077	233.000000																																																				
268.465454	93.000000	178.198533	93.000000			187.319916	234.000000																																																				
268.775239	94.000000	178.259577	94.000000			185.370513	235.000000																																																				
270.060896	95.000000	186.697539	95.000000			186.097653	236.000000																																																				
269.454170	96.000000	195.135501	96.000000			185.374077	237.000000																																																				
269.348629	97.000000	189.529366	97.000000			184.650501	238.000000																																																				
264.560651	98.000000	183.923231	98.000000			183.926925	239.000000																																																				
264.460961	99.000000	178.317096	99.000000			183.203348	240.000000																																																				
264.361271	100.000000	178.053178	100.000000			184.813737	241.000000																																																				
265.486993	101.000000	178.118581	101.000000			184.233551	242.000000																																																				
267.584451	102.000000	178.183984	102.000000			183.653364	243.000000																																																				
269.186875	103.000000	177.545243	103.000000			183.073177	244.000000																																																				
269.697612	104.000000	178.093554	104.000000			183.223519	245.000000																																																				
268.706579	105.000000	178.641865	105.000000			183.556220	246.000000																																																				
269.338266	106.000000	177.570420	106.000000			183.573557	247.000000																																																				
269.515073	107.000000	177.346170	107.000000			183.590895	248.000000																																																				
269.406650	108.000000	178.127304	108.000000			184.308196	249.000000																																																				
266.909984	109.000000	186.023734	109.000000			185.011893	250.000000																																																				
264.413319	110.000000	187.129550	110.000000			184.086646	251.000000																																																				
269.182207	111.000000	186.884351	111.000000			183.809171	252.000000																																																				
269.243123	112.000000	186.639152	112.000000			183.927957	253.000000																																																				
269.304038	113.000000	186.393953	113.000000			184.198164	254.000000																																																				
269.364954	114.000000	186.148754	114.000000			184.275198	255.000000																																																				
268.735359	115.000000	186.607968	115.000000			184.023342	256.000000																																																				
265.878787	116.000000	187.067182	116.000000			183.771485	257.000000																																																				
263.022216	117.000000	188.041680	117.000000			183.519629	258.000000																																																				
265.435689	118.000000	183.072155	118.000000			183.267773	259.000000																																																				
267.849162	119.000000	178.102630	119.000000			184.524800	260.000000																																																				
270.262635	120.000000	169.607626	120.000000			184.514799	261.000000																																																				
269.708345	121.000000	161.112621	121.000000			184.504797	262.000000																																																				
269.154054	122.000000	152.617617	122.000000			184.494796	263.000000																																																				
268.599763	123.000000	152.631517	123.000000			185.130967	264.000000																																																				
268.871694	124.000000	151.586424	124.000000			184.386040	265.000000																																																				
269.143625	125.000000	151.204692	125.000000			183.641112	266.000000																																																				
269.100228	126.000000	152.488660	126.000000			183.536609	267.000000																																																				
265.057648	127.000000	151.731856	127.000000			184.325415	268.000000																																																				
261.015068	128.000000	150.699541	128.000000			183.774660	269.000000																																																				
269.373547	129.000000	151.064460	129.000000			185.105403	270.000000																																																				
269.519487	130.000000	151.668400	130.000000			184.348217	271.000000																																																				
261.312237	131.000000	150.532844	131.000000			183.233277	272.000000																																																				
265.058086	132.000000	150.743056	132.000000			182.490348	273.000000																																																				
268.803935	133.000000	150.502627	133.000000			182.236936	274.000000																																																				
268.825226	134.000000	150.466103	134.000000			181.983523	275.000000																																																				
261.676319	135.000000	150.505908	135.000000			181.730111	276.000000																																																				
260.673144	136.000000	149.297469	136.000000			181.635069	277.000000																																																				
259.411422	137.000000	148.089030	137.000000			181.540027	278.000000																																																				
261.115017	138.000000	149.337118	138.000000			181.444984	279.000000																																																				
262.732822	139.000000	148.214059	139.000000			181.349942	280.000000																																																				
264.350626	140.000000	151.008936	140.000000			181.254900	281.000000																																																				
263.764587	141.000000	148.374897	141.000000			181.159858	282.000000																																																				
261.861753	142.000000	146.719031	142.000000																																																								
263.633403	143.000000	150.213479	143.000000																																																								
261.329015	144.000000	150.672017	144.000000																																																								
261.346900	145.000000	150.435983	145.000000																																																								
261.944367	146.000000	149.526429	146.000000																																																								
262.893927	147.000000	150.774942	147.000000																																																								
260.162803	148.000000	148.432234	148.000000																																																								
263.521862	149.000000	149.733016	149.000000																																																								
263.413165	150.000000	150.367423	150.000000																																																								
263.304468	151.000000	148.748374	151.000000																																																								
264.731269	152.000000	147.861415	152.000000																																																								
263.331761	153.000000	146.830962	153.000000																																																								
257.275139	154.000000	147.414754	154.000000																																																								
258.316875	155.000000	147.823474	155.000000																																																								
264.205209	156.000000	147.913209	156.000000																																																								
263.891187	157.000000	148.796228	157.000000																																																								
264.114887	158.000000	149.679247	158.000000																																																								
264.500008	159.000000	151.019790	159.000000																																																								
258.116117	160.000000	150.474247	160.000000																																																								
257.797894	161.000000	150.382355	161.000000																																																								
257.479671	162.000000	151.008552	162.000000																																																								
257.161448	163.000000	150.295737	163.000000																																																								
256.843225	164.000000	150.176363	164.000000																																																								
256.525002	165.000000	150.056989	165.000000																																																								
257.741246	166.000000	150.048763	166.000000																																																								
260.425770	167.000000	150.040538	167.000000																																																								
260.814529	168.000000	149.626424	168.000000																																																								
261.203287	169.000000	149.656506	169.000000																																																								
261.894033	170.000000	149.686589	170.000000																																																								
261.681466	171.000000	150.545677	171.000000																																																								
261.719947	172.000000	149.613928	172.000000																																																								
261.554939	173.000000	149.322144	173.000000																																																								
261.822928	174.000000	148.368036	174.000000																																																								
262.066495	175.000000	147.372511	175.000000																																																								
262.310062	176.000000	148.315278	176.000000																																																								
261.945885	177.000000	148.014750	177.000000																																																								
260.260553	178.000000	146.138097	178.000000																																																								
261.723915	179.000000	146.293357	179.000000																																																								
263.187277	180.000000	146.585741	180.000000																																																								
263.053309	181.000000	146.455418	181.000000																																																								
262.919341	182.000000	146.325095	182.000000																																																								
260.580266	183.000000	146.194772	183.000000																																																								
261.704687	184.000000	146.064450	184.000000																																																								
259.420891	185.000000	146.110885	185.000000																																																								
258.564849	186.000000	145.393678	186.000000																																																								
256.634185	187.000000	146.473178	187.000000																																																								
261.066074	188.000000	145.555479	188.000000																																																								
261.882272	189.000000	146.063465	189.000000																																																								
256.409110	190.000000	145.550309	190.000000																																																								
256.643816	191.000000	145.438576	191.000000																																																								
254.405591	192.000000	145.646595	192.000000																																																								
254.722357	193.000000	146.867941	193.000000																																																								
256.310492	194.000000	145.368621	194.000000																																																								
257.898628	195.000000	146.079131	195.000000																																																								
256.189140	196.000000	145.883025	196.000000																																																								
255.418369	197.000000	145.819041	197.000000																																																								
254.485213	198.000000	145.282078	198.000000																																																								
255.637964	199.000000	145.899843	199.000000																																																								
263.143834	200.000000	146.186442	200.000000																																																								
262.957866	201.000000	146.558171	201.000000																																																								
263.424045	202.000000	146.796985	202.000000																																																								
262.889089	203.000000	147.299508	203.000000																																																								
262.970579	204.000000	146.598723	204.000000																																																								
262.787320	205.000000	146.851731	205.000000																																																								
262.042286	206.000000	147.104739	206.000000																																																								
255.764842	207.000000	147.357746	207.000000																																																								
256.446450	208.000000	147.610754	208.000000																																																								
255.823187	209.000000	147.863762	209.000000																																																								
255.744916	210.000000	147.110895	210.000000																																																								
255.666646	211.000000	148.232920	211.000000																																																								
255.807843	212.000000	148.963271	212.000000																																																								
255.123839	213.000000	145.634316	213.000000																																																								
256.325178	214.000000	146.051221	214.000000																																																								
256.007205	215.000000	146.468127	215.000000																																																								
256.691655	216.000000	146.885033	216.000000																																																								
257.226072	217.000000	148.324967	217.000000																																																								
255.264002	218.000000	146.193354	218.000000																																																								
255.501472	219.000000	147.352314	219.000000																																																								
255.473815	220.000000	147.563785	220.000000																																																								
255.555464	221.000000	148.397302	221.000000																																																								
257.467317	222.000000	149.125190	222.000000																																																								
257.363085	223.000000	147.542810	223.000000																																																								
257.535742	224.000000	148.068678	224.000000																																																								
257.708399	225.000000	148.594546	225.000000																																																								
258.311799	226.000000	148.301328	226.000000																																																								
262.206108	227.000000	148.008110	227.000000																																																								
263.883315	228.000000	148.665634	228.000000																																																								
261.664740	229.000000	148.147871	229.000000																																																								
258.735732	230.000000	148.090729	230.000000																																																								
259.405540	231.000000	148.775613	231.000000																																																								
258.476055	232.000000	147.647926	232.000000																																																								
264.081653	233.000000	147.566886	233.000000																																																								
265.346846	234.000000	147.485847	234.000000																																																								
266.361708	235.000000	148.306768	235.000000																																																								
264.113620	236.000000	148.331172	236.000000																																																								
264.483508	237.000000	148.355576	237.000000																																																								
265.133457	238.000000	148.379980	238.000000																																																								
266.813101	239.000000	148.404384	239.000000																																																								
266.574953	240.000000	148.352014	240.000000																																																								
267.159194	241.000000	147.539805	241.000000																																																								
266.368326	242.000000	147.818338	242.000000																																																								
267.102131	243.000000	148.096871	243.000000																																																								
264.055344	244.000000	148.375404	244.000000																																																								
264.324124	245.000000	147.096977	245.000000																																																								
266.074315	246.000000	148.111256	246.000000																																																								
266.189665	247.000000	148.682842	247.000000																																																								
266.662925	248.000000	149.254427	248.000000																																																								
267.361602	249.000000	148.653125	249.000000																																																								
268.425901	250.000000	149.368529	250.000000																																																								
268.636357	251.000000	148.769865	251.000000																																																								
269.244615	252.000000	148.983090	252.000000																																																								
268.653509	253.000000	148.657247	253.000000																																																								
269.580868	254.000000	148.865786	254.000000																																																								
270.359853	255.000000	149.039310	255.000000																																																								
269.049793	256.000000	148.797645	256.000000																																																								
270.274452	257.000000	148.555980	257.000000																																																								
270.634653	258.000000	148.770780	258.000000																																																								
270.994854	259.000000	148.985579	259.000000																																																								
271.355055	260.000000	149.200379	260.000000																																																								
270.846806	261.000000	148.223157	261.000000																																																								
270.338557	262.000000	148.324583	262.000000																																																								
270.081343	263.000000	147.813921	263.000000																																																								
263.125962	264.000000	147.303259	264.000000																																																								
264.783389	265.000000	147.346866	265.000000																																																								
264.751007	266.000000	147.390472	266.000000																																																								
265.484588	267.000000	148.029487	267.000000																																																								
265.617797	268.000000	148.672568	268.000000																																																								
268.786333	269.000000	148.039235	269.000000																																																								
271.481222	270.000000	148.582411	270.000000																																																								
271.189994	271.000000	148.190230	271.000000																																																								
269.296271	272.000000	147.633707	272.000000																																																								
271.028326	273.000000	146.689835	273.000000																																																								
270.572311	274.000000	147.272153	274.000000																																																								
270.330579	275.000000	147.854470	275.000000																																																								
271.098991	276.000000	148.436787	276.000000																																																								
271.575047	277.000000	155.450428	277.000000																																																								
271.912065	278.000000	162.464068	278.000000																																																								
272.210442	279.000000	169.477708	279.000000																																																								
270.040236	280.000000	176.491349	280.000000																																																								
278.306970	281.000000	183.504989	281.000000																																																								
279.192326	282.000000	184.444412	282.000000																																																								
279.854252	283.000000	182.627449	283.000000																																																								
282.763393	284.000000	181.554091	284.000000																																																								
283.053142	285.000000	182.565993	285.000000																																																								
284.055921	286.000000	183.614916	286.000000																																																								
285.517786	287.000000	183.131872	287.000000																																																								
278.310803	288.000000	183.735610	288.000000																																																								
271.103819	289.000000	184.005938	289.000000																																																								
271.519995	290.000000	184.019066	290.000000																																																								
272.793466	291.000000	184.032194	291.000000																																																								
274.066937	292.000000	184.045322	292.000000																																																								
272.262128	293.000000	184.052979	293.000000																																																								
272.944303	294.000000	182.568583	294.000000																																																								
273.515562	295.000000	183.319585	295.000000																																																								
274.086822	296.000000	184.070587	296.000000																																																								
273.423562	297.000000	182.769261	297.000000																																																								
272.760302	298.000000	182.435540	298.000000																																																								
272.097042	299.000000	182.101819	299.000000																																																								
