# Supplementary material for: KymoButler, a deep learning software for automated kymograph analysis
Source: eLife. 2019 Aug 13;8:e42288. doi: 10.7554/eLife.42288 (PMC6692109; doi:10.7554/eLife.42288)
Supplement: Figure 3—source data 2. — A ZIP file containing all analysed synthetic bidirectional movies, their kymographs, and manually annotated ImageJ rois. [file elife-42288-fig3-data2.zip › BN15/mov07/kymograph/kymograph_1/Results/Kymograph_for_intensity_measurement.txt]

118514.500	165069.500	136643.500	155619.500	146487.500	135626.500	156072.500	165222.500	161186.500	109979.000	182542.000	158673.500	150710.500	140317.000	160759.500	147793.500	133022.500	198886.500	133701.000	158809.000	125324.000	162469.000	165742.000	145750.000	172637.500	170656.500	139071.000	150070.000	131252.000	168299.000	126303.500	151062.500	134863.000	155799.000	129817.000	136921.000	148747.000	180179.500	118227.000	142973.500	109753.500	157463.500	151617.500	151153.500	137423.500	131581.000	123000.000	164775.000	130836.500	126628.000	129333.000	169736.500	132876.000	155229.500	163947.000	145440.500	180331.000	158749.500	120745.000	155173.000	169674.500	195360.000	148499.000	143789.500	163519.500	148200.500	151964.500	177822.000	124877.500	150687.500	174081.500	173625.000	161453.500	130204.000	193578.000	146962.500	116087.500	159718.500	148457.000	150915.000	130219.000	140282.000	166056.500	142253.000	127230.500	148426.500	146537.000	171589.500	119460.500	130677.000	104135.000	108422.000	128720.000	164834.500	136909.500	142981.500	163628.000	117076.000	135326.500	150713.000	130145.500	143302.000	150518.000	119485.000	121950.000	152401.500	161853.000	150533.000	140075.500	149721.500	162789.000	160971.500	121854.000	138982.000	143786.000	169547.500	144346.000	157668.500	148862.000	179897.000	134043.000	135323.500	114067.500	155173.500	143751.500	162058.500	167102.000	151087.000	150091.500	137777.500	162295.000	85087.500	142399.500	174699.500	182206.000	125878.500	148231.500	118162.500	164303.000	127417.000	136699.000	162663.000	124360.000	147910.500	141249.000	148045.000	147263.500	186056.500	140508.500	136530.500	122588.000	172034.000	182430.500	136313.500	121230.000	143742.000	126564.000	143123.500	127832.000	142674.500	117352.500	143473.500	147692.000	124918.000	116889.500	130756.500	116565.500	150587.500	127251.000	133679.000	113329.000	158194.000	150317.000	179888.000	155989.500	156072.500	174851.500	174753.000	160966.500	135116.500	168737.000	116691.500	159446.000	149273.000	168698.000	137768.500	150869.000	149694.000	164131.500	134751.000	113284.500	110221.000	133230.000	150331.500	139779.500	148651.500	166338.500	128805.000	128997.000	172983.500	160734.000	132666.000	128932.000	156430.000	153262.500	120769.500	109793.000	119405.000	143178.500	146899.500	97164.500	142040.500	146091.000	139870.500	146411.500	131239.500	156483.000	133673.500	129501.500	170838.000	152693.500	127763.000	170021.000	168254.500	132773.500	138234.500	136814.500	148586.000	161220.500	131787.500	130621.500	120985.500	139354.000	132928.000	163204.000	149779.500	148622.500	151419.000	109866.500	138321.000	160892.500	170181.000	134322.000	171140.500	150775.000	138418.500	141453.000	164196.000	141780.000	168363.500	180250.000	160563.000	157623.500	154471.000	112943.500	156070.500	150147.500	125173.000	150921.500	113417.500	162591.000	134575.000	121103.500	146429.000	139270.500	132445.500	156897.000	157112.500	133816.000	160234.000	144580.500	171050.000	119240.000	161321.500	152537.000	155854.000	141056.000	146176.000	133147.500	124001.000	126896.500	149542.500	114678.500	172674.500	138053.500	171190.000	130728.000	116246.000	153472.000	167588.000	158423.000	137209.500	168535.000	123466.000	140871.500	140584.000	159603.500	156627.500	164572.500	149051.000
118514.500	165069.500	136643.500	155619.500	146487.500	135626.500	156072.500	165222.500	161186.500	109979.000	182542.000	158673.500	150710.500	140317.000	160759.500	147793.500	133022.500	198886.500	133701.000	158809.000	125324.000	162469.000	165742.000	145750.000	172637.500	170656.500	139071.000	150070.000	131252.000	168299.000	126303.500	151062.500	134863.000	155799.000	129817.000	136921.000	148747.000	180179.500	118227.000	142973.500	109753.500	157463.500	151617.500	151153.500	137423.500	131581.000	123000.000	164775.000	130836.500	126628.000	129333.000	169736.500	132876.000	155229.500	163947.000	145440.500	180331.000	158749.500	120745.000	155173.000	169674.500	195360.000	148499.000	143789.500	163519.500	148200.500	151964.500	177822.000	124877.500	150687.500	174081.500	173625.000	161453.500	130204.000	193578.000	146962.500	116087.500	159718.500	148457.000	150915.000	130219.000	140282.000	166056.500	142253.000	127230.500	148426.500	146537.000	171589.500	119460.500	130677.000	104135.000	108422.000	128720.000	164834.500	136909.500	142981.500	163628.000	117076.000	135326.500	150713.000	130145.500	143302.000	150518.000	119485.000	121950.000	152401.500	161853.000	150533.000	140075.500	149721.500	162789.000	160971.500	121854.000	138982.000	143786.000	169547.500	144346.000	157668.500	148862.000	179897.000	134043.000	135323.500	114067.500	155173.500	143751.500	162058.500	167102.000	151087.000	150091.500	137777.500	162295.000	85087.500	142399.500	174699.500	182206.000	125878.500	148231.500	118162.500	164303.000	127417.000	136699.000	162663.000	124360.000	147910.500	141249.000	148045.000	147263.500	186056.500	140508.500	136530.500	122588.000	172034.000	182430.500	136313.500	121230.000	143742.000	126564.000	143123.500	127832.000	142674.500	117352.500	143473.500	147692.000	124918.000	116889.500	130756.500	116565.500	150587.500	127251.000	133679.000	113329.000	158194.000	150317.000	179888.000	155989.500	156072.500	174851.500	174753.000	160966.500	135116.500	168737.000	116691.500	159446.000	149273.000	168698.000	137768.500	150869.000	149694.000	164131.500	134751.000	113284.500	110221.000	133230.000	150331.500	139779.500	148651.500	166338.500	128805.000	128997.000	172983.500	160734.000	132666.000	128932.000	156430.000	153262.500	120769.500	109793.000	119405.000	143178.500	146899.500	97164.500	142040.500	146091.000	139870.500	146411.500	131239.500	156483.000	133673.500	129501.500	170838.000	152693.500	127763.000	170021.000	168254.500	132773.500	138234.500	136814.500	148586.000	161220.500	131787.500	130621.500	120985.500	139354.000	132928.000	163204.000	149779.500	148622.500	151419.000	109866.500	138321.000	160892.500	170181.000	134322.000	171140.500	150775.000	138418.500	141453.000	164196.000	141780.000	168363.500	180250.000	160563.000	157623.500	154471.000	112943.500	156070.500	150147.500	125173.000	150921.500	113417.500	162591.000	134575.000	121103.500	146429.000	139270.500	132445.500	156897.000	157112.500	133816.000	160234.000	144580.500	171050.000	119240.000	161321.500	152537.000	155854.000	141056.000	146176.000	133147.500	124001.000	126896.500	149542.500	114678.500	172674.500	138053.500	171190.000	130728.000	116246.000	153472.000	167588.000	158423.000	137209.500	168535.000	123466.000	140871.500	140584.000	159603.500	156627.500	164572.500	149051.000
140374.500	152165.500	170666.000	171634.000	140339.000	143514.000	165074.500	125630.500	130439.000	146542.500	147583.000	153918.000	158224.000	131329.000	159621.500	165585.000	150567.000	133532.000	152742.500	143434.500	157972.000	141842.500	175245.500	170030.000	176754.000	180656.500	166794.500	119934.500	127406.000	120304.000	139798.500	158490.500	97637.500	156568.000	140989.500	138388.000	162722.000	175204.500	119165.500	145686.000	122076.000	156143.000	177346.000	141369.000	158554.000	120521.000	166356.000	125681.500	160585.000	134735.000	175043.000	163194.500	123467.500	153295.000	164990.500	128863.000	171484.000	147507.000	132220.500	146445.500	163287.500	159944.500	136050.000	186029.500	167493.500	129705.500	131487.000	144288.000	163168.500	151581.500	133549.500	140263.500	119954.500	179910.500	172059.000	142418.000	100623.000	170169.000	165654.500	148024.500	125078.500	134539.000	151601.000	174718.000	148011.500	138182.000	142192.000	144469.500	126772.500	135464.500	150440.000	117040.000	148240.500	175341.000	155369.000	140803.000	153904.500	126178.000	113138.000	140283.000	139440.500	117395.000	175535.500	137630.000	108954.500	158222.000	133136.000	131549.000	126451.500	112132.500	119949.000	148432.000	123259.000	154867.000	161759.500	171184.500	162329.500	130001.000	139599.500	179508.500	161239.000	99791.500	147097.500	145023.500	125913.000	152809.500	167373.500	147860.500	119761.500	135340.500	139653.500	158102.500	153189.000	139415.500	194621.000	171491.500	128818.500	170843.000	134158.000	138188.500	161432.500	175284.500	147809.000	152152.000	176157.500	164137.000	131743.000	183895.500	139073.000	144961.500	139550.000	139778.500	213906.500	175356.000	145735.500	109618.000	105002.500	144474.500	98775.000	143609.000	182866.000	145986.000	124281.000	139139.500	109162.500	175970.000	113742.000	164281.000	135829.000	124558.000	122219.500	156847.000	139951.000	146354.500	163129.500	146790.500	166190.000	126613.500	127722.500	156152.500	140563.500	122186.000	167632.500	109566.500	148499.500	176917.000	136052.500	190315.000	162580.500	145266.500	103244.500	103483.000	127439.500	178001.500	174435.000	145610.000	141080.500	146045.000	125708.000	151078.000	169024.000	158018.000	187930.000	160032.500	141314.500	102134.500	147020.500	119759.500	147413.000	148269.000	103470.500	127667.000	179460.000	151273.000	143634.500	120266.000	136699.000	183672.000	172242.500	161674.000	115467.000	100116.500	168585.000	148347.000	126136.000	178530.000	149768.000	165612.000	141039.000	132753.000	124110.000	129096.000	168222.500	131707.500	152383.500	186377.500	124054.500	146260.500	139386.000	172961.500	185501.500	177705.500	155329.500	145669.500	130997.500	145408.000	130576.000	154307.000	131202.500	138674.500	183824.500	168746.000	160598.500	176647.500	119697.000	135469.500	135562.500	116640.000	125689.000	145545.500	162529.000	125916.500	130694.500	155586.500	138530.000	147029.500	119972.500	170408.000	161916.000	149997.000	133784.000	157716.500	142330.000	117043.500	104570.500	123370.000	142425.500	160397.500	149364.500	131427.500	115185.500	146833.500	137739.500	123896.000	196868.500	170476.500	142177.500	152822.000	157100.000	113282.500	138053.000	132766.500	176481.000	158030.500	172579.000	124019.000	162994.000	136493.500	124954.000	149768.500
155796.500	134819.500	146016.000	146670.500	170723.000	118420.500	127590.000	158817.500	145745.000	126003.500	171327.000	160133.500	129174.000	146383.500	141409.500	180426.500	149542.500	180113.500	98518.500	174738.500	140235.500	133525.500	167039.000	180520.500	150791.000	116826.000	179748.000	118610.500	149793.500	109166.000	165565.000	166502.000	120610.500	140602.500	160455.500	152751.000	174496.000	127182.500	149717.500	147146.000	133518.500	155927.500	141687.500	137432.000	139727.000	131075.000	183128.000	152285.500	163195.000	170232.000	143909.000	168249.500	111364.500	173314.000	176353.500	142177.000	185261.000	152561.500	145688.500	152636.000	175579.000	186047.000	174551.000	177104.500	134867.000	135246.000	130460.500	139109.500	149633.000	153153.500	199862.000	135659.000	194913.000	111990.000	193090.500	133682.000	116824.000	123226.000	151902.000	138154.000	100192.500	136365.000	139844.000	186176.500	149546.000	146091.000	130899.500	130031.500	147089.500	100723.500	143909.000	116552.000	158737.000	145905.500	124324.500	130197.500	139340.500	143133.500	148298.000	99032.000	124812.500	119759.000	153757.500	119000.500	163206.500	141264.500	165814.500	157002.000	148037.500	115374.500	167323.500	148975.000	121944.500	123849.500	150236.500	140985.000	163274.500	136085.500	195609.000	164005.500	127113.500	145976.000	130470.000	172307.500	136956.500	158415.000	156928.000	168492.500	128582.000	135926.000	171142.500	147028.000	169883.500	148080.000	148949.500	174794.500	152719.000	102934.500	152068.000	144236.000	121396.500	139662.000	132773.500	169428.000	141112.000	163343.000	127796.500	132726.000	110728.500	120007.000	148821.000	140287.000	155297.000	148171.500	150515.000	156257.000	142413.000	151024.000	133252.000	153161.000	163412.500	143503.500	133270.000	153950.500	119427.000	131147.000	125050.500	147183.500	112175.500	127652.000	149510.000	153927.500	153066.500	138972.000	171269.000	137558.500	167738.500	149849.000	132152.000	155808.000	137846.500	104258.500	150708.500	114530.000	127890.500	172083.000	118776.500	176118.000	175976.000	153578.000	147744.000	115192.500	160853.500	126899.500	132950.500	145730.000	165081.000	143338.000	134460.000	138617.000	138377.000	165899.500	124841.000	156680.000	161288.000	119905.500	117959.000	153446.000	135181.500	112731.000	131694.500	147558.000	179975.500	130035.000	195189.000	161716.000	147960.000	143944.500	149109.500	131525.000	176088.000	132808.500	163239.500	142179.500	137462.500	142484.500	154813.000	127339.500	132981.500	163174.500	149453.000	162244.500	211153.500	141134.000	194282.000	160422.500	118747.000	148489.500	169356.000	160745.000	141700.500	151922.500	162047.500	184428.500	156050.500	166046.000	141280.000	135710.500	156396.000	155538.500	218545.500	158624.000	180013.000	160338.000	139503.500	173146.000	125072.000	162232.000	121211.000	116809.500	153108.000	117249.500	166703.000	138945.000	159800.000	134836.000	160471.500	173702.500	151425.500	169699.500	159255.500	160905.000	128095.000	140664.000	142775.000	143577.500	127126.500	145668.000	157982.000	139274.500	128235.000	141018.000	173472.000	148176.000	178384.000	155698.500	151276.000	133052.500	161820.500	163387.500	149063.500	143259.500	108583.500	159259.000	162665.500	143472.000	141919.000	156868.000	115966.500	130505.500
136979.500	119661.000	154933.500	161851.500	159017.000	128556.000	153219.500	192601.500	152757.000	133739.500	167548.500	185846.500	154508.500	164306.500	196322.000	107963.000	144426.000	140946.000	131561.500	144894.000	141266.000	141014.000	177172.000	151948.000	138768.000	126096.500	171009.000	112165.500	140570.500	147269.500	134601.000	172659.500	125673.500	166356.500	164797.000	160637.500	147410.000	138049.000	147010.000	133491.500	140605.000	183528.500	186353.000	147670.000	147289.000	116633.500	142084.500	137187.500	128488.500	137077.500	179778.000	157439.000	112219.500	169240.000	174340.000	136527.000	199838.500	140342.500	137323.000	177718.500	158814.500	165621.000	156301.000	134304.000	165216.000	147323.000	134312.500	135305.000	170995.500	174906.000	148867.000	154100.000	132091.000	158711.500	194656.500	106531.000	114597.000	143902.000	164731.500	172226.000	164224.000	116597.000	135519.000	181760.000	134722.500	133417.000	118638.000	168007.500	144462.000	129860.000	136359.500	127995.500	121682.500	121897.000	134362.000	165747.000	131311.000	118056.000	144162.500	118394.500	151863.000	127588.500	150554.500	124738.000	135334.500	147557.500	151638.000	128826.500	122524.000	131249.500	172143.000	121214.000	132946.500	108608.500	164127.000	152441.500	169780.500	130241.500	174429.000	120895.500	163045.000	98951.000	105061.500	171790.500	147583.500	140220.000	152642.500	163682.000	149153.500	155520.000	130677.500	156344.000	124937.500	137963.500	165134.000	151637.500	160159.500	112854.000	126782.000	159947.000	154853.500	156220.500	131840.500	129611.000	156235.500	133329.000	144167.500	201551.500	127604.000	166947.500	128403.000	156803.000	157489.500	169638.500	162675.500	178768.500	139165.000	157179.500	139813.500	147301.000	163190.500	148805.000	120127.000	125476.500	128199.500	165836.000	127983.500	129066.000	97829.000	159311.500	149547.500	169348.500	167907.500	148798.500	174309.000	124456.000	170763.000	141993.500	154409.000	139794.500	168724.500	133758.000	154349.500	143245.000	136850.500	149892.000	120852.500	160237.500	127445.500	139678.500	157118.000	154420.500	118438.500	176567.500	122527.500	140850.000	154686.500	139090.500	143516.000	137959.500	148043.000	156097.500	129618.500	152017.500	153350.500	127520.500	111012.000	134159.000	106660.500	174859.000	115196.000	140180.000	163578.500	146306.000	135979.000	132619.000	148638.500	155104.500	128760.000	177103.000	114842.500	149469.500	144790.000	170678.500	138978.500	163369.500	147254.500	80284.000	148285.000	140739.000	155728.500	172702.000	159328.000	151342.500	154540.500	159438.500	139946.500	146705.000	135133.000	161466.000	136283.000	149329.000	135756.000	124051.000	159758.500	163759.000	164474.000	154011.500	151858.500	196490.500	177191.500	141991.000	149437.500	139946.500	160198.500	158900.500	120580.000	145300.500	134172.000	130850.000	171403.000	144203.000	139782.500	167839.000	155747.000	111277.000	141748.500	121526.500	141968.500	152954.000	138172.000	148207.000	170347.000	151463.500	152470.000	135330.000	146986.000	143249.500	146654.000	146688.000	100222.000	150307.000	131327.500	171418.000	163605.500	178687.000	172281.500	118532.000	154745.000	160088.000	128797.000	131644.000	168967.500	154781.000	152477.500	134262.500	162127.000	132647.500	137169.500	134464.500
138640.000	162180.500	143372.500	157845.000	150840.500	146171.000	149549.500	176911.500	138396.500	148268.500	167549.500	177567.000	145108.500	124277.000	209512.000	113164.500	143770.500	183736.500	129927.500	160208.500	135553.000	136057.500	166837.500	131534.500	156494.500	171226.500	178294.000	129717.500	141511.000	163043.000	133508.000	178117.500	158588.500	161022.000	135657.000	142985.000	180697.000	192547.500	145810.000	168712.000	132868.000	160957.500	176761.000	124777.000	156085.500	143553.000	166535.500	107771.000	131364.000	141340.500	147337.500	192273.000	130951.500	157006.500	185859.500	132235.000	158432.000	138045.000	128835.000	130726.000	183331.500	133415.000	165567.000	154972.500	143285.500	140103.500	138006.000	153863.000	171087.000	164742.500	167111.500	137183.000	163557.000	134453.500	139466.000	165436.000	132960.500	148754.500	167665.500	147878.500	157073.000	129859.000	153321.500	164614.500	145317.000	118609.500	124662.500	179910.500	131903.000	145515.500	139643.000	124448.500	141616.500	136984.500	167836.500	157027.000	145547.000	140935.500	136177.500	134569.500	132722.500	141802.000	149548.000	156510.500	142728.000	169170.000	165090.000	128804.500	122027.500	136002.500	163886.000	147479.500	150024.000	125684.500	161293.000	165062.000	158102.500	165257.500	177447.000	139995.000	162427.500	118838.000	118933.500	183507.000	114842.500	140531.000	169653.500	129085.500	151980.000	133113.000	158852.000	135899.000	162808.500	160636.000	166431.500	190404.500	148033.500	165598.000	150277.000	149660.500	116137.500	168407.500	136546.000	172122.000	172764.500	111120.000	126405.500	129798.500	131295.000	156230.500	139890.000	133722.500	175287.000	183571.500	106878.500	175035.500	131897.000	168924.000	150165.000	130202.500	151427.500	115374.500	135045.000	124138.000	101715.000	158860.000	131808.500	142411.000	109680.000	132167.000	173764.500	158762.000	134462.500	173224.000	159135.500	142222.500	134893.000	120650.500	149065.500	148939.500	147189.500	141150.000	161998.000	132044.000	142597.000	149835.000	113382.000	162589.500	138944.000	172937.000	132625.000	113629.000	146984.000	154373.500	130306.500	155791.000	155198.000	131811.000	161172.500	157267.000	152195.000	131263.000	166348.500	143981.500	149070.000	104696.000	116314.000	131366.000	122454.500	146630.000	144542.000	110072.500	154412.500	152979.500	159579.500	147968.000	127975.500	131990.000	117167.000	156832.000	136494.000	152818.000	162631.000	170117.000	127857.000	121533.000	150256.000	139927.000	153513.000	167308.000	177718.500	152805.500	153272.000	135931.500	147247.500	137165.000	144922.000	148569.500	123086.000	183618.500	153834.500	150177.000	140931.500	131110.000	125820.500	146222.000	120692.500	172100.500	159962.500	185249.000	198417.000	136472.000	186302.000	122940.000	155740.000	140769.500	129571.000	124849.000	128317.500	141586.000	191312.500	114148.500	115347.000	139298.000	118025.000	129490.000	151243.000	179776.000	146837.000	149782.000	160063.500	159747.000	161031.500	121865.000	138284.500	123557.500	141235.000	150947.000	97048.500	112835.500	118657.000	162683.500	178237.000	112470.500	131080.500	146660.000	142423.500	151737.500	135157.000	158756.500	134494.500	123059.000	152246.500	165571.000	149291.000	155093.000	129888.000	141255.500	123797.000	151799.000
138773.500	131083.500	157962.500	164485.000	133200.500	173658.500	135628.000	150491.500	161120.000	150360.000	104857.500	171058.000	142528.000	161332.500	162992.500	108649.000	164595.000	173575.000	141416.500	149859.000	133771.000	146547.000	174297.000	138092.500	161316.500	173672.000	189689.000	162770.000	141013.000	146061.000	130752.000	182755.500	122156.000	169297.000	161369.500	144757.500	134404.000	161137.000	150502.000	163291.000	94263.000	183752.500	147301.000	163929.500	137729.500	142608.000	140640.500	115686.500	157355.000	162917.000	195411.500	177284.500	114273.500	172616.000	180994.000	131581.000	146904.500	166964.500	153006.500	149536.000	130724.000	170834.000	140281.000	151742.500	150617.500	149949.000	116348.500	150698.000	124612.000	172375.000	162843.000	150128.000	139241.000	114817.000	186140.000	125934.000	110946.000	146534.500	162579.500	163385.000	111671.500	112699.000	145260.000	166227.000	164312.000	148734.000	166624.000	144092.000	188264.000	150257.500	126982.000	145884.000	137755.500	150537.500	125137.000	151108.000	137702.500	106965.500	118553.000	141377.000	154189.000	146980.000	121449.500	150528.000	122473.500	155063.000	141314.500	172161.000	149806.500	140975.500	164272.000	167295.500	170036.500	133650.000	202101.000	133842.000	151352.500	112997.500	197376.000	159196.000	168783.000	144111.500	104877.500	187194.000	139192.000	159139.000	163351.000	136922.500	137065.000	146176.000	147330.500	181568.500	131546.500	160847.000	187842.500	149880.500	145182.500	174056.000	129794.500	127441.500	182427.500	144119.000	131642.000	180598.000	151354.000	142626.000	140507.500	101667.500	126752.500	117937.500	140062.500	111912.000	160459.500	161369.500	131405.000	159840.500	151307.500	156368.500	141676.500	174502.000	164566.000	146645.000	123008.500	132485.000	127872.000	161059.000	124830.000	104412.000	146112.500	147174.000	116470.500	177533.500	141918.500	142516.500	143501.000	140022.000	160830.500	165727.000	137067.000	156598.000	147503.000	104805.500	175215.500	123217.500	136944.500	140406.000	143543.500	157169.500	122255.500	149847.000	137103.500	134148.000	145536.500	152611.500	155873.000	166770.500	163375.500	163590.500	130624.000	152983.500	155259.500	143636.500	124296.500	141237.500	156302.500	143474.000	136711.500	104148.500	134378.000	177076.500	115671.000	171773.000	128874.000	114763.000	155209.000	189180.500	142539.000	145853.000	184258.500	139852.500	140157.500	154458.000	178254.500	174501.000	123688.000	157808.500	152351.000	154424.500	109505.500	143860.000	140808.500	181029.000	159924.000	144448.500	152599.500	168390.000	120582.500	153206.000	157633.500	138047.500	156119.500	158148.000	139937.000	138993.500	131365.500	147269.000	166082.500	154243.000	143513.500	177452.000	164235.500	177800.500	161160.000	152922.500	153279.500	161866.000	132510.000	134044.000	131945.500	105653.000	165343.000	130798.000	147354.000	146650.000	124692.500	140485.500	163284.000	173111.000	145218.000	183568.500	165367.500	146354.500	127214.500	165963.500	137945.000	113870.000	190109.000	102138.000	164765.500	147374.500	122060.000	128218.500	157681.500	156942.000	170789.000	157848.000	154717.500	95985.000	113695.000	150652.500	135555.500	147665.500	136918.500	136413.000	153947.500	131685.000	122585.000	138196.500	131562.000	151417.000
132146.000	154698.500	132005.000	144340.000	127567.500	159219.000	122559.500	125903.500	179780.500	117470.000	148243.500	160250.000	147109.000	190607.000	154739.500	142346.500	170979.500	171680.500	138299.500	158396.500	127658.500	166755.000	167800.000	184192.000	147055.000	143981.000	132038.500	148162.500	151302.000	159886.500	131013.500	179061.000	98423.500	168014.000	156222.000	153504.500	165265.000	169834.000	145877.000	154881.500	129772.000	153658.500	140207.500	155903.500	143519.000	124900.500	144573.000	136678.000	127726.000	154811.000	152250.500	199780.000	160534.000	180108.500	178088.500	135576.500	144327.000	165483.500	170766.500	132289.000	125049.500	166712.000	154132.500	142260.000	140157.000	163942.500	135526.500	180774.500	169125.500	156064.000	138704.000	150626.500	142465.000	113111.500	161915.500	123655.000	100889.000	153453.500	136755.000	146530.500	126441.000	141948.000	169455.000	169376.500	164422.500	120967.000	178323.000	152283.500	155103.000	112661.500	140987.500	114791.000	153734.000	182399.500	157030.500	132548.000	162344.000	99066.000	122882.000	114903.500	147847.000	123357.000	131049.000	129683.500	95825.000	155444.000	149213.500	135252.500	158689.500	136020.000	151548.000	158249.000	159530.500	143922.500	170107.000	140490.500	165210.000	147131.500	141274.500	152442.000	147582.500	130775.500	129902.000	193369.000	156078.000	122313.500	140351.000	144073.500	118417.000	136650.000	150217.000	157474.500	175484.500	128271.500	152953.500	166971.000	140964.000	170324.500	141124.500	150322.000	153609.000	141409.500	147792.000	152417.000	141648.500	132322.500	138427.000	177786.500	131279.000	143798.000	146199.500	133825.000	186583.500	179328.000	196085.000	142367.500	137327.000	145916.500	131450.000	157211.000	179507.500	159447.500	134699.000	135707.500	114527.000	144465.000	154461.500	135218.000	140188.000	149144.000	135366.500	142048.000	166248.500	135000.000	156433.000	147851.000	153685.500	115424.000	119969.000	143315.000	147540.000	93037.500	138633.500	138462.500	162892.000	170146.000	152066.500	167331.000	112937.500	139452.000	142691.500	145310.000	153161.000	166554.500	110462.000	140439.500	143463.000	147940.000	155006.500	169636.000	152832.000	150887.000	136354.500	149160.500	149159.500	112909.500	137019.000	126239.000	128930.000	149987.500	138967.500	167527.500	162735.500	170503.500	144808.500	157227.000	157047.000	121236.000	121276.000	143160.000	139664.000	143578.000	171758.500	186592.000	136942.500	136831.500	146826.500	154992.500	156174.500	111055.500	143531.000	158071.500	151158.500	124015.000	153924.500	150347.500	156689.000	117018.000	136791.000	179342.000	127223.500	175530.500	129782.000	134062.000	145016.500	139398.500	162663.000	147562.000	177440.500	163451.000	166564.000	107169.000	142519.500	119951.000	128221.500	159114.500	129819.000	130400.500	155294.500	163240.500	165089.500	119244.000	156594.000	133025.000	133233.500	128835.000	160368.500	143904.500	178300.500	122066.000	161183.000	158929.500	125501.000	142806.500	139314.000	125846.000	114438.500	136578.000	143695.000	129860.000	126123.500	163254.000	156702.500	144510.000	169605.500	148781.500	159066.000	81400.500	157447.000	173161.500	150921.000	122489.500	178050.500	156089.000	163316.000	134283.500	181590.500	160535.500	89621.000	157239.000
129961.000	157409.500	148618.500	130950.500	155157.500	175564.500	137935.500	132787.500	136178.000	129518.000	150834.500	178751.500	161770.500	151894.000	129805.500	130880.000	151920.000	179789.000	127002.500	164537.000	142037.000	138127.500	163821.000	156620.000	168342.000	128247.000	143202.500	143201.000	135643.000	142967.000	106736.000	163662.500	134050.500	135189.000	161212.000	163768.000	149622.000	108654.500	117999.000	123833.000	133242.000	160711.500	131491.500	168106.500	135747.500	126649.500	159088.000	133312.500	140798.500	116058.500	153743.000	190914.500	139825.500	150291.000	151788.500	128829.500	162483.000	134852.000	136243.000	99187.500	208182.000	181174.000	135611.000	140722.500	144333.000	141754.000	148587.000	169106.500	137006.500	162390.000	155698.500	166347.500	196863.500	147647.000	149675.000	122886.500	110839.000	119700.500	136603.000	135712.500	178213.000	154743.500	162223.500	168510.500	130411.500	161886.500	171997.000	151808.500	113194.500	130982.500	125200.500	148922.500	149173.000	187218.500	134727.000	156460.000	136026.500	99487.000	127950.000	121226.000	107637.500	150972.500	146792.000	123548.000	143462.500	135756.500	139984.000	140189.000	157824.500	146604.500	168390.000	154277.000	159857.000	139606.500	158968.000	151855.000	168142.000	165861.500	174312.000	155755.000	166126.500	115416.500	126352.000	161453.000	157815.500	151499.000	222239.500	146098.500	109482.500	136710.500	151522.000	142776.000	110800.000	124211.000	159057.000	145986.000	121570.000	147299.500	110915.000	133155.500	167560.500	143564.500	155572.000	173243.000	162438.500	117263.000	128671.000	145199.000	145835.000	184224.000	134104.500	148059.500	176092.500	167373.500	108695.000	177343.000	151748.500	162026.000	177158.500	158341.000	177644.000	115030.500	157829.000	134528.000	126905.500	138468.000	114510.000	141144.000	140672.000	141009.000	160385.000	132322.000	143845.000	163299.500	137546.500	117388.500	159558.000	107908.000	155345.000	127881.500	160066.000	97293.500	152004.500	146939.500	146349.500	190145.500	111212.000	154432.500	156934.500	122241.000	134589.500	117272.000	131436.500	173701.500	151159.500	166142.000	165013.500	127902.000	148567.500	125887.000	159891.500	150573.000	169509.500	163551.000	146249.500	130426.000	121126.000	141881.500	125812.000	169114.000	163786.000	135909.500	178918.000	128338.000	145605.000	133300.000	135685.000	158137.000	139683.500	113938.000	143257.500	182735.500	178381.500	166653.000	132127.000	184358.500	134364.000	133637.000	129389.000	141600.500	141588.500	153799.000	163900.500	180824.000	181482.500	175313.000	141815.000	162421.500	144900.000	191938.500	169270.000	178654.000	161844.000	172508.000	151466.000	151516.500	145580.000	162134.500	143108.500	141041.500	166406.000	148655.000	178411.000	126962.500	118593.000	158676.500	135029.500	135091.500	123146.500	108499.000	190210.500	149794.500	132998.000	139581.000	124918.000	146089.500	191023.000	134457.000	159105.500	151856.000	174583.500	171582.500	148381.000	157742.000	122070.000	149827.000	128116.000	141139.500	144262.500	129153.000	139566.500	165859.500	158077.500	163974.500	116524.000	150563.500	158579.000	144526.500	141082.000	137474.500	117574.000	145686.500	122765.000	127815.500	159139.500	154383.000	132985.000	141726.000	143317.500	136032.000
142679.500	154777.000	152619.000	137171.500	173961.500	114786.000	109248.500	115352.500	175474.500	154775.000	157649.000	154448.500	148749.000	169808.500	128116.500	150661.500	149309.500	162662.500	146655.500	130879.000	140629.500	180149.500	164789.500	165362.500	161301.000	160847.500	142060.000	132206.500	125407.000	123274.500	135661.500	173448.000	159416.000	154075.500	155905.000	154347.000	177912.000	163416.500	150589.000	158488.500	132155.500	161107.000	128094.000	170143.000	123343.500	141281.000	132830.000	111426.000	141547.500	164517.500	163182.000	146531.000	133415.500	157869.000	163418.500	152362.500	152197.500	147453.000	124010.500	140311.000	163693.500	177916.000	145812.500	137484.000	145034.000	151018.000	146858.000	137489.500	129388.500	157910.500	152233.000	170954.000	165616.500	163434.500	185562.000	135599.500	91685.500	132944.000	162057.000	149152.000	147574.500	144120.000	156401.000	137035.500	133061.000	133044.000	129289.500	153670.500	184305.000	154475.000	146261.000	94938.500	123497.000	158978.500	150067.500	157536.000	92883.500	132406.500	133955.500	127784.000	119870.500	153821.000	179734.500	122629.500	130187.000	150611.000	143448.000	126485.000	134607.000	161726.500	174731.000	173857.500	139545.500	145822.500	167802.500	174350.000	133663.000	136185.000	146375.000	134400.500	176947.000	119900.500	109816.500	165675.500	122133.500	105463.000	161327.500	174923.000	122810.000	151377.500	133811.500	115297.000	159026.000	128176.000	174831.500	170060.500	129730.500	168906.500	143669.500	141406.000	159932.500	146303.000	121310.500	190232.000	150129.000	146305.000	134383.000	134549.000	116025.000	106642.500	97970.000	127820.500	140547.000	150382.000	139993.500	172157.000	123178.500	140335.000	165345.000	165484.500	152848.000	111488.500	123359.000	155502.500	145366.000	159408.000	154827.500	153091.500	139253.500	137133.500	170320.000	151834.500	154951.000	118904.500	118699.500	120248.500	138690.000	170445.000	151589.500	137698.500	165228.000	129189.500	146239.000	128213.500	137318.000	119396.000	125540.000	172577.000	123674.000	151694.000	132214.000	116334.000	127024.000	187611.500	133887.500	176039.500	173422.000	155886.000	137946.500	144079.000	151407.500	159373.000	187129.000	159356.500	134801.500	133027.500	143246.500	124802.500	141368.000	156780.000	127366.000	100204.000	145602.500	144030.000	146293.500	141736.500	154401.000	131429.500	139881.500	149056.500	148741.500	147064.500	175588.500	156246.000	108743.000	183301.000	133307.500	149835.000	159371.500	114212.500	121729.000	151020.000	173441.000	148644.000	151643.500	191567.000	131529.000	168905.500	135442.500	164073.500	142677.500	154388.500	142145.000	150055.500	149816.000	145159.000	151477.000	101350.500	163771.500	166957.500	186190.000	158240.500	180063.500	162745.000	169595.000	152760.500	145862.000	143361.000	136517.500	117146.500	162525.500	104114.500	148404.500	136918.000	142464.000	138230.500	145811.000	151219.000	179300.500	149066.500	152052.500	187685.000	137534.500	174569.500	140975.500	179991.000	154844.500	163087.000	150464.000	143244.500	131732.500	150940.000	115211.000	179357.500	134951.500	163963.000	166577.500	104647.000	168470.500	156590.000	148677.500	131004.500	172823.500	125511.000	152606.000	174364.500	175692.500	179974.000	134832.000	140291.500
130588.000	161855.500	138847.000	146733.000	133361.500	183404.000	143749.000	176928.500	154959.500	141707.500	141444.500	140564.500	162483.500	148043.000	142875.000	145400.000	153864.000	165494.000	126614.000	132458.500	157065.000	156379.000	122073.500	147455.000	162344.500	139452.000	178944.500	129636.500	127284.500	168203.500	108696.500	178735.500	179058.500	160359.000	139788.500	147624.500	159051.000	141622.000	157011.500	183604.000	118113.500	178185.500	180691.500	150244.000	117668.000	138908.500	157634.500	110485.500	126254.000	146473.500	160472.000	179751.500	136745.500	148691.500	164583.000	141542.000	165746.000	152907.000	149639.000	192526.500	178574.000	124436.000	150548.000	154940.000	163266.500	121947.500	151609.000	162514.500	115745.000	184573.000	173023.500	177220.500	165981.500	117296.000	140152.500	134172.000	80025.000	102888.000	146543.500	139047.000	142846.500	126193.500	140775.500	145568.000	145423.500	136869.000	141210.000	142191.500	128931.000	142904.500	121837.500	131006.500	157347.000	178999.500	154292.500	111541.000	173764.500	105353.000	136535.000	124409.000	115364.500	127066.000	156091.500	134781.000	128627.000	148887.000	152722.500	123719.000	166167.500	147881.000	139716.500	106563.500	130593.500	113718.500	168057.000	152260.000	161979.500	138584.000	168454.500	145730.000	149819.000	143120.000	107225.500	164361.000	113421.500	150609.000	175120.500	117182.500	128083.500	123469.000	133348.500	150096.500	122781.000	168319.000	161234.500	127998.000	133380.000	147653.500	167787.000	153727.000	144956.500	166442.500	176973.500	130787.500	156505.500	157201.000	170050.500	158880.500	110780.500	109441.000	151049.000	156316.000	131071.000	167014.000	176166.500	173169.500	141531.000	153779.000	145951.500	138442.000	159420.500	137638.500	121318.000	140343.500	114066.000	141331.000	125642.000	137495.000	129034.500	124685.500	150426.000	170331.000	167524.000	160485.500	119588.000	144962.000	173508.500	166857.500	114144.000	124390.000	105689.500	129614.500	157906.000	158744.500	126568.500	138274.000	112928.000	162152.500	141820.500	152427.000	120324.000	146439.000	124581.000	160023.500	131316.000	160536.000	151103.500	151448.000	155330.500	132056.000	164873.500	155232.000	175288.000	178748.000	181109.500	126350.000	143373.500	140407.500	112604.500	155624.000	134512.500	173846.000	183443.500	130503.000	167408.000	147206.000	147765.500	159227.500	140678.500	143161.000	133275.000	170347.000	163507.000	151890.000	132853.500	162057.500	159465.000	97264.000	144172.500	121565.000	146115.000	160615.500	174046.000	144263.500	183754.000	138997.500	133723.500	139347.500	119544.000	175148.500	139405.500	183163.000	137117.500	135564.500	126879.500	125643.000	146632.000	134649.000	183845.000	184735.000	180082.500	151026.000	124699.000	140996.000	172171.000	169028.500	145072.000	151810.500	133977.000	117056.000	184910.000	150214.000	122225.000	133916.000	128276.500	121582.000	155059.000	150201.500	145127.500	157679.000	149835.000	165071.000	148596.500	156533.000	142641.500	128465.500	140959.000	133876.500	133457.000	115419.500	109669.000	147386.000	149123.500	150858.500	160673.000	180879.500	150237.500	110549.500	152903.500	107135.500	165832.500	123463.500	174905.500	169462.500	165791.500	101658.000	142499.000	132644.500	129501.500	155851.000
140199.000	152933.500	129042.000	178150.500	133575.500	185527.500	106956.500	198699.500	167746.500	133461.500	191718.500	155469.500	134603.500	143940.500	139674.000	143964.000	132983.000	168118.000	144061.000	135571.500	146020.500	146977.000	174865.500	157479.000	179637.000	144109.500	150209.500	132213.000	153451.000	146823.000	134145.500	173080.500	111175.500	152096.000	150335.000	142407.000	140800.000	150710.500	146777.000	169364.500	130049.500	177272.500	132771.500	128793.500	101304.500	99533.000	174614.000	166242.500	127336.500	143924.000	180290.000	146804.500	130518.000	178725.000	167502.000	139547.500	175634.000	158629.000	133894.500	154516.500	149817.500	178667.500	153954.500	145284.000	135099.000	146916.000	124055.500	137120.000	151394.000	179975.000	168908.000	146185.500	143761.500	137633.500	130590.500	110280.000	115961.500	128636.500	157660.500	156565.000	138435.000	136828.000	116850.000	131863.000	133587.000	147465.500	135823.500	175893.000	168175.000	151847.500	148214.000	111999.000	143409.000	181614.500	164790.000	127315.500	129825.500	123372.000	164259.000	131593.000	162467.500	131360.000	128086.000	130644.500	167715.500	144264.500	152932.500	130387.500	188440.000	147785.000	198117.000	135290.500	153490.500	145191.000	165957.500	144361.000	150816.500	129696.000	143283.000	170233.000	147451.000	144786.500	123745.500	165358.000	133055.000	134809.000	185175.000	160738.000	124986.000	127664.000	137929.500	139237.000	131342.500	141403.000	153273.000	153210.500	116688.000	139544.000	143450.500	133324.500	147424.000	161005.000	162876.500	130083.000	170026.000	125884.000	143576.000	124764.500	147761.500	143667.000	153800.500	147242.500	161186.000	171386.500	176860.000	154665.000	138526.500	149913.500	150398.500	164580.000	181648.000	144123.000	111462.500	153659.500	138186.500	181984.500	152786.000	148716.000	131254.500	107755.000	156559.000	129982.000	176816.500	110970.000	142952.500	147820.000	149106.500	144358.500	106592.500	161585.000	153615.000	145686.000	145141.500	142678.500	142011.500	149927.500	118502.500	162689.000	141282.500	161123.500	132488.000	108050.000	134447.000	142508.000	119075.000	155025.000	177613.000	144270.000	134102.000	180683.000	138613.000	161449.500	145934.500	145710.500	148910.500	141555.500	136318.500	122773.500	137570.000	146821.000	133635.000	125131.500	171832.500	147637.500	131243.500	142760.000	123674.500	131101.500	156917.000	124455.500	139412.000	123124.000	145792.500	144615.000	147909.500	173453.500	145266.500	149748.000	122231.000	132107.500	123130.500	133898.000	184610.500	157584.000	180728.500	178768.500	151192.500	141340.500	169102.000	167830.000	157409.500	166768.000	128858.500	133517.500	130538.000	164086.500	139420.500	117861.000	153291.000	182550.000	185782.000	140745.000	132989.500	144245.000	126117.500	190128.000	142500.000	128338.500	129716.000	126797.000	136449.500	120814.500	123989.500	111660.000	165077.000	146839.500	155518.000	132696.500	138699.000	173134.000	144042.500	184341.000	141990.500	133001.500	156049.000	144365.000	162625.000	157618.500	135075.000	160188.000	140488.000	149897.000	132959.000	134102.000	146001.000	148050.000	157105.000	171303.500	146818.500	151281.500	145485.500	143186.500	146383.500	136860.000	139494.000	153113.500	150085.000	138974.000	119905.500	136452.000
127136.000	161800.500	128155.000	169214.500	136110.500	148377.500	154077.000	165624.000	159061.000	115589.000	115762.500	176993.000	168153.500	129522.000	177420.000	137194.000	151107.500	174821.000	109209.000	171734.500	138608.500	102941.000	152601.000	145261.500	179704.000	137967.500	174576.500	123584.000	135866.000	129069.500	107168.000	169190.000	141959.500	132924.000	159285.000	134280.000	165447.500	103340.500	145281.500	149517.000	132800.500	168541.000	145573.000	128857.500	136108.000	115010.000	155258.000	143600.500	137607.500	149491.000	174737.500	135095.500	143534.500	176374.500	174091.000	151007.000	140378.000	158606.500	154245.500	165462.000	152896.500	183499.000	165902.000	184131.000	133406.500	169277.500	145451.000	153791.000	172559.500	161127.000	150202.500	135736.500	157214.000	146393.000	163086.000	133225.500	105428.500	142589.500	181820.000	139190.500	144999.000	123142.000	154898.000	166798.000	115826.000	149049.500	176366.500	177027.000	146885.000	157885.500	118665.000	118145.500	118117.500	134781.000	157233.000	153456.000	141001.000	131035.500	108793.000	130898.000	120470.000	131364.000	148388.000	173376.500	152065.000	166627.000	147068.000	128961.500	130365.000	150409.500	138131.000	126995.000	152588.500	130526.000	115391.000	133128.000	148443.500	137296.500	143507.500	136239.000	169851.000	165811.000	116221.000	159887.500	142088.000	159897.000	134535.000	145428.000	141236.500	121249.500	157787.000	176939.000	150713.500	156069.500	151250.500	177421.500	153870.000	161976.000	134448.000	140492.500	161929.000	175651.500	138328.500	137734.500	165844.500	125042.000	141312.500	132022.500	119776.500	159592.000	153068.000	145287.500	177728.500	159127.000	145032.000	173428.000	142269.000	137886.500	136029.000	141671.000	166489.000	128198.000	129492.000	170422.500	95762.500	149008.500	142835.500	144364.500	137136.500	135342.500	159827.000	143515.500	177030.000	123680.500	169555.500	112796.500	150256.500	145625.500	172158.000	144491.000	153858.000	116834.000	149678.000	172630.000	129014.500	145071.000	112248.000	177029.500	123221.500	155874.500	130767.000	120532.500	149147.000	178806.000	136403.500	134505.500	152397.000	114674.000	116542.500	150482.500	133510.500	149980.500	189100.000	154662.500	168888.000	150926.500	112248.500	135283.000	157999.500	151134.500	168085.000	163628.500	161398.000	148171.000	137100.500	132868.500	112579.000	170908.500	153023.500	176860.500	116070.500	121880.000	169629.000	138009.500	136732.000	171707.500	166813.000	131966.000	109366.500	95421.000	117179.500	136083.500	182092.500	171733.500	166078.000	170233.000	121141.500	156775.500	133505.000	144754.500	154824.000	165423.500	113960.500	144523.500	135673.000	141604.000	153061.500	136725.000	152114.500	153405.000	200341.500	176192.500	166715.000	160953.500	160681.000	168313.000	139085.000	122273.000	145983.000	143243.500	139465.500	126693.000	158416.500	134532.000	122648.500	154393.000	166867.500	145413.500	150713.500	139557.000	109327.500	163179.000	151882.000	149948.000	146834.500	156516.000	146864.000	111203.500	112948.000	101661.000	109122.500	143179.500	150876.500	135616.000	157246.500	181695.500	144946.000	113476.000	161690.500	126636.500	129102.000	128729.000	159194.000	130647.500	146616.000	146398.000	161533.000	148542.500	135911.000	146321.000
132640.000	119308.000	144602.500	171429.000	135914.500	153674.000	148244.000	166261.500	142611.000	127458.000	115380.000	144269.500	129261.000	145405.500	161645.000	144520.500	148379.000	169673.000	147697.000	115828.000	122433.500	160374.500	190032.000	134306.500	150479.500	137464.500	143341.000	148382.000	117526.500	126431.500	143379.000	175709.000	127564.000	147690.000	176994.500	150597.500	142706.500	149332.500	118315.500	130225.500	186945.000	189054.500	166240.500	128266.000	136064.000	105311.000	160938.500	167042.500	119823.000	131710.500	140779.500	161406.500	143942.000	187388.500	112717.000	166084.500	160080.500	172410.000	118186.500	154682.500	175043.000	186017.500	156593.000	133909.500	168109.500	162757.000	139208.000	175639.500	151592.500	145486.000	160629.500	132165.500	132194.500	151013.500	168813.500	131682.000	104984.000	160732.500	149970.000	167436.500	114586.500	122435.000	143462.500	151315.000	147595.500	105035.500	131734.500	134826.000	158991.000	112456.500	146637.500	114120.000	136784.000	160469.500	145240.000	144873.500	141574.500	106561.000	142446.000	138397.000	158533.500	142037.000	157709.500	140831.500	152726.000	148462.500	139210.500	141280.000	113908.000	156748.500	170081.500	129442.500	137837.000	122473.500	154627.000	149669.000	156405.000	162395.000	175162.000	152323.000	117703.500	133054.000	152686.000	153669.000	129976.000	135921.500	152224.000	123123.000	148721.000	132955.500	124305.000	167453.500	136886.500	145760.500	186375.000	167951.500	113998.000	127566.500	130277.500	148463.500	156687.500	173411.500	148055.000	148877.500	130923.500	136850.000	150400.000	159296.500	128064.000	169611.000	121873.000	139251.000	162583.500	182240.500	131603.500	158764.500	109330.500	119258.000	163673.000	168780.500	135559.000	171380.500	134058.500	150286.000	107844.500	128968.500	135558.500	134334.500	140057.000	152708.500	153363.000	163810.000	173620.000	168122.000	187849.000	150697.000	148970.000	140668.500	174260.000	129964.500	182906.500	115809.500	119866.000	159536.000	185312.500	149842.000	142344.000	174843.500	123580.000	168227.000	156083.000	132495.000	151447.500	173633.500	129773.500	153834.500	193596.500	117473.500	145303.000	133438.500	154860.000	153460.500	124821.000	159623.000	157991.000	116838.000	151593.000	135773.500	172923.500	171865.000	123395.500	152611.000	124307.500	165781.000	130668.000	152251.000	122973.500	157644.500	127550.000	157814.000	160816.000	170479.000	166960.500	168479.500	127436.000	154809.500	150645.000	126496.500	143439.000	131913.000	137069.000	134141.000	151752.500	188889.500	186954.500	182361.000	173863.000	150490.000	160448.000	143249.500	132740.000	170004.000	152215.000	119426.000	160751.500	168337.000	147354.500	165062.500	134317.500	151072.500	189579.000	166444.500	176457.000	147237.500	169090.000	166114.500	140536.500	129626.000	136412.500	139399.000	129124.500	151174.500	165960.500	158145.500	159920.000	136824.000	145603.000	142355.000	160395.500	165082.000	175026.500	162932.500	134167.500	176488.500	116360.000	117764.500	124817.000	139548.500	122778.000	148426.500	138871.500	130902.000	140839.000	128665.500	151588.000	161125.500	149622.000	140669.000	130164.500	165533.500	144486.000	132048.000	131716.500	143396.500	173453.500	148370.000	161343.500	171828.500	143165.500	145018.500
131107.500	164884.000	163266.000	195348.500	115173.000	158988.500	124721.500	144978.000	115544.000	151524.500	162028.000	199007.500	153103.500	131481.000	144591.000	128210.500	154468.000	176052.500	131265.000	148731.500	124168.000	156334.500	176256.000	105489.000	169826.500	111716.000	130109.500	154442.500	154093.000	137833.000	125406.500	156909.000	152407.500	124088.000	142166.000	157024.000	133023.500	176997.000	165407.000	144144.000	147888.000	161322.500	178776.000	138482.500	157138.000	151800.500	125126.000	143965.500	157511.000	148532.500	153119.500	159370.000	153149.500	170748.500	158959.500	112038.500	165188.500	162395.000	179888.000	147666.000	185359.000	175208.500	132662.500	166507.500	183623.500	127964.500	141258.500	146751.000	173600.500	173461.500	150241.500	172885.500	160189.000	155803.000	199089.500	150487.500	90964.000	147643.000	168559.000	134369.500	142977.000	104337.500	157493.500	199678.000	152237.500	124088.000	145247.500	162965.500	135604.000	138065.500	105275.000	117782.000	149249.500	173068.500	176982.000	137690.000	143248.000	126025.500	127778.500	140129.500	167208.500	151822.000	138694.000	138701.000	144353.500	158593.500	98062.500	162904.000	150649.500	144165.000	178303.000	131062.000	149998.000	168017.000	177895.500	120784.000	164484.000	156057.500	144832.000	129538.500	155770.500	116511.500	137871.000	163867.500	108360.000	133389.000	146185.500	126263.500	113005.000	149018.500	165834.000	152450.000	142661.000	143005.000	189892.500	147649.500	140449.500	154390.000	152076.000	118204.000	153051.000	161376.000	149095.000	184900.500	167233.000	132562.000	116653.500	143159.500	117107.500	126872.500	118471.500	110271.000	139803.500	128149.500	153997.000	158713.000	162124.500	140878.500	137613.500	150522.000	147387.000	120375.500	146817.500	138770.000	134863.000	169453.500	117511.000	146411.000	124153.000	146678.500	147684.500	170471.000	179632.000	139505.500	160333.000	113629.500	179586.500	124675.500	147233.500	120523.000	168733.000	130895.000	157873.500	134187.000	156791.000	136004.000	132646.000	136391.500	150840.500	147892.000	118112.500	141328.500	107410.500	150789.500	122860.000	150145.000	171726.500	121001.000	167328.000	183321.500	153750.000	161398.500	134932.500	98098.500	142996.000	149144.000	149309.500	124443.000	128085.500	177431.000	105335.500	139212.500	143536.000	131020.500	102489.000	139978.000	147992.000	143732.500	119631.500	139314.500	129223.500	124209.500	165043.500	181109.000	138750.000	157561.500	139940.500	128094.500	148199.500	145033.000	151657.000	133572.500	124097.500	171694.500	185774.000	145505.500	158661.000	162556.000	116478.000	156267.000	167573.000	168992.500	139708.500	157984.500	176986.000	165156.500	121153.500	150903.500	135124.500	158750.500	198086.500	144031.500	163864.500	155559.000	130137.000	180963.000	136727.000	140824.000	143330.500	155928.500	184774.000	150705.000	119857.500	145506.500	121187.500	137398.500	114684.000	148144.000	160521.000	158763.500	156287.000	136280.500	158680.500	178124.500	131078.500	139696.000	137176.000	134133.000	164903.500	126807.000	133411.000	113562.000	168044.500	118380.500	169292.000	156043.000	168787.500	101482.000	126905.500	137276.000	137773.500	149366.500	164210.000	147968.500	118443.500	135707.500	139283.500	136442.000	86339.000	174121.500
126479.000	153712.500	131631.000	162534.000	108261.500	147128.500	154080.500	179312.000	139343.000	118237.500	163656.500	182248.500	148208.500	192414.000	158875.000	140605.500	129209.000	135190.000	137092.500	126051.000	110522.500	144449.500	169503.500	138137.000	151225.500	152337.000	154703.500	111449.000	149857.000	136027.500	111094.500	176331.500	162175.000	166632.500	172277.000	133909.500	204594.500	122176.500	143167.500	140654.500	155781.500	158417.000	151609.500	147000.500	170797.500	131450.500	149970.500	164355.000	150850.000	176635.500	149060.000	161148.000	101017.500	165791.500	144429.500	126815.000	152941.000	146353.500	140881.500	160975.000	158603.500	154386.000	159174.500	136936.500	141040.000	142239.000	122323.500	139591.000	154845.500	153835.000	174783.000	149262.000	136216.000	103809.000	185967.000	124119.000	107510.500	179210.000	136353.000	139804.000	131702.000	135959.500	132412.500	200935.500	141418.500	147805.000	142079.500	145428.500	162427.500	133580.500	163664.500	102891.000	137166.500	156686.000	148935.500	145227.500	191894.500	118831.000	114616.500	116133.000	155983.000	155692.500	148488.500	117600.500	136290.000	125466.500	136874.500	146355.000	121265.000	131091.000	173217.500	133578.000	128188.000	108393.000	123736.500	166214.500	166806.500	144394.000	141029.000	137583.000	179446.500	116575.500	125696.000	145637.500	110081.000	122612.000	159951.000	202577.000	117525.000	149818.500	150756.500	140294.500	154971.500	137222.000	184249.500	182359.000	122559.500	169575.500	128179.000	155706.000	118717.000	131175.000	170317.500	143963.000	172654.000	141398.500	123180.500	147574.000	123158.000	139567.500	131005.000	149923.500	144017.000	162353.000	156049.500	195699.000	171316.500	151165.500	148813.500	171750.500	161862.000	156299.000	117772.000	136743.000	129624.500	141681.000	164824.000	133148.500	134587.500	139308.500	160295.000	102142.500	156590.000	150112.000	156255.000	177479.500	121448.000	157646.000	149042.500	118680.500	183983.500	114882.500	116102.000	125231.500	134686.500	142622.000	143426.500	177269.500	114903.000	128351.500	138041.500	134687.000	151879.500	163365.000	123222.500	136539.500	185832.500	160148.500	114025.000	133758.500	169548.500	132193.000	147526.000	155789.000	148797.500	141568.500	141630.500	160471.500	148588.500	138202.500	114471.500	143688.500	163055.000	117746.500	181077.000	113231.500	130484.000	173989.500	150949.500	165312.000	118618.500	152814.000	138532.000	178118.000	131190.000	179842.500	153543.000	131237.000	149482.000	130120.000	178405.000	148995.500	165962.000	144874.500	188705.500	148137.000	148281.500	146373.500	138242.500	165408.500	126060.500	184717.000	162423.000	134426.000	114610.000	129044.500	137301.500	142704.000	194328.500	141018.500	184554.500	130222.500	151642.500	178826.500	142899.000	127869.000	142732.000	118197.000	147976.000	139217.500	158243.500	111018.500	129585.000	132724.500	135510.000	132606.500	173966.000	167704.000	133847.000	144106.500	144159.000	166593.500	126444.000	171230.500	136846.000	170751.000	140389.000	145935.000	146009.000	122443.000	131812.000	143989.500	183708.500	134665.000	137378.500	143973.000	151572.000	118565.500	158613.000	165548.500	157760.000	149647.000	158984.000	140543.500	157102.000	165150.000	150695.500	131621.000	125113.500	156126.500
108184.000	142901.000	112667.500	133497.500	196569.000	126935.000	132703.000	157156.500	170961.000	130468.000	164871.000	167202.500	153838.000	163778.000	179043.500	132622.000	184987.000	128997.500	160526.000	153968.000	148265.500	153101.500	155163.000	152602.000	132878.000	170612.000	136594.000	123256.500	122312.500	141898.500	120345.000	173269.500	162490.500	152999.000	147875.000	154309.500	128378.500	127094.000	139364.500	159127.500	117492.500	175581.000	162648.000	119499.500	143629.000	140941.000	135353.500	111396.000	137743.500	124489.500	190389.000	162761.000	112100.500	162539.500	162236.000	157593.000	150605.000	163744.000	112902.500	120698.500	147574.500	207915.500	159334.500	149489.500	124098.500	117587.500	110140.500	155990.500	133333.500	112935.500	174782.500	153241.500	139730.000	126971.500	139908.500	99378.500	95276.500	111777.000	162161.000	147691.500	145695.000	138302.000	133575.000	167801.500	151297.500	165783.500	135901.000	142017.000	143277.000	139877.000	129297.500	96957.500	175658.500	136858.500	125537.500	126355.500	136676.000	122931.500	144521.500	133196.500	155420.500	157316.500	156712.000	124935.000	171845.000	155849.000	118600.000	167895.000	132146.000	135720.500	171859.500	155282.500	146220.500	159040.000	148776.500	146561.000	149780.500	145069.500	173124.500	117122.000	166222.000	127882.000	115279.500	164961.000	117517.500	142555.500	138613.500	148033.500	143187.500	142757.500	163244.000	152699.000	151364.500	171417.500	197137.000	176161.500	127398.500	178109.000	119392.000	122380.500	114142.000	156472.000	132592.500	168955.000	145603.000	149176.500	134092.000	157923.000	138378.000	137248.000	142839.500	161966.500	155931.000	174249.500	137677.000	148616.500	122610.500	172365.500	140974.500	150967.000	141381.000	124743.000	95162.500	123657.000	112099.500	150733.500	113091.500	147320.500	98674.000	136338.500	143489.000	157023.500	157126.000	168917.000	162741.000	110847.500	126924.500	142252.500	126678.000	143226.000	130239.000	156066.500	128064.500	134777.500	156259.500	163213.500	120447.500	147513.500	141801.000	157276.000	156191.000	118343.000	144470.500	171261.000	165183.000	140815.000	156762.500	157553.000	147320.000	160185.500	149313.500	186511.500	156442.500	161505.500	142977.000	107172.500	149098.500	134219.500	128375.000	153838.000	124494.500	181561.500	176358.500	140203.000	146526.500	95078.000	111627.000	126145.000	144295.500	137784.000	147935.500	122572.500	165865.000	126006.500	136375.000	146008.000	146265.500	155217.000	128667.000	132460.500	131299.500	151302.000	178815.000	132295.000	158355.000	146391.000	156432.000	141522.500	147184.000	156504.000	152637.000	148878.000	133473.000	137394.000	142863.000	162488.500	153377.000	133946.000	171968.000	146316.000	144226.500	171677.500	139223.000	128009.000	125844.500	178200.000	147533.500	109692.000	139168.500	131891.000	151878.500	141245.000	129711.500	140116.000	131510.500	150718.000	156189.500	149617.500	159671.000	150530.500	152656.000	168904.500	149157.000	129910.500	129013.000	163266.500	161147.500	148561.000	121364.500	126013.500	126847.500	139646.500	175634.000	139983.000	151055.500	151132.500	150795.000	138508.000	158006.000	173293.000	150535.500	118149.000	105139.500	141954.000	144330.000	173172.500	146139.500	131019.000	123621.500	168762.000
145274.500	148228.500	148399.500	150718.500	129079.000	150083.000	146621.000	155676.500	160824.500	128050.000	150734.000	142885.000	155468.000	158018.000	190956.000	148143.000	166777.500	174532.500	145970.500	148516.000	149449.000	187905.000	152615.500	129635.000	137592.000	149781.500	130614.500	131100.500	148623.500	143713.000	115019.500	186029.500	126803.000	173607.000	122087.000	151221.500	150880.500	139929.500	156685.500	151620.000	107061.500	171276.500	172515.500	151328.000	121020.500	133976.000	157651.500	134598.000	134169.000	151906.500	144194.500	130767.000	141666.500	160914.500	127376.000	143162.500	157637.000	166748.500	141407.500	171312.000	145740.500	154242.500	130695.500	174365.000	157507.000	131654.000	118065.000	157594.000	119035.500	153444.000	154883.000	143325.000	152698.000	117230.500	175232.500	148270.500	122287.000	164189.000	168897.500	159253.000	142453.500	131519.500	133445.500	166132.000	151897.500	143043.000	135377.500	149598.500	154477.500	118066.500	160637.000	134516.500	107751.000	147147.500	126631.000	156612.500	134606.000	111248.000	144134.500	144151.000	129607.000	162730.500	127368.000	133648.500	135289.500	193167.000	145754.000	146475.000	116530.000	128160.500	156759.500	146645.000	139120.500	134089.500	148450.500	117194.500	153613.000	135132.500	137781.500	139978.000	175799.000	90211.500	123319.500	156728.500	115814.500	146614.500	153611.000	186260.000	132488.000	130637.500	147909.500	169923.000	145396.500	137527.500	192706.000	146085.500	154603.000	162479.500	141347.000	150567.000	129088.500	167256.000	132852.500	143266.500	180322.500	124217.000	156250.500	133160.000	131048.000	132737.000	128817.500	136114.000	197082.000	149315.500	111715.500	174889.500	158999.500	161367.500	124613.500	174813.500	159726.000	119896.000	145025.500	130634.000	124065.500	163457.000	136872.000	156245.000	145584.500	127721.500	126716.500	139760.000	135903.000	166383.000	165368.500	161865.500	167043.500	121224.500	191862.000	115938.000	143164.500	130409.000	163851.500	132107.500	152569.000	153327.500	153980.000	157871.000	112005.000	131919.500	179625.000	131911.500	136390.000	160938.000	165697.000	140830.000	147529.500	125151.000	156138.000	130554.000	162573.000	141960.500	163739.500	160905.500	164523.000	137459.000	139911.000	113704.000	142501.000	158557.000	120733.500	159178.000	145427.000	147995.000	133777.500	119671.500	135081.000	131958.000	143634.000	131587.000	119343.000	129104.000	154730.500	168735.000	132908.500	152522.000	144812.000	158973.500	148948.000	111078.000	156583.500	182520.000	166425.000	132004.000	144779.000	156491.000	128141.000	140018.000	132598.500	166989.500	170256.000	176331.500	132189.000	196261.000	144621.500	151952.000	141279.500	146105.500	163514.500	153429.000	183345.000	148674.500	147165.500	157387.500	143192.000	151101.500	137617.500	160904.500	140645.000	113977.000	144636.000	127494.000	143569.500	152674.000	123474.500	131260.000	168299.000	167102.000	201892.000	152082.500	117321.500	147246.500	163270.500	154738.000	139475.000	119867.000	147431.000	157832.500	120996.000	139923.500	131578.000	136204.500	174295.000	133931.000	111312.500	163744.500	140642.000	117825.000	157801.000	170743.000	153237.000	138872.500	161615.500	153057.500	132055.000	153141.000	154600.500	114429.500	144992.500	161173.500
131375.500	175308.000	141939.000	139858.000	163111.500	155811.000	127529.000	158770.500	134738.000	152190.500	150799.500	156866.000	128990.500	160445.000	192409.500	149502.500	198586.000	162730.000	138904.000	127441.500	129077.000	149739.000	156217.500	148970.500	178169.500	168474.500	151333.500	150095.000	113109.000	154340.500	129688.500	138577.000	167663.000	203143.500	161753.000	141339.000	160260.500	194364.000	164732.500	131818.000	126641.000	171537.000	122395.500	142643.000	134466.000	133141.500	142434.000	154090.500	125932.000	140525.000	200705.500	150590.500	132921.000	162568.000	161390.500	121556.000	142124.000	149591.500	120237.500	154002.000	160623.000	124731.000	176574.000	150952.500	135473.000	136094.000	133685.500	179358.000	132068.500	149650.500	146181.000	147772.000	149314.500	124578.500	170481.500	114223.000	113651.500	137273.500	129405.500	153030.000	143972.000	151666.500	128732.500	201865.500	163071.500	139989.000	136022.500	154059.000	159541.500	119752.000	154097.500	100375.500	129324.500	166721.000	137357.000	147591.500	160519.500	139848.000	134992.500	139840.000	141575.000	136963.500	148475.500	145074.500	110818.500	136913.500	162230.500	178161.000	125870.000	151080.500	144438.000	125581.500	135663.500	146094.500	171529.000	142930.000	176421.500	123927.500	152787.500	183635.000	137300.500	121816.500	164103.500	163814.000	107067.000	168125.000	141338.000	182190.500	159773.000	133566.000	189070.500	151871.000	131358.000	175195.500	171446.000	135578.500	134242.000	138273.500	151121.500	134176.500	128686.000	162193.000	154943.500	138869.500	154133.000	168043.000	144226.000	142305.500	129654.000	134650.500	115102.500	147522.500	186914.500	134464.000	135845.500	137898.000	120934.500	130691.000	139983.000	172817.000	171532.000	113769.000	122749.500	142169.500	114392.500	184639.500	134660.500	160318.000	118097.000	128969.500	148076.000	142180.500	136575.500	172496.000	147001.000	152472.000	111811.500	144952.500	131803.000	136142.000	137089.000	129628.000	126666.500	116465.500	152157.000	160724.000	106821.000	167556.000	117175.500	168305.000	138084.500	131654.000	109620.000	187096.000	156095.500	128490.000	154165.000	160530.000	146271.500	151687.500	134591.000	143826.500	168674.500	137798.000	156988.500	153244.000	145356.500	105074.000	144759.500	150317.500	111988.000	172943.500	153268.500	121492.000	170911.500	129722.500	115403.500	177450.500	153288.000	121514.500	142879.000	144185.000	162762.000	168870.000	117397.500	175602.000	146049.000	157986.000	145775.000	132281.500	88644.000	141725.000	158928.000	115854.500	171095.000	191067.000	147717.000	153786.000	148057.500	160974.000	166823.000	168818.000	151457.000	177449.500	123762.000	182420.500	152684.500	112050.500	166898.500	143609.500	174538.500	148085.500	132530.500	151407.000	164800.000	172878.000	139248.500	122968.500	134207.500	135962.000	154208.000	97098.500	132432.500	104446.000	116369.500	140559.500	146011.000	178379.500	133661.500	155149.500	169571.000	143466.000	132018.500	196961.000	125588.500	135875.500	171461.000	170230.000	178380.000	102612.500	152938.000	137740.000	134546.500	161557.000	141687.000	146921.000	158696.500	134619.000	166307.500	161515.500	128625.500	142061.500	139931.000	137305.000	148592.000	157467.000	161117.500	159758.500	98389.000	154308.500
131532.500	141230.500	146188.500	152638.500	142694.500	179161.500	174483.000	159804.000	159086.000	135719.000	151603.000	141961.500	152617.000	150055.500	185612.000	157230.500	180118.000	159603.500	155159.500	169629.500	112958.000	148631.500	162549.500	151955.000	160123.000	122612.500	171982.000	138588.000	126989.500	163655.500	129411.500	181558.500	139280.500	141323.500	150333.500	164798.000	181592.000	176088.000	142244.500	166057.500	142332.500	150267.000	144868.500	142840.000	133862.000	141684.000	163304.500	159705.000	148110.000	136622.000	98936.500	145791.000	119160.500	160220.500	148427.500	121593.500	166426.000	149184.500	138454.500	136105.000	126286.500	175689.000	142848.500	166002.500	175051.500	147160.500	129688.000	149980.500	162392.000	139438.000	153151.500	148623.000	162965.500	126015.000	165971.000	145799.500	103546.000	143975.000	119652.000	170016.000	141162.500	141256.500	139306.000	171152.500	147989.000	136576.000	150694.000	113084.000	134479.000	155316.000	141922.500	139263.500	120548.500	164934.500	157770.500	113365.500	190427.500	110722.500	135876.500	135108.000	177469.000	125997.000	158668.000	131156.500	155646.500	123087.500	145779.500	169344.000	139103.000	147940.500	200060.500	168642.000	156468.000	116104.000	150573.500	158691.500	156129.000	120336.000	159226.000	127414.000	144113.000	122459.000	136989.000	181541.500	132961.000	158210.500	161606.500	168018.500	134742.000	143843.000	172518.000	124530.500	132971.500	135113.500	174998.500	160774.500	153356.500	160048.500	173460.000	100765.000	147289.000	164282.500	149277.500	150219.000	148535.500	128062.500	163015.500	154518.000	139671.500	197884.500	133680.500	168139.500	168014.000	144492.000	137717.500	160270.000	135904.000	128669.500	135900.000	160583.500	160570.000	127692.500	107189.500	131665.000	117066.000	175303.000	140699.000	118426.500	111449.500	123175.000	145048.000	161301.000	177441.500	156484.000	151403.500	129275.000	160440.500	107574.000	130856.000	94966.500	148873.000	100147.500	140828.500	118029.500	154618.500	154061.500	125373.000	154326.500	120532.000	163162.500	159413.000	131302.500	146466.000	161537.500	148169.500	142152.000	154464.000	121395.500	121216.000	167024.000	154516.500	117643.000	184015.000	147124.000	167273.500	135671.000	136324.000	128839.000	124316.000	120437.000	125216.500	117946.500	178838.500	133311.000	161931.500	131192.500	116919.000	137985.000	134071.500	84870.000	126786.500	117000.500	133129.000	156515.500	154483.500	162695.500	156713.000	135386.000	132058.500	145079.000	124639.000	152426.000	155653.000	166916.000	156177.000	194715.500	164283.000	165834.500	126417.500	168715.000	138590.500	164704.500	122334.500	115230.500	128007.500	139782.500	167283.500	128238.500	166199.500	169726.500	180079.000	165210.000	147758.500	144943.500	175056.000	155867.500	138654.500	128672.500	126900.000	154434.000	139594.000	123180.000	110732.000	135869.500	119455.000	165570.000	145840.000	166849.000	193279.500	137151.000	154265.000	161695.000	156543.000	146900.500	127524.000	152677.500	178075.500	157613.500	124281.500	113604.500	127528.000	141587.500	198310.500	152778.000	110436.500	145226.000	131601.000	150685.500	155492.000	141128.000	152802.500	167095.000	181052.500	145797.500	161693.000	161273.500	143910.000	97645.000	138494.500	138309.500
143653.000	169053.500	132332.000	180253.000	167689.500	144377.500	125890.500	180269.000	136843.500	158422.000	154212.500	137548.000	145109.500	127396.000	164803.500	149770.500	173254.500	147388.000	149456.000	128391.500	139926.500	138938.000	188281.500	148879.000	137909.500	153108.000	140768.500	166421.500	138274.500	163836.500	102262.500	185246.500	140770.000	158391.500	128389.500	136328.500	168548.500	173181.000	126271.500	135013.000	128261.500	133216.500	158780.500	128169.500	165475.500	161465.000	156991.000	158904.500	132785.000	127222.500	163521.000	173295.000	112645.000	164182.000	155224.000	125255.000	158315.000	188242.000	121754.000	153265.000	177470.500	171445.500	129933.000	177386.000	137672.500	168212.000	127900.500	161742.000	139156.000	151075.000	161097.500	134408.000	130030.000	156191.500	189720.000	157753.000	116157.500	156545.000	169308.000	157920.500	136030.000	107337.000	165268.500	201120.000	147734.500	153086.000	162986.000	148009.500	147295.000	119954.000	145455.000	145943.500	152403.000	132094.500	161657.500	144733.000	142875.000	111604.000	122313.500	118930.500	135299.000	142319.500	168393.500	120178.000	139272.500	149051.000	90396.000	112972.500	120043.000	144883.000	145293.500	149467.500	131442.500	118363.500	155926.500	143570.500	156215.500	117484.000	145432.000	118208.500	137581.500	132119.500	154105.500	160446.000	130070.500	121569.000	147661.500	190414.000	126343.000	145261.500	127021.000	141924.500	135518.500	143483.500	173887.500	182554.000	129465.500	154145.000	152690.000	148736.500	129438.000	158170.500	155250.000	154728.000	138368.500	119881.500	187178.500	145068.500	129847.000	126128.500	147962.000	151736.000	160255.500	183593.000	165601.000	160470.500	144616.000	151484.500	126882.500	173267.500	137052.500	137788.000	154733.500	161208.500	125134.500	152625.500	125868.500	147827.000	150650.500	137396.500	164756.000	172926.500	151434.000	133792.500	151733.000	142968.500	180155.500	145840.500	158571.000	127021.500	142794.500	110301.000	163062.000	135760.500	168393.000	138932.500	96610.500	171068.500	137818.500	139261.000	168982.500	135419.000	156570.500	173190.000	87479.000	162188.000	196903.500	162180.500	147316.500	132412.000	148874.000	138254.000	149791.000	123025.000	171339.000	123752.000	127205.000	135410.000	133493.000	166725.000	117789.000	148437.500	166410.000	134832.000	150138.000	131667.500	147513.000	156008.000	154530.000	118135.500	150082.000	147894.500	167278.000	187610.000	138734.500	171552.000	150187.000	130670.500	165189.500	153315.000	152231.000	144587.000	174198.500	141247.500	177827.500	157439.500	133318.000	131118.000	147939.500	161707.500	151872.000	176986.000	126721.000	132674.000	133751.000	138138.000	153460.000	127715.000	166754.500	169758.000	188387.500	150182.500	142283.000	135088.500	131314.000	164173.500	153956.500	137448.500	133800.000	132097.000	150163.500	138026.500	133522.000	142092.000	131885.500	159773.000	146876.500	151309.000	149480.000	125302.000	145640.500	156917.500	129893.000	190673.000	117881.500	172727.500	139331.500	165966.500	98806.000	108641.500	120636.500	144748.500	165432.500	136047.500	154574.500	165054.000	140161.500	126557.000	139556.000	167115.000	150307.000	131775.000	132434.500	161347.000	151690.000	182270.000	148214.000	139051.500	133553.000	161103.000
123759.000	136098.000	142124.500	144256.500	118567.500	159135.000	148438.000	167026.500	187857.500	163897.500	149465.000	138020.000	160235.000	121730.500	156667.000	167092.000	131800.500	161106.000	164937.500	116753.500	136954.500	132774.500	159429.000	158001.000	139148.000	148905.000	175383.500	152611.500	120118.500	107046.000	114413.000	180162.500	125418.000	164434.500	141270.000	124977.000	149206.000	145424.500	158817.000	147363.000	127413.000	167831.500	140321.500	142023.500	144118.500	145586.500	139177.000	159943.000	129638.500	149080.500	151432.000	183406.500	144769.000	160649.500	179901.500	149540.000	163964.000	169036.000	130491.500	129940.500	145405.500	184502.500	175167.500	186607.500	146692.000	129883.500	121477.000	175871.000	150816.500	153283.000	168140.500	163935.000	194845.500	141935.500	160094.000	117138.000	138751.500	128406.000	121285.000	134627.000	151959.500	131898.500	168139.500	160647.500	148984.500	121352.000	167744.000	164816.000	167876.500	144735.500	132727.500	149005.500	151357.500	145568.000	124361.000	141834.000	170791.500	130679.000	134419.500	133098.500	146110.500	144805.500	156068.000	115623.500	125010.000	144799.500	133179.500	143598.500	144790.500	135994.500	169173.000	111831.500	155755.500	145861.500	155651.000	155264.000	150858.500	152214.000	138568.500	146469.000	167605.500	144923.500	115828.000	166541.000	98125.000	123812.500	129080.000	123828.000	123191.000	89072.500	158991.000	163233.000	155737.000	166099.000	178134.500	173327.000	150609.500	173519.500	152950.000	115644.000	143702.000	153249.500	144181.500	155711.500	161837.000	108677.500	162089.500	153180.000	124035.000	124857.500	120165.000	125747.000	177750.000	152400.000	161565.000	156275.000	133908.000	162066.000	144210.000	190137.000	185627.000	149203.000	120722.000	139255.000	97466.500	143652.500	136361.000	121005.000	116670.000	123234.500	162313.500	163028.000	140747.500	127548.000	134447.500	126370.000	165478.500	100608.500	126637.500	129206.000	149141.500	142568.500	164743.000	120776.000	138729.500	161158.500	162885.500	154701.000	132110.500	157595.500	118866.000	112137.500	157870.000	164830.000	149334.000	162309.000	172456.000	142908.500	133973.500	138503.000	135470.500	160424.000	156528.000	155609.500	160752.000	109215.000	138695.500	123154.000	146217.500	152020.500	112316.000	144978.000	185071.000	136577.500	135097.000	142152.000	147546.000	132335.500	136911.500	140500.500	125502.000	142298.500	155405.000	160428.500	118407.500	146192.000	145060.000	144479.500	144950.000	127449.000	132964.500	171943.500	167972.000	152751.500	185852.500	145280.500	161574.000	112201.500	172233.000	167309.000	140459.000	201526.500	137214.500	159825.500	145544.500	147900.000	152926.000	161716.000	176774.000	181554.000	199069.500	144014.500	166170.000	149390.000	128772.500	155625.500	135311.500	156539.000	135719.500	121493.000	139372.000	136727.500	127637.000	148488.500	103793.000	128952.000	160638.500	151978.500	165386.500	155153.500	167080.000	157219.000	132198.500	144331.500	159965.500	165742.000	164602.000	187216.000	134695.500	105445.000	138190.000	114673.500	128042.500	142178.500	121997.000	113685.000	142321.000	126042.500	138904.000	133732.500	164356.500	156702.000	140528.500	146180.500	134159.000	154283.500	183605.500	144828.500	127359.500	186393.500
106353.500	162063.500	133875.000	165636.000	157640.500	150187.000	101682.500	173597.000	134681.500	137340.500	147978.500	138075.500	149451.500	140565.500	121344.500	138058.500	134981.000	156430.000	135605.500	146656.000	142024.500	121385.000	166970.000	173634.500	146893.500	160061.500	129019.500	146445.500	121783.500	147741.000	127995.500	174486.500	101645.500	147286.500	160071.500	149567.000	156294.000	137988.000	157476.000	135781.500	143632.000	171924.000	135000.000	155987.500	129264.500	142422.000	137353.000	181230.000	164297.500	128763.000	160718.000	214184.000	159317.500	182178.000	152794.000	120938.000	160848.500	197886.000	122149.500	130137.500	129524.000	158405.000	145004.000	137505.000	118609.500	143394.500	115637.000	162851.500	168421.000	181128.500	174924.000	138627.500	165211.000	131451.500	190457.000	127731.500	127189.000	153619.000	163216.500	148692.000	130672.000	171302.500	113102.000	158212.000	143977.000	131680.000	152862.000	134085.500	160888.000	132458.000	134312.000	149964.500	135456.500	144465.500	113436.000	136994.500	146722.500	111844.000	121944.000	125899.000	138397.500	113184.500	161099.500	118384.000	141341.000	145802.000	158748.000	150211.500	129349.000	185143.000	154424.500	139100.000	166607.000	151785.000	112664.500	166792.500	143431.500	139138.500	161460.500	175251.000	121377.500	125114.500	119823.500	170023.500	112559.000	165106.000	146640.000	166099.500	96364.000	116643.000	149936.500	174274.500	156862.000	151969.500	153533.000	132009.000	127915.500	145431.500	165151.500	128724.000	128619.500	163346.500	135175.500	145712.500	160492.000	136148.500	160497.000	124407.500	122591.000	151585.500	145004.000	143039.000	166000.500	144744.500	182633.000	164737.500	156636.000	130505.000	151468.500	160568.000	148911.500	111630.500	121711.500	154990.500	125314.500	157190.000	141841.000	166253.000	173538.000	156477.000	158280.000	157311.500	178946.500	156141.000	146192.000	130776.000	154379.500	162234.000	157931.500	126532.000	147013.000	121807.500	158266.000	137168.500	141395.000	179590.000	147968.000	175274.000	130838.500	168359.000	141903.000	115049.000	150377.000	165124.000	135907.000	111969.500	147893.500	121447.500	171472.500	149880.000	116803.500	171686.500	113704.000	142298.500	150537.000	123868.500	120086.500	129834.500	146352.000	135777.000	134886.000	126839.000	130672.500	114060.000	167711.000	143745.500	149121.000	172955.000	144297.000	123228.500	115986.000	127696.000	177311.000	146290.000	156587.500	174410.500	160133.500	152506.000	134009.000	124899.000	183542.500	157233.500	163889.500	178068.500	166136.500	184201.000	143560.000	149624.000	159885.000	150756.000	142716.000	124567.000	174630.500	151729.000	153015.000	131032.500	134886.500	139767.000	150445.000	165622.000	157087.500	168242.500	157459.500	147674.500	148321.500	150007.500	134379.000	125956.000	161952.500	127211.000	176003.000	137515.500	128400.500	141662.500	159316.000	147945.000	136865.000	163335.500	121181.000	177075.500	152467.000	137454.000	120671.500	152934.000	156124.500	164807.500	160500.500	171342.500	119971.000	127455.500	129271.000	135343.000	146068.500	157532.500	156002.500	149680.000	157233.500	114348.000	147806.500	169448.500	133657.500	133908.000	159684.000	145352.500	153901.000	143730.500	139736.000	147136.000	114055.500	146157.500
140169.500	154810.500	133935.500	142003.500	145174.500	155836.500	119577.500	176202.000	133227.500	150640.000	144548.000	159795.000	151056.500	157194.500	127706.000	156249.000	111439.500	165992.500	109743.500	138687.000	137675.000	153646.500	178018.500	141716.500	180135.000	165635.000	150172.000	157151.000	171841.500	147346.500	153345.000	187085.000	128490.000	183414.500	146594.000	146239.000	163440.500	144166.000	130438.500	156485.000	125695.500	188543.500	127468.500	157827.500	147325.000	113141.000	195546.500	95397.500	136228.500	152561.500	143093.000	168744.500	100886.500	181490.500	183100.500	160701.500	143712.500	185695.000	149267.500	159185.500	150070.500	150702.500	152200.500	151076.000	155804.000	142029.500	115833.000	160354.500	128125.000	178081.500	153379.000	168607.500	152427.500	146239.500	198132.500	112986.000	98799.000	128989.000	156393.000	140133.500	136494.000	141401.500	163737.000	164369.000	127450.500	139178.500	146364.500	138614.500	139062.500	129651.000	130175.000	105440.000	135237.500	165143.500	138324.000	129056.000	189666.000	89309.500	136131.000	129008.000	135016.000	153920.000	150474.000	117640.500	115155.000	164004.500	150201.000	139303.500	129637.500	154041.000	149759.500	132706.000	152689.000	128189.000	144233.000	126336.000	143390.500	155504.500	158901.000	135196.000	114378.000	127169.500	150899.000	153896.500	137693.000	137679.000	167354.500	129365.500	124028.000	137161.500	136843.000	129286.500	110533.000	150564.500	159259.500	168729.500	165959.000	134509.500	149581.500	149035.500	140812.500	162260.000	179437.000	145243.000	146417.000	152411.000	92567.500	168361.500	129359.500	178091.500	119536.500	106436.500	163442.500	137325.500	141098.000	166056.500	146384.500	147340.500	146206.000	169911.500	164830.500	163027.000	120399.500	148458.000	107568.500	152458.500	121947.000	114470.000	147084.500	137851.500	147890.500	147399.000	147951.000	131525.000	158088.500	108040.000	158507.500	168714.500	151240.000	145301.500	147622.000	121356.500	141944.000	113274.500	178586.500	144623.500	147173.000	147053.500	130945.000	152805.000	136369.000	90106.000	147650.000	184248.500	174324.500	165814.500	143996.000	157669.000	132042.500	140391.500	135702.500	160916.000	159083.500	175130.500	141916.000	134733.500	115164.500	146803.500	161031.500	138614.500	102731.000	169842.500	176817.500	155277.500	150161.000	117290.500	157345.500	139442.000	143450.000	150892.500	151434.500	170876.000	166992.000	166790.500	149917.500	148577.500	156085.000	145350.500	150466.000	120562.500	141575.500	141630.000	148752.000	150861.500	171378.000	145482.500	137785.500	161970.500	152593.500	151666.500	119013.500	192892.500	164990.000	165202.000	166735.000	144628.000	118912.000	138223.500	162074.500	131089.500	130221.500	185967.500	143953.000	141309.500	120419.500	189217.000	136111.500	121837.500	134270.000	127966.000	160243.500	137394.500	129386.500	161828.000	162295.000	143657.500	129165.500	179256.500	160249.500	144242.000	159341.000	142300.500	142927.500	138973.500	157106.000	139997.500	173359.500	133054.000	140376.000	140004.000	123862.000	120018.500	129931.500	154797.500	132951.500	150954.000	157141.500	115027.500	144455.000	152320.500	143645.500	153335.000	153120.500	165265.000	160377.500	159535.000	153547.000	131762.000	127913.000	165919.000
143186.000	104653.500	156453.500	164099.000	169849.000	180541.000	110793.000	176219.500	132299.500	128513.000	148117.500	142169.000	129296.500	134978.500	192852.000	166966.500	198220.000	153230.500	127192.500	162321.500	152316.000	163403.000	147130.000	132879.500	171341.500	141197.000	106060.500	140858.000	119183.000	142213.000	136045.500	158340.000	114210.500	148231.500	166195.000	139574.500	186965.000	161773.000	134770.500	138394.500	123675.000	149301.500	157276.500	150991.000	143868.000	115177.000	137615.500	136507.500	153670.500	152480.000	150192.000	185781.500	137939.500	161926.000	145955.500	164817.000	160591.500	156149.500	132750.500	156753.500	137788.500	174283.000	149932.000	170977.500	163780.500	158964.000	150866.000	161589.500	161751.000	151905.000	152573.000	152583.000	158397.500	85908.500	172620.500	141795.000	127660.500	126634.000	158678.000	154945.500	151520.000	115565.000	154589.500	158217.500	142840.000	141714.500	144464.000	160354.000	174156.000	137636.500	129204.500	127150.000	129776.500	146030.000	143087.500	155298.000	177416.000	119537.000	138032.500	119245.000	162110.500	162061.000	176754.000	125996.500	146107.500	169124.000	135188.000	165997.000	151969.500	136095.000	158038.500	148129.000	117692.000	140541.000	148260.000	123740.500	170133.500	66096.500	150760.000	116759.500	143936.000	121319.000	110744.000	168879.000	134176.000	163844.500	158207.000	171046.500	170066.000	139555.000	138383.000	164036.500	154348.000	138876.500	142878.500	183296.000	135756.000	167087.000	147420.000	112026.000	146085.000	155125.000	157534.500	175480.500	146182.500	130711.500	159595.000	174890.000	142402.500	136934.500	136150.500	158910.500	188623.000	180450.500	154664.500	183862.000	138686.500	178019.500	155326.500	162766.000	191920.500	144612.000	130832.500	136861.000	116507.000	132213.000	129938.500	140118.500	139700.500	124870.500	149622.000	136898.500	164230.500	132641.500	164769.500	124494.500	146072.000	149624.000	155060.500	128676.000	134533.000	116828.000	113497.000	136958.000	173420.000	174297.000	132312.000	151412.000	163817.000	169132.000	139926.000	160897.500	137093.000	184835.000	154606.000	124142.000	150425.500	140229.500	131062.000	190384.500	142267.000	182616.000	167854.000	141689.000	163171.500	118971.500	143006.000	118105.000	150390.000	190071.000	107459.500	131508.500	199034.500	134846.500	135089.000	111094.000	152465.500	116840.500	172458.000	141183.000	141903.500	153153.000	157134.000	179453.500	131734.000	163560.000	150277.000	133055.500	156961.000	104633.000	145674.500	155169.000	166890.500	155119.500	159608.500	153237.000	154570.000	114568.500	179754.500	180436.500	153388.000	154340.500	127788.500	148103.000	124246.000	128490.500	109188.000	138701.000	139499.500	137756.500	209993.500	162508.000	130353.000	165872.000	149899.500	181378.500	135723.500	127222.000	108269.500	120925.000	156684.000	110657.500	109551.500	137765.500	140203.500	157440.500	156011.500	147957.500	167797.500	135438.500	184200.000	161387.500	155219.500	145644.500	151980.000	145590.000	162629.500	133190.500	123699.000	120760.000	145398.000	139132.500	149587.500	140573.500	128303.500	164078.000	140798.500	131136.000	140045.500	133131.500	142339.500	145720.500	143346.500	164354.500	133234.000	140856.500	147164.000	166611.500	132572.000	142201.000
169223.500	152324.000	149988.000	179255.000	145767.500	174220.000	153429.000	147117.500	139441.500	126870.000	154572.000	146739.500	165192.500	157944.500	178849.000	152271.000	172122.500	177410.500	129736.500	135905.000	128781.500	157813.500	137431.500	140315.000	150836.000	153330.000	163864.000	133515.500	122712.000	116335.000	141257.500	163435.000	111696.500	143081.500	184724.500	136818.000	131270.500	152681.000	140994.000	141232.000	144309.500	136140.000	136179.500	138378.500	133230.500	116677.000	152698.500	137826.500	123549.000	133156.000	161548.500	134763.000	119047.000	181198.000	171255.000	160442.000	164277.000	138390.000	143954.000	149711.500	177485.500	178765.000	147120.000	178853.000	133568.500	129393.500	136956.500	154461.000	180322.500	157935.000	141432.000	158165.500	136515.500	128247.000	154454.500	124020.500	111444.500	125088.000	150697.000	122981.500	169191.000	164416.000	159333.500	125720.500	162402.500	139333.500	170090.500	145623.000	149881.000	159662.000	125122.000	111947.500	118505.000	182512.000	162095.000	139003.500	142053.500	131092.000	156152.500	135343.000	137904.000	149695.000	139913.000	130595.500	136306.500	151470.000	133709.000	146447.000	148609.500	124425.000	132337.000	132999.500	141395.500	141758.500	187446.500	154129.000	169957.000	125332.000	159234.500	196351.500	172473.500	123333.500	111830.000	176321.000	136533.000	142692.500	131907.500	153668.500	111175.500	128867.500	170613.000	172717.500	177730.500	153081.000	182030.500	145877.500	132801.000	125891.000	124023.500	150944.500	140905.500	150620.500	177358.000	177005.000	186829.000	170423.500	143789.500	140434.500	126488.500	135947.000	141524.000	148670.500	192320.000	175260.500	158977.000	165002.500	155005.500	167913.000	137521.000	146932.500	172150.500	162504.500	125134.500	136346.500	127480.000	112712.000	131168.500	136398.500	128143.500	133640.500	141208.500	132859.000	153259.000	162776.000	129060.000	123564.000	162292.000	192110.500	134719.000	135615.500	153165.500	142130.500	175034.000	127181.000	167785.000	137469.500	127374.000	157460.500	126349.000	154509.000	134718.500	140762.500	131854.500	193389.500	138671.000	140884.000	153487.000	132445.000	123733.500	146640.500	117106.000	159528.500	140475.500	111703.000	158405.500	113957.000	140703.000	143347.500	155535.500	143532.500	158847.500	168084.500	121675.500	116878.000	129807.000	136414.500	124153.500	111520.500	134070.000	149701.000	159354.500	134483.500	180386.500	169683.000	150072.000	183653.000	145564.500	116063.500	145789.000	126072.000	142777.000	141144.000	157916.500	148660.000	187414.000	160718.000	133019.500	151349.500	153637.500	152701.500	153125.000	188807.000	128090.000	153556.500	147249.500	135415.500	148064.500	109355.500	169229.000	158035.500	195876.000	155169.500	180094.000	149674.500	156706.000	134903.500	121826.500	134141.000	150082.500	151215.500	156335.000	125794.500	153635.000	157034.000	145930.500	137845.000	175173.000	155612.000	131958.500	157596.500	157550.000	163266.000	141102.000	148202.000	133789.000	157421.000	169119.000	126924.000	145336.500	96466.500	142074.000	164737.000	112428.000	143880.000	166878.500	166159.500	150726.000	151594.500	143208.000	167909.000	112238.000	139277.000	158604.000	132046.500	162167.500	155404.000	132339.000	158754.000	145347.500	169256.000
145050.000	160516.500	134244.000	132584.500	139520.500	156323.500	155115.000	148067.000	153577.500	119759.500	121468.000	160382.000	127946.500	139333.000	162791.500	141695.000	171055.500	142100.500	125420.000	134634.500	119913.500	144274.500	184983.500	142883.500	136721.500	140576.000	161270.500	147273.500	166217.500	111414.500	104664.000	135253.000	158031.000	159757.500	155421.500	134179.000	122059.000	149978.500	146848.000	134285.000	139283.500	122303.500	173044.500	165008.500	140094.000	145351.500	141925.000	148401.000	132581.500	124979.500	178254.500	195257.000	117764.500	170705.500	155012.000	135578.500	185521.500	136357.000	139585.500	128221.500	130337.000	163228.000	143720.500	157271.500	146109.000	151471.500	163607.500	150305.000	157695.500	152490.000	170298.500	119890.000	164766.500	160791.500	160514.500	137488.500	117415.000	164446.500	174246.000	148430.500	165649.000	167813.000	145391.500	157352.500	143971.000	183271.000	166695.000	134637.500	159367.000	131948.000	145421.500	117916.500	120812.500	141153.500	120665.500	180978.000	133955.000	114335.500	129124.500	137573.000	122734.500	139743.500	155712.000	174306.000	143503.500	163837.000	119672.500	172959.500	127577.000	150914.000	125982.500	137651.000	150473.500	114102.000	156419.000	165776.000	145385.500	136489.000	158636.500	116886.000	142815.500	127119.000	143611.500	149016.500	173719.000	143799.500	176810.500	208798.500	155401.500	144220.500	156077.500	121358.500	141924.500	141564.500	143381.500	145759.500	164718.000	132649.500	157388.500	145513.500	161481.000	149390.500	142960.000	136022.500	153241.500	133994.000	164034.500	121924.000	107637.000	134867.500	140022.000	145670.500	180840.500	134447.000	143568.500	159016.500	176194.000	127896.000	162910.000	173298.000	177172.000	167066.000	130573.000	130083.000	123596.000	104730.500	129648.500	118982.000	143526.500	159216.500	160711.000	177360.500	155576.500	173385.000	189437.000	119416.000	168407.500	161067.500	171089.000	133800.500	183705.000	123938.500	167637.000	144358.500	169022.000	137552.500	131939.500	164757.500	120499.000	140244.500	146859.500	125346.000	139300.500	166294.500	133452.500	129520.000	173956.500	134226.500	125046.500	166624.000	149887.500	154960.500	154071.000	168963.500	147122.500	146849.000	110883.500	88290.500	133593.500	161397.500	116501.000	126870.000	167444.500	121580.000	186461.000	140204.000	120558.500	119353.500	151713.000	123646.000	156267.500	148678.500	181622.000	137893.000	121336.000	175935.000	171891.000	126294.000	162420.000	132185.500	143506.000	139680.500	146060.000	151961.500	153189.500	154866.000	121696.000	133795.500	126103.500	189043.500	130444.000	174443.000	101734.000	137636.000	128197.500	168559.500	145656.000	114220.000	150002.500	160121.000	177564.500	108187.000	173680.500	127703.000	148293.500	179833.500	123816.000	146546.000	165422.000	139845.500	165504.500	145942.000	147407.000	177061.500	109177.500	143742.500	147820.500	182160.000	173915.500	161443.500	159282.000	133756.000	136653.000	190660.500	177513.500	127666.500	172837.500	140634.500	161328.000	123313.000	112992.500	149010.000	164800.000	148673.000	144501.500	150056.000	146143.500	136592.000	149120.500	133285.500	143803.000	134138.000	160907.000	158324.000	138058.500	121704.000	151807.500	134773.500	125041.500	163530.500
147348.500	146682.000	157360.500	124053.000	140971.500	163643.000	140622.500	151717.500	178399.500	155844.500	146537.500	153495.500	149662.000	125124.000	160666.500	118735.000	144776.000	143067.500	133883.500	144708.500	147714.500	160216.000	178054.000	138469.000	185638.500	123577.000	148580.500	154077.000	160738.500	159464.500	113052.500	155562.500	142322.000	174868.000	161850.500	142203.500	167630.500	157192.500	133804.500	180766.000	111054.500	165136.500	169436.500	140749.500	130008.000	139477.500	167339.500	162386.500	173200.500	138150.000	130679.500	176796.000	130188.000	174225.500	163315.000	106614.000	172997.500	130187.000	139347.000	127839.000	168168.000	153043.000	170829.500	170871.000	118372.000	135147.500	136101.000	114525.000	163476.000	170146.500	161281.000	161526.500	182414.000	141049.000	200128.500	137780.000	120160.500	134568.000	161948.500	125648.000	154795.000	135996.500	174144.000	172960.500	141526.000	133124.000	134503.500	146281.500	169787.000	168712.000	142713.500	131203.000	120496.500	113838.500	151438.500	172863.500	132880.500	103583.500	118679.500	131230.500	144400.000	153330.000	156911.500	123102.500	156554.500	138800.000	135543.500	137249.500	108056.000	151032.000	187966.000	130484.000	145788.500	144149.500	158513.500	143006.500	117873.500	115044.500	191378.000	144230.000	138472.500	143966.500	140602.500	155504.000	137516.500	148764.500	162590.500	185033.000	113378.000	143773.500	181905.500	160221.500	134554.500	117838.000	174734.000	157660.000	171953.000	129022.500	170981.000	123138.000	147942.000	144250.500	167498.500	175234.500	168478.500	144437.000	119089.000	152870.000	139024.000	144277.000	134851.000	142872.000	192673.500	183009.000	117466.500	138995.500	130730.500	149805.500	155892.000	177630.500	133011.000	154348.000	124995.000	172347.500	132592.000	131831.000	117026.500	163910.500	136155.500	105989.000	125470.500	117242.500	168281.000	160274.000	153906.500	139984.500	146765.000	177252.000	105334.500	150545.500	149728.500	102963.500	157091.500	132330.000	128042.500	172885.500	119477.000	150958.500	119719.000	164089.000	150231.500	86236.000	135542.500	162243.500	135929.000	159782.000	138109.500	122764.000	127782.500	146785.000	147558.500	166081.000	181151.500	170284.000	161646.000	153738.000	126012.000	142361.500	125456.000	124909.000	114624.000	114306.500	191752.500	108416.000	166883.000	136126.000	114978.500	156028.500	147810.000	140964.500	138910.500	137450.500	174549.500	148028.500	137986.500	160329.500	133044.000	147399.500	128100.500	120477.000	138885.000	166645.500	162924.500	162255.500	154631.500	196118.500	139776.000	156375.500	124602.000	199323.500	148662.500	174678.000	140247.000	140107.500	135693.500	153137.500	133627.000	158967.000	141958.500	178090.000	168494.000	143722.500	184401.000	138921.500	150206.000	148471.500	87413.000	110920.500	126514.500	151580.500	190689.500	136296.000	136800.500	161921.500	132608.500	149265.000	168592.000	154471.000	125105.500	168070.500	153153.500	135751.500	133955.500	132391.000	170561.500	147851.000	159209.500	153572.500	158548.500	112142.500	102108.000	174143.500	160991.500	131563.500	151805.000	176981.000	140818.000	143047.000	150547.500	187085.000	118674.500	122055.000	137022.000	128342.000	167655.500	157123.000	168513.500	117295.000	120335.500	136177.500
139337.500	161230.500	169420.000	138815.500	128113.000	190270.500	153161.000	145002.000	143766.000	126309.500	153333.500	161894.500	156449.000	159049.500	129937.000	139927.500	175496.000	181532.000	156122.500	147807.500	145850.000	150806.000	126553.500	167702.500	142750.500	136338.500	144981.000	181211.000	151082.500	127037.000	115999.000	187656.500	127328.500	162303.000	171775.500	132323.500	157865.500	174510.500	144993.000	116460.500	120776.000	154470.500	160059.500	150678.500	136137.500	115516.500	149780.000	148889.500	133676.000	183362.000	139138.500	146229.500	129733.000	162510.000	172072.500	130128.500	152347.500	113182.500	149806.500	147394.500	142327.500	156140.500	139329.500	169167.500	116177.500	122126.000	147319.500	162725.500	145004.000	159902.000	182378.000	175713.500	169192.000	147580.500	164933.000	168618.000	110985.000	152285.500	172686.500	128267.000	144553.000	145437.500	144126.500	169015.500	106939.000	114252.000	155134.500	169908.500	196572.000	140172.500	125252.500	122955.500	177580.500	158900.000	141913.000	119846.000	153438.500	111501.000	126248.500	136532.500	116726.000	181515.000	132736.500	119506.000	139535.500	143687.500	133591.000	150042.000	159179.500	170074.000	162982.500	147836.000	150739.500	136896.000	170802.500	154217.500	178194.000	145274.000	109566.500	149733.000	144485.500	158769.000	126684.000	202600.500	137412.000	144593.000	167772.000	129557.500	151288.500	152361.000	144522.500	161267.500	157750.000	167456.000	171592.000	127489.500	131815.500	150206.500	108248.500	141588.000	138583.500	148884.500	128009.500	142235.000	196451.500	147475.000	174883.500	146152.500	128313.000	136346.000	144629.000	140807.500	169654.000	144184.500	144140.500	164236.000	148491.500	150120.000	143399.500	189283.000	156573.500	137868.000	109294.500	143503.000	115914.500	133106.000	111778.500	136890.500	151650.500	122008.000	124664.000	152915.500	165623.500	176232.500	160102.000	161295.000	166991.000	150996.000	143893.000	164189.500	131943.000	136318.000	170517.500	138146.500	195439.500	156824.000	130864.500	163522.500	148200.500	158169.500	122338.000	136870.500	119861.000	185292.500	140568.500	151681.000	168031.500	130416.000	110670.500	142137.500	172954.500	137269.000	120702.500	147296.000	132877.500	136369.500	117701.500	142682.000	160665.000	156267.000	111177.000	138205.000	157813.500	124088.000	158858.500	137101.500	118074.000	125246.500	139033.000	142028.500	156005.500	107986.000	148039.500	162969.500	118930.500	146341.500	165214.500	147051.000	121792.500	141879.500	157454.500	133915.500	138795.500	164837.000	181082.000	150836.000	115320.500	137335.000	134959.500	160205.500	127701.500	199145.000	147698.500	165475.000	142783.500	139574.000	137826.000	155759.500	172772.000	174021.500	185529.500	139572.000	162192.000	171417.000	161198.500	174849.000	112356.000	126052.500	117912.500	98527.000	177655.500	121451.500	144090.000	163061.500	144846.000	138213.000	145606.500	153936.000	154118.500	164272.500	159271.500	145012.500	157858.000	155909.500	95251.500	141968.000	160839.000	142843.500	127537.500	154134.500	136030.500	144963.500	137827.500	131963.000	118691.000	143431.500	131100.500	134701.500	131054.500	143668.000	145201.500	136841.000	125610.000	130500.500	133811.500	127168.000	158415.500	159337.000	123576.000	187029.500
132780.500	128503.500	126950.500	175754.000	168044.500	117912.000	123071.500	145174.000	164349.000	112967.500	130442.000	166739.500	115903.500	126822.000	171573.000	136669.500	171140.500	153085.500	149690.000	158496.000	139900.500	141262.500	169039.000	143372.000	172256.500	150884.000	130826.000	143415.500	123255.000	152098.500	103418.500	152113.000	124268.500	123619.500	146923.000	159194.500	155018.500	182327.500	125423.500	151212.500	135996.500	138789.000	154030.000	158090.500	154575.500	147746.000	138305.000	158614.000	117944.500	136919.000	146472.000	142032.000	149071.500	146700.500	137105.500	127480.500	128048.500	119356.000	122202.000	141370.000	176767.000	185587.500	151867.000	171158.500	133015.500	96145.000	146296.000	127891.500	188984.500	207021.500	178868.000	152578.500	165472.000	138318.500	146927.000	132681.000	99505.500	125131.000	152428.000	128480.000	127864.000	142804.000	145615.500	168325.500	155996.000	126044.000	112631.500	132519.000	130060.500	167892.500	133283.500	125716.500	128815.500	148208.000	127645.000	126227.500	167784.500	112531.000	153097.000	170515.500	136575.500	160865.000	141257.000	124426.000	125503.500	141595.000	164345.000	109306.000	158974.000	129957.500	163730.500	156943.000	120241.500	142303.000	134567.000	171475.500	129225.500	130340.000	179213.000	144711.500	168117.000	141917.500	122604.500	180859.000	137037.500	140540.000	182724.500	187083.500	130217.000	129953.500	160686.500	183802.000	147405.500	144532.000	181973.500	177779.500	159797.500	154013.500	138462.000	137684.500	170095.500	159160.500	168215.500	163851.000	171768.000	151824.000	152284.000	155758.500	122515.000	148133.500	136104.500	174440.500	171713.000	195119.500	155916.000	175978.000	136055.000	129765.500	122496.500	120261.500	162940.000	136844.500	110513.000	145617.000	114373.500	171949.500	127427.000	146708.000	146707.000	148337.500	133918.500	129356.000	160156.000	153772.000	167867.000	120462.000	141542.000	166776.000	127784.000	141068.000	144483.500	102331.000	170898.500	148317.000	153136.000	176254.000	99187.500	168851.000	137091.000	146001.500	166176.500	137947.000	154598.500	147236.500	156055.000	166316.000	188305.000	134204.000	155716.500	174753.000	147155.500	140516.000	159378.000	153230.500	157174.000	125661.000	158943.500	131468.000	119413.500	153514.000	116173.000	111536.000	157661.500	127460.000	137114.000	135321.000	122496.000	149564.500	159648.000	144706.500	165450.500	140988.000	171899.000	145158.000	130656.500	163387.000	162093.500	133846.000	144144.500	137296.000	114677.500	163445.000	156327.000	134299.000	179106.500	195719.000	150420.500	143854.500	107152.000	165268.500	154613.500	180379.500	152021.500	149113.500	134093.500	159172.000	111548.500	163575.000	157616.500	148718.500	168958.500	132978.500	155141.000	160151.000	149362.500	173131.500	131060.500	116237.000	127873.500	145170.000	158499.000	154486.500	154958.000	162758.000	137724.500	133856.500	153635.500	193283.500	146526.500	164609.500	146103.000	169681.500	162270.000	153923.000	114478.500	151970.500	164898.000	117777.500	127791.500	99506.000	130149.500	125303.000	153191.000	135584.500	167745.500	149700.500	153713.000	134911.000	145625.500	96601.000	141274.500	142384.000	168171.000	153826.500	147788.000	137907.500	129440.000	107451.500	133214.500	178255.000
154476.500	165211.000	168727.500	169896.000	145413.500	154533.500	128564.500	154077.500	123245.500	116389.000	123840.500	161646.000	165435.000	167146.500	185461.000	105811.000	178421.500	171085.000	93483.000	118860.000	150774.000	157481.500	175433.000	176712.500	174266.500	166629.000	145920.000	134993.500	155849.000	153837.500	107493.500	181895.000	127374.500	167138.000	136784.000	161272.500	138160.500	171089.000	133478.500	178934.500	121024.000	150906.000	149852.000	112481.000	163265.000	140121.500	128128.500	148013.000	163923.000	127964.000	165369.000	177428.500	122502.000	164127.500	199735.000	113470.000	163554.500	188278.500	162205.500	130894.500	112703.000	167640.000	142791.500	184108.000	139459.000	153625.000	152159.000	159993.500	203778.000	205958.500	151242.500	135356.000	187671.500	184881.000	185602.000	134312.000	87775.000	106561.500	149873.000	145676.000	156259.000	114125.000	148102.000	169252.000	139209.000	147044.000	170948.500	143555.000	159224.500	167805.000	130141.000	101133.000	164471.000	141924.500	177805.500	129662.000	165966.000	100649.000	131319.000	122023.000	103488.500	142831.500	159248.500	161975.500	126856.500	142757.000	146228.000	145327.500	125509.500	144055.500	164953.500	164483.000	153960.000	126952.500	160201.000	152447.500	166623.000	150169.500	152367.000	164316.000	183896.500	114446.000	123102.000	162629.000	133788.500	138778.000	169020.500	168043.500	127460.500	127682.000	157246.000	134919.500	142879.000	162732.000	184471.500	125793.500	117180.000	153914.000	156561.000	142671.000	148394.000	169322.500	161401.500	177947.500	131462.500	167812.000	134864.000	175070.000	143740.500	124946.500	141819.000	138467.000	165556.500	131545.500	114355.000	148756.000	158809.000	147399.000	123154.000	178295.000	185223.500	116534.000	149477.500	147034.500	100953.500	156225.500	154496.500	175992.500	140914.500	166566.000	146077.500	153737.000	163205.500	150474.500	181853.500	159188.500	139674.000	169566.500	134328.000	126903.500	140131.500	121523.500	141573.500	128246.500	162652.000	126473.000	125946.500	155422.000	141516.000	163745.000	121478.000	129752.000	136885.000	161442.500	151381.500	153201.500	196321.500	135411.500	142652.000	128841.000	135161.500	154748.500	174934.000	167259.500	165185.000	136583.500	131398.000	123598.000	143581.000	142856.000	151438.500	150506.000	184731.500	125380.500	139444.000	135002.500	141932.500	134463.000	143341.000	123601.500	130372.000	121757.500	180834.000	162875.000	130021.500	174472.500	134566.000	170928.500	157825.000	148171.500	135489.500	138751.500	148552.000	148595.000	147984.500	198655.000	149027.500	157683.000	142467.500	123382.000	138788.000	192900.000	151271.000	153079.000	109511.500	147953.000	122647.500	159380.000	143150.500	151284.000	173250.500	173730.000	139595.000	149861.500	148184.500	161314.500	138525.000	141577.500	117506.500	126623.000	143766.000	127282.000	132894.500	149706.500	155374.500	108817.500	142767.500	139401.500	140119.000	152606.500	146500.500	140874.500	162652.500	137519.500	131110.500	138566.500	189705.500	184753.500	140489.000	117280.000	139386.500	137174.000	142669.500	130570.000	138296.000	161437.000	164975.000	115775.500	136067.000	150942.500	117244.000	137409.500	146927.000	149375.500	176147.000	138850.500	163430.000	126138.500	94405.500	173083.000
144458.500	153395.500	127653.000	163876.000	129339.000	148202.500	142645.000	175962.500	172855.500	136999.500	168329.000	162825.500	185764.000	146116.000	162094.000	119522.500	161622.000	160295.500	132528.000	135544.000	133084.000	166965.000	174851.000	158460.500	150166.500	134802.500	148353.500	119604.500	138412.000	147593.500	132650.000	152546.000	127204.500	158249.500	176617.500	163546.500	154993.000	146051.000	191608.500	145240.500	175314.500	163271.500	133954.000	138617.500	133175.500	111877.500	138733.000	172459.500	154921.000	139378.500	144420.000	172683.500	155816.500	166633.000	171537.500	133269.000	160046.500	145263.500	142466.500	132769.500	161744.500	155972.000	143247.000	174503.500	136740.500	132428.500	143870.000	215136.000	201407.000	226722.000	150249.500	160596.000	241283.000	201602.500	203290.500	136955.000	107286.500	147574.000	140694.500	154412.000	141882.500	149755.000	145887.000	162215.500	147965.500	158285.500	100748.000	186642.000	157878.500	106762.000	147802.000	132601.500	130240.000	169262.500	158365.500	123266.500	127027.000	112464.000	130846.500	139131.500	132234.000	160943.500	137208.000	157735.500	143171.500	186607.000	154668.500	142607.000	135148.000	123733.500	134378.500	137309.500	124419.000	153597.500	169706.000	182787.500	143696.000	112540.000	145987.500	152545.500	144315.000	135822.500	139369.500	163927.500	123672.500	166255.000	125334.000	111492.000	142253.500	133339.500	132818.000	125007.000	116409.500	148457.500	188189.500	160034.000	144027.500	160650.000	125883.000	137460.000	152054.000	184322.000	133725.000	191084.500	184223.000	168656.000	163951.500	140696.000	136105.500	168215.500	109354.500	139979.500	161435.000	196372.000	160436.500	177755.500	147493.000	154865.500	151128.500	173154.000	176525.500	170833.500	138813.500	114514.000	122210.500	156389.500	120832.500	140850.500	121175.500	155279.000	168375.000	161507.500	164304.500	143727.500	126944.500	158005.000	126517.500	145023.500	151019.000	155181.000	128857.000	121703.000	166075.500	142975.000	169784.500	179736.000	129639.000	149845.500	135553.000	131038.500	144799.500	139660.500	163574.500	181540.500	125224.000	158189.500	143932.500	125974.000	113518.500	152382.000	163674.000	125538.500	156346.500	131550.500	152577.000	160441.000	142476.000	134677.000	148178.500	147496.000	127417.000	158698.500	171561.500	124246.000	155772.000	146337.500	151089.000	129544.500	136071.000	118937.500	147242.000	141609.500	145046.500	186923.000	108702.000	155994.000	141506.500	121004.000	145384.500	130350.500	128998.000	143009.500	180497.500	165985.500	144945.000	204199.500	146850.000	166388.000	170645.500	145420.000	114715.000	165699.500	121825.500	143649.000	117752.500	146643.000	142244.000	141332.500	129655.000	158611.000	200361.500	179544.500	151875.000	136775.500	126828.000	150783.500	167464.000	118788.500	123858.500	129585.000	165950.000	147220.500	115964.000	181246.000	116476.500	147705.500	160360.000	153060.500	168093.500	162396.500	160471.500	122566.500	136321.000	163006.500	149769.500	149179.000	163435.000	147640.500	144292.000	147400.000	149931.500	129980.000	163524.500	137379.000	152738.000	144171.500	133561.000	131739.000	141529.000	143641.000	159579.500	135692.000	187772.500	134690.000	148510.500	137074.000	124455.000	152023.000	123389.500	193774.000
144081.500	151641.000	193535.500	148153.500	156337.500	168712.500	153921.500	156377.000	167307.500	132120.500	164456.000	148291.500	164448.000	162951.500	136856.000	153942.500	181948.500	165750.500	122222.500	154987.500	126960.500	131452.500	136927.500	155842.500	128834.500	138794.500	131585.500	120752.500	120653.500	133772.500	120410.500	184492.500	113257.500	173586.000	154373.500	144445.000	152790.000	155426.000	138745.000	125744.000	113312.000	164811.000	144511.000	111242.000	124879.500	136589.500	159437.500	153743.000	164760.500	151986.500	129298.000	173848.500	126980.000	198363.500	147215.000	139961.500	164478.000	161822.500	129651.500	195115.500	169853.000	193369.500	144426.500	143184.500	191442.000	183531.500	210917.500	188593.000	199705.500	175764.500	180644.000	144288.500	206939.000	154463.000	235066.000	128801.500	113738.000	148074.000	156493.500	149884.500	132700.500	113532.500	147679.000	182111.000	152073.500	147019.000	130783.000	149662.500	164822.500	141355.500	162488.000	100187.500	104171.500	109918.000	153285.000	121612.000	141063.000	125853.500	119203.500	128767.500	146888.500	124756.500	150196.000	140946.000	127121.000	144499.000	156801.500	149552.500	136171.500	151934.500	136866.500	163624.500	155689.500	145027.500	183492.500	152635.500	154966.500	139980.500	170016.000	139340.500	164703.000	124787.000	124147.500	176134.000	140154.000	149921.500	165860.000	154687.500	147996.500	142795.500	129266.500	146179.000	179988.000	164259.500	160991.500	154941.000	142611.500	158606.000	148806.000	145077.000	121289.500	142556.000	151028.500	156927.500	141661.000	119891.000	124802.000	166356.000	123764.500	175919.000	141794.000	148085.000	160773.500	206665.500	143877.000	151512.000	152426.500	171150.000	157503.000	149998.500	156087.000	137129.500	126429.000	140333.000	116892.000	180955.000	131222.000	124901.500	128454.500	159012.000	136812.500	138140.500	177925.500	126412.500	164501.500	127720.000	184115.500	142099.500	146181.500	137089.500	97932.500	84251.000	140029.000	138444.000	164489.000	158633.000	116552.000	167618.000	103858.500	195188.500	136641.500	149019.000	114847.500	162321.500	109922.500	152322.500	161650.000	146877.500	144986.000	179730.000	128730.500	150954.500	165124.500	123100.500	138468.500	157438.000	115716.000	159103.000	160501.000	163600.500	141498.500	153912.500	185758.000	149047.000	126451.500	76735.000	132927.000	151384.500	150089.500	145326.500	124948.500	145094.000	153181.000	172403.500	155025.500	171232.500	123779.000	135816.000	134797.500	169404.500	160224.000	157286.500	164177.500	149331.500	168043.000	198151.500	127526.500	108031.500	151530.000	163780.500	130928.500	160453.500	146043.500	189749.000	151172.000	148683.000	157547.500	133614.500	114247.500	120584.000	163890.500	103794.000	162416.500	154759.000	139140.500	174524.500	154209.500	105574.000	118529.500	170597.500	131946.500	132628.000	129385.500	172438.500	125213.500	177373.000	145139.000	183657.500	134777.500	158469.500	160892.000	149118.000	158854.000	149665.000	109509.500	138788.000	173761.000	155032.000	143866.000	125592.500	139468.000	123381.500	89701.000	128259.500	141639.000	169535.500	151122.000	168281.000	135507.000	150282.000	132194.000	129007.500	177368.000	147078.500	139397.500	150027.000	136966.500	131192.500	118213.500	140939.000
127587.500	164633.000	162856.000	161178.000	160065.500	152449.500	134101.000	175562.000	152068.000	174488.000	134357.500	153537.000	140565.500	159704.500	135114.500	123884.000	151227.500	157340.000	173110.500	156022.000	116845.000	120278.000	170627.500	173863.500	142098.000	155101.000	199942.500	145260.000	145057.500	154161.500	115776.000	166573.500	171628.500	147951.000	139961.500	136189.000	196925.500	169607.500	157634.500	148004.500	157069.500	173421.000	156786.500	167879.500	165396.000	133715.500	153799.000	152427.500	193259.000	152441.500	158778.500	186333.000	140400.500	175902.000	130918.000	172101.500	181283.500	184829.000	162064.500	213108.500	168508.000	212470.000	178329.500	192211.500	193868.000	247609.000	157401.000	194322.500	165823.000	225863.000	130535.000	181712.500	165843.000	164217.500	219047.500	123302.000	123341.500	160868.500	154806.500	127911.500	135565.000	129253.000	154207.000	163439.500	163298.000	136887.000	148778.500	173282.000	156610.500	151031.000	175564.000	97250.000	147917.000	137595.500	160231.000	131790.500	145706.500	114347.000	141527.000	82132.500	137635.000	135956.500	157014.000	121852.000	112020.500	138652.500	135448.500	145143.500	151335.500	133847.000	131673.500	125607.500	132872.500	136765.500	137004.500	159676.500	160448.500	130587.000	122432.500	145461.500	141732.500	145556.000	113396.500	182583.500	148783.500	168319.000	146114.500	140747.000	153369.000	118989.500	147916.500	144656.000	158025.000	161216.500	172073.500	182675.000	166778.500	165606.500	137405.500	94167.500	148768.500	127796.500	137223.000	149080.000	149310.500	144165.500	145810.500	152954.000	112051.500	152861.500	122019.000	139957.500	168535.000	156761.500	128260.000	160061.000	136044.000	135008.000	131466.000	165939.500	172085.500	156390.500	128792.500	161346.000	113281.500	159236.000	141271.000	139049.500	117804.500	152247.000	156902.000	186181.000	163129.000	155914.500	122560.000	160560.000	190879.500	169914.000	133967.500	142079.000	139744.500	136956.500	130492.000	141350.000	127603.000	146805.000	100866.500	156835.000	154977.000	162144.500	181557.000	154868.500	139091.000	187064.500	140150.000	162556.000	145698.500	144709.000	118126.000	183910.500	154038.000	173556.000	141117.000	172655.000	147924.000	137185.000	115450.000	146142.500	130709.500	141582.500	124122.000	116033.500	175650.500	103966.500	158016.500	160157.500	151768.500	167869.500	151897.000	146483.000	137658.500	142903.000	160947.500	160822.000	166035.000	178732.500	148723.500	126877.500	156362.000	111243.000	123550.500	142115.500	192546.500	153958.000	149496.500	143505.500	146430.000	130334.500	145343.500	173188.000	119471.500	204089.000	138267.000	167142.500	146541.000	144009.000	169703.500	137861.500	163464.500	165542.500	182600.500	136395.000	152598.000	142549.000	125212.000	191792.000	134549.000	143332.000	154866.500	118692.500	126581.500	98003.500	141559.500	147045.000	154882.500	138320.500	159432.500	155553.000	171552.000	159949.500	164314.000	144377.000	146037.000	150518.500	138435.000	140150.500	157515.000	154641.000	131813.000	139726.500	143778.000	151986.000	176922.500	157343.000	143976.000	170539.000	140382.500	126617.000	148500.000	163475.500	158444.000	124789.500	164158.000	153497.000	132567.000	149877.500	157416.500	154930.500	134523.000	159753.000
150963.000	147019.000	161104.000	180980.000	141163.000	155605.000	151410.000	178758.000	176656.000	174613.500	139698.500	157264.500	159022.500	162944.500	132812.500	143076.000	185770.500	171921.500	130883.000	144964.500	144468.000	126288.500	134420.000	151706.500	170030.500	122891.000	168017.000	156666.500	136746.500	159659.500	115632.000	172733.500	111084.500	134751.000	140213.500	137266.500	128792.000	159755.500	138660.000	153242.000	143121.500	182818.000	216660.000	178238.000	199923.500	162259.500	180864.000	182941.000	152138.500	180659.000	200789.000	219772.500	132899.000	154665.000	158442.000	192910.500	203893.000	183995.500	151856.500	181851.000	177367.000	186005.000	178794.500	199366.500	141254.500	187904.000	167637.500	154534.500	131884.500	168261.500	175538.500	133120.000	175137.000	122435.500	187525.000	123615.000	125123.500	130706.500	152856.500	160770.000	183965.500	129653.500	134883.500	177691.500	166061.000	173685.000	111144.500	128099.500	176642.500	135445.500	127089.000	98661.500	149304.000	158192.500	146978.000	157745.000	150856.500	121215.000	159198.000	126455.500	135883.000	131610.500	131184.500	107650.000	120985.500	129444.500	126974.500	175531.500	124623.500	140030.000	175036.500	131086.500	175012.000	137404.000	188644.500	164802.000	164563.500	102863.000	171417.500	132972.500	166987.000	154907.000	107948.500	204833.500	146897.500	153044.000	203098.500	163267.500	125955.000	134122.000	140112.000	115090.000	123173.500	151369.500	164753.500	139938.500	128868.000	147511.000	163325.000	139043.500	125353.500	149580.500	160416.500	155457.500	148464.000	161469.000	166023.500	163093.500	105243.500	125171.500	144209.500	158817.500	174150.500	150051.000	103710.500	163908.500	181478.000	186807.000	171389.000	109818.000	179315.500	150126.500	104148.500	137376.000	118958.000	184605.000	155628.000	152431.000	122206.000	110139.000	178178.500	165257.000	182283.500	150819.000	149548.500	133594.500	160871.000	167235.500	153097.000	142800.500	163055.000	110159.000	144907.500	139124.500	159379.500	163856.500	124937.000	162645.000	107787.000	157663.000	131445.000	125720.500	143066.000	151747.000	176944.500	148991.500	142213.500	173940.000	145326.500	141875.500	133086.000	133499.500	179560.500	115281.000	145475.500	144859.000	114899.500	151745.000	155817.000	130663.500	142283.500	139444.000	182308.000	92361.000	167272.000	133564.000	122106.000	109101.000	116580.000	155433.000	130308.500	116596.500	149785.000	167433.500	157133.000	164407.000	118468.500	158493.500	113511.000	111537.500	146728.000	126320.000	171621.000	118184.500	180685.000	160898.000	157765.500	138992.500	166982.000	193701.000	117026.000	178397.000	144589.500	137239.000	131806.500	163642.000	180841.000	113530.500	156039.000	139217.000	161879.000	188730.000	156462.000	145012.000	114520.000	174139.000	105495.000	113838.000	132637.000	137469.500	163775.500	153905.000	147174.500	122417.000	140106.000	135712.000	159675.000	144768.500	158563.000	143743.500	128427.000	161287.500	144026.500	184367.500	129997.500	146830.500	132049.500	149621.000	137080.000	130949.500	146925.500	141614.500	133748.500	129871.000	171822.500	167483.500	158877.000	108862.500	185179.000	157637.500	133408.500	141975.500	152836.000	183755.000	160483.000	117464.000	156002.000	147547.000	121320.000	156630.000
145738.000	165874.000	142569.000	157965.000	148298.000	141090.000	128867.500	175579.000	162034.000	140336.000	161689.000	125996.000	142215.000	141664.000	158108.000	147185.000	162470.500	176302.000	145835.000	118598.000	134016.500	136334.500	185634.500	139968.500	178266.500	147780.500	154488.000	119417.000	120792.500	104167.500	105299.500	130197.000	160097.000	155649.000	163337.500	164525.500	155845.000	137399.500	124926.500	176039.500	183733.500	199247.500	215335.000	179261.000	189720.000	180460.000	217344.500	252381.500	192334.000	177895.500	192799.500	245132.000	147813.000	141429.000	217678.000	157693.500	181243.500	185905.000	168482.500	167648.000	187917.500	194382.000	180503.000	210073.000	139430.500	160537.000	161121.500	145153.000	149143.500	175562.000	151188.500	135046.500	135754.500	111529.500	189689.500	107821.500	91451.000	132597.000	148076.000	167068.500	157049.500	147525.500	132955.500	189767.000	133732.000	149008.000	155979.000	196384.500	161774.000	129337.500	135329.000	138778.000	147223.500	155353.000	151660.000	126212.500	146274.500	106349.000	134068.500	119936.000	121742.000	159973.000	154662.500	107497.000	145989.500	145244.000	97043.500	136891.000	123079.000	126635.000	136174.000	150466.500	149729.000	144363.500	159581.500	91090.000	164717.000	131117.500	154573.000	157861.000	129675.500	118251.500	158461.500	176058.500	145690.500	131581.500	176327.500	156691.500	129743.000	134450.500	147204.000	122965.500	152947.500	178764.000	163798.000	153659.500	161154.500	154706.000	122681.500	133706.000	137040.000	173435.500	151209.000	136957.500	166019.500	118709.500	146644.000	133980.000	116835.500	157995.500	106620.500	163099.500	171081.500	156055.500	137583.000	173559.500	140735.000	167980.500	147912.500	198622.500	140723.500	125804.500	135199.000	140954.000	105491.500	160439.000	154106.500	147806.000	117629.000	122131.000	121290.000	140695.000	150415.500	125828.000	153422.000	124016.500	150206.000	158434.500	182842.000	157147.500	138927.500	80466.500	162904.000	103578.000	155218.500	157357.500	128439.500	184216.000	118758.000	166681.500	145144.500	148535.500	147235.000	172467.000	171987.500	170682.500	147295.000	146841.000	140108.500	137629.000	140738.000	135254.500	173388.000	157752.000	150336.500	178373.000	112079.500	108800.000	126707.000	115829.000	145422.500	155415.000	150185.000	108299.000	171826.500	132557.500	129759.000	131165.500	162928.500	143995.000	135522.500	135726.000	155089.500	185636.000	118972.500	146837.000	118952.000	146998.000	177923.500	145514.500	164663.500	175936.500	173716.000	158171.000	174479.500	183157.500	157195.000	124357.500	150856.000	180824.000	162876.500	149115.000	128493.500	114749.000	156141.000	144489.500	166696.000	154802.000	150960.000	145605.000	152426.000	169866.000	169920.000	154078.500	164794.500	181639.500	134585.000	156485.500	137420.000	140398.000	174470.500	125952.000	141395.500	152528.000	109258.000	134311.000	120467.000	150077.000	150209.000	127307.500	160841.500	174743.500	131873.500	154830.500	125669.000	126130.500	189212.000	152295.500	125469.000	124394.500	142995.500	94285.000	161283.500	156685.000	152358.000	131161.500	157118.000	116199.500	161695.500	133613.000	135362.000	145472.000	145042.000	142738.500	140988.500	161795.000	170274.000	130805.000	134970.500	179709.500
151835.500	131050.500	158954.500	160252.000	141483.500	154634.000	112847.000	165507.500	171936.500	138359.500	144704.000	154319.500	150915.500	155227.000	163832.500	136513.500	121871.000	167496.000	138882.500	159283.000	140134.500	149329.500	179469.500	172695.000	132983.500	138588.000	158545.500	160131.500	153876.000	143696.000	149475.500	176098.500	144079.000	157296.500	163736.500	162619.000	167464.000	155235.500	149047.000	187116.000	197272.000	240166.000	252352.000	199495.500	165980.500	161023.500	164447.500	190786.500	185504.000	159267.000	176590.000	213944.500	118495.000	174666.500	153120.500	181012.000	159686.500	191917.500	154383.000	215163.000	169399.000	176848.000	170489.000	174093.000	165490.500	182547.000	127520.000	141366.000	128672.500	165841.500	120650.000	125167.500	144989.000	125440.500	164002.500	131616.000	117706.000	138221.500	129586.500	132598.000	163540.000	126539.500	141168.500	184086.000	126316.000	135773.000	133972.500	163868.000	158613.500	173954.500	140435.000	108732.000	173472.000	130503.000	141986.500	121521.500	148136.000	109071.000	116907.500	125527.500	132340.000	139224.500	180168.500	124726.000	121005.000	129370.000	167854.500	148569.000	135543.500	151359.000	158214.500	142490.500	153767.500	125590.000	152564.500	125651.500	156999.000	124875.500	176313.500	175200.500	148719.500	166478.000	107052.500	137785.500	116241.500	157715.500	165753.000	189655.500	147000.500	137304.500	149552.500	149714.500	126096.000	133436.000	162887.500	136291.500	142304.500	176405.000	156070.500	142592.500	112965.000	144343.500	143490.500	158198.500	144269.500	140737.500	147470.500	155436.000	131507.000	160430.000	162069.000	153056.000	178813.500	140800.000	151414.500	155757.500	131925.500	134623.500	110180.000	123754.500	148933.500	146305.000	140485.000	120841.500	127244.000	117573.500	129647.000	144634.000	125805.000	139791.500	136592.500	145647.500	151668.000	168163.500	186700.500	155787.500	158631.500	145750.000	121196.000	157084.000	135218.000	110634.500	110950.000	152777.500	156880.500	166412.000	135089.500	172496.000	157202.500	177509.000	156549.500	128900.000	119850.500	182563.000	138249.500	147019.000	119472.500	132640.500	133124.000	170132.000	156513.500	169828.500	160165.000	178989.000	162052.500	132778.500	137579.500	118232.500	141660.500	153472.500	107866.500	143186.000	200255.500	121553.500	153212.000	171318.500	138891.000	211466.500	127287.000	127419.500	124178.000	134020.000	146438.000	170603.500	122834.000	139151.500	138866.000	129851.500	149795.500	129514.000	149862.000	142079.500	187689.000	133548.000	151063.000	154736.500	102714.500	86949.000	148688.000	194107.000	146066.000	180593.500	145075.500	124619.000	110857.500	160840.500	162524.000	147856.000	151340.500	176885.500	202738.000	122547.500	160023.500	141867.000	168558.000	147007.000	133607.500	115789.500	120930.500	111386.500	147604.500	153128.500	153676.000	137570.000	128160.000	140174.500	126106.000	141635.000	138406.000	144727.000	150406.500	149736.500	163508.000	118091.500	156469.500	143574.500	153681.500	141571.500	100390.500	148884.500	140524.500	163534.000	152471.500	138350.000	152972.500	160023.000	146333.500	140153.000	153332.500	117813.000	148744.500	133418.000	156840.000	139270.000	167862.000	144632.500	141303.000	159452.000	133383.500	142419.000
124065.000	144815.000	162601.500	158568.500	148419.500	128890.000	125967.500	144300.500	161486.000	104410.500	140140.000	144672.500	166040.500	135532.000	137451.500	154273.500	146634.500	173859.000	135022.000	145182.500	130369.000	157284.000	173231.000	137020.500	199398.500	167011.000	155607.500	133011.000	111991.500	150770.000	126546.500	149652.000	145291.500	179461.500	144710.500	125624.500	161509.000	218205.000	180967.500	209744.000	160515.000	176888.000	180640.500	155896.500	176796.500	175705.500	170592.000	167930.000	132124.000	159268.500	178162.500	201662.000	153876.500	167176.000	175923.000	161005.500	165467.500	195341.000	125315.000	174584.000	162681.000	148600.500	142969.000	164267.500	153664.000	146258.500	146408.500	138993.500	133600.000	133873.500	150844.500	164718.500	117918.000	121688.500	191351.500	114641.000	136788.500	169191.500	142460.500	164881.000	129982.000	130120.000	140550.500	166187.500	147834.000	161795.000	165559.500	139000.500	130005.000	168789.500	115632.000	109538.000	153050.500	166337.000	141091.000	137270.500	155587.000	115368.000	121204.500	135957.500	137192.000	111518.000	162192.000	143994.500	121139.500	178014.500	131690.000	133140.000	129364.500	148303.500	138159.000	128625.500	132690.500	117155.000	146978.500	164300.500	177662.000	148958.500	167118.500	138704.000	191254.500	125549.000	111812.500	165710.000	137332.000	157311.500	148013.500	173199.500	132765.500	158072.000	128673.000	116013.000	173583.000	126038.000	174687.000	144498.500	134442.000	145516.500	121652.000	139366.000	124987.500	182985.500	162631.000	138737.000	152358.500	157721.000	164177.500	146334.000	122818.500	165349.000	146498.000	173951.500	134957.000	180975.500	151398.000	181325.000	135360.500	166131.500	156979.000	148075.500	183764.500	132605.500	141899.000	135395.500	115530.500	145258.000	123145.000	161041.000	135079.000	119961.500	164510.000	156064.500	147955.500	142623.000	139101.500	133366.000	163138.500	137508.500	145615.000	130286.000	163809.500	129282.500	156452.000	130241.000	132247.500	163370.500	114252.000	176357.000	147825.000	148503.000	135201.000	114612.500	135916.500	201358.000	152987.500	152546.000	167151.500	126708.500	150911.500	159308.500	134439.000	175064.500	158188.500	201044.000	147954.500	104415.500	135744.000	127323.500	156684.500	152145.500	135157.500	140791.500	161169.000	134756.500	143212.000	117664.000	150928.500	157791.000	139102.500	145989.500	135234.500	127849.000	128782.500	119650.000	146635.500	148561.500	147610.500	131396.000	177351.000	112746.000	132788.000	173591.000	155999.000	180323.000	164048.500	158248.000	157484.000	142975.500	157501.000	173488.000	140495.000	156980.000	151590.000	169892.000	140702.000	144747.500	136824.500	156325.500	134318.000	174946.500	167218.000	167799.000	155809.500	139462.000	163847.000	129458.000	117688.000	143653.000	153452.000	126096.500	159596.000	113007.500	117826.000	142464.500	138388.500	130626.500	145616.000	172475.500	189045.000	158494.000	150332.000	135527.000	148839.500	149400.500	129713.000	146769.000	130663.000	129082.000	107113.000	144677.500	121339.500	144509.500	136440.000	105811.000	132493.000	125602.500	147479.500	120708.000	178299.000	148339.500	132321.000	119863.000	136003.000	163163.500	124775.500	143562.000	142953.000	155222.500	134748.500	150830.500
136812.500	171940.000	140917.000	162363.500	164321.000	182366.500	136199.000	139991.000	158272.000	119743.500	149867.000	134481.000	151261.000	158770.500	149998.000	147907.000	167424.000	152083.500	148536.000	132725.000	119277.500	160967.500	148738.500	148521.500	184140.000	159982.500	101713.500	167466.000	149351.000	145087.500	116762.000	188216.000	142204.500	167566.000	227900.500	161401.500	255660.500	241083.500	193295.000	215463.000	153596.000	166048.500	218789.500	136416.500	146087.500	159636.000	165878.500	161279.000	133572.500	168609.000	138461.000	162598.500	140192.500	170317.000	177738.000	124263.000	157892.000	156585.500	157456.500	132110.000	176580.000	155047.500	179609.500	179283.000	160482.000	185457.000	121819.000	144664.000	123279.000	187382.500	161341.500	164607.000	172668.000	101934.000	168674.500	130624.500	113936.500	135460.000	143721.000	143616.500	155193.000	131618.500	170820.500	196109.500	152873.500	150033.500	148384.000	135954.500	122225.500	148200.500	133101.000	155009.500	138211.500	162447.500	142119.500	170206.000	151386.000	115412.500	112590.000	145117.000	163201.000	124158.000	170157.000	140007.500	142190.500	148239.000	161105.000	165957.500	119776.000	172320.000	161755.000	149027.000	142898.000	147983.500	149592.000	157151.500	122660.500	158981.500	193780.000	159469.500	180147.500	129868.500	112200.000	170358.500	112742.500	143347.500	182634.000	174493.000	145891.500	113695.000	145785.500	153117.500	141991.500	139095.000	160065.500	175787.000	155058.000	163198.500	130591.500	112736.500	129576.000	161777.000	122388.500	144358.500	179621.500	174724.500	173461.500	178476.000	117479.000	139930.000	153925.500	151454.000	153639.000	133641.000	136343.500	158600.500	149292.500	155701.500	185421.000	165721.500	160318.000	145518.000	125930.500	139904.500	102332.000	193026.500	137403.000	119306.500	113122.500	136278.500	136940.500	143758.000	157174.500	127984.000	145948.500	146031.000	135416.500	166853.000	121726.000	134370.500	149218.500	133359.500	163131.000	129469.500	179109.000	164504.000	151686.500	157322.000	130680.500	161433.500	187165.000	129281.000	125763.500	152801.500	142536.500	158050.500	178076.000	131848.500	111631.500	152326.500	141402.500	173858.000	161510.500	157445.000	173882.500	129102.500	127724.500	132567.500	150453.000	154586.000	132831.000	135591.500	155125.500	115731.500	128862.500	109395.000	130655.000	177464.500	154073.500	125556.500	142386.000	112821.500	144097.500	152980.500	156189.500	142170.000	143293.000	156867.500	154607.000	170776.500	123677.500	151014.000	158435.500	128870.000	186290.500	126744.500	194723.000	155577.500	139137.000	156746.000	147409.500	177329.500	125429.500	154743.500	123554.500	167698.500	134709.000	146126.500	157862.500	163892.500	183839.500	156588.500	169538.000	134757.000	152543.500	146050.500	131118.000	128638.500	121822.500	119257.500	165602.500	127435.500	165394.000	130254.000	133708.000	116010.000	172525.000	155433.000	147323.000	143993.000	152328.500	161674.500	158591.500	170911.500	141990.000	173016.500	159777.500	114221.000	153789.000	117510.500	151715.000	166122.500	134324.500	135105.000	162810.000	139552.000	110617.000	114954.500	162708.000	184199.000	145264.500	118455.000	144521.000	124244.000	137879.500	140541.500	156753.000	134133.000	126608.000	163781.500
122069.000	168612.000	138542.000	140148.000	142140.000	151193.000	137618.500	146141.000	158500.000	149793.000	174377.000	130744.000	117416.000	143155.500	177954.500	126171.500	182321.000	148464.500	144282.000	137059.000	150116.000	126612.500	185205.500	159055.500	182242.500	145447.000	159069.500	140824.500	137526.500	168723.500	150546.500	167343.000	144214.500	165277.000	186792.500	160022.500	212069.500	201895.500	200673.500	187283.500	150853.000	161666.000	176533.000	126629.500	130175.500	145612.500	128483.000	126581.500	139253.000	155367.000	149252.500	207397.500	129744.500	165539.500	159718.500	154318.000	146131.500	124412.000	126712.000	130923.000	163035.500	173841.500	154267.000	154891.500	148579.000	148084.500	103157.000	139860.500	184696.500	180562.000	175262.000	146542.000	133745.000	134969.500	159700.500	118337.000	105202.000	122743.500	150108.000	179278.500	161536.000	153521.500	132057.500	181775.000	135491.500	138401.500	122644.000	173717.500	140685.000	132853.500	142057.000	125843.500	151587.000	161165.500	155035.500	152956.500	155761.000	145198.500	147811.500	128051.500	100822.000	164416.000	164105.000	125191.000	123608.000	142078.000	175163.500	124568.500	109264.000	140863.000	153535.500	134738.500	146291.000	138316.500	180531.500	122238.500	157442.000	124822.500	180344.500	158751.500	178057.500	176721.500	132461.000	151344.500	162952.500	150649.000	159569.000	122831.000	123180.500	134738.500	164481.500	158516.500	133498.000	138981.500	174773.500	153625.000	142898.000	174021.500	156823.000	143351.500	152601.500	132009.500	160744.000	142095.000	156041.000	78238.500	117475.500	183708.000	105478.000	140377.000	130326.500	142795.500	171189.000	145293.500	159112.000	146868.000	167688.000	159867.000	121527.000	151434.000	119998.500	135753.000	168098.500	135918.500	121570.000	150396.000	116805.500	126306.500	119748.500	106710.000	138246.000	154490.000	158884.500	138416.000	137923.000	145024.000	132894.500	115487.000	165565.500	156446.500	163504.500	136965.000	168609.000	146402.500	144123.500	162366.500	148467.000	164470.500	124858.500	144919.000	163000.500	112347.000	141062.500	188227.500	119699.500	156940.500	169071.500	133213.500	113285.500	128335.500	149936.000	157300.000	163522.500	144749.000	146417.000	92715.000	114273.000	111749.000	176531.000	167671.000	127114.000	148988.000	158816.000	118899.000	134954.000	160817.000	132466.500	129771.000	134245.000	129024.500	121963.000	113760.000	155208.000	161083.500	147005.500	181175.500	138487.000	136498.000	158790.500	116920.000	122414.000	142206.500	170828.000	145636.000	179180.500	159337.000	154503.500	152647.500	131804.500	144681.500	145186.000	168275.000	164805.000	142246.500	140699.000	129223.500	148001.000	124281.500	135607.000	129518.000	163007.000	148814.500	172742.000	179619.500	152304.500	140734.500	147146.500	115711.500	146424.000	124279.500	165631.500	111879.000	147252.500	144568.500	128845.500	152631.500	138691.500	152188.500	127255.500	134767.500	164921.500	143852.000	157332.000	183596.500	148007.500	168969.000	120943.500	175575.000	135638.500	132817.000	151641.000	175620.000	140789.000	173268.500	161976.000	138547.000	177805.500	125820.500	138320.500	144041.500	123889.000	138414.500	143165.000	167918.000	137284.000	137131.500	148409.500	139389.500	119726.000	164332.000
163682.000	151351.500	127591.000	133384.500	163393.500	174091.000	150059.000	173252.500	164833.000	136073.000	144800.500	179458.500	152948.000	116150.500	194098.500	165184.500	190035.500	159200.000	141314.500	141686.000	121002.500	171200.500	190748.000	150494.000	198122.000	199633.500	197006.500	164624.000	167240.000	153155.500	123805.500	203130.000	126735.000	204432.500	206822.500	185993.500	206927.500	159757.500	158914.500	155380.000	161004.000	173237.000	142828.500	121930.500	111720.500	133112.500	141236.500	146528.000	173043.500	176794.000	174781.000	150056.500	133579.000	155864.000	179781.500	141306.000	174081.000	156911.000	130659.000	154578.500	165593.500	152278.000	141689.500	167854.500	148420.500	120055.000	144739.000	155822.500	136609.500	151935.500	173582.500	126966.000	190188.000	118520.500	203155.000	122017.500	115639.000	131021.500	142140.000	143593.500	155640.500	125379.500	154266.000	163639.000	112957.500	181958.500	159623.500	159171.000	140987.500	162249.000	119139.500	145206.000	153592.500	167940.000	126544.000	116699.500	143781.000	138313.000	115217.500	156177.500	150654.000	111460.000	129106.500	144706.000	108941.500	162840.500	137995.000	170334.500	131402.500	159431.000	181058.000	142488.000	152038.500	138013.000	142924.000	136513.500	119119.500	150697.000	162359.500	158668.000	145977.000	148804.500	154573.500	162229.500	103735.500	169141.500	118039.500	140730.500	129318.500	145713.000	161303.000	129475.000	125959.000	151609.500	179762.000	189710.000	143283.500	147429.000	165677.000	123097.500	163448.000	159073.500	139184.500	143758.500	179600.000	119269.500	94139.000	145838.500	116019.000	141048.500	130047.500	163747.500	149407.500	172410.500	146025.000	159615.000	135605.000	122213.000	170740.500	160833.500	166108.500	109403.500	128831.500	133564.000	143975.500	152626.000	130024.500	157479.500	147843.000	150557.500	148728.500	144362.000	161692.000	169760.000	141070.000	108670.500	113722.000	142424.500	152333.500	148446.000	134527.000	118419.000	116825.500	137859.000	156295.500	171361.000	143273.500	153852.000	137102.500	139018.000	146782.500	116249.500	143413.000	176799.500	114042.000	148969.000	152564.500	115427.000	120822.500	175885.000	142631.000	158730.000	160223.000	187585.500	126978.000	156446.000	112975.000	150721.000	156683.000	131982.000	112188.500	155227.000	160314.500	139494.500	152105.500	155978.500	112675.000	161314.000	131740.500	128087.500	135181.500	139899.000	160483.500	167298.500	129593.500	156221.500	124002.000	145510.000	90905.500	128406.000	160780.000	126671.000	177619.500	152887.500	178509.500	174387.000	161958.500	143796.000	158090.000	175531.000	153033.500	188287.500	147169.000	129439.500	112688.000	157820.000	159106.500	150407.000	150256.000	112410.500	186967.000	149945.000	145735.000	167937.500	166145.000	153175.000	141604.500	166133.000	135988.500	91423.000	189423.500	98675.500	124503.500	138912.000	149903.500	138044.500	134465.500	167883.000	177307.500	137559.000	153225.000	129973.500	127792.000	122834.000	139027.000	146995.500	190172.500	136373.000	147638.500	146272.500	172767.500	145483.000	169265.000	155432.500	125168.500	138020.500	130060.500	111208.500	141146.500	131118.000	168374.500	158049.500	150187.000	135611.500	97310.000	137900.500	132875.000	160133.000	140061.500	122142.000
143351.500	155083.000	181178.500	173445.000	183250.000	154703.500	141067.500	175271.000	130825.500	135749.500	183103.500	203989.500	172663.000	151560.500	180063.000	179048.500	176405.500	141097.000	137067.000	188905.500	198667.000	205543.500	200790.500	175164.500	230512.500	216534.500	198123.500	174985.500	187328.000	184535.000	162498.500	239299.500	153026.500	242342.000	183150.500	183493.000	176051.000	144239.500	162987.000	128063.000	120810.500	146927.500	161734.000	156580.000	174416.000	134018.500	136557.000	147786.500	160696.500	102081.000	137813.000	147836.500	108882.500	183338.500	141857.500	169167.000	177821.000	166107.000	153139.000	131874.000	174400.000	153065.500	154947.000	150524.500	142090.500	122204.000	133957.000	143822.000	158576.500	171750.000	183891.000	148661.000	167942.000	136964.000	147335.000	137327.000	107979.500	131406.500	162128.500	161652.500	130950.500	130567.500	123351.500	141712.000	163903.000	161188.500	148102.500	158324.000	124867.500	157266.500	133293.500	146023.500	141146.500	134389.500	120522.500	167689.000	171602.500	102767.000	129697.500	125195.500	147524.000	136365.000	190221.500	122259.500	163942.500	126744.000	132881.000	127403.500	135091.000	139500.500	164352.000	156637.000	137126.500	134343.500	168727.000	170384.500	157476.000	151073.000	140155.500	140902.500	170720.000	109778.000	106759.000	183012.000	122244.500	171638.000	164521.500	141676.500	136958.500	142068.000	138187.500	137814.000	145262.500	148095.000	166598.000	147612.500	174176.000	152880.500	132601.000	145061.000	128258.500	163846.500	142526.000	139629.000	170531.500	102072.500	137995.000	147608.500	131942.500	145896.500	121160.500	151986.000	118469.000	177829.500	142008.500	169867.500	145281.000	134654.000	147804.000	162758.500	186325.500	122594.500	115816.000	155098.000	101454.000	122495.000	107003.000	152166.500	107329.000	139268.500	164249.000	143184.000	167263.000	180191.000	167146.500	118050.000	135510.500	116502.000	162937.500	140755.000	130345.500	124226.000	153455.500	146080.500	142012.000	143374.500	123530.500	153235.000	137471.500	147772.500	127332.500	174788.000	141229.500	173618.500	127212.000	119704.500	152516.000	126302.500	140784.500	145187.000	150547.500	160969.500	163181.500	160255.500	162653.000	155262.000	102453.000	135508.500	172669.000	126128.000	128883.000	166933.000	172117.500	106914.500	122793.000	152409.500	119695.500	117837.500	145831.500	129686.000	114112.500	146381.000	148495.500	166499.000	100108.500	159037.500	151124.000	128286.500	116898.000	123067.000	168347.000	171094.500	186269.000	158629.500	156288.500	167616.500	150330.000	168970.000	120759.000	175451.000	125151.000	180633.500	145069.500	174482.500	142528.500	134850.000	138382.000	149963.500	133215.000	164920.000	154850.500	167366.000	169216.000	137918.500	150261.000	181267.000	139063.500	148342.500	158883.500	127032.000	139454.000	103749.500	140158.500	146899.500	133548.000	132237.500	157562.000	137815.500	139124.500	161733.500	173041.500	158902.500	184676.500	153281.000	115785.500	126536.500	137205.500	159453.500	157177.000	135828.500	115094.000	148219.000	166410.500	130781.500	163918.000	163146.000	159838.500	128202.000	152903.500	175133.000	139132.500	135775.000	132764.000	105596.500	180245.000	176893.500	153481.500	175537.500	145112.000	137397.500
207173.000	171885.500	180466.000	171143.000	193122.500	201084.500	137228.500	170413.000	166148.000	187258.500	185001.000	193041.500	200043.500	192396.500	178164.000	220452.500	184117.000	170768.000	129637.000	165852.500	186412.000	197220.000	222201.500	222401.000	228189.000	222089.000	223300.500	194414.000	185979.000	175118.000	177912.000	236356.000	111208.000	206136.000	183058.000	159978.000	159506.000	145784.000	153933.000	130763.000	134764.500	142279.500	148252.500	133937.500	171326.500	127223.000	189281.000	137065.000	90469.000	142424.500	138601.500	151855.500	117371.000	163977.500	124374.000	126611.500	187462.500	150740.500	122505.500	157277.000	159992.500	148234.500	153651.000	163955.000	141823.000	141748.500	138814.000	141115.500	142423.500	171371.000	113969.500	153553.000	136139.500	105399.000	158945.000	147616.000	128843.000	120970.500	133198.500	155673.500	152079.500	144651.000	132641.500	171313.000	157984.000	141475.500	147875.500	149677.000	157771.500	163208.500	157563.500	147809.500	163107.000	145617.000	177152.500	135307.500	171376.000	126982.000	109413.000	147354.000	126441.000	124666.000	170819.500	132482.000	133568.000	155646.000	136733.000	150887.000	164422.500	125636.500	94326.500	163225.000	158548.000	142984.500	129187.000	160660.000	134487.500	163241.500	155018.000	160711.500	171138.500	147744.000	142527.500	159307.500	129811.500	108060.000	152694.000	150355.500	145774.000	148906.500	141546.000	150476.500	151844.500	121856.000	167487.000	196533.000	176323.000	157254.000	137535.500	127472.500	100144.000	157582.500	190162.000	178611.500	149061.000	168876.000	133107.000	144062.500	116157.500	161548.500	122635.000	156492.500	188262.500	164917.500	146980.000	166439.000	141162.500	151262.000	137447.500	142296.000	184893.500	122570.500	127797.500	159573.500	98717.000	158177.000	148702.000	117901.000	118244.500	132421.500	162958.500	157452.000	174222.000	139658.000	146063.500	140067.500	164193.500	163507.500	130583.000	153922.000	143031.500	98576.000	131245.500	124310.000	139100.500	142938.500	147525.000	165714.500	155859.500	156187.000	164984.500	141481.500	147449.000	162248.500	132918.000	186533.500	167245.500	158839.500	133563.500	164985.500	152683.500	127201.500	144866.000	162568.000	144357.000	118432.000	111920.500	121392.000	172642.000	148931.000	128264.000	169698.000	177136.000	171616.500	140325.000	129516.000	128131.500	146209.500	129480.000	125851.000	136503.500	119808.000	164627.500	155669.500	128637.000	167094.500	144967.500	145206.500	114209.000	146923.000	154658.500	137737.500	150222.000	150930.500	173756.500	173327.500	185520.000	130171.500	111894.500	160805.000	183999.000	179999.000	150709.500	198368.500	159327.000	150128.000	142747.000	122627.000	170473.000	152194.500	202848.500	158467.000	157815.000	153121.500	138098.000	147742.500	139099.500	128587.500	132811.500	136150.500	169545.000	144115.000	165443.000	144403.500	156104.500	140367.500	143663.000	166271.000	152629.500	173776.000	153464.500	149595.500	138874.500	163228.000	139057.000	133591.000	149005.000	205211.000	132679.500	122030.500	101026.000	131789.000	157054.500	149819.500	178193.000	146555.500	153787.000	124031.000	171741.500	151762.500	126015.500	115121.500	134284.000	122979.500	123489.500	129749.000	126000.000	129820.500	135711.500	149484.500
181644.000	199541.000	178323.500	203523.500	234172.000	216397.000	191064.500	217791.000	157836.500	193760.500	201105.000	189928.000	144915.500	164999.500	233829.000	185026.500	186385.500	175297.500	159999.500	173247.500	172368.500	204157.500	189769.500	182512.500	201799.500	201686.000	177104.500	153878.000	169399.000	185847.500	156676.000	232853.000	141213.500	148472.000	200196.000	165846.500	156761.000	146108.500	131601.000	147348.500	118369.000	140326.000	152850.000	139210.500	131468.000	129071.500	167688.500	116840.500	124012.500	137006.500	148193.500	142091.500	133060.500	148619.500	175984.000	123539.500	162811.500	173541.500	110543.000	160655.500	149766.500	182615.500	156406.000	143771.000	134728.500	144747.500	144307.500	171513.000	167143.000	151930.500	143855.500	170739.500	173111.500	141160.000	146823.000	124040.000	98193.500	134046.000	124511.500	192565.000	148839.500	134292.500	131985.500	198797.500	174249.000	179176.500	151283.000	151035.000	173350.000	130184.500	143860.000	149755.000	142516.500	126187.000	135979.500	165247.000	154338.000	121687.500	128978.000	107082.500	193271.000	144770.500	155203.000	130309.500	140235.000	167533.500	112878.000	142479.000	161623.500	142228.000	148425.000	118433.000	155122.000	122023.500	167997.500	154526.000	126991.000	126191.500	145355.500	140657.500	125148.000	140460.500	144341.500	204247.000	117287.000	136878.000	184383.500	171749.500	133022.000	142558.000	130837.500	93156.000	147024.500	135358.000	190858.000	162773.000	120547.500	150822.500	154446.500	139807.500	162799.000	156933.000	122633.500	178298.000	132733.500	163035.000	147114.000	149143.500	145092.000	165569.500	95890.500	136011.000	176301.500	134636.000	176001.000	151245.500	122068.500	140498.000	148870.500	156483.000	147537.000	157656.000	128069.000	175800.000	114831.500	159570.500	147052.500	156492.000	105746.000	137888.000	145332.000	122474.500	154195.500	122844.500	137743.000	150594.000	135580.000	154245.500	134496.000	122239.000	151023.000	106959.000	152294.000	138217.500	164521.500	131938.000	124002.500	168549.500	108256.500	144123.000	146865.000	146753.500	143684.000	151705.000	150111.000	155393.000	151090.000	128680.000	151284.000	171386.000	143552.000	134539.500	161892.500	146643.000	161913.000	131906.000	118887.000	142252.000	161259.000	138144.500	120903.500	129632.000	201272.000	135857.500	144643.000	150634.500	140865.500	135807.000	175439.500	153793.000	109989.500	160313.000	128123.500	157548.000	129740.000	181003.000	149193.000	162575.500	121804.000	127954.000	132751.500	154261.500	153765.500	153841.500	159995.000	188287.500	124325.500	142496.500	152227.500	163311.500	150223.000	180639.000	145766.500	142874.000	149864.000	170979.000	140144.500	104863.500	164905.500	154445.500	183622.500	136992.500	151149.500	158677.000	146552.500	172953.000	147551.000	110993.000	143748.000	104300.500	140034.500	131131.000	138468.000	157901.000	138095.500	150030.500	125328.500	164833.000	128945.500	148419.000	167824.500	148585.500	130147.500	173199.500	133567.000	145041.000	150620.500	130530.500	119591.500	136945.000	155088.000	145529.000	129795.500	143486.500	147602.500	140384.000	157228.000	115818.500	184888.500	170714.000	125578.000	149119.500	179519.500	127023.000	149387.000	157323.500	130128.500	189746.000	113244.500	149967.500
195561.000	190937.500	196521.000	205388.000	179205.000	187901.500	160119.500	211865.500	128955.000	163318.000	174298.500	187527.500	206444.000	213464.000	182061.500	161446.500	180152.500	182179.500	181136.500	135594.500	182266.500	178727.000	189127.000	171271.000	197850.500	190550.000	159405.500	151974.500	162400.000	142462.000	140047.000	194614.000	165822.000	166510.000	156513.000	145759.000	158967.000	127784.000	128813.000	155638.500	143993.000	153135.500	149896.500	162834.000	140498.500	118882.500	157684.500	146642.000	155650.000	139559.500	162678.500	164415.500	140300.000	177553.000	171906.500	146905.000	182248.000	145577.000	127227.000	156341.000	132985.500	167810.000	183196.500	166015.500	176186.000	167110.000	136620.500	155464.500	117887.000	159845.500	173689.500	121663.500	169474.500	132292.500	160070.000	98531.500	102994.000	126399.500	148006.000	136999.500	142243.000	119074.500	167082.000	181537.000	138558.000	169025.000	126292.500	182368.500	119138.500	125527.000	132869.500	122703.000	124495.500	139909.000	168573.500	154330.500	122774.500	121460.500	112127.000	157653.500	150792.500	168606.500	139666.500	115631.000	129416.000	156626.500	127736.500	132707.000	146519.500	106077.500	155353.500	134301.000	141471.500	134994.500	173160.500	173841.000	138575.500	171185.000	137497.500	146411.500	162303.000	129743.000	120606.500	179058.000	161219.000	140082.500	157516.000	166955.000	91528.000	140440.500	154454.000	107566.000	134588.500	163253.500	167567.500	128213.000	120510.000	178363.500	165370.500	148214.500	138039.500	149289.500	160353.000	138691.000	183170.000	129329.000	134299.500	171078.500	102001.500	166707.000	132196.000	149555.500	145767.500	147825.500	116307.000	151596.500	97452.500	125051.000	134883.000	180008.000	163622.000	123298.000	150650.500	136295.000	133939.000	148071.500	119631.500	129157.000	112005.000	117000.500	145474.000	165388.000	188830.000	126141.500	136562.000	119204.000	182688.000	153089.500	135203.000	129023.000	172408.000	139364.500	170602.000	133746.500	178669.500	131276.000	132624.500	174653.000	128433.500	153951.500	133994.500	123805.000	144438.500	158384.500	138096.500	150759.500	150313.000	150479.500	152836.500	164011.500	109130.500	158191.000	146526.500	153129.000	167563.500	123082.500	120415.000	107468.500	117398.000	146023.500	127390.000	120240.500	130573.000	110472.500	171110.000	152925.000	141172.000	167474.500	165787.000	121449.500	134080.000	133303.000	189604.500	141795.000	143429.000	140773.500	147727.000	144874.000	103243.500	132916.000	124275.000	131297.000	142453.000	149015.500	164885.000	167803.500	155613.500	157341.000	154711.000	189520.500	131623.500	183545.000	132119.500	107941.500	132188.500	131652.000	154480.000	178982.500	162607.000	161713.000	186026.000	114046.000	170235.500	158586.500	129471.500	168885.500	139283.500	141915.000	111292.500	115875.000	153111.000	145204.000	122483.000	143427.500	135334.000	145509.500	167623.000	145728.000	147242.500	152184.000	175504.500	163706.500	137430.000	152796.500	140289.000	152912.000	168727.500	146413.000	145820.500	127519.500	127613.500	122596.000	158531.500	118016.500	138530.500	158101.000	129819.500	147661.000	171155.000	139563.000	133401.000	105156.000	170786.500	123842.000	138508.500	135424.500	131366.500	153921.500	130852.500	145814.000
156834.500	182355.000	176752.000	187381.000	169282.000	175391.500	146990.500	226086.500	146846.500	186498.000	186097.500	171322.000	156044.000	179601.500	163473.000	144088.500	161463.000	166118.500	123159.500	144723.500	157126.000	142221.000	158956.000	131278.500	184528.000	136407.500	155978.500	164344.000	156654.000	143391.500	126104.500	176870.500	160245.500	143095.000	163224.000	121923.000	156615.500	157454.000	137842.500	151469.000	145461.000	157914.500	167496.500	147684.500	156717.000	150724.500	148370.000	137556.000	145373.000	145231.000	177357.000	179950.000	108824.500	158337.500	204301.000	150375.000	153110.000	161458.000	134785.000	146658.000	157488.500	141870.000	145331.000	150118.500	146929.500	159536.000	98428.000	157410.000	160728.500	172627.500	155311.500	141124.000	138318.500	130981.000	153320.500	138829.000	101591.500	130770.000	151345.000	160715.500	124648.000	146108.500	141779.500	169886.500	140552.000	143265.000	132283.500	168366.500	141612.500	151104.000	127728.000	143246.500	168397.500	178265.500	136992.000	144084.500	168823.500	111427.000	125615.000	119099.500	130586.000	142365.500	154634.000	168628.000	173305.500	107135.000	159522.500	127367.000	145317.500	154480.000	176671.000	117368.000	138885.500	152992.500	161806.500	140263.000	125549.500	123160.000	123598.500	151334.500	193420.000	102933.500	131898.000	159417.500	144552.500	144408.000	157687.500	176649.000	134568.000	157150.000	156445.000	129065.500	128761.000	132075.500	172058.000	147339.500	126674.500	134018.500	161750.500	154518.500	131857.500	142246.500	110606.500	132419.500	162381.000	162739.500	140543.000	158463.000	138727.000	132935.000	124523.500	128889.000	139183.500	152519.500	160971.000	180975.500	143847.000	146504.000	145347.500	180614.500	175410.000	134568.000	92604.000	123209.000	119531.000	163652.500	130521.500	149901.000	114211.500	126672.000	134407.500	136259.500	163135.000	144116.500	124541.500	118970.000	186921.000	132829.000	144818.500	121713.500	159142.500	139747.500	116069.500	137960.500	147724.000	152488.500	121976.000	158839.500	121106.500	141941.500	154271.500	121684.500	175994.000	160994.000	153046.000	151187.500	155764.000	143647.000	120718.000	177163.000	133984.000	180320.000	118523.500	116543.000	163021.500	118151.500	132485.500	115829.000	151323.000	130138.000	153959.000	160234.500	159986.000	124693.000	128228.000	139432.000	135992.000	153630.000	182113.500	136801.500	156054.500	156837.000	191796.500	169928.000	145016.500	170127.000	139025.500	141957.500	108806.000	141496.500	129975.000	151815.000	168869.000	157753.500	199538.500	138468.500	128540.000	142134.000	128478.500	160850.500	165312.500	142922.500	140757.000	138979.000	131024.000	142084.500	127654.000	123027.000	156056.500	144431.500	190025.500	182898.500	161633.000	138719.000	107146.500	155687.500	134781.500	116040.500	125207.000	153878.500	165026.500	131999.000	125871.500	141996.500	156555.500	135946.500	106597.000	167978.500	156768.000	158205.000	136534.000	132604.500	142911.500	166940.500	140026.000	130577.000	162123.000	140124.000	145826.500	140303.500	119358.500	138079.500	159461.500	122657.000	152994.000	160804.000	146556.500	105007.500	130721.500	164360.500	155341.500	147461.000	156201.500	153482.500	174760.000	138224.500	149992.500	149312.500	112047.500	135564.000
129710.000	140470.000	151257.000	164051.000	143744.500	151816.000	134564.000	161590.000	150275.000	129815.500	159358.000	142450.000	108537.000	151691.000	174286.500	128811.000	159427.000	149194.500	165396.000	159979.500	151200.000	166008.000	140433.000	142515.000	164856.500	164607.000	132236.500	137664.500	168976.000	142393.000	139912.000	164693.500	142611.500	136808.500	184270.000	145921.000	157146.500	170593.000	123566.000	127977.500	149719.500	146409.000	125156.000	127763.500	129219.000	135216.500	144619.500	154500.500	130772.000	130979.000	165354.500	149518.000	146378.000	172167.500	185502.000	149150.000	136498.500	154479.500	135140.000	138113.000	152977.500	189520.000	133318.000	149475.500	145327.000	135538.500	134056.500	144844.000	150450.000	139334.500	158562.000	120277.500	135437.000	144135.500	193238.000	152144.000	113277.000	114607.000	141842.500	177123.000	129150.000	96911.500	152712.000	159289.000	184909.500	155962.500	115920.000	160159.000	145647.000	133475.500	129686.000	117739.500	120358.000	150341.000	148008.500	131310.000	149360.500	137868.000	140437.500	118888.500	163876.000	128292.000	149046.500	122275.500	116107.500	121844.500	119806.500	150922.500	142927.000	129529.000	152283.500	125758.000	116208.500	138860.500	155104.500	141784.500	142510.500	139684.000	161411.500	132648.000	143924.000	139067.000	129485.500	163599.000	154240.500	139022.500	167237.000	158530.000	138621.500	173922.500	181743.500	144142.500	157082.000	173437.500	167781.500	149309.500	163293.500	144434.000	112585.000	135939.000	165305.000	159935.500	130702.500	140163.000	131537.500	143940.500	128715.000	217488.500	112694.000	125499.500	156163.000	172002.000	145275.500	132629.500	180990.500	184626.500	153027.000	161720.000	142071.500	182440.500	158216.500	169758.500	125606.000	131194.000	118237.000	157169.000	154637.500	141360.500	145681.500	134741.000	151590.000	152106.000	171630.000	152672.500	162358.000	117058.000	125441.000	180566.000	156145.000	148697.500	190473.500	86822.500	124440.500	141002.000	153798.500	155482.000	123174.500	152690.500	133235.000	136291.000	125543.500	113260.500	130309.000	173372.500	111834.000	157645.500	142039.000	121686.000	154240.000	175824.500	163458.500	133488.500	186157.500	180718.000	147257.500	138843.000	123205.000	126911.000	138272.000	135824.500	104336.500	129499.500	173972.500	93394.500	130746.500	153683.500	117603.500	142518.000	123964.000	174587.500	133317.500	131676.000	134175.500	150434.000	177732.000	156289.500	124282.500	122465.500	162017.500	112666.500	140576.500	126466.500	161444.500	147669.000	155010.500	139251.000	174407.500	147894.500	146035.000	182645.500	134408.000	199036.500	126302.000	173896.500	126543.000	164242.000	124547.500	149653.000	142027.500	157788.500	193116.000	110755.500	159625.500	140300.000	158255.500	179493.000	156372.000	132109.500	119219.500	112040.500	131491.500	130340.000	144454.500	142701.500	159888.000	140946.000	165023.000	155123.500	162365.500	158415.000	160882.000	168581.000	136114.500	135214.000	157622.500	146738.500	134231.500	134623.500	121983.000	138511.000	137585.500	168400.000	96141.500	137198.500	119341.000	146755.000	131252.000	129386.500	176370.000	159572.000	133201.000	138814.000	147873.000	163864.500	146738.500	140517.000	135232.000	175592.000	149779.500	136317.500
145644.000	157861.000	130121.500	164518.000	128564.500	178593.000	128455.500	173298.500	139650.500	154487.500	153993.500	161097.000	167576.000	161102.500	141365.500	162814.000	177019.500	160165.000	112627.000	99354.000	115981.500	155344.000	158520.500	156593.000	158287.500	181466.500	135425.500	146023.500	142929.000	124607.500	120678.000	178539.000	144911.500	131561.000	165647.000	127158.500	173609.000	138216.000	147605.000	118165.500	112213.000	161334.500	122069.500	156094.500	171632.500	141025.000	160642.500	138500.000	141638.000	140730.000	140259.500	149177.000	137883.000	169979.000	157580.000	150633.500	168775.000	154333.500	154845.500	141746.500	137119.500	174084.000	148221.500	180133.500	114294.500	137746.000	117246.000	139298.000	135557.000	162373.500	152397.500	132912.500	121266.000	129692.000	141961.500	141839.500	113851.000	172996.500	155462.000	155728.000	161676.000	119353.000	136217.500	167641.500	150003.500	171912.000	110714.500	158998.000	155129.000	115188.500	141565.500	113608.500	151703.000	147528.500	182865.500	114254.000	125544.500	101406.000	132327.500	123281.000	141895.500	135497.000	158358.500	114398.500	149640.500	129663.000	152201.500	151113.000	149300.000	137156.000	150002.500	144059.000	110734.500	137740.500	139542.500	175806.000	167851.500	97408.500	156809.000	128531.500	144305.000	134451.000	129456.500	164050.500	136038.000	135855.000	152278.500	180190.500	133997.000	148195.000	136805.000	160401.000	159111.000	122647.000	167909.000	172299.000	117608.000	172311.500	145087.000	112644.500	113440.500	137820.500	131167.500	175374.500	155379.500	159023.500	154875.500	157876.000	134089.500	159427.500	122573.500	118629.500	157670.000	145086.500	125370.500	159640.500	100961.000	152201.000	126906.000	175803.000	179142.000	139131.000	134747.500	150724.000	124389.000	165786.000	151405.500	112696.000	113222.000	156965.500	119587.000	138777.500	152864.000	133397.000	196436.500	132495.000	142942.000	169469.000	156699.000	147003.500	197245.000	149177.500	130112.500	120319.500	151844.000	165067.500	122116.000	155089.000	131435.000	144596.000	137236.000	149829.000	131301.500	167504.500	146048.000	159531.500	123830.500	109892.500	124036.500	168609.500	133822.000	168339.000	151660.500	147197.500	149780.000	120437.000	128917.500	106814.500	139113.500	168223.000	132840.000	143520.000	151932.000	140602.500	163817.500	122170.500	139191.000	138536.500	130812.500	120704.500	125438.000	137408.000	171710.500	161737.000	138352.000	175441.000	146467.000	172489.000	145186.000	137808.000	167646.000	141212.500	179315.500	142228.500	163779.000	162786.500	112248.000	133846.500	178664.000	153917.500	131670.500	152067.500	131284.000	123442.000	132085.000	149551.500	138195.500	164722.500	136718.000	151038.000	169263.000	161884.500	166003.500	156291.500	112630.500	142578.000	145186.500	136775.500	118355.000	150600.500	167097.000	146497.000	137656.000	128542.000	101561.000	177877.500	152559.000	145326.000	147033.000	167827.000	174786.000	168157.500	181740.500	128072.000	146398.500	156713.000	172823.500	164705.000	123428.500	136364.000	158830.000	135904.500	164583.000	179221.000	134992.000	165837.000	157862.500	119857.000	157361.000	172048.500	148264.000	122221.000	105892.000	126145.000	138131.000	154227.500	157242.000	138106.000	155757.000	157946.000
135959.000	158965.000	147050.500	113575.000	145089.000	141642.000	140299.000	162214.000	110647.000	165508.500	160364.000	151789.500	124792.000	114542.500	152465.500	146054.500	172178.000	121237.000	153676.000	115795.000	140963.500	140604.500	158484.500	135836.500	157087.500	127855.000	166499.000	155112.500	112672.500	171053.000	151007.000	174537.000	138767.500	151187.000	157401.000	145792.500	156963.000	133579.500	157445.000	129821.000	144280.500	135993.000	164359.000	128860.500	139164.500	141387.500	168153.500	126333.000	135881.000	132087.000	166457.500	168684.000	149661.000	159012.500	134141.000	140701.500	133808.500	148820.500	161742.000	160847.000	122008.000	187272.500	146727.000	157013.000	139699.500	132379.000	148679.500	164597.500	187800.000	148800.000	156445.500	154328.000	147670.000	145706.500	159300.500	139082.500	97299.000	150285.500	147885.500	145993.500	163571.500	124232.500	143459.500	140089.000	161521.500	135768.500	148446.500	144479.500	149051.000	155556.500	167728.000	135880.000	173748.500	143220.500	158184.000	135600.500	186644.000	87036.500	139871.000	146297.000	131377.000	111718.000	203532.500	96514.000	169996.000	147401.000	161072.500	140458.500	135027.500	154894.500	182078.000	121827.000	132337.500	151718.500	124284.500	136411.000	146014.500	112217.000	144393.500	141818.500	173571.500	113778.000	146872.000	142534.500	93042.000	147516.500	178968.500	157223.500	136437.000	131473.000	155655.000	151532.500	143761.000	147186.500	174025.500	140520.000	131127.500	161908.500	141229.500	130865.000	106350.000	149295.000	142757.500	136217.000	168083.000	152638.000	144095.500	142987.000	119811.000	152841.000	136184.500	127843.500	106753.000	184565.500	148372.000	159743.500	128977.500	145005.500	142651.000	153549.500	182141.000	143823.500	129653.000	123807.500	114280.500	157480.000	134113.500	142228.000	129259.000	158406.500	129061.500	148770.500	157939.000	157937.000	144211.500	127497.500	161631.000	141095.000	127188.000	138491.500	127916.500	123987.500	169789.500	115272.500	157305.000	185772.500	130087.000	155552.500	121163.500	156520.500	132058.500	155157.500	155820.500	170228.500	158720.500	192240.500	173720.500	142011.000	139069.000	149700.000	111496.000	180659.500	162452.000	170573.500	154227.500	109935.000	137044.000	143105.000	203849.500	138827.000	124960.000	147744.000	142713.000	128429.000	134951.500	136643.000	142061.000	152261.500	158587.500	124685.500	163145.000	154919.000	154564.500	169104.000	129209.500	155536.000	162654.500	150442.500	142342.500	132898.500	138817.500	129218.000	165343.500	173312.500	177769.000	157831.500	129890.000	150134.500	139846.500	175744.500	156786.000	156885.000	141172.500	128629.000	143751.000	148795.000	137348.000	105034.500	109326.500	156089.000	186821.000	138500.000	149707.000	161729.000	103245.500	163423.500	118583.500	147523.500	147176.000	141034.500	172364.000	131759.000	138938.000	137914.500	155039.500	112651.000	138857.500	174935.500	158592.000	132339.000	176274.000	158072.000	140219.500	148611.500	136028.000	169535.500	196634.000	145904.500	151445.500	149274.500	131715.000	122043.500	177663.000	107438.500	118462.500	142375.500	152987.500	127762.000	128560.000	142596.500	138040.500	138193.000	147832.500	160239.500	134374.000	169052.500	127304.000	181092.000	124498.000	163170.500
133957.500	154445.000	140283.000	170287.000	160792.500	174273.000	142538.000	196830.000	173090.000	122008.000	168221.500	146538.500	161453.500	148818.000	160261.500	110445.000	152008.000	177683.000	150529.500	168778.000	127575.000	157897.000	173851.000	150020.500	134838.500	128699.500	155004.000	112758.500	117991.500	164316.500	121405.500	166313.500	127001.000	174240.000	153952.500	156887.500	154663.000	121079.000	143657.000	170153.000	139871.000	146561.500	166414.500	121655.500	131321.000	128067.000	165112.500	150542.500	92388.500	140512.000	138325.500	181968.500	136574.000	161198.500	174672.000	147983.500	159661.000	149825.000	143304.000	180272.500	173896.500	190264.000	154892.500	181514.000	172000.500	158648.500	145690.000	147122.000	140929.000	184127.500	146040.000	133963.500	162868.000	142431.500	175122.000	138223.500	107509.000	112969.500	145400.000	163483.000	142361.000	136186.000	165893.500	170353.500	144568.000	146454.000	149684.500	189699.500	112227.500	131142.500	114795.000	112610.000	110083.500	149175.500	120050.500	145537.000	121193.000	126241.000	127613.000	121928.000	153752.000	177766.500	165685.000	124849.500	170531.000	156350.500	125388.500	108062.000	158919.000	140121.500	163874.500	113753.000	168898.500	134194.000	142687.000	135530.500	133110.500	134036.000	184309.500	160432.000	193375.500	114238.500	102970.500	141723.500	92925.500	142142.500	116610.000	153681.000	166472.500	135891.500	110231.000	141441.500	157602.500	136450.000	197051.500	145139.000	116699.000	174029.000	152472.000	140052.000	122799.500	162346.000	137865.000	124532.500	174585.500	119666.000	128348.000	140369.500	140330.000	152439.500	119644.500	151980.500	169213.000	150957.000	158631.000	155308.000	147871.000	165241.500	165608.500	145870.500	172478.000	157708.000	133583.500	141680.000	120371.500	172608.500	142913.000	169887.000	122713.000	147355.500	140283.000	116829.500	137500.000	154426.000	130025.000	135209.500	153538.000	155134.500	144424.000	128530.500	180037.500	103291.000	152903.500	124948.000	144647.000	153351.000	158108.500	174933.000	127436.500	132924.500	130165.000	110030.500	145282.000	184678.000	146337.000	163692.500	151539.500	125940.000	174311.500	178499.500	149597.500	149896.000	155051.000	177481.000	148478.000	131592.000	120752.000	136403.500	133090.000	149233.000	131120.500	148960.500	169452.500	121291.000	148724.000	131071.500	144254.500	129444.000	142297.000	105711.500	135713.500	145450.500	152193.000	183562.500	157638.500	159527.000	162615.000	191747.500	123584.000	136578.500	140807.000	168234.500	167599.000	157643.000	169271.000	158257.000	144261.000	123531.500	140098.500	157349.000	117094.000	138726.500	130380.000	142443.000	156886.500	152375.000	123908.000	155759.000	179986.000	178828.500	152917.500	155680.500	163560.000	116504.000	155883.500	152876.000	133291.000	132024.000	136467.500	156902.000	124431.000	136086.000	117913.000	164925.500	158232.000	138644.000	184635.000	172629.500	128743.500	156301.000	147678.000	155909.500	153072.500	159029.000	142025.500	129371.000	163682.500	142080.000	150864.000	131657.000	142166.500	142286.000	170194.500	127831.000	154462.500	142317.000	128720.000	131363.000	140270.000	192738.000	164984.500	135977.000	154632.500	128195.500	150910.500	121263.500	142118.500	151387.500	121199.000	167510.500
123426.000	132363.000	152550.000	135819.000	155175.000	136703.000	143966.000	156424.000	154427.000	135068.000	145924.500	142367.000	161029.500	171608.500	195154.500	122185.500	183458.500	173253.000	141716.500	141340.000	117380.500	147407.500	169598.000	196991.000	153318.500	126095.500	147311.500	141726.500	149036.000	128459.000	113229.000	137022.500	141566.000	164831.000	152783.000	179541.500	116215.500	125798.500	129153.500	122226.000	130780.000	143494.000	145154.500	119463.000	109640.000	121125.000	170124.500	179449.500	150790.000	157707.000	153623.500	159756.500	136954.500	178389.500	147373.000	119472.500	175657.500	135760.000	151657.000	147628.500	141575.000	170211.500	171459.000	176055.500	152083.500	163372.000	150184.500	167500.000	180592.500	176392.000	137685.500	184079.500	152577.000	107305.000	138009.500	126308.500	119753.500	124242.500	149268.000	156739.000	131745.500	144108.500	157770.500	162976.500	140438.000	151593.000	145936.000	164912.500	160242.000	151929.500	153385.000	102875.500	90682.500	131631.500	173053.500	165856.500	165269.500	134547.500	100559.500	151647.000	147207.000	175522.500	160568.500	132510.000	159081.500	142817.000	128522.000	152608.500	105575.500	158319.500	136439.000	144075.000	146419.500	141016.000	149735.500	192774.000	178838.000	142009.000	135315.500	136701.500	148717.000	126525.500	114330.500	197805.000	131386.000	136145.500	172752.500	158050.000	136736.000	166610.500	163181.500	156136.000	122757.000	149552.000	191147.000	141745.000	157895.000	151370.500	137617.000	112821.500	151053.000	135951.000	156771.500	176513.500	160705.500	164754.500	140957.000	162847.500	136296.000	106173.000	144275.500	108691.500	178909.500	162518.000	166036.500	142881.500	139297.000	131222.000	144960.000	128952.000	154884.000	135413.500	96194.500	149621.000	146184.000	164798.500	119521.000	151549.500	135714.500	134304.000	144176.000	141240.500	196151.000	146122.000	158900.000	133426.000	138835.000	169014.000	125805.500	142763.500	147836.500	106748.500	138620.000	118896.500	141917.000	162643.500	113243.500	126446.500	121427.500	157698.000	128872.500	125456.000	155043.500	150208.000	151618.000	153747.000	163445.000	182356.500	143865.000	117897.000	134478.000	156207.000	156133.000	151314.500	154320.000	103041.000	128229.000	116684.500	149696.000	155753.000	102193.500	146506.000	154806.000	144848.500	148621.000	145401.000	114140.000	107391.000	134044.000	114686.500	121454.500	139093.500	174214.500	131934.000	174175.000	162040.500	156537.000	146029.500	119421.500	139102.500	121126.500	167043.000	201566.000	147665.500	143964.500	156686.000	159688.000	126898.500	145261.500	181204.000	142156.000	174641.500	142176.000	141458.000	108291.500	125915.500	168148.000	137506.500	146768.000	147020.000	166449.500	162840.500	200776.000	130941.000	142040.000	139401.500	146883.500	120323.000	140632.500	137353.000	197331.500	124276.500	160674.500	155975.500	154836.500	152109.000	141331.000	140644.000	186962.000	178157.500	162526.500	140210.000	161854.000	154689.500	140710.500	126144.500	145839.500	143003.000	141915.500	178408.500	131833.000	144015.500	129313.000	115529.000	131784.500	168487.000	145425.500	140441.000	145629.000	133816.500	134714.500	149071.500	172188.500	134552.500	142311.500	156274.500	137826.000	151212.000	111399.500	152288.000
128252.000	151159.500	169586.000	161506.500	156203.500	138507.000	122205.000	137001.500	168018.500	148808.000	162859.500	147465.500	161232.000	143038.000	156157.000	162145.000	162469.500	197526.000	130880.000	150919.500	132150.500	142347.000	130136.500	158484.500	151071.000	137524.000	147435.000	179707.000	135873.500	175572.000	166836.000	181641.000	148430.000	140349.000	137875.500	144773.500	141734.000	135396.500	152044.000	151272.500	137439.000	150712.500	173192.500	109979.500	133908.000	136597.000	156657.500	143661.500	138269.500	140348.500	122811.000	147035.000	158320.500	180611.000	151017.000	119000.000	140304.500	178292.000	112939.000	152502.500	167236.000	183043.500	154838.000	172257.000	134666.500	145870.500	120628.500	155426.500	140455.000	153734.000	160032.500	129126.500	163372.000	134514.500	166232.000	118489.000	126664.000	132501.500	165435.500	140522.000	163838.500	114767.000	140609.000	170729.000	155788.000	124991.000	155129.500	143164.500	128834.500	149776.500	124616.000	123369.000	121968.500	138286.000	152459.000	141696.000	112701.500	125028.000	120877.000	151198.000	147175.000	102698.000	175838.500	123493.000	133782.500	143302.500	125478.500	145427.500	135629.000	129308.500	170449.000	151106.500	150689.000	126725.500	135075.500	144477.000	157088.000	148195.000	171646.500	128827.500	120452.500	119671.500	177659.500	159684.500	135804.500	110988.000	126828.000	170163.500	154123.000	148897.500	151078.500	174497.500	129364.500	168789.000	142004.000	150848.000	129648.500	144392.000	104754.000	164445.500	124415.000	149918.500	161999.500	168184.500	173490.500	145378.500	159282.500	128860.000	111344.500	150215.000	123760.000	154664.000	172220.000	190232.500	120054.000	186427.000	110571.000	144936.000	164775.000	172155.500	156481.500	121697.500	136728.000	118863.000	123173.000	182073.000	122714.000	149325.500	126087.500	147079.500	116956.500	155747.500	155817.500	166351.000	125273.000	153608.500	175138.500	133735.000	133539.500	164208.500	127889.000	147602.500	138213.500	130847.000	172537.000	136895.500	120480.500	146239.000	116453.000	158291.500	144632.000	129928.500	152896.000	162649.000	139473.500	129726.500	181707.000	152420.500	171623.500	148452.500	136925.500	134824.000	142440.500	131854.500	159924.000	144103.000	129625.000	134761.500	169085.000	152080.500	123911.000	136018.000	162363.500	175029.500	146646.500	153195.500	140945.000	172683.000	110912.000	154663.500	141567.000	139984.500	162897.500	133669.500	143176.500	172240.500	140205.000	148642.000	149973.000	139193.500	134660.000	116555.000	149818.000	145926.000	149058.000	141048.500	190233.000	147266.500	134301.500	138059.000	134757.000	164995.000	127433.500	160426.000	141252.000	160904.500	150204.500	117871.000	131165.000	173722.000	151948.000	150080.500	164921.500	141364.500	142709.000	179980.500	144208.500	129447.000	127695.500	141239.000	170078.500	138289.500	152107.500	149573.500	123753.500	169302.000	169534.500	142258.000	145077.000	127035.000	151450.000	152817.000	116223.000	117449.500	145643.000	168013.500	136893.500	132693.500	124591.000	130277.000	150253.000	139956.500	138199.000	139423.500	146185.000	137600.000	166721.000	86066.500	154370.000	152200.500	150130.500	129347.000	169278.000	132876.000	149869.000	152829.500	139621.000	159481.000	132549.000	149520.500
163868.000	162131.000	125623.500	151888.500	148325.500	137876.000	121824.000	159824.000	166385.500	133541.000	136324.000	148066.000	152156.500	134834.000	154156.000	137117.500	172479.000	161761.000	108494.500	139742.000	148477.500	162624.000	183626.500	170297.000	160420.000	154404.500	158023.000	159072.500	166509.500	120931.000	101572.000	187620.500	135149.500	137227.500	167138.000	148601.000	166407.000	140985.500	153401.500	154346.000	118567.000	167392.000	135276.500	146472.500	134535.500	129235.500	186486.000	127477.500	129718.500	163990.500	134767.000	161767.500	122297.500	161710.000	177911.500	140379.000	144734.000	153009.000	149707.500	153075.500	185565.500	161383.000	166964.500	161705.500	144279.000	138642.000	145026.500	139261.000	167198.500	178400.000	137879.500	145713.000	89655.000	120732.500	186920.500	121546.000	108891.500	139284.000	142151.000	132349.500	123895.500	152522.000	125362.000	198708.000	165066.500	125253.000	159673.500	173904.000	134339.000	123204.000	127333.500	142738.000	124452.000	135646.500	137688.500	173427.000	176685.000	147465.000	139831.500	137165.000	123152.000	167525.500	153529.000	150053.000	99493.500	139303.000	152668.500	131397.500	157697.000	172595.500	125053.000	133613.000	144335.500	144671.500	128197.000	160578.500	143323.000	133711.500	174604.000	124054.500	135387.500	150183.500	125608.000	179661.500	140937.500	119363.500	169397.500	154615.500	105928.500	139433.500	120213.500	112339.000	149788.000	153535.000	180206.000	138664.500	120667.000	127645.500	147656.500	147969.000	128210.500	159078.500	171903.000	169516.000	174310.500	157784.500	165538.500	119455.000	144187.000	160372.000	144314.000	152960.000	178353.000	143168.500	123682.000	153018.000	168215.000	142960.500	145606.000	198091.000	161609.000	94795.000	141983.000	120427.000	138282.000	172928.500	129026.000	124818.500	147204.500	143934.000	139267.500	155907.000	195812.000	142496.500	122715.500	155475.500	122370.000	126849.000	150856.500	146833.500	151028.000	108978.000	186567.500	118585.500	146390.000	161286.500	143168.500	130670.000	147257.000	159663.000	149522.500	136439.500	147896.000	169143.500	145446.500	112330.500	159941.500	136644.500	118218.500	155466.000	155911.000	139001.000	142582.500	150112.500	135723.500	117744.000	140056.500	151003.000	182377.500	136175.000	120602.500	121428.500	165039.500	137894.000	178589.000	146810.500	120500.500	131027.500	141078.000	130129.000	153404.000	150776.500	157817.000	148973.000	149011.000	172694.000	151986.000	137105.000	116780.500	133369.500	147302.000	159340.500	144786.500	153933.000	186546.500	150723.000	163369.500	151550.000	122136.000	152035.500	147431.500	151955.500	130571.000	144767.000	166311.500	168507.500	165890.000	153705.000	162363.000	182537.000	188675.500	149444.000	149854.000	124081.500	140734.000	129373.000	163117.500	137677.500	112528.500	126760.000	156033.500	133369.000	161621.500	183598.500	108067.500	123457.000	160819.000	142239.500	168518.500	140320.000	151023.500	165225.500	144124.500	183225.000	128983.000	158207.500	175876.500	141623.500	142061.500	149699.000	138997.500	131739.500	154530.500	113223.000	147621.000	142852.000	126828.500	119066.500	149030.500	169956.500	138153.000	150304.000	154321.000	157695.500	124825.500	148284.500	111535.500	121047.000	135968.000	159914.500
132836.500	143499.000	135699.000	149806.000	119928.500	173293.000	128972.500	194089.500	174918.000	149139.500	151343.500	151942.500	146505.500	156610.000	173623.500	117745.000	178115.000	159932.000	156639.000	154854.500	109243.000	146679.000	160524.000	140389.000	132131.500	126684.000	163077.500	143305.500	170793.500	173520.500	121981.000	185456.500	135592.500	177841.500	168108.000	141400.000	153031.000	194661.500	158106.000	162624.000	155756.000	164896.500	171072.500	171270.500	109919.000	118281.500	152596.500	139679.000	146700.500	137445.500	142141.000	158289.000	111410.000	173057.000	148548.000	115311.500	140914.500	185429.500	133468.000	158779.500	202740.500	166036.000	178921.500	158509.500	151023.000	127162.500	129245.000	125973.000	144322.500	162383.000	144352.500	156012.500	159909.500	138715.500	164968.500	141094.000	119049.000	158530.500	155790.000	164677.500	139096.000	144022.500	124854.500	135576.500	124934.000	124767.500	166719.000	135733.000	146416.000	79744.500	122125.000	137209.500	147953.000	152031.000	142588.000	124286.500	136678.500	157301.000	134412.500	125759.500	142957.500	136992.000	128606.500	137823.500	143363.500	188065.000	123885.000	130888.500	129513.500	134145.000	157040.500	142152.500	125295.000	130480.500	167275.500	152144.000	171096.500	131685.000	167198.000	180686.000	138155.000	137717.000	157173.500	176151.000	133036.500	137868.500	162369.000	137071.500	165852.000	118799.500	119873.500	141655.000	149843.000	162400.500	171936.000	134102.500	121665.500	116482.500	136919.000	123828.500	144576.000	166636.000	120944.000	154215.500	134698.500	118181.000	143729.000	153401.000	138423.000	138798.000	123671.500	148518.500	194223.500	156637.000	156441.000	156643.000	156318.500	181524.500	125092.500	156053.000	165500.500	150938.500	112108.500	144320.500	120163.000	153704.000	112548.000	159908.000	136916.500	154988.500	119343.000	160499.500	167032.000	139603.500	172890.000	142176.500	157818.000	136339.500	145095.000	137664.000	144654.500	131180.500	156428.000	127128.500	162084.000	176694.500	88982.500	188480.000	115270.500	150635.000	130440.500	118649.000	161059.000	138523.000	129629.500	144617.500	151899.000	151996.000	115018.500	180503.000	156923.500	143576.000	139943.000	169623.000	121288.500	104745.000	160972.000	158150.000	136482.000	141238.000	110712.500	180530.000	174217.000	122394.500	134114.500	135521.500	143393.500	166264.000	140299.500	117535.500	142452.000	155857.500	144045.000	168551.000	156081.000	168963.500	164858.000	139341.000	157107.000	137178.500	161831.000	113630.000	144682.500	140904.500	175123.000	173920.500	125355.000	158708.000	169306.000	133829.500	141598.500	159702.500	174796.000	125670.500	105815.000	143641.000	147188.000	146670.500	150922.000	167352.000	186297.500	144841.000	150403.500	140347.000	148254.000	168290.000	144130.500	115760.000	161088.500	124175.500	158241.500	99481.000	128119.000	154254.500	132226.500	162463.500	144909.500	164859.500	161887.500	143206.000	130139.500	180662.000	153502.000	136450.500	166119.000	164012.500	168544.500	148939.000	146883.000	160130.500	121592.000	142610.000	177397.500	135425.000	166897.000	150983.500	155105.500	112423.000	176104.500	156305.000	145062.000	137206.500	145730.000	147320.000	164563.500	150124.500	162958.000	144551.500	121765.500	132325.000
141737.500	138806.000	162880.000	191639.500	149134.500	193090.500	152247.500	170637.000	141410.000	88215.500	151662.000	168681.000	163342.500	149955.000	129779.000	163799.000	160717.500	149276.000	165590.500	117523.500	159506.000	168778.000	210641.500	151077.500	190657.000	135468.000	157660.000	130899.000	155649.500	125518.000	141752.500	148426.500	131872.500	162331.500	173255.500	133748.000	169026.500	167691.000	120091.500	179157.000	173880.000	162574.500	136327.000	162249.500	109215.500	133016.500	149299.000	136235.000	151631.500	104244.500	147042.000	142764.500	161975.500	175798.000	179988.500	127820.000	128330.500	157098.000	142680.000	162265.500	142973.500	190441.000	167630.000	151533.500	141751.000	129187.500	118795.000	164311.500	169775.500	150364.000	144044.500	124165.500	166816.500	119706.000	156390.000	115307.500	96628.000	130009.500	152390.000	111508.500	143562.000	162960.000	134390.000	163947.500	161368.500	176513.000	171788.000	166056.000	169659.000	123699.000	137870.000	126561.000	159485.000	141385.000	153472.000	149640.500	160975.500	113123.500	147353.500	132235.500	147114.500	140092.000	162783.500	115418.000	135666.000	138459.500	166432.500	145043.500	140445.500	151461.500	135686.000	133742.000	145832.500	149370.500	139400.000	154670.000	129878.000	129402.000	154567.500	136117.500	117335.000	128173.500	138890.500	150605.500	125688.500	143901.000	120686.500	170033.000	119804.500	137694.500	128897.500	130720.000	161736.500	163694.000	143806.500	176108.500	123562.000	151309.500	128469.500	123464.500	151646.000	143264.500	125624.500	157533.000	173681.000	140570.000	141724.500	164888.500	127371.000	146886.500	103825.000	166767.000	173154.000	152534.000	131053.000	155802.000	143902.500	160122.500	134160.000	153946.500	192315.000	160760.500	143442.000	138070.000	106551.000	153737.500	120871.500	139192.000	118513.500	128050.500	153843.500	158291.500	153174.000	103350.000	166635.500	114103.000	184919.000	164267.500	115419.000	123144.000	171863.500	129768.500	147840.000	132684.500	148343.000	168802.500	124434.500	144532.500	144398.500	146091.000	134650.000	135884.000	165973.000	175088.500	114213.000	152463.500	166311.500	140340.000	103132.500	148890.500	147766.000	162638.500	158085.500	140033.500	161530.000	151625.500	155112.500	137778.000	182239.500	161951.500	117400.000	140282.000	184196.500	127596.000	143412.000	112825.000	144240.500	150733.000	169031.500	136869.500	164061.000	131761.000	150265.500	171836.000	124272.000	174018.000	145845.500	130855.000	152492.000	143818.000	124136.000	158588.000	137298.000	147683.000	184511.500	168973.000	133396.000	129924.500	154475.000	170670.000	139472.000	159489.500	144884.500	175203.000	118729.500	134015.000	105996.500	119859.500	169703.500	156481.000	139650.000	129634.500	153179.000	165687.500	130385.500	152598.000	152888.000	124561.500	123566.000	141827.000	182954.000	139622.500	124518.500	121306.000	141193.500	139340.000	191441.500	152913.500	162764.000	157372.000	145014.000	170814.000	134454.000	141370.500	152286.000	146963.000	165078.000	159392.500	128310.500	141764.000	123996.000	116281.000	171718.500	123364.500	197221.000	122492.000	138286.000	101308.500	142075.000	130368.500	156585.500	135484.500	137354.500	157579.000	173264.500	134362.000	146878.500	151668.500	159921.000	155127.500
145358.000	137544.000	142006.000	170897.000	144590.500	178908.000	127971.500	188656.000	169660.000	145643.000	121803.500	149837.000	146492.500	162963.500	192344.000	151737.000	133381.500	153989.000	136356.000	146359.000	148433.500	173570.500	148206.500	123119.000	145196.500	99928.000	146577.000	135341.000	147095.000	130799.000	140389.000	166016.500	100453.500	134742.500	139348.500	134164.500	157434.000	143276.500	154095.000	139916.000	143414.500	152409.500	148547.500	124632.000	155400.500	120209.500	170728.000	159539.000	149547.500	141560.000	109784.000	174086.000	145610.500	163132.500	155677.500	138795.000	165921.500	183453.000	100907.000	134150.000	163762.000	183957.000	145829.000	163770.000	159460.000	162251.500	148141.500	157939.500	155569.000	123019.500	195703.000	191015.000	166683.500	134024.000	182938.000	98314.000	108742.500	158342.500	135992.000	158779.500	119688.500	106021.000	166783.500	194919.000	137539.500	143319.500	139140.000	132879.500	187785.000	140564.000	132550.000	163382.500	145579.500	151366.000	146867.000	176007.000	141797.000	107336.500	130670.500	160735.000	126261.500	135028.500	166444.000	141200.500	116765.500	181658.000	143439.500	160539.500	162019.000	142201.500	178477.500	157920.500	139482.000	147430.000	137370.000	132743.500	146687.500	143886.500	126733.500	126228.500	142924.000	127029.000	112452.000	169826.500	145782.500	152630.000	148439.000	163232.500	115191.500	132167.500	144002.000	136767.500	135262.000	169706.500	193356.500	172402.500	126270.000	177195.500	135695.500	148227.500	134267.500	174664.500	156126.000	121892.000	151610.500	136307.500	126858.000	164166.000	139045.500	161176.000	142044.000	135073.500	145265.500	186450.000	144534.000	158599.000	173803.000	145584.500	147945.000	154269.000	170603.000	147979.000	118549.000	124198.500	128914.500	175102.000	105557.000	120303.500	99612.000	142393.000	152112.500	139938.000	182471.500	126211.000	141255.000	142406.000	138960.000	143746.000	142775.000	124159.500	153891.000	120809.000	160278.000	142120.500	147253.500	139405.500	121888.500	178398.000	126798.000	164159.000	129354.000	165251.500	133960.500	160140.500	163036.000	128632.000	163342.000	135345.500	135709.500	148250.000	136943.500	139200.000	146987.500	143391.000	149023.500	137854.000	99879.500	145193.500	143944.500	144451.000	117448.000	142675.500	203335.000	126468.000	143092.500	155599.500	124612.500	152134.000	129350.500	95196.500	126569.000	118962.000	166573.000	134866.500	137411.500	158146.000	149544.500	154526.500	87420.000	119038.000	130144.000	147492.000	169501.500	158533.000	177447.500	157075.500	123785.500	157208.000	145536.000	157594.000	160956.000	165868.000	132543.500	166304.500	129835.000	163147.000	137525.500	147051.500	147305.500	161014.500	150265.000	146437.000	151690.000	170889.500	137777.500	188404.000	117675.000	113741.000	120029.000	122233.000	177559.000	121951.000	132826.500	157836.500	106948.000	133219.000	142562.500	153501.000	137879.500	173311.500	174399.500	171052.500	176113.500	172895.500	134851.000	115138.000	138653.500	149464.500	121073.000	144158.000	140411.000	134666.000	173550.000	153671.500	149447.500	162593.000	157431.500	106063.000	143816.000	154395.000	140271.500	111394.500	146046.500	132068.500	140044.000	132553.000	129417.500	124529.000	136319.000	150677.000
130462.000	155357.500	139418.500	155746.000	115413.500	161362.000	124737.500	145800.500	168908.500	134818.500	137789.000	159432.500	154472.000	143313.000	143377.500	129251.500	190911.500	153564.500	126985.000	145028.500	133880.000	160492.000	179443.500	135803.500	169625.000	143441.000	128880.500	139769.000	97505.000	108184.500	105754.000	186809.000	169947.500	158643.000	164182.000	122143.500	180213.000	154864.500	153444.000	148979.500	134826.500	192625.000	149213.500	105377.500	133558.000	110052.000	164998.000	172520.000	137125.500	129638.500	161493.500	139299.000	152120.500	175449.500	143190.000	123412.500	152528.000	164486.000	128775.500	144444.000	173514.500	173643.000	159930.500	150581.500	162777.500	158377.000	131102.000	181239.500	153040.500	162144.000	140246.000	161318.500	172836.500	121488.000	165169.500	125104.500	121643.500	133023.500	181114.500	150704.000	145782.000	130102.000	130402.000	162488.500	148502.000	121861.500	144242.500	154606.000	156951.000	168139.000	135978.000	136406.500	177386.000	147790.000	156291.500	133407.000	126116.000	121670.000	157247.500	145704.000	127777.500	162809.500	153323.500	133572.500	123474.500	145057.000	157159.000	178680.500	114627.500	129361.500	146326.500	155271.000	136881.000	137269.000	156743.000	161666.500	136271.500	153292.000	195100.000	123065.500	161858.000	83787.000	148599.500	155779.000	137819.000	156403.000	138649.500	213168.000	131891.000	170139.500	129484.000	163651.500	137617.500	130533.500	185167.500	143010.500	138351.500	185330.500	146579.500	137970.500	137060.000	161435.500	136535.000	128171.500	118979.000	128218.500	157821.000	161621.500	129349.000	121718.500	134512.500	165469.000	136905.500	152135.500	160702.000	166654.000	148522.500	133950.000	127807.500	175671.500	188384.500	143208.500	130376.500	129887.500	144494.000	169444.500	107151.000	157621.000	146864.500	132826.000	166072.000	164831.500	128395.000	163546.000	135250.000	134546.000	143442.500	143516.500	169700.500	128523.500	146823.000	130391.000	122713.500	159892.000	174404.000	159339.500	108176.000	134892.500	145633.000	106106.500	143811.000	122902.500	130712.000	182373.500	121791.500	135196.000	142149.500	159669.000	149746.000	151498.500	159041.000	140466.000	121605.000	202737.500	149057.500	122949.500	134247.500	106280.000	121278.000	140489.000	125547.000	144067.500	186225.500	124385.500	136657.000	150867.500	134268.500	164548.000	155353.000	139401.000	128202.500	147022.500	183776.000	182992.000	134835.500	183394.000	125769.500	161685.500	134109.000	113761.000	104063.500	148633.000	143668.000	156510.500	184159.000	171563.000	123885.000	150660.000	106525.500	186786.000	146980.500	135719.500	162011.500	175738.500	130018.000	173906.000	177769.000	165018.500	153074.000	175270.000	193057.000	134731.500	180821.000	143599.500	129251.000	164679.000	133228.500	113396.000	117621.500	120576.500	163902.500	100884.000	139801.500	118286.000	123785.500	140874.000	172275.500	164758.500	147342.500	154121.000	164098.000	157706.500	133029.000	134858.000	117665.500	132498.000	168556.000	155294.500	124867.000	104742.500	157985.500	101679.500	150926.500	145230.000	144823.000	157413.000	142392.500	133501.000	130001.000	149331.500	143760.000	137316.000	103923.000	139163.500	134362.000	128349.000	137608.500	145405.500	138401.500	163253.000
157407.500	158416.500	121095.500	161659.500	136967.000	151555.000	122548.000	148529.000	168265.500	107174.500	166917.000	149677.500	145592.000	131346.000	155082.500	128228.500	171609.500	189504.500	144333.500	157357.500	135585.500	120136.500	143651.500	127183.000	152452.500	136203.500	146933.000	166907.000	151034.000	138366.500	139673.500	158543.000	150295.500	142689.500	148650.500	126495.000	138751.500	182617.500	143833.000	154798.500	115122.000	164216.500	138707.500	145683.500	156340.500	153359.500	126928.500	156859.000	117127.000	154949.000	165253.500	151768.000	162923.000	173096.000	178198.000	154405.500	196222.500	141691.500	132158.500	188821.000	141426.500	176815.500	150118.500	140545.000	116320.500	121020.000	126301.500	157573.500	139290.000	174053.000	157003.000	169669.500	179806.500	127696.500	157882.500	129289.000	101406.000	138468.500	122691.000	167072.000	152356.500	134093.000	137088.000	132617.500	130633.000	135473.500	148284.000	152242.500	178446.000	151984.000	128096.000	141913.000	143436.000	145917.000	165228.000	127943.000	113905.000	118202.000	152190.500	134381.500	135959.000	156499.500	169091.000	150400.500	121412.000	152485.000	129859.500	123381.500	171482.500	110025.000	169921.500	151886.000	146483.000	106037.000	148168.500	156872.000	148208.000	122887.000	134133.000	134800.000	181250.000	156729.000	130564.500	154470.500	134100.000	148221.000	158367.000	167348.000	120740.500	133462.500	153105.000	148173.500	130145.000	142153.000	152013.500	156391.500	161847.500	163108.500	137267.000	121408.000	163658.000	156125.000	155489.500	161752.500	172210.000	146312.000	147782.500	164126.500	133024.500	143952.000	112152.000	158965.000	168585.500	167057.500	131092.000	161469.000	174818.000	156725.500	146764.000	162975.500	197216.000	136416.500	130894.000	150889.000	147052.500	116579.000	111694.500	145418.000	123462.500	164462.500	146198.000	138327.000	148418.500	112586.500	146149.500	147845.000	129972.500	144151.000	170964.000	137429.000	152695.000	113675.000	158277.000	110003.500	157587.500	126917.000	139730.500	181849.000	139595.000	145478.000	133942.500	120544.500	109103.000	201110.000	145064.500	91689.500	134479.500	146577.000	144003.500	126549.500	140622.500	165335.000	155583.000	150726.000	160240.500	138031.500	132687.500	137299.500	151039.500	106454.500	137537.500	158297.500	148542.500	110584.000	154101.500	138106.000	137454.500	175700.000	140042.000	142211.500	110460.500	130342.000	150162.500	160593.500	161604.000	154745.500	128128.500	151213.000	177513.000	161925.500	136661.000	131956.000	166202.000	136093.000	155854.000	179764.500	140834.500	139107.500	133047.000	181217.000	163384.000	151239.000	143269.500	167615.000	145507.500	144014.500	156075.500	119830.500	130644.500	135896.000	177399.500	148173.500	157815.500	155134.500	120391.000	163703.500	142858.000	129745.000	144907.000	121262.000	164613.500	126839.000	110483.000	127019.000	137761.500	134630.500	186504.000	130514.500	158302.000	163821.500	144677.000	143397.000	152776.000	106941.000	124324.500	146832.500	121312.500	168813.500	146479.500	112897.500	119125.500	167683.500	124717.000	122391.500	161605.000	155011.000	158437.000	117406.500	118648.500	174172.500	143241.000	154175.000	137016.000	157275.500	163883.000	146102.000	135257.500	145224.000	102806.500	165910.000
124355.000	140533.000	153669.500	171291.500	164569.000	159590.000	108708.500	156999.500	141639.000	171788.500	159563.000	143206.500	150986.500	131650.500	188981.500	155477.500	140629.000	135683.000	144550.500	162756.000	129364.000	164151.000	161184.000	143844.000	160622.500	128225.500	132374.500	105293.500	109744.000	166326.000	129974.000	186609.500	148662.500	149979.000	171229.000	146788.000	157857.000	131712.500	120198.500	140854.500	137188.500	147229.500	185260.500	166091.000	146919.000	118480.000	150054.000	106908.000	140564.000	155799.000	136290.500	179124.500	115963.500	162556.000	168476.500	134665.500	171283.500	206496.000	159233.000	164239.000	152923.500	164108.500	146706.000	163822.000	139324.000	167999.500	147349.500	142634.500	126707.000	187651.000	171100.000	159620.500	167007.500	123949.500	150491.000	108867.500	130821.000	150602.500	181407.000	159334.000	156818.500	90465.000	145260.000	204680.000	155519.500	151632.000	146880.500	133936.500	156731.000	146180.500	123199.000	135903.000	115301.500	127639.500	143308.500	166350.500	123961.000	110243.000	140822.500	153413.500	150809.500	155631.000	158593.500	144639.500	131783.000	143349.500	138679.500	143842.000	170099.000	135873.000	132757.000	140710.500	183208.500	101285.000	182561.000	160764.000	130309.000	131403.500	146670.500	154974.500	160034.500	114186.000	141301.500	173736.500	111539.500	129130.000	163413.500	176935.000	124965.500	145154.500	128126.000	146346.000	144380.000	167096.500	180115.500	147326.500	136270.000	161500.500	136420.000	136348.500	162120.500	133543.500	127993.000	157596.000	153172.000	129464.500	119734.500	164321.000	114614.500	115855.000	129344.000	149209.500	143195.500	142244.500	179644.000	178307.000	117759.000	151670.500	177571.500	177127.000	167392.000	170547.500	140354.500	134150.500	112595.500	171847.500	118573.000	157188.500	96873.500	108414.500	137243.500	162069.000	142579.000	128073.500	146383.000	166816.500	156934.500	145844.000	160935.500	128102.000	143485.000	153238.500	157304.500	150226.500	142814.000	148246.500	133782.500	156359.000	156041.500	186832.000	123299.000	146362.500	118746.000	148183.000	152223.000	161864.500	171570.000	141451.500	105808.500	143833.000	173935.000	151854.500	140651.000	189327.500	164668.500	106453.500	132424.500	168037.500	125772.000	130747.500	117945.000	126350.000	178054.500	131242.000	161883.500	117627.000	93936.000	170824.000	169927.000	151294.000	121466.500	133370.000	184978.500	136109.500	123068.500	186641.000	128104.500	143198.000	127903.500	97581.000	136772.000	149009.500	158195.000	123654.500	152306.000	161212.000	141232.000	158068.500	131821.500	176477.500	156835.000	139885.000	166008.000	169688.500	159918.500	130757.500	143576.500	187709.500	165828.000	168077.000	179578.000	146764.500	165801.000	121119.000	144712.000	156993.500	125854.500	135543.500	142085.000	119056.000	172221.500	120216.500	157588.500	147020.000	164322.000	150004.000	142553.000	141084.000	149292.500	167477.500	129122.000	189176.000	157496.000	167054.000	154027.000	134687.500	148616.500	139377.500	130131.500	163084.000	121314.000	135628.500	144621.500	124688.000	115394.500	181336.500	128357.000	110920.500	162872.500	171574.500	158389.000	159258.500	131886.500	121337.500	146819.000	147421.000	143987.500	120100.500	145073.000	163693.500
126328.000	153665.500	133068.500	149770.000	122909.000	177339.000	118145.000	147527.000	189359.000	137298.500	137942.500	171452.000	139732.500	129291.500	116877.500	127553.000	147232.500	175651.500	88932.500	119465.500	124053.500	145277.000	181432.500	140685.500	169445.000	176109.000	128300.000	149701.000	150954.000	156645.500	112160.500	175275.000	151265.500	155563.000	183399.000	140925.500	150675.500	151773.000	137894.000	138034.000	149802.000	142447.000	144178.000	130900.000	108357.000	140046.000	150060.500	140151.000	146150.500	148575.500	148029.500	170382.000	153640.000	177510.500	139061.500	120483.000	181190.500	161325.000	139036.000	183805.500	186646.500	160861.500	150648.000	160047.000	175210.500	85824.500	119169.000	169126.000	153968.000	172912.000	132426.500	130624.500	171182.500	129893.000	154459.000	161583.000	117795.500	122597.000	123400.500	165968.000	145837.500	137005.500	144392.500	165771.500	133410.000	155033.000	164526.000	157201.000	174143.000	155528.500	130790.500	144525.500	133708.500	142543.500	128522.500	151341.500	150630.000	133734.500	108778.000	131075.000	171982.500	140686.500	158531.000	148870.500	134761.500	160663.000	130839.000	159151.000	120664.500	139829.000	165709.000	140634.500	129801.000	124631.000	167918.500	151656.500	154165.500	169343.000	151352.500	170198.000	123685.500	155362.500	109575.000	187307.500	147404.500	161839.000	170883.500	171763.000	144052.000	139403.000	120079.500	163146.000	145530.000	128788.000	156207.000	163578.500	156538.000	162154.000	151999.000	122533.500	161020.000	150386.500	141873.000	151452.500	171025.500	131061.500	173225.000	154206.000	112364.000	135073.500	115918.000	135023.000	149763.000	152328.000	150926.000	196187.500	160384.000	153983.000	136150.000	169948.500	121108.500	154085.500	125437.000	137791.000	96541.000	156942.000	115855.000	155468.000	122804.000	139789.000	156891.500	165488.500	151636.000	135571.000	158946.500	134431.000	149189.500	146261.000	149127.000	110849.000	100342.000	130355.000	151137.000	167079.500	119171.500	160241.000	118994.000	180096.500	105840.000	158333.500	149253.000	114320.500	134754.500	188038.500	161192.000	152302.000	164802.500	111807.500	119258.500	163532.500	142127.000	141904.500	166288.500	157033.000	149196.500	118175.500	123436.500	125461.000	126281.500	132908.500	117880.500	124477.000	168716.500	135629.500	123639.000	109049.000	119131.000	155225.000	164900.000	134895.000	135698.000	113246.500	157193.500	151085.500	145568.000	158016.000	160525.000	172541.000	120524.500	138350.000	135512.500	142171.500	155808.000	170239.000	212881.000	150148.500	167254.000	138785.500	172742.000	154445.500	195440.500	170606.500	141469.500	179647.000	133338.500	130040.500	142211.000	138740.500	174582.000	182292.500	190992.500	170047.500	163116.000	180246.000	143631.000	145203.000	149287.000	101676.500	129782.000	127331.000	142041.000	132053.000	102221.500	149737.500	110249.500	176688.500	147472.000	169884.500	160489.000	152496.000	138200.000	138562.000	168440.500	154689.000	150130.500	139451.000	166050.000	126471.000	147829.000	103446.500	155244.500	156364.500	143271.500	145653.000	163447.000	124132.500	123884.500	126038.000	157884.500	143450.000	147901.500	140478.500	151525.000	142547.500	145725.000	132039.000	126735.000	162703.500	120377.000	136730.500
128471.000	160864.500	145197.500	162497.500	130453.000	147405.000	150145.000	165686.000	168183.000	152126.000	173513.500	138085.000	154507.000	132647.000	131637.500	152018.000	166229.500	153200.500	110387.500	125945.500	176766.000	159304.000	139727.000	140184.500	174483.500	116896.000	152229.000	149990.500	130584.500	142941.500	137659.000	178318.500	130381.500	143679.000	158449.500	152395.000	149885.500	150131.000	143538.500	139120.500	154998.500	146140.000	149729.000	137837.500	156178.000	133105.000	180241.500	158005.500	154002.500	128933.000	132942.500	180229.000	145825.000	187949.000	149238.500	174375.500	131940.000	124409.500	115288.500	126611.000	192812.500	150889.000	144883.500	171274.000	170604.500	133775.000	138468.500	136153.000	154727.000	148241.500	182241.000	165719.000	149529.000	117679.500	173525.000	115787.000	112899.000	105201.000	146859.500	126121.000	132690.500	111298.000	151950.000	169206.000	166164.000	125679.000	129462.500	118591.000	176569.000	143241.000	149259.500	141535.000	114845.000	164287.500	144807.000	152320.000	163081.500	131984.500	147105.500	98862.500	143780.000	153226.000	128837.500	132436.000	154911.500	138510.500	161028.000	137265.500	138729.000	147021.500	147775.000	131337.500	124429.000	127667.000	154990.500	151436.500	147523.500	144201.000	178101.000	157776.000	173091.500	147525.000	139944.500	194205.500	121193.500	137986.500	171708.500	171532.500	129527.500	130324.000	171256.000	151762.500	139143.500	161034.500	145295.500	128413.500	147801.500	160455.000	147955.500	141320.500	120056.000	145416.000	143670.500	155419.500	137672.000	138278.000	155909.500	140172.500	114746.000	108747.000	127014.000	165464.000	173278.000	165147.500	127852.500	180108.000	152931.000	156203.500	167097.500	121389.500	138028.500	139541.500	136226.500	134627.000	127844.500	178643.000	148842.500	160928.000	96882.000	116459.500	146390.500	138602.500	136148.000	148846.000	155767.000	141027.500	169433.000	147488.000	137738.500	132538.500	143866.500	114701.000	119978.000	124480.000	153822.000	158552.500	106645.000	184041.000	148882.000	157518.500	117893.500	126197.000	122464.500	136447.500	131438.000	103781.500	141998.500	138320.500	138914.000	138343.500	158288.000	126898.500	155840.000	152652.500	184905.000	113423.000	139707.000	113084.000	162915.500	136292.500	118575.500	149911.500	132502.500	158851.500	167318.500	157520.500	157628.500	149275.500	121536.500	154338.000	146165.000	129214.500	174464.000	165138.000	155688.000	193941.500	124054.000	136722.500	146692.500	118108.500	124178.500	160659.500	164690.500	148843.500	172576.500	135330.000	148522.000	148009.500	150144.000	169776.500	156530.000	154962.000	151187.000	176729.000	128109.000	149037.000	131370.000	149963.000	143439.000	131987.500	177936.500	176684.000	152881.500	161458.500	118684.000	168121.500	113694.500	138505.000	159555.500	135773.500	184585.000	99305.000	144879.000	139312.500	128126.500	146738.500	164647.000	174458.500	168825.000	163337.500	162183.000	175369.500	156367.000	127435.000	146180.500	138765.500	146294.000	132704.500	113274.000	130535.000	116569.000	128291.500	158084.000	163738.000	134461.000	130406.000	130220.500	132728.500	167789.000	148732.000	129717.000	121696.000	167171.500	169383.000	145250.500	167732.500	158533.000	128694.500	129475.500	163082.500
133640.500	149840.500	143374.500	161942.000	148367.500	173814.000	150189.000	153519.000	164305.500	168489.500	155266.000	192144.000	192474.500	154910.500	159379.000	115459.500	158516.000	179703.500	113698.000	143117.000	122797.500	142729.000	157151.000	162387.500	166061.000	152826.500	135974.000	129413.500	125407.000	137677.500	130955.500	172616.000	100256.000	143149.000	170068.500	108130.500	147226.500	159761.500	134846.500	143013.500	126103.000	201835.000	157269.500	128466.000	131311.500	139194.000	162778.000	143068.000	174561.000	170695.500	155389.000	171725.000	136142.500	143442.500	147585.000	155070.500	161082.500	161342.000	134977.000	160449.000	151417.500	131949.500	136327.500	158921.000	150960.000	134447.500	165480.000	158423.500	183938.000	145864.500	162108.500	144732.500	177276.000	130395.500	147668.000	150941.000	84217.000	122647.000	151178.500	169109.000	147177.000	133046.500	129338.000	145968.000	137877.000	156234.500	164016.500	122588.500	129061.500	165051.500	143219.500	101457.500	156668.500	140036.000	133135.000	141084.500	140609.500	121529.500	144365.000	159469.000	139657.000	156894.500	133339.500	167654.000	123960.500	172667.000	134254.000	137131.000	158370.500	140437.000	137346.000	151582.500	138266.500	144465.000	145745.000	147289.000	177371.500	171131.000	127842.500	143786.000	155938.500	120544.000	144039.000	178791.500	132509.000	132404.500	189202.000	142363.500	128109.500	148964.000	143881.000	147794.500	138118.000	166920.500	197346.500	142298.000	120256.500	164312.500	133240.000	121258.500	147813.500	150700.500	112848.000	158735.000	192012.000	116044.500	159116.500	160162.500	127973.500	148838.000	113132.500	142622.500	156176.500	172179.500	178695.000	181462.000	161462.500	139151.500	171826.500	177573.000	133452.500	164193.500	139046.500	130217.000	109805.500	148776.500	122160.500	158591.000	123123.500	123499.500	148559.500	146733.000	161653.500	159588.000	139854.000	139586.000	167821.500	150457.000	157259.000	152714.500	161369.000	136182.000	138389.500	110105.500	155887.500	128447.000	144289.000	154324.000	150078.500	137130.500	130851.000	133750.000	144236.000	134884.000	130644.500	133022.500	162284.500	138132.000	151208.500	132675.000	130310.500	157626.000	165541.500	195513.500	179870.500	144192.500	128051.500	145015.500	158218.500	162332.500	119476.000	188259.500	154488.000	129555.000	138291.500	128207.500	160275.000	170986.000	127306.500	125606.000	112134.000	118375.000	166478.000	141650.500	134582.500	142681.500	125067.500	142617.000	107322.500	135988.500	157162.500	150670.500	168439.500	148257.500	151794.500	131539.500	167381.000	145730.500	155429.500	163296.500	135224.000	168121.000	141105.000	117131.500	138615.500	140342.500	148183.500	165619.500	155749.500	172194.500	180597.500	169562.000	136919.500	143623.500	141323.500	134522.500	144956.500	151431.000	146861.000	137995.500	152915.500	146168.500	131652.500	162931.500	126344.000	117063.000	155748.000	125096.500	146888.500	166763.000	164197.500	104645.000	135941.500	130305.500	137188.500	128884.500	190056.500	143064.500	144650.500	152857.500	151207.000	161924.500	154084.500	127038.000	151721.000	131782.500	124967.000	153643.000	160603.500	155671.500	137913.500	150330.500	152803.000	158954.500	130521.000	155864.500	152065.500	133978.000	123391.500	162628.500
131190.500	159433.000	168058.500	134605.500	154254.500	156519.500	133508.000	150400.000	121103.000	104174.500	144971.000	119684.500	146557.500	144235.000	177732.500	160656.500	131270.500	165044.500	162485.500	147551.000	185103.000	159429.000	135776.000	127759.500	215904.000	170295.500	155856.000	151164.500	141037.000	178755.500	145797.500	168832.000	177800.500	162941.500	148215.000	159173.000	171678.000	163471.500	145274.500	157479.500	124719.000	138003.500	143812.500	136326.000	155045.000	132043.500	167870.000	169484.000	155909.500	163134.500	153251.000	180224.000	131271.500	162613.500	184081.500	109728.000	188456.000	134740.500	168389.000	153668.000	176592.000	165340.000	135270.000	129080.500	172599.500	148127.500	116762.500	152457.500	176767.000	152751.000	163757.000	145555.500	142613.000	136156.000	163155.000	117411.000	117280.500	136226.500	120398.500	154536.500	146350.500	132857.500	142044.500	188720.000	152621.500	100499.500	167010.000	167349.000	132768.500	125800.500	112804.000	145124.000	156867.500	140783.500	137229.500	165958.500	145175.500	116226.500	134566.000	145295.500	130598.000	127891.000	143812.500	151599.500	135382.500	162225.500	148508.000	133435.000	147795.000	129329.000	132733.000	154347.500	144540.500	131868.500	193022.500	146843.000	129052.500	136420.500	127909.500	130225.500	170439.500	134528.500	138118.000	187706.000	133733.500	152399.500	118399.500	191741.500	125180.500	119575.000	156899.000	144838.500	166403.500	167266.000	164912.500	173603.500	154681.000	139854.000	128166.000	126374.000	135963.500	145848.000	144037.500	144672.000	165013.500	160090.500	151738.000	156434.000	93277.000	131183.000	137787.000	156413.500	171691.000	187699.500	148341.500	162373.500	150096.500	155452.500	155132.500	193769.500	145598.000	140173.000	151365.000	146828.000	105575.500	138703.000	141864.000	126498.000	127100.000	112959.500	130687.500	149763.500	175986.500	156755.500	152290.500	143681.500	142988.000	139186.000	159259.500	149553.000	136843.000	137827.000	137586.500	147561.000	136098.000	117421.000	139302.000	174137.500	125470.500	139262.500	147824.000	139902.500	118882.000	181902.000	152778.500	177521.500	174526.000	97395.000	143682.000	161625.000	164086.000	166603.000	160627.500	158271.500	177738.500	118544.500	112362.000	160620.500	147311.500	157208.500	123333.000	163442.000	178441.500	160103.500	179942.500	116462.500	130999.000	151587.000	138789.500	142096.500	147406.000	167916.000	166714.500	154994.000	164284.000	169965.000	157891.500	159878.500	154396.000	131453.500	145790.500	126911.500	171839.000	121370.000	147382.000	169956.500	128577.000	127408.000	162714.000	192206.000	122850.500	169756.500	135612.000	182306.000	131558.000	142711.500	128730.500	129914.000	150701.000	156305.000	172188.500	122008.500	178666.000	150241.000	152618.000	146200.500	133294.500	83733.500	142581.500	137452.500	154705.000	119658.500	149856.000	141321.000	130891.500	133201.000	149059.500	160977.000	121889.000	164451.000	160045.000	152860.500	141103.500	131809.500	125954.500	140450.000	180059.500	141995.000	128223.500	127919.000	141642.000	153179.000	157104.000	151304.500	191741.500	159822.500	159023.500	127536.500	144337.000	159545.500	156951.500	148284.000	165980.500	155673.500	175443.500	141809.000	172037.000	135672.000	135443.500	176179.500
142242.500	132540.500	155741.000	147301.000	153915.000	114484.000	106618.500	168355.000	157141.000	145343.000	149659.500	128779.500	116613.000	142019.500	164411.500	166242.500	184124.500	93691.000	122256.500	117872.500	148907.000	149694.500	151118.500	143639.000	147694.500	135779.000	156312.500	156204.500	140356.000	187102.500	114480.500	167986.000	109328.000	147001.000	165790.000	128734.500	182324.500	147060.500	143625.000	154568.000	155008.000	178450.000	144880.500	156266.000	167093.000	129038.000	153301.000	164424.500	147499.500	149795.000	102821.000	155330.500	148274.000	159519.000	153082.500	152427.000	171275.500	152694.000	114737.000	161236.000	164585.000	183678.500	143721.000	135446.000	189629.500	118971.500	121843.000	147284.500	172021.500	152656.000	164925.500	160536.000	159081.000	143316.000	152212.500	132028.000	110078.000	121244.000	140759.500	148443.000	162450.500	77408.500	169317.000	173138.000	155567.000	140473.000	107260.500	155953.500	109390.000	112852.500	143401.000	111695.000	149100.500	165518.000	142147.500	126419.000	127101.500	143180.500	122564.500	132197.000	151407.500	135627.500	160006.000	128956.000	149123.500	148190.500	118372.500	154477.000	133213.000	133705.500	141678.000	134105.000	131308.000	158117.000	131870.500	187990.000	152236.000	130479.500	174188.500	167760.500	146448.000	108806.500	108101.500	142255.500	105413.000	140129.500	175374.500	165749.000	145588.000	159152.500	155665.000	156483.500	139047.500	142531.500	150903.000	183515.000	165669.000	155802.500	139406.000	147526.000	133154.000	153819.500	146615.000	200661.000	163413.500	133000.000	156623.500	133721.500	105568.500	143442.500	136210.500	119703.500	165883.500	129057.000	128017.500	183771.000	128314.500	114015.500	133619.000	127353.500	165119.500	153885.500	131193.500	119796.000	92817.000	135140.500	141206.000	115977.500	126325.500	124074.000	165837.000	164191.000	174416.000	144506.500	121208.500	140274.500	143277.000	105936.000	138938.500	147006.000	149336.000	107465.000	161777.000	124131.000	168381.000	174492.000	121371.500	162013.500	150820.500	153521.500	123083.500	134437.000	155348.500	175592.500	133774.000	139304.500	170669.000	148137.000	139663.000	156105.000	173686.500	146585.500	140350.000	155508.500	113611.000	103417.000	139114.000	138393.000	186987.000	125379.500	126725.000	137299.000	177803.000	131251.000	127591.000	146546.500	134260.500	163630.500	155661.500	155535.500	152443.000	136336.000	160531.500	161944.500	149187.000	154802.000	138469.000	126290.500	118185.000	117271.000	117541.000	157394.000	149735.500	159924.500	186645.500	139783.000	171724.500	145801.000	134135.000	140257.000	114290.000	168664.000	143188.000	170139.000	128890.500	158201.500	127434.000	162928.500	147536.000	155731.000	178316.500	150764.000	154516.500	155072.500	116588.000	176298.000	139659.000	107938.000	121078.500	121967.000	151695.000	102329.000	149045.500	146436.500	129675.500	112958.500	194090.000	160363.500	149338.000	154274.000	144384.000	138370.000	158445.500	140218.000	135719.500	145735.500	152429.000	151557.500	109572.000	123038.000	161845.500	158766.500	113324.000	144448.000	150402.500	153144.000	174807.000	115891.000	146988.000	118562.000	137522.000	127868.000	150621.000	174780.000	153768.000	138637.000	186934.000	152534.000	108220.500	122556.000
149188.000	131960.500	163130.000	163050.500	142699.000	169421.500	147253.500	125638.500	133206.000	135780.500	157180.000	155566.500	153295.000	158012.500	160247.000	140087.500	168304.000	164248.500	155278.000	135872.500	175031.500	143967.500	160653.000	156432.500	169858.000	161626.000	149321.500	140209.500	131613.500	119288.000	169346.500	162542.000	114103.500	159854.500	176426.000	132673.500	126190.500	158955.500	132813.000	105999.000	131963.500	159339.500	139661.000	127588.000	153664.500	119843.000	149495.000	141525.500	112269.000	128930.000	148090.500	150158.500	162645.500	175964.500	150666.500	147159.000	123687.000	160940.500	150483.500	157827.500	146281.000	190261.000	148981.000	153878.500	109955.500	138460.500	156417.000	135954.500	163848.500	185252.000	150917.000	169827.500	135573.000	107561.000	172555.500	140281.000	99885.000	132181.500	156015.500	162213.000	170615.000	154320.000	155572.000	164563.500	188457.000	154190.500	147152.000	144530.500	162014.000	132611.000	113050.000	146480.000	157577.500	168282.500	171247.500	135544.000	152855.000	120873.500	139878.000	125946.500	155902.000	149889.000	159815.000	151692.000	132400.000	179890.000	170580.500	115177.500	158863.500	149071.000	148775.000	145582.500	134119.000	124917.000	151917.000	130587.000	101751.500	126533.000	148510.000	138757.500	179401.000	137770.500	132156.500	163318.500	137228.500	136765.500	158490.000	149911.500	107191.000	139547.500	117092.000	159919.000	179244.000	140180.500	159598.000	170906.500	153346.000	172883.000	180153.500	128256.500	122420.500	155692.500	138733.500	137785.500	149806.000	175523.000	161912.500	121892.000	146606.500	160289.500	118268.500	139154.000	130796.000	153211.500	144368.000	175458.000	151831.000	150813.500	127236.500	145357.000	149951.500	132489.500	141825.000	143094.000	117762.000	159099.000	140623.000	143597.000	137606.000	137274.500	139651.000	152580.000	148314.500	159538.500	139987.500	115081.500	171676.000	159111.000	139905.500	145482.500	151953.000	118734.500	143098.500	167721.000	153655.000	183011.500	109098.000	173649.500	141208.500	166263.000	152593.000	148650.500	132885.500	149266.500	147479.500	153437.000	186150.500	130804.000	134772.000	162678.000	134843.000	143635.500	139456.500	155956.500	128051.500	148916.000	152078.500	144173.500	149931.500	145449.000	115490.500	149247.000	169419.500	153548.500	130690.000	169479.500	94805.000	211022.500	158988.500	138332.000	131918.500	145981.500	167457.500	139027.000	167778.000	182402.500	165194.000	146508.000	149579.500	149018.000	131373.000	143060.500	182311.500	179082.500	150941.500	169177.000	110249.000	124184.500	136747.500	195354.500	159715.000	148240.500	141644.500	138017.500	133912.500	127705.500	147294.500	143140.500	139322.000	153794.000	174591.500	172068.500	162692.500	164507.500	133805.500	177419.500	121044.000	129977.000	96334.500	137727.000	146965.000	120635.500	155126.500	160376.500	132803.500	107997.500	159880.500	133389.500	124915.000	179724.500	156936.000	142135.500	168716.500	144687.000	106303.000	160154.000	161501.000	111837.000	153301.000	138573.000	138899.500	137881.000	121609.500	137792.500	165623.000	138868.000	144622.500	152823.500	147841.000	139984.500	147032.000	123468.000	152200.000	152168.000	89351.000	150745.500	147341.000	127664.000	137331.500	173969.000
163280.500	115964.000	157779.500	149545.500	145969.500	175105.000	137300.000	179979.000	148047.500	143945.000	163621.500	172391.500	173050.500	131808.000	145819.000	121263.500	145186.000	159620.000	119828.500	165172.500	123112.000	144689.000	200062.000	142773.500	186890.500	126380.000	177281.000	160586.000	143834.500	135015.500	137565.500	145269.500	122403.500	179444.000	155290.000	141191.000	175078.000	152447.500	136914.500	149210.000	133068.500	158948.500	141983.000	147355.000	120376.500	100048.500	137533.000	124214.000	154952.000	147031.500	117945.000	179332.500	125185.000	164155.000	152849.500	137931.000	150836.500	158931.500	144612.000	152216.500	167042.000	164338.000	166706.500	161321.500	116555.500	134111.500	143171.000	143155.500	162370.500	152981.500	149940.000	151752.500	166759.000	139587.500	183947.000	128065.000	102192.000	153625.000	138605.500	153311.000	186289.000	106091.500	169529.500	153178.500	146632.500	118645.500	148405.000	155700.000	151408.500	192722.500	127715.000	137012.500	142521.500	134375.000	143628.500	128710.500	141942.000	123017.000	128031.500	140945.000	162571.500	142248.500	149691.000	127357.500	134252.500	136575.500	137984.000	160409.000	148642.000	107915.500	153975.000	156444.000	133672.000	150503.500	154868.500	173387.500	132541.000	112352.000	190370.000	115868.500	155543.500	109469.000	145947.500	176774.500	146583.500	159763.500	178813.500	146668.500	151982.000	126628.500	146810.000	129699.000	136744.500	162941.000	184120.500	155858.500	144964.500	174488.500	143243.500	121413.500	159938.000	167906.000	122866.500	143136.000	185863.500	187384.000	145149.500	152532.500	120740.000	126638.000	112362.000	133051.500	161115.000	175774.500	154931.000	148560.000	149739.500	161121.500	160418.500	135987.000	133734.000	135514.000	145132.000	143892.000	128019.000	147838.500	126175.500	177809.000	152928.000	147706.500	140184.500	143462.500	153576.000	135027.500	145616.500	126362.500	133782.500	146058.500	141718.000	134373.500	149199.000	103951.000	180668.500	131220.000	127263.500	164129.500	145707.500	154459.500	120918.000	166892.500	130946.000	121643.500	132530.500	168552.500	148528.000	122285.000	153027.000	167380.000	119369.500	125740.500	112337.500	153840.000	166248.500	162774.000	123954.500	133368.000	156353.000	146290.500	159919.000	166457.500	133958.000	146531.000	168719.000	156973.500	146698.000	123456.000	149330.000	147445.500	126420.500	159027.500	125552.500	144999.000	184018.000	168060.000	143036.000	122315.000	185206.500	154522.500	157968.500	130915.000	162219.000	150927.000	183260.500	128587.500	177799.500	172779.000	138710.500	123336.500	124683.500	172082.500	156600.000	179759.500	158888.000	168362.500	118115.000	144002.500	153582.500	140054.000	132939.000	164190.000	192252.000	166234.500	159809.500	151728.500	181501.000	166008.000	134737.000	113345.500	110179.000	115957.500	160767.500	128911.500	160964.500	144260.500	123186.500	152473.000	160641.500	147097.500	156552.000	144709.000	135079.000	143656.000	173753.500	155411.500	127368.500	129096.500	145705.000	149960.500	149693.000	122414.500	126400.500	120717.000	163906.000	139315.000	142874.500	158727.000	131400.500	115950.000	139063.000	130983.000	152391.000	131883.500	152909.500	158513.500	200288.500	135810.500	139209.500	126750.500	153849.500	152446.000
105755.000	173155.500	147503.000	146479.500	155779.000	160419.000	159665.500	165205.000	176100.500	146446.500	147967.000	132937.500	149828.500	143734.000	173952.000	169574.000	160802.000	168610.000	122012.500	120055.500	136585.000	135584.500	141606.000	175164.000	137721.000	154643.500	111940.500	151147.500	130272.500	140409.500	115579.500	187441.000	142148.000	159849.000	185403.500	151270.000	142163.000	120644.000	168107.500	126335.500	87751.000	141880.000	149938.000	149291.000	123859.500	148661.000	157279.000	158665.000	153077.500	123081.500	138776.000	149539.500	136890.000	164746.000	139070.000	144828.000	176818.500	156760.500	135968.000	179002.500	200780.000	191338.000	165779.000	144119.500	131347.500	136637.500	120419.000	175070.500	110887.500	154061.000	171267.000	148775.500	180764.500	118952.000	174992.500	111924.500	139966.000	150545.000	138809.500	151820.500	146575.500	105548.500	129203.000	158526.500	115149.000	122947.500	141865.500	157483.000	145684.500	139717.000	163461.500	108070.000	115256.500	132313.500	144481.500	163103.000	146564.000	113493.500	146045.000	144736.500	150810.000	157293.000	159488.500	184590.000	129182.000	184634.000	181468.000	153850.000	123964.500	129590.500	128974.500	164385.500	146769.500	113912.000	158173.500	131261.500	149667.000	100897.500	166726.500	151016.500	140184.000	147127.000	137352.000	193644.000	153609.500	157752.000	192073.500	160068.000	142611.000	129043.500	159920.500	155484.500	140303.500	156582.500	179889.500	140735.500	137332.000	175340.500	154345.000	144878.000	138575.000	154517.500	131090.000	153444.500	153700.000	144332.000	172912.500	175071.500	127818.500	151533.000	144151.000	118024.500	157454.500	134283.500	156339.500	150747.000	132627.500	162069.000	111890.500	162628.500	151609.000	119396.000	151354.500	141687.000	115812.500	132893.500	139194.000	140266.000	107565.500	126263.500	154711.000	115712.000	136192.500	162777.000	157980.500	136213.500	164398.000	167452.000	152954.000	147035.000	152662.000	124458.000	143659.000	88341.500	137389.500	168052.000	129029.500	170829.000	141026.000	137633.500	134427.000	126481.000	121794.000	202512.500	111488.500	138038.000	150119.500	105121.500	144068.500	148660.000	148756.500	159282.500	164194.500	136321.000	151964.500	128587.000	128645.500	132262.000	158099.000	162036.000	126512.500	152805.500	152092.500	142664.000	132559.500	114311.000	143840.000	151460.000	158137.500	108174.000	130491.000	163968.500	158177.500	149535.500	135005.000	151298.500	138912.500	136196.500	119200.000	112268.000	179098.000	139551.500	151813.000	156495.500	157623.500	140801.500	171409.500	173881.000	144363.000	184807.500	167928.000	172051.500	154407.500	150038.500	128904.000	171880.000	111273.000	127964.500	149952.000	146781.500	178350.500	173304.500	135804.500	111002.500	149053.000	147237.500	129866.000	105838.000	120578.000	140327.500	145393.500	116509.500	161834.500	159392.500	143483.000	162836.000	168445.500	166684.500	166785.000	171250.500	141595.500	149849.500	137569.000	146079.000	167842.000	148427.500	153420.500	139760.500	138991.500	116497.500	147388.000	120334.500	145770.000	122468.500	161888.000	156540.500	131516.500	132727.000	179399.000	149839.000	164751.500	137112.000	143711.000	127927.500	131417.500	130316.500	132035.500	141276.500	122424.500	148194.000
130852.000	169907.500	134470.500	149118.500	150364.000	130168.000	124111.000	147879.500	189465.000	130444.000	152191.000	183756.000	155528.500	187906.500	185017.000	174265.500	147380.500	178497.500	169195.000	163768.000	129109.000	174542.500	152830.500	150824.500	156619.000	139496.500	166230.000	155396.500	132917.500	131621.000	122817.500	195035.000	138715.000	140598.000	140551.000	134707.000	157687.000	179512.500	148757.000	121056.000	117124.500	179331.500	137952.500	144623.500	167944.500	115968.000	134601.500	146498.000	141915.000	143884.500	147983.000	149344.000	116266.000	187085.000	157867.000	141362.500	139123.500	183170.500	154941.500	177690.000	160974.500	180401.000	167307.500	148479.500	142521.000	134582.500	125351.500	147728.000	170715.000	198723.500	153562.000	149577.000	175073.000	127326.000	167038.000	133030.500	103745.000	151654.500	178834.000	160403.000	131074.500	121784.000	149414.500	175857.000	152267.000	133588.500	161715.000	168043.000	155612.500	147564.000	126057.000	131936.000	158603.500	137476.000	134758.000	137315.500	137967.500	146553.000	152121.000	136491.000	116947.500	150385.000	187610.000	140626.500	137465.000	145225.500	135041.000	133530.000	114771.500	140311.500	169111.500	195321.000	155338.000	99178.000	158380.500	170048.000	151303.500	113037.500	122174.500	138400.500	170262.500	127625.500	120309.000	177287.000	139835.000	132382.000	155377.500	153008.500	135716.500	152183.000	143496.000	150687.500	169166.000	142529.000	177460.500	154203.500	131775.000	140347.000	137342.500	135015.000	154445.500	126799.000	167384.500	194657.500	152331.500	158411.000	164990.500	157504.500	157868.500	175875.000	133786.500	136544.000	161634.500	153129.500	149754.500	161410.500	141451.000	161843.500	133328.500	170046.500	198430.000	137557.000	156887.500	127846.500	135825.000	165339.000	111540.500	127371.000	94458.000	166249.500	131479.500	132394.500	179317.500	165003.000	179035.000	120760.000	181881.000	140781.000	142526.000	123743.000	130636.500	100062.500	150850.500	146382.000	160134.000	158283.000	122377.500	136851.000	123472.000	127394.000	130362.000	130240.500	127623.000	174785.500	167885.500	143468.000	149458.500	161447.500	129189.000	130830.500	139505.000	148982.500	130853.500	145931.000	153729.500	129224.000	117065.500	142817.500	123236.000	164785.500	121044.000	138782.000	176728.000	96533.000	160728.000	124497.500	141000.500	171383.000	137866.000	155028.000	146397.000	147720.000	172599.000	159256.500	124882.500	179521.500	169463.000	141534.000	108107.500	141814.500	160829.000	135731.000	149123.000	149564.500	158820.500	193308.000	126663.500	153518.000	136082.000	148015.500	112892.500	167773.500	152199.000	160612.500	180389.500	138822.500	139658.500	144755.000	155963.500	144970.500	167130.500	104681.500	193626.500	152873.500	154911.500	165559.500	133267.000	91086.000	104042.000	116318.000	179240.500	112362.500	156758.500	172218.500	127185.500	135972.000	151051.500	183539.000	151116.000	156908.500	171106.500	167842.500	147345.000	120532.500	154189.000	134675.500	162230.000	147938.000	152773.500	122077.000	133030.000	124389.000	130338.000	123934.500	156558.000	148339.000	163751.500	126423.500	157680.000	134872.500	140379.500	130229.000	160630.500	121665.500	131407.000	119020.500	163419.000	152343.500	124558.500	166181.000
161414.000	141395.000	135534.500	126745.500	167093.500	161436.000	160720.500	163577.000	198974.000	147619.500	154190.500	176302.500	206214.000	181781.000	193254.500	208353.500	188708.500	166666.500	152016.000	169197.500	162244.000	200386.000	155727.000	153133.500	224727.500	153322.500	167514.500	158696.000	131201.000	163618.500	110535.500	227950.000	160234.500	169184.500	153648.500	145387.500	169680.000	156198.500	142305.000	142641.000	127588.500	146888.500	158692.000	96195.500	131671.000	134434.500	165651.000	155013.500	117644.500	116978.500	146374.000	116346.500	123908.000	168733.500	139367.500	140348.000	203664.500	174862.000	108493.500	131870.000	162472.500	192947.500	137664.500	170637.000	127793.500	120056.500	135946.500	160535.500	182938.000	167546.000	151234.500	159462.500	144264.000	135183.000	170719.000	169525.500	97568.500	144479.500	160426.500	149436.000	168925.000	185293.000	130152.000	158173.500	125357.000	133105.500	167214.000	183176.000	155284.000	141447.000	141890.000	139539.500	135392.500	126630.000	161815.000	163030.500	152663.500	99784.500	130983.000	142260.000	135124.000	194396.500	150448.000	124293.000	124325.000	151756.000	130878.500	139711.500	150794.500	129285.000	154490.500	141512.000	147739.000	154440.500	126952.000	126948.000	146992.500	158828.500	150927.000	173555.500	129053.000	138652.500	114850.500	165129.000	113847.000	137259.000	173849.000	164011.000	154409.500	135733.000	143449.500	157300.500	115841.000	156906.500	115903.500	176372.500	146655.500	147252.000	121124.000	150886.500	131123.500	167021.500	145645.500	161177.500	146627.000	167846.000	157631.500	161601.500	84957.500	157243.000	99198.000	122641.500	159184.500	147521.000	163620.500	128583.500	169140.500	164600.500	187489.500	147186.500	187066.000	138069.500	145451.000	151248.000	101973.500	154062.500	146266.500	171129.500	138913.500	139730.500	131508.500	162467.000	170208.500	163747.000	139484.000	144569.500	147482.000	131365.500	119604.000	154021.500	162446.500	136710.500	144290.000	130623.000	172138.000	136863.000	124519.500	152612.000	161314.000	140388.500	134968.000	129148.000	140539.000	160748.000	119911.500	121487.500	172788.000	119005.500	111930.500	182552.000	144471.500	154890.500	161254.500	175480.000	158691.000	123636.500	112700.000	136101.000	142140.500	151321.000	140697.500	146324.000	134849.000	158257.000	149159.000	97237.500	197541.000	154323.000	137186.500	157253.500	144608.000	141716.000	167416.500	171798.000	136037.000	169434.500	157498.500	126028.500	161093.500	162896.500	166598.000	153867.500	146260.500	151907.000	163963.500	179065.500	160615.000	143941.000	103352.500	147624.000	140349.000	185975.000	168707.500	99647.000	168799.000	143812.500	164935.500	167924.500	160348.000	165952.000	169880.500	172745.500	132966.500	122113.500	135020.500	167798.500	139581.000	116033.000	121366.000	132563.500	187126.500	130473.500	96896.500	148269.500	146266.500	155867.500	159379.500	175329.500	131850.500	145325.500	183076.500	172606.500	138026.000	162105.000	153158.500	174422.000	179948.000	131611.000	137496.500	123695.000	131756.500	134965.500	165166.500	126629.500	138543.500	128930.000	172173.000	138832.000	144788.000	143074.500	133381.000	153561.500	163019.500	143678.500	160565.000	144560.000	155132.000	136174.500	145223.500	117967.000
146286.500	152405.000	161782.500	174469.000	172620.000	163990.000	142623.000	219915.500	190331.000	171878.000	149344.500	190318.000	222279.500	174024.500	200854.500	198836.500	206168.500	203035.500	175197.000	201689.000	176957.000	161965.000	195268.500	203521.500	186249.000	203102.500	201623.500	194369.500	209211.500	176945.500	148692.500	219303.500	199976.500	168144.000	193266.000	155905.000	169453.500	166720.000	157251.000	144568.000	186383.500	143274.000	155062.000	158287.000	155077.000	154176.500	162527.000	135060.000	165400.000	110650.500	132876.500	180955.500	173840.500	178203.500	134540.500	149012.000	163567.500	142630.500	135480.000	184667.000	202448.000	144594.000	179190.500	170913.500	167467.500	167371.000	125018.500	167177.500	153243.000	145293.500	140858.500	167357.500	137670.000	133747.500	125017.500	112044.000	115801.500	162359.500	214386.500	177979.500	214174.500	186897.500	175934.500	178147.000	136445.500	106143.500	154948.500	138803.000	175264.500	112736.000	149245.500	155527.500	176080.000	132847.000	145886.000	134745.000	136794.500	116263.000	118556.500	142324.500	141800.500	137934.000	162342.500	125660.500	154445.500	145823.500	154175.500	159311.500	139642.500	134539.500	120266.000	132311.500	151309.000	111534.000	129073.000	173954.000	138834.500	107041.000	155982.000	130736.000	190736.500	129969.000	155804.500	172701.000	133779.000	113576.500	162477.000	182049.500	139943.500	136454.500	165682.500	147714.500	130677.000	151273.500	171399.500	157612.000	158833.500	130412.000	154286.500	134359.000	146796.000	146329.500	152892.500	155028.500	147725.500	132823.500	142823.000	172622.500	119414.500	116804.500	106767.000	179451.000	138353.000	148862.500	119484.500	152098.000	115589.000	161559.000	175546.000	153941.500	148588.000	112979.000	142007.500	166334.500	115719.000	165601.000	120624.500	147295.500	117959.500	115740.500	162088.000	165734.000	167316.000	163019.500	140781.500	120766.500	184468.000	150687.000	137562.500	162086.500	126186.000	94152.000	133449.000	134904.000	146179.000	108297.000	134142.500	170023.000	113925.500	166791.000	120195.500	132300.500	115725.500	191745.000	133733.500	153834.500	165439.000	119480.500	147232.000	138916.500	137351.000	153740.000	145302.000	129769.000	130523.500	122769.500	119297.000	113975.000	173832.500	138448.000	132070.000	160753.500	191903.500	129921.500	160211.000	140623.500	146246.500	158239.500	134472.500	128002.500	139364.500	154893.500	166403.500	143387.500	125137.500	183659.000	148500.000	155594.500	123894.500	122038.500	147535.500	143758.000	180620.000	160539.500	157990.000	161283.000	150573.500	170228.000	182641.000	178887.000	159355.000	154573.000	139923.500	139841.000	136745.000	135020.000	132227.500	132400.500	172046.000	162249.000	142802.500	153031.500	167821.000	143350.500	166249.500	164350.000	134437.000	111182.500	123882.500	118360.000	153982.000	149720.500	128458.500	140536.500	133609.000	119936.000	161834.500	153003.500	151669.500	148857.500	155160.500	139684.500	155838.500	145831.000	144838.500	126894.500	138767.500	139496.500	152156.500	121696.000	108189.000	134856.000	168413.500	135724.000	139548.000	154795.000	153274.000	128868.000	139797.500	161475.000	143856.000	154780.500	144470.000	151987.500	109757.500	155251.500	154574.000	130045.000	153853.500	143142.500
158036.000	168865.500	196074.000	176676.500	167968.500	167088.500	171326.000	188093.000	211577.500	177691.500	193680.000	163965.000	191067.000	153604.000	162304.500	188046.000	215285.500	206736.500	188027.000	175939.500	189300.000	202660.000	184538.000	226191.500	218758.000	190726.500	205535.000	193839.000	164126.000	196181.500	169331.000	208065.000	218921.000	190916.500	187612.000	220426.000	173882.500	217088.500	213953.500	164862.500	192936.000	168856.000	185314.000	155496.000	144950.000	165826.500	202752.500	154285.000	145387.500	164144.500	179093.000	202364.500	155635.000	182805.500	156975.000	151804.500	173530.500	114728.500	136533.000	179037.000	164843.500	177518.500	150420.500	155109.000	189106.500	138467.000	181897.500	152982.000	159201.000	175131.500	142907.000	149040.500	173489.500	131631.500	145992.000	133984.000	142174.000	121006.000	184001.000	190715.500	214476.500	168287.000	157859.500	158168.000	147042.000	169189.000	148192.000	189102.000	150088.000	107527.000	163264.500	143784.000	152683.000	143092.500	163912.500	159536.000	171334.000	139529.500	147814.000	126213.500	122407.500	139189.000	161165.500	122462.500	117536.500	154038.500	125198.500	146325.000	143147.500	135572.500	134035.500	150564.500	136656.500	137911.000	159389.500	147904.000	168875.500	159236.500	166027.000	175744.000	155098.000	121920.500	115930.000	175213.000	143901.500	137333.500	169017.000	149188.500	137025.500	123340.500	171348.000	143347.000	146958.500	153032.500	209958.000	161082.000	172162.000	163913.000	149818.000	145207.500	129618.000	164216.000	129199.000	162467.500	139252.000	141520.000	144016.000	162162.500	134076.500	152900.500	136447.000	153874.500	159169.000	196485.500	152639.500	159224.500	152381.500	138969.000	168796.000	152560.000	162716.000	128372.000	128169.000	140465.000	108113.500	77958.000	122606.000	137193.000	120481.000	136963.500	146818.000	179255.500	157414.500	165299.500	127643.000	124385.000	141720.000	165508.500	168633.500	136577.000	173520.500	92815.000	161349.500	125225.500	138910.500	176643.500	105783.500	183423.500	114213.000	149686.000	126070.000	134227.500	146247.000	183322.000	151254.000	138297.500	134116.500	162637.000	119586.000	159803.500	144260.500	152495.000	132881.500	131714.500	160499.500	114966.000	126176.000	121422.000	175241.000	158029.500	111827.000	128882.500	188691.000	146078.000	142523.000	147562.500	114566.500	145791.500	128526.500	120919.500	142180.000	152389.000	141461.000	129088.500	126526.500	155334.000	149896.500	164309.500	131006.500	111553.500	159410.500	143264.500	145682.000	139661.000	178888.500	159159.000	114844.000	147065.000	109595.000	173997.000	163515.000	129048.500	157484.000	160329.500	125448.500	146048.500	158810.500	162091.000	134106.000	146267.500	199324.500	143671.000	152633.000	154761.000	104260.500	150120.500	135311.500	112054.000	126482.500	140356.000	163390.000	107257.500	120273.000	124259.500	142157.000	144306.500	172328.500	130592.000	175892.500	150983.500	165355.500	145154.000	134111.000	150278.000	110241.500	135839.500	136001.500	138758.000	130430.000	145741.500	141755.500	163451.500	143758.000	154430.000	137247.000	166188.500	177331.500	135754.500	140990.000	152240.500	135996.500	118570.000	173808.000	161600.500	185275.000	143964.500	168043.000	116559.000	125406.000	166771.000
193687.500	175891.000	195849.000	209637.500	192283.500	221051.000	168740.000	224108.000	192907.000	175504.500	191601.000	180978.500	157573.500	166696.000	117148.000	171118.500	191284.500	207923.000	177607.500	186652.500	193269.500	194561.500	205177.000	165686.500	222143.500	205841.000	212591.500	159667.000	192963.000	177475.500	169802.000	219641.000	183595.000	207392.000	222056.500	196287.500	245127.500	230894.500	206265.500	176196.000	202451.500	212005.000	183699.000	162893.500	164647.500	173353.000	186446.000	195991.500	152242.000	195685.500	161587.500	202865.000	174306.500	223837.500	201192.500	173340.000	184470.500	189168.000	160119.500	148342.500	189232.000	194030.000	149279.500	144598.000	191376.000	181139.500	147892.500	182740.000	213800.000	176968.500	156041.000	152352.500	150174.000	113890.000	166674.500	133663.500	151581.000	185025.500	188460.000	171975.500	148853.000	143323.000	163884.000	191364.500	119620.500	124247.500	136717.500	147407.500	155512.000	139876.500	98329.000	133613.500	131638.000	179670.500	128970.500	125630.500	159726.500	131741.000	145681.000	117663.000	132039.500	154489.000	161738.500	143390.000	120373.000	164625.500	137167.500	136096.000	148562.000	131408.500	156784.500	124939.500	140216.000	141834.000	174158.000	164616.000	132333.500	175370.500	143528.500	142138.000	143004.500	115964.000	116635.000	193683.500	107590.000	125498.500	192276.500	163536.000	145733.500	154452.500	141702.000	145169.500	152063.000	130340.000	181586.500	183163.500	144823.000	167937.500	125162.500	155914.000	158332.500	111915.500	140032.000	154589.500	155476.000	154987.500	141411.000	161388.500	135755.000	157096.500	136905.000	142823.000	142241.000	140952.000	171881.500	132255.000	167309.000	149329.500	110715.000	190648.500	176068.500	152709.500	129299.500	155508.000	125657.000	133438.000	120320.000	172193.000	123953.500	137521.500	160282.000	141158.000	140477.000	145119.500	136694.500	126218.500	156868.500	127521.500	158611.500	130772.000	155651.000	114918.000	117523.000	136844.000	154827.000	172813.000	170875.500	152765.500	125758.000	151918.500	162931.000	132269.500	154751.000	173267.000	178781.500	158896.500	173776.000	150900.500	142038.000	173390.500	132388.500	155236.000	171237.500	180379.000	116570.000	153679.000	142989.500	156082.000	104454.500	167046.500	153797.000	158471.000	170127.500	127747.000	132145.000	118879.000	122570.000	125285.500	162687.500	121732.000	125240.000	137614.500	173133.500	169120.000	129020.000	140973.500	134987.500	131242.500	118345.000	108420.000	122930.500	126138.000	171646.000	137244.500	159735.500	158084.000	130000.500	182288.500	147967.000	148404.500	165576.000	142067.000	136701.500	213793.500	145900.500	161341.500	110478.500	105523.500	123342.500	150562.500	183367.000	167188.000	125772.000	145331.500	115719.000	167344.000	138067.000	119204.500	115547.500	103271.000	173999.500	151413.000	120347.500	143411.500	129977.000	102819.000	131543.000	139159.000	136841.000	157294.000	146471.500	159834.000	154161.500	110399.500	136072.000	126597.500	152926.000	151253.500	107277.500	147095.000	131246.000	140424.000	161587.000	170795.000	115790.500	153989.000	177729.000	150202.500	183281.500	172155.000	130182.500	156913.000	182750.000	142906.000	124185.000	141841.500	191349.500	133836.500	123119.500	189889.500
156925.500	198037.000	208472.500	205709.500	265315.500	190646.500	163972.000	216801.500	143190.000	150420.500	203746.500	144727.000	175953.500	151082.500	169550.500	126555.500	202382.000	185440.000	182536.000	124811.000	177230.000	157035.500	186323.500	161970.500	183441.000	154241.500	175928.500	182928.000	186511.500	177819.000	155863.500	213212.000	175298.500	193347.500	179063.000	202401.000	179540.500	192942.000	178798.000	207041.500	181547.000	223355.000	235528.500	162382.500	233207.500	146569.500	196985.000	198838.500	189322.000	178568.500	180431.500	235601.500	179323.000	204901.000	205398.000	190173.500	231159.000	171874.000	172025.500	151524.000	168671.500	191063.500	159248.000	176236.500	193024.500	230859.500	186737.500	206346.000	234062.000	196974.000	165428.000	184360.500	175708.500	185730.500	166676.000	138359.500	157636.500	199365.500	209058.500	158354.000	161116.500	144299.000	137672.500	173875.000	142887.000	111599.500	106708.000	153145.500	140933.000	144864.500	106570.000	150728.000	115363.000	173955.500	126588.500	114732.000	172986.000	136341.000	136711.000	125826.000	144908.500	158423.500	128692.000	94894.500	164002.000	140634.000	153939.500	153390.000	157583.000	130137.500	169318.000	99194.000	130477.000	155100.500	182020.000	130479.500	160616.500	156708.500	150689.500	181048.500	194669.000	114865.500	145944.500	166419.500	141952.500	115513.000	149221.000	150629.000	128863.000	161248.500	127114.500	134616.500	151096.500	145358.000	178281.500	141923.500	105197.500	133428.000	135064.500	139755.500	142325.500	175402.000	159591.000	179650.000	148878.500	151740.000	129515.500	136071.000	147465.000	146686.500	149675.000	129358.500	158912.500	129693.500	124741.000	169407.000	128882.000	154664.500	125584.500	145308.000	190088.000	130806.000	169490.500	119113.000	139888.000	146549.500	149190.000	132126.000	125657.000	133038.500	132183.000	142450.500	162459.000	152388.000	119312.000	124776.000	141637.500	156655.000	154462.500	137342.000	140137.500	129547.500	162856.000	129032.000	127447.000	141722.000	149811.000	166907.000	119433.000	126757.500	136068.500	139440.500	155156.500	184923.500	146003.500	136799.000	157632.500	102529.500	145248.000	134168.000	147994.500	157988.000	153123.000	128231.500	155158.000	133353.000	124371.500	137358.500	123191.500	145635.500	139338.000	134402.000	155611.000	142625.500	137372.000	117868.500	111156.000	166408.500	138261.500	124111.000	123113.000	162594.000	171508.000	141382.000	162685.000	203678.000	136910.500	179972.000	168265.500	126632.500	147190.000	149391.500	130240.000	127795.500	137163.500	167122.500	153574.000	161434.000	138070.000	163390.000	142469.000	171793.000	128060.000	140858.000	118134.500	151018.500	154486.000	128587.500	152381.000	138007.000	168436.500	133988.500	131342.500	148325.500	168528.000	145957.000	127571.000	113977.500	149591.500	125074.500	154034.500	151868.500	158271.000	159018.500	165160.500	148113.500	174302.500	134356.500	164595.500	180702.500	126872.500	141813.500	133304.000	157676.500	112354.500	154325.000	166433.000	165453.500	134555.000	143450.000	134825.000	136972.500	171283.000	141240.500	135522.500	145006.500	140624.000	125256.500	125433.000	143854.500	142418.500	146430.500	137088.500	177308.500	165864.500	148092.000	175794.000	146709.000	143993.000	158892.500
168313.500	200302.500	189825.000	158221.000	207105.000	181454.500	149449.500	174243.000	105231.000	166422.500	133980.000	160443.000	138789.000	142157.500	132901.000	170023.500	201051.500	166602.000	157102.500	151678.500	139994.500	152774.000	173465.000	157756.500	155506.500	163974.000	173290.000	150205.500	136388.500	131738.000	120380.000	173476.500	169502.500	148410.500	167818.500	155445.500	176051.500	193259.500	150073.000	184822.000	175549.500	186553.500	195398.500	178211.000	172585.000	141770.500	215036.000	166695.000	184843.500	149823.000	175962.500	206246.500	171617.500	209324.500	188246.000	155015.500	208743.500	179184.500	180745.000	202051.000	177229.000	236385.500	151649.500	157260.000	190153.500	157687.500	174132.500	179357.500	226177.500	219522.500	223395.000	196909.000	221395.500	153303.000	201088.000	204347.500	139185.500	180040.500	188160.000	141727.000	143054.500	122498.000	144746.500	157395.000	124448.500	149502.500	164998.500	141764.000	184980.500	152169.500	124253.000	123522.000	111738.000	124114.500	122964.500	122243.500	140762.000	130213.000	154115.500	135572.000	138496.000	149740.000	168706.500	143882.500	161495.000	169785.500	133229.000	139763.000	145742.000	161276.000	150042.500	143543.000	159703.000	118677.500	157730.000	125369.000	128456.500	139642.000	139927.000	129560.000	141962.000	108395.500	139509.000	187415.000	94571.000	145561.500	171144.000	169248.000	118446.500	152356.000	159577.000	155737.000	137982.000	136042.000	190108.500	158623.000	141297.500	162528.500	143881.000	151716.500	141200.500	148376.500	148111.000	153364.000	161049.000	141031.500	137887.500	156750.500	138680.000	124489.000	149839.500	138812.500	134777.500	151359.000	117292.500	159505.500	126580.500	169006.000	123208.000	140133.000	140657.500	142495.000	141039.500	138431.000	111403.500	135453.000	136535.000	162592.000	180402.500	133240.000	147569.500	141589.500	179794.500	145768.000	136638.500	162287.000	150807.000	133915.500	129475.500	158290.000	131116.000	100204.000	161571.500	125615.500	125842.500	141584.000	117841.000	161511.500	145401.500	143823.000	147534.000	121014.000	121873.000	181901.000	152883.000	140830.000	163143.500	154194.000	125342.000	144425.000	136391.500	153000.500	172180.500	161422.500	146377.500	153509.000	133967.000	138785.500	127674.000	154729.000	121271.000	160738.000	195106.500	127503.500	132683.000	124663.000	127482.000	117009.500	140423.500	121309.500	117905.000	145770.500	168139.500	148760.500	156014.000	159255.500	124250.500	133570.000	160574.000	123851.000	122355.500	144898.000	140925.500	114640.000	150607.000	198328.500	143239.000	125130.500	136398.500	139612.000	137460.500	173817.000	142895.000	158200.500	191226.500	168398.000	131291.500	126093.000	155581.500	125374.500	149537.500	160526.000	177103.000	136979.500	165788.500	168717.000	146595.000	137599.000	111571.000	115991.000	163543.000	126350.500	140160.000	148930.000	128388.500	131329.500	136327.500	135746.000	145570.500	171831.500	144055.000	160782.500	148918.500	160786.000	121878.000	173982.000	116697.000	132169.000	148520.500	133944.000	144473.000	144465.500	154165.000	124253.000	157532.000	139837.500	142823.000	131611.500	152801.500	129974.000	154462.000	143199.000	170207.000	148862.000	153054.000	137706.000	169808.500	170216.500	140037.500	166138.000
142035.500	175036.000	139797.500	167466.000	163337.000	121504.000	162512.500	157410.000	150407.500	141912.500	165038.500	164942.000	146130.500	158795.500	126983.000	123809.000	133933.000	158439.500	153423.000	163068.500	112374.500	146662.500	179978.000	143019.500	147186.000	142582.500	126949.500	148021.500	143698.000	160793.500	121340.500	177349.000	154353.500	156717.000	175919.500	145984.500	167820.000	130276.500	135590.000	163472.000	143769.500	177510.500	199304.500	139096.500	158717.000	153636.000	183307.000	169897.000	156991.500	167107.500	155448.500	175928.500	148415.000	185817.000	183600.000	151039.500	161164.500	173757.500	136831.500	171620.500	166461.500	146100.000	151355.000	155058.000	152516.000	152209.500	157971.500	180317.500	206617.500	226103.500	240804.500	195414.500	259413.500	184204.000	207012.000	152638.500	116982.000	142030.500	181872.500	160602.000	132892.000	150504.000	171903.000	176534.500	153810.500	137498.500	121274.000	132900.000	120394.000	122959.500	156386.500	127396.500	97479.000	127146.500	126774.500	175023.000	127763.000	134642.500	144927.000	123307.000	152332.500	145392.500	159314.000	154776.500	147222.000	169275.000	118293.000	150324.500	142668.000	170567.500	181612.000	119354.000	115693.000	157663.500	151947.000	167670.000	148670.000	164521.000	156045.000	127687.500	116536.000	110469.000	109245.000	137793.500	105629.000	157211.000	134847.500	189513.500	134862.000	147017.000	132312.000	112235.000	151338.500	133111.000	174918.500	145374.500	131700.000	150779.500	146132.500	174407.000	134046.000	140784.000	157763.000	136689.000	166895.000	142538.000	149090.500	143027.500	124477.000	156009.500	138941.000	145525.000	150504.500	190540.500	139925.000	145065.500	126084.000	140198.500	119882.500	171086.000	157304.000	141403.000	118461.000	144537.500	122089.000	142545.500	153158.500	164196.500	143735.000	127745.000	159404.000	138887.500	133014.500	164286.000	169720.000	140488.500	138800.000	181167.500	132035.000	131580.500	147665.500	119787.000	131308.000	115072.500	203353.500	182736.500	99170.000	152768.000	142575.500	143683.500	162510.000	111029.500	107545.500	174864.000	137163.000	169632.000	174488.000	156149.500	166798.000	163270.500	140626.000	121787.000	169879.000	134013.500	113292.500	106101.000	127438.000	112953.500	192609.500	143012.000	121476.000	124149.500	189018.000	153656.000	143233.000	138504.000	137341.000	121735.000	145287.000	154499.000	156583.000	130233.500	174688.500	167661.000	113425.000	176765.500	145940.000	166238.000	154220.500	146975.500	146435.500	147028.500	170479.500	148533.000	194512.500	191443.500	176140.000	131557.500	138061.500	179156.000	170050.000	195524.000	160462.500	161479.500	156176.500	130603.000	138963.500	123803.500	120578.000	172505.000	178585.500	143869.000	181338.000	132745.500	189261.000	141859.000	138944.500	109263.500	127471.000	143446.000	165123.000	113204.000	123691.000	137308.000	154499.500	125520.500	122343.000	157259.000	162048.000	158020.500	131502.500	159120.000	149393.500	128598.500	126578.000	130364.500	154036.000	143505.500	157461.000	116061.000	157004.000	128843.500	121669.500	133837.500	152724.000	175880.500	173846.500	143485.500	155026.500	112105.500	133771.500	147554.500	145883.500	103179.500	163094.000	120722.000	154853.500	133550.500	104143.500	138549.000
163718.000	171335.500	144544.500	143936.500	153335.000	133997.000	159743.500	154787.500	153879.500	157468.500	151000.500	149150.000	137319.000	134553.500	176139.000	178781.000	155724.000	138854.500	139911.000	136568.000	153559.000	141709.000	158683.000	141180.500	168189.500	145889.000	191551.500	134093.500	161836.500	116765.000	150453.500	180325.500	133328.500	141556.000	153479.500	158760.000	171588.000	148214.500	138128.500	164523.500	166254.500	159592.000	156784.000	131903.000	147722.500	146582.000	169464.500	155703.000	133800.000	158185.500	160265.000	143801.000	141854.500	210753.000	190304.000	141791.000	143582.000	168193.000	155905.500	192349.000	182842.500	192483.500	125754.500	177939.000	149449.000	165179.500	155542.000	203931.000	166664.000	176485.000	200769.500	213969.500	188388.500	173154.000	227906.000	152610.000	97975.500	180120.500	137790.500	143612.000	117546.500	138832.000	161334.000	161052.000	159261.000	125494.500	132022.000	135940.000	157410.000	137850.000	129267.500	120647.500	131295.500	132531.500	155511.000	146715.500	157349.500	129602.000	147774.000	150410.500	145337.500	113339.500	133924.500	130781.500	135117.500	159344.000	136212.500	146964.500	168747.500	129277.000	129337.000	141741.500	124714.500	110705.500	141133.500	176081.500	150543.000	164684.500	149691.500	172070.000	137378.500	120615.500	132326.000	170706.500	131335.500	145291.500	160522.500	154650.500	127714.500	139929.500	127075.000	156023.000	184679.500	141658.500	180979.500	173868.500	139254.000	146889.000	150810.000	152828.500	130088.500	162717.000	151686.000	167561.000	194791.000	168898.500	168030.500	168307.500	129146.500	148067.000	132894.500	135202.500	140879.000	164039.500	165214.000	165303.000	123514.500	157417.500	146685.500	191346.500	161439.000	149569.000	160989.000	146783.000	107856.000	146215.000	115598.000	144069.500	124927.500	153049.500	137912.500	146703.500	166138.000	168736.000	145081.000	146016.000	158459.000	129873.500	131984.500	144229.000	178906.500	140094.000	150301.500	109593.500	159400.000	174425.500	124175.000	136823.500	148070.000	151553.000	155660.500	112947.500	112313.000	169759.500	136515.500	122765.000	153905.500	121906.500	151195.000	171581.500	162816.000	149338.500	141487.000	166135.500	169391.000	161538.000	124148.500	142774.500	150667.500	145001.000	129862.000	161685.500	143907.000	153697.500	170079.000	133499.500	145850.000	155064.500	136368.000	164481.000	161149.500	165329.000	168300.000	148816.500	155697.000	155622.000	135143.500	135928.500	119406.500	146927.000	167643.500	138748.500	162549.500	143982.500	151350.500	149521.500	144509.000	138998.000	137586.500	153796.500	144093.000	147589.000	161405.000	144026.000	150859.000	142256.000	185477.500	114861.500	168028.500	155206.500	194892.000	130541.500	139247.500	171961.500	163797.500	138507.000	140232.500	121733.500	121076.500	122785.000	111675.000	99822.500	133013.000	141223.500	164671.000	126201.000	161818.000	150510.000	115976.500	142441.500	154855.500	167494.000	152407.000	170228.000	149459.500	164819.000	161936.000	150292.000	146337.500	127316.000	139139.500	138793.500	150107.500	135744.000	154529.000	129862.500	103154.500	115536.000	127895.000	141433.000	117283.500	124508.500	160579.500	122728.000	140956.500	146226.500	158832.500	124793.000	117996.000	188226.500
150144.500	177486.000	144941.500	134503.500	177030.500	145498.000	159607.500	177740.000	184330.500	150390.500	140419.500	164662.500	129809.500	135123.500	163857.000	149105.000	158326.000	152586.000	128431.500	108701.500	140928.500	122726.000	169798.500	127889.500	164018.500	152424.500	152311.500	104058.500	133241.500	110230.500	102111.000	207149.000	146949.000	163522.500	151369.500	132373.500	132513.500	185180.000	156661.500	132121.500	129258.000	189981.000	148441.000	161004.500	126328.500	151135.500	175522.500	154706.000	136307.000	166118.000	144909.500	165492.000	136941.000	152796.500	181610.000	116110.000	152426.500	170348.000	135307.000	147094.500	161561.000	178130.500	147338.000	162175.000	177125.000	148119.000	168734.500	130100.500	128474.500	180804.500	199070.500	175876.500	135368.500	158471.000	183122.000	149323.500	124060.000	147554.000	160480.000	161609.000	188169.000	146277.000	115439.500	174201.000	131646.500	125646.000	133745.000	150014.000	164498.500	135522.500	136135.500	143176.500	162249.500	156506.000	145874.000	144510.500	146981.500	118968.000	127392.500	153099.000	131016.000	140520.000	155854.500	154486.500	139437.500	154046.000	130670.000	132620.000	143272.500	132635.000	154954.000	146996.000	125579.500	152611.000	142598.500	148185.000	148882.500	166290.000	145254.500	153027.000	142397.000	112408.000	146789.500	173836.000	158156.500	124458.000	170752.000	197622.000	152714.000	171019.000	162832.500	143041.000	133732.000	124677.000	163499.500	174001.000	133436.000	173539.000	144705.500	146562.500	144552.000	137772.500	165909.000	146068.000	173806.000	146392.500	142747.500	155169.000	105636.500	144449.000	148371.500	132445.000	159285.000	163484.000	169756.500	181576.000	157349.000	165365.500	156374.500	183073.000	180549.000	123086.000	117187.500	126745.500	103465.000	167426.000	125795.500	93136.500	111911.000	173104.000	144401.500	144506.000	141735.000	162322.000	161443.000	126746.500	162516.500	141553.500	166570.000	126551.500	177656.500	140000.000	132487.500	136063.000	140871.500	175108.000	124095.000	147776.000	94819.500	150745.000	151719.500	138992.000	164411.000	149462.000	114038.500	150401.500	136122.000	123700.500	156037.000	160321.000	139176.000	151118.000	150067.000	164183.000	141330.500	119548.000	126370.000	146013.000	160385.500	167022.000	133967.000	157179.000	176802.000	125124.000	142121.000	185566.000	134175.000	148108.000	147560.500	146652.500	157008.000	140590.500	153492.000	182467.000	123383.500	162132.500	144814.000	148261.500	139812.000	140123.000	134015.000	155941.000	152280.500	140226.500	135972.000	170134.000	171266.000	143139.000	76762.000	156385.000	150960.000	147064.500	144057.500	178261.500	121733.000	144920.500	159533.500	149809.500	166064.000	164295.000	178271.500	162225.000	141252.000	163181.500	169657.000	142553.000	146899.500	164191.500	124101.500	128775.500	170670.000	122092.500	147084.000	128997.500	104731.000	132407.000	137662.000	143223.500	121390.000	160862.500	156254.000	165987.000	141785.500	131533.000	156680.000	148758.000	176818.000	167779.000	161084.500	146201.500	111735.000	149666.500	186515.500	128836.000	130604.000	134750.000	152433.000	136855.000	144704.000	183792.000	130005.000	134847.500	179568.000	167926.500	169264.500	138586.500	125304.000	136964.500	117852.000	140303.000
144253.000	107546.500	146279.500	177895.500	123628.000	146653.500	129499.000	146944.500	167624.500	142988.500	157742.000	172915.500	120910.000	136901.500	138633.000	145571.500	125864.500	137989.500	205199.000	126986.000	118971.000	153136.500	152224.000	116009.000	145456.500	168084.500	137382.500	127600.000	151109.500	172780.500	112839.500	171080.500	158442.500	121071.500	139879.000	142107.000	170381.000	145736.000	131245.500	159741.500	128556.500	182313.000	141953.000	117320.500	173065.500	151160.500	181383.000	150840.000	129910.000	150436.500	130594.000	166156.500	140339.000	193394.000	165880.000	150138.500	143286.000	161339.000	142256.000	152361.500	158800.000	179591.000	151728.000	150156.500	151984.500	158097.500	158292.000	172733.500	153385.000	159625.500	189524.500	179185.000	157078.000	166265.000	157437.500	133202.500	86442.000	153501.000	135321.500	133353.000	154156.000	139104.000	144801.500	158513.000	125110.500	149662.500	144140.500	134849.500	130518.500	119368.500	127046.000	142353.000	178116.500	168722.500	144750.000	134509.000	168197.000	155932.500	137351.000	132249.500	138551.000	123007.500	132816.500	120527.500	148272.000	137922.500	149491.000	155970.500	157498.500	161065.500	147412.000	144910.500	156714.500	148876.500	170159.000	168215.500	123081.500	137315.500	154009.500	121736.000	177949.000	137643.500	127661.500	147740.500	160426.000	133762.000	167452.000	131340.000	134726.500	135864.500	138508.500	125444.500	139732.500	173391.500	177719.500	155626.500	150329.500	173197.500	149597.500	117094.000	142355.000	130481.500	132909.500	157959.500	140520.500	130348.500	126773.000	168190.500	148778.000	158411.000	135299.000	125552.500	155144.500	144878.500	159702.500	155190.500	141011.000	177539.000	136167.000	142503.000	187923.000	156257.500	116050.500	124128.000	119891.500	149122.000	125873.000	159801.500	128106.500	141016.500	130566.500	177735.500	162693.500	151831.500	159507.500	118665.000	128762.000	144659.500	160261.000	122021.000	129205.500	117758.000	117406.000	101462.000	156834.500	144303.500	110582.500	150045.000	140657.000	178508.500	145953.000	106074.500	164294.500	138224.500	150937.500	160269.500	188964.500	135162.000	160675.000	148620.000	159529.500	146072.500	163850.500	158108.000	166814.000	117367.500	113869.000	135037.500	120241.500	162965.500	118597.000	166497.000	163843.500	146130.000	158285.000	134893.000	143251.000	166752.000	152250.000	152402.500	126039.500	139084.500	158414.000	152975.500	135178.500	157660.000	150952.000	182948.500	130944.500	125578.500	146451.500	157146.000	142077.500	156860.500	157592.000	168912.500	156368.500	148512.000	174118.500	134452.500	159472.500	170942.000	128129.000	162249.500	135201.500	144053.500	157089.000	146663.000	130529.000	143341.000	182829.000	177769.500	169972.500	167118.500	149041.500	192536.500	155321.000	133769.000	148562.000	143045.000	175100.500	115842.500	138424.000	113584.000	154724.500	136958.500	174859.000	157373.000	171144.500	166245.500	137953.000	186950.000	149623.000	152146.000	124097.500	127299.500	137842.500	128186.500	132272.500	126193.000	134577.500	141151.500	190372.000	121102.500	169771.500	171257.500	143953.000	120670.500	149811.000	175628.000	181913.000	126559.500	134937.500	131043.000	173000.000	122031.500	134690.000	151709.000	145044.000	179372.500
154847.000	147446.000	133055.500	169663.500	150457.500	148886.000	148295.000	172181.000	167125.000	142330.000	165073.000	153823.500	146490.000	155290.500	175120.500	145943.000	161107.500	162056.000	136326.000	136734.000	138250.500	139463.000	142081.500	156683.500	156710.500	121284.000	165984.000	161530.500	152531.500	125000.000	123623.500	151453.500	119981.000	157119.500	163059.000	134676.000	162508.000	143627.000	148377.500	154116.000	125732.500	169357.000	121273.500	168166.500	150884.500	153872.000	131466.000	118489.000	153638.000	149632.000	130659.000	162976.000	133756.000	169074.000	147546.500	143134.500	148698.500	133177.500	158110.500	175463.000	216341.000	153077.000	181402.000	167883.000	141360.000	175962.500	116150.000	152274.500	122345.000	139716.500	155462.000	127129.000	128222.500	107600.000	185317.000	135022.000	141101.500	150435.000	140784.500	171122.500	142000.000	126470.000	146328.000	140837.000	158018.000	133562.500	171123.500	120740.000	185368.500	182824.000	123996.500	142074.500	130993.500	194623.000	155693.000	143304.000	164604.000	128319.500	112208.500	122370.000	143687.000	164930.000	144403.000	136588.000	115821.500	137958.500	159467.500	155123.500	168901.000	146371.000	155411.500	124152.500	136015.500	144280.000	131032.500	154203.500	156916.500	115726.000	171660.500	144259.500	112320.000	148313.500	137845.000	139786.500	132049.500	158770.000	162196.000	138234.000	124732.000	141042.500	149221.500	170145.500	150501.500	182111.000	171551.500	142192.000	156005.000	185444.500	123888.000	118705.500	141087.000	180678.500	146062.500	130202.000	141669.000	168642.000	110540.500	153696.000	129791.000	124775.500	118920.500	152079.000	141460.500	158869.000	128103.500	178421.500	159588.500	148819.000	133922.500	169067.500	128492.000	134503.500	115197.500	133807.000	126748.000	149274.000	115208.500	148910.500	112497.500	134329.000	136229.000	159038.500	143780.500	157628.000	148574.500	161084.500	167507.500	171298.500	166423.500	136624.500	164577.000	126697.000	146667.000	149299.000	130401.000	164303.500	130375.000	146190.500	129685.000	140262.500	88574.500	139883.500	137163.000	173577.000	139666.000	165461.000	129832.500	145333.500	135352.500	163180.500	153600.500	161498.000	123304.000	165590.500	163049.000	118502.500	126762.500	141394.500	160912.000	157388.500	133209.500	112804.000	150852.500	123448.500	135811.000	125892.500	94534.500	206653.500	138992.500	161255.000	132102.000	137797.500	142606.500	139337.500	126357.500	185774.500	140729.500	124346.000	140153.500	117002.000	176607.500	104294.500	176768.000	163306.500	159459.000	169762.000	163511.000	155593.500	165908.500	160724.000	156771.000	168157.500	178490.000	118292.500	108544.500	143653.500	142924.000	174692.500	162206.000	197046.000	162143.000	159501.500	155971.000	151100.000	146845.000	163135.000	122926.000	138964.500	136690.000	141621.500	178447.000	153975.000	127039.500	162699.500	115269.500	145658.500	141978.500	159834.500	177708.000	138166.000	146271.500	131238.000	112119.000	151701.000	135140.000	172048.500	156191.500	129987.000	136040.000	127868.500	149100.000	133427.500	168504.000	168981.500	164918.500	136633.500	172244.500	116623.500	158080.000	135865.500	161673.500	143595.500	161748.000	147919.000	138900.500	143418.500	169580.500	148692.000	135990.500	151268.000
139265.000	137661.500	142194.500	142348.000	153801.500	146257.000	92323.000	123974.000	172107.000	180784.500	148060.000	181824.000	137047.500	126344.000	196224.000	156801.500	150489.500	139830.000	185079.500	143014.000	138319.500	148927.500	139737.000	165357.000	110076.500	136120.000	166542.000	159453.000	154904.500	157528.500	115051.500	172676.000	143581.500	150328.500	136838.500	131681.500	142921.500	146447.000	131007.000	122298.000	106784.500	188618.500	138831.500	151200.500	139317.500	113513.000	162104.000	143929.500	172276.500	189365.000	136091.500	161475.000	119411.500	172763.500	160979.500	144208.000	173144.500	150999.000	129841.000	141705.000	197017.500	162958.500	126555.000	166517.500	176586.500	170207.500	150542.500	154700.000	132580.500	166477.500	188497.000	150097.500	183386.500	182730.000	167234.000	122615.500	130252.000	112486.000	166577.000	152245.000	140269.000	140923.500	139470.000	172346.000	110552.500	139358.000	162905.000	149762.500	140629.500	121782.500	140405.000	123368.000	116328.500	151066.000	124066.000	124392.000	138320.500	125757.500	146416.000	106925.000	145025.500	135913.000	142228.000	132070.500	140557.500	148970.500	151675.500	143986.000	133709.500	130779.000	143774.000	151461.500	111007.000	138343.000	153118.500	167168.000	139060.000	159311.000	159755.500	155212.500	154623.000	143785.500	111434.500	167417.500	152902.500	136021.500	140876.000	157478.500	107080.500	101463.000	155329.500	160839.500	114667.000	164353.000	169622.000	161343.000	118277.500	158673.500	132274.000	128083.500	149232.500	154366.500	159557.500	143377.000	149359.500	124472.500	135134.000	163755.000	147664.000	150163.000	141470.500	146288.500	144259.500	165384.500	133297.500	163498.500	165213.000	140218.000	127820.500	176364.500	190007.000	150091.000	121428.500	128040.000	122369.500	142720.000	127850.500	154806.000	112848.500	123745.000	116172.500	153169.000	144410.000	175023.500	162921.500	140758.500	148116.500	180525.000	140173.000	131669.500	134166.500	115283.000	149743.000	139698.000	163021.000	158474.000	127813.000	148027.500	128924.000	141403.500	134015.500	144987.500	139168.500	159833.000	148956.500	172808.000	165555.500	139436.000	157827.500	115232.000	153300.000	134973.500	150737.000	122889.500	135764.000	142795.500	128027.000	143265.500	163086.500	135470.500	127918.000	142446.000	160746.500	142541.500	146482.500	160011.000	159956.000	161040.500	144946.000	116226.500	140787.000	143175.000	155000.500	175011.500	124660.500	180844.500	157320.000	143202.500	154288.500	144336.500	128241.500	125032.500	163657.000	135190.500	192030.500	191850.000	176738.000	118101.000	128153.000	142692.000	131181.000	154359.500	161008.000	166738.500	142749.500	148181.500	142884.500	138289.500	168293.500	168174.500	187383.000	155667.000	166534.500	141890.000	133449.000	185728.000	125099.500	85188.500	137657.000	122654.500	165982.500	134158.000	128704.000	139061.000	161138.000	137271.500	128939.000	153739.000	139360.500	165170.500	158834.000	162230.500	143368.500	168185.500	149676.000	138109.500	139097.500	151497.500	149866.000	137827.500	132946.000	149438.500	173604.500	153742.500	158326.000	138044.000	136212.000	123960.500	130794.500	155030.500	135434.000	121822.500	179743.500	115990.000	122100.500	136063.500	152974.500	169658.500	124074.500	176090.000
149802.500	124996.000	139194.000	159190.000	139607.000	143993.000	132463.000	177744.000	159084.500	142059.500	158404.500	164408.000	126647.500	131279.000	144242.500	118482.000	152360.500	150894.000	137274.500	136633.000	133018.500	132251.000	176799.000	165860.000	171630.000	152468.500	135870.500	135997.500	165654.000	142252.500	112415.500	185298.500	90948.000	145347.000	167154.000	159068.500	129317.500	160212.500	99918.000	139392.500	125076.000	181488.000	137880.000	108132.000	133659.500	123949.500	164419.500	159986.500	165178.000	152792.000	170279.500	178126.000	138488.000	163136.000	149151.500	147481.500	138428.000	152024.500	138754.000	143837.000	136218.500	171761.000	164463.500	166557.000	150939.000	176672.500	126913.000	148846.000	176111.000	166916.500	165181.500	149325.000	172137.000	119637.500	182979.500	147171.500	99231.500	150459.000	141689.500	134937.500	139094.500	119276.000	139441.000	174578.500	150820.000	115863.500	157619.500	150205.000	159173.500	152579.000	178140.500	124692.500	99389.000	170470.000	174515.500	145226.000	143149.000	124541.500	106267.000	122803.000	131108.000	146099.000	162095.500	133799.000	136937.000	172619.500	145161.500	150402.500	107775.500	134808.500	159649.500	150672.000	165665.500	126980.500	174483.000	167656.500	133251.500	139935.500	138706.000	160797.000	186268.000	131432.000	159370.000	156829.000	141803.500	121003.000	139421.000	195378.000	116651.500	148115.000	159558.500	134648.500	109379.500	163557.500	145338.500	167737.000	137538.500	160677.500	130209.000	122497.500	173761.500	157224.500	156733.000	187529.500	176936.500	162752.500	166021.000	147880.500	143111.500	128802.500	129619.500	146839.000	152206.500	159576.000	143765.500	154359.500	135440.000	139110.500	168290.500	167761.000	154790.000	127613.500	107823.000	156297.500	91989.000	187320.500	110503.000	129424.500	92387.500	128233.000	118796.000	119657.000	140015.500	172374.000	148429.000	169060.500	149361.000	166476.500	165059.500	107843.500	150062.000	101613.500	152976.500	127732.500	153509.000	159487.500	111348.000	158604.000	140546.000	150234.000	151672.500	128369.500	145766.500	153199.500	127415.000	152505.500	133558.500	124616.500	127887.500	134702.000	136717.000	139365.000	142654.500	154235.000	129999.500	134306.500	121968.500	128977.000	190076.500	144444.500	114290.500	168488.000	163259.000	150337.000	165006.500	144672.500	117771.000	101024.500	128694.500	132916.500	147885.500	143095.000	156904.500	130808.000	134295.000	167910.500	147679.000	123044.500	152089.000	116820.500	161978.000	130451.500	181971.000	179594.500	157235.000	151736.000	84259.000	121830.000	137588.000	188205.000	155589.000	167470.500	189468.500	138201.000	161472.000	147681.500	144892.500	125132.500	161875.500	161086.500	141281.500	146342.000	174492.500	169769.000	143632.500	163375.500	134416.000	118318.000	134771.000	104121.000	167125.000	98460.000	141259.000	144200.000	127632.000	127957.500	128181.000	153977.000	151772.500	151156.500	144680.500	155543.500	122343.500	138253.000	125650.500	134969.500	156755.500	141603.500	141976.000	146767.500	122429.500	92217.000	153701.500	155566.000	143313.000	124004.000	127044.000	155030.500	135146.000	157265.500	150088.000	148299.000	155486.000	140150.000	175453.000	153860.000	154958.500	110710.500	149069.000	143150.500
122500.500	156991.500	138607.000	143138.000	129611.000	168749.000	115820.500	130914.000	118829.000	118459.000	149562.500	169549.500	150981.000	170491.500	157327.500	121146.000	155740.000	167566.000	148926.500	134684.000	140758.000	144948.500	171978.500	162010.000	139528.000	147914.500	144890.500	131056.500	116318.500	103782.000	102426.500	144168.500	118584.000	154628.500	157735.000	135594.500	163911.000	150826.500	165941.000	125771.500	131483.500	141711.500	150917.500	163666.500	155019.000	125352.000	177598.500	107676.000	149533.500	117772.500	173461.500	145260.000	127437.000	174548.000	156881.500	175476.000	207092.000	157181.500	144270.500	146535.500	204768.000	200810.000	150752.500	120435.000	162859.500	125530.000	149910.000	159118.000	186201.500	160359.500	168905.500	127971.500	160768.500	144764.000	170754.000	158685.500	126697.000	133902.000	142043.000	178448.500	144081.000	140437.500	143393.500	158601.500	142586.500	131150.500	149327.000	151835.500	156194.000	140683.500	146192.000	112971.500	149039.500	123407.500	145243.000	113233.500	159751.000	124638.000	129398.500	142494.000	127433.000	169929.500	145464.000	118170.000	144541.000	134904.000	151364.000	156571.500	166330.000	141372.500	199234.500	147277.000	137558.500	135385.000	157573.500	151225.500	151695.500	128117.000	141989.500	149917.000	186737.500	147744.000	112782.500	174848.500	136885.000	135037.500	144371.500	156454.000	140906.000	154063.000	155429.500	149644.500	164675.000	166395.000	163145.500	157232.000	145241.500	123171.000	162994.000	157005.000	139657.500	135666.000	158849.500	167698.500	170837.000	142058.000	142469.500	122814.000	94725.500	113883.500	137866.000	165738.000	170817.000	138520.000	169413.500	170439.000	162463.500	143652.000	153681.000	174538.500	187450.500	122095.500	120273.000	142977.500	138317.500	162633.500	119276.000	145201.500	118810.500	139850.000	143281.500	179164.500	170144.500	163859.000	133568.500	133340.000	162413.000	145696.000	137724.000	130710.000	164641.000	111329.000	118424.000	131790.000	166347.000	145717.500	125177.500	165777.000	99801.500	170223.500	112048.000	96554.000	102260.500	211646.500	203844.500	140954.000	163193.000	112944.500	135938.000	130121.000	142980.000	144345.500	122829.000	164349.000	188504.000	110515.500	135540.500	152980.500	157921.000	152031.500	156480.000	148711.000	168933.500	127533.500	162644.000	169385.000	145150.500	158761.500	143864.500	153205.000	132032.500	163604.500	132686.500	199309.000	144698.000	155540.000	143707.000	133612.000	148223.000	109214.000	128330.500	159574.000	166408.500	134005.500	178092.000	161218.500	143165.000	153896.500	138791.000	172030.500	154466.000	141843.000	172366.000	159667.000	121344.500	141474.500	161918.000	147073.000	165046.500	156014.000	176292.000	151817.500	132159.500	124851.500	141381.000	167317.500	142034.500	128043.000	100146.500	132645.000	187841.500	124162.500	139505.500	156026.500	132822.000	161808.500	150059.000	140998.500	140414.000	149332.500	145266.000	178884.500	147167.000	162446.000	105667.500	156459.500	154664.500	143931.500	138278.500	153451.500	141236.000	164438.000	165360.000	113889.000	138651.000	188670.500	112320.500	126751.500	134276.000	156458.500	133861.500	132248.000	160346.500	179682.000	136500.000	141604.000	159554.500	140434.500	109697.500	179034.500
155668.500	112080.000	128359.500	153433.000	127901.000	115430.500	146275.500	181506.000	134045.500	182878.500	179147.000	140982.000	134284.000	150523.500	147547.500	134514.000	143447.500	151407.500	161544.000	172369.500	164471.500	146394.500	152337.000	159729.000	161933.000	157996.500	163091.500	143139.500	128312.500	151134.500	130467.500	162441.500	146965.500	172852.000	153367.000	158457.000	155475.000	118168.000	190054.000	156057.500	153858.000	150707.500	154572.500	154830.500	137711.000	144863.000	175941.500	158960.000	158681.500	174058.500	159286.500	178920.500	135322.500	170406.500	181225.500	157823.000	170656.500	186243.000	107642.500	145581.500	131927.000	150188.500	117402.500	183932.000	137430.500	121098.000	123447.000	148853.500	153644.500	154366.500	157515.000	142875.500	142570.500	124107.000	162276.000	118307.500	82326.000	148410.000	141946.500	161235.500	135152.000	169370.000	156442.500	190462.000	175040.500	139707.500	134351.500	158293.500	174995.500	133202.500	129141.500	130384.500	156296.500	155464.000	148054.000	146706.500	133069.500	111791.500	110645.000	141543.000	131487.500	118720.000	133983.000	138867.500	141087.500	176281.000	152283.500	181805.500	134453.000	156922.500	158354.500	135829.000	148369.500	116477.500	167134.000	165481.000	159367.000	131722.500	124874.000	177269.000	172465.000	148483.000	121080.500	182619.500	158279.500	147732.500	154936.000	147582.000	125123.000	135511.500	131492.500	142813.000	164549.000	137089.500	160537.500	152143.500	141163.500	139933.500	166057.000	130829.500	140367.500	184084.500	133115.000	125942.000	155965.000	144639.500	132752.000	154654.000	101159.000	140996.000	127236.000	122669.000	158846.000	170346.000	123276.500	158676.500	134768.500	142750.000	142692.500	170803.000	166727.500	172427.500	134917.500	145066.500	131218.500	142895.000	131999.500	142832.500	131494.500	112906.500	163948.500	140921.000	136592.000	142520.000	144680.500	155874.000	174188.000	120285.500	98727.000	131418.000	151154.000	124043.000	146816.000	112197.000	159913.500	162965.000	158709.500	177088.500	121131.500	130882.000	139665.500	125437.000	157137.000	173612.000	141528.000	141602.500	162903.000	139400.000	169736.000	142235.500	181266.500	127710.000	157237.500	159625.000	152229.000	153249.500	133531.500	142763.500	143814.500	153049.000	124346.000	165111.000	170809.000	121321.000	154260.500	148665.500	136587.500	142947.000	135828.000	129396.500	135227.000	106735.000	196129.000	160405.000	113238.000	139433.000	162070.000	175243.500	132549.000	121473.000	163678.500	118995.500	171259.500	122427.500	151590.000	123350.000	129209.500	142518.000	148297.500	198848.000	151953.000	154061.000	161257.500	156884.500	120650.500	140815.000	114971.000	153241.500	143300.000	159569.500	160454.500	163597.000	152541.000	145099.500	165118.500	172157.500	134103.000	116271.000	147014.000	140107.500	183164.000	112501.000	134240.000	159441.500	170204.000	113721.500	169649.500	154909.000	160926.500	136190.500	153804.500	133423.000	123626.500	150393.500	149705.500	139795.500	148854.000	163442.000	95752.000	135086.000	118388.000	147149.000	143141.500	143902.500	149183.000	159874.000	145322.500	132827.500	168945.500	167436.500	146831.000	159300.000	157742.500	111168.500	184665.500	143695.500	145863.000	116011.500	147962.000	181248.000
132745.000	155517.500	162956.500	146527.000	137342.000	157089.500	131545.500	161623.000	158641.500	129564.000	121603.000	141832.000	162278.000	132471.500	161538.500	157274.500	141516.500	155448.000	131734.000	176560.000	147704.500	154238.500	176490.500	135818.000	136403.000	157369.500	160672.000	119955.500	139701.500	133663.000	110340.500	148102.500	127686.500	145819.000	138088.500	125615.500	122461.000	164764.500	148747.500	172075.500	122765.500	138862.500	151182.500	171253.500	118870.000	149747.500	179342.000	128531.500	127905.000	135447.500	111344.500	178473.000	132850.500	167222.500	178628.500	132716.500	177319.000	161209.000	144686.500	156546.500	163034.500	148798.000	164488.000	180372.500	159451.500	149445.000	128009.000	145447.500	168798.500	154253.500	141517.500	168325.500	154261.000	139342.500	135613.000	137539.500	114651.500	162186.500	155621.000	159288.000	159100.000	148651.000	150823.000	188935.000	181041.000	116519.500	154268.500	132680.000	165112.500	156381.500	129415.500	131204.500	185698.500	155634.000	153719.000	135261.500	146105.500	137004.000	132245.500	116530.500	139774.000	147901.500	151366.000	135729.500	145847.000	157945.500	125685.000	129749.000	183677.000	130161.000	148097.000	165251.500	159126.500	153682.000	161053.500	133851.500	189247.000	146827.500	156462.000	151125.500	178458.000	145479.500	115982.500	163205.500	133134.500	113135.500	185598.000	171146.000	129085.500	145113.500	152719.500	127753.500	131609.500	126027.000	151889.500	157604.500	115979.000	161264.000	149639.500	136257.500	142136.000	158046.500	135250.000	172181.500	194060.500	164814.500	144011.000	148546.000	131052.500	135593.500	112654.500	184596.000	172284.000	153018.000	130126.500	155504.500	128251.500	141110.000	161302.000	146002.500	164242.500	148871.000	151840.000	142360.500	123354.500	176903.000	132589.000	132213.500	128975.000	154359.500	136286.000	159801.500	166100.500	143406.500	132453.000	132399.500	158015.000	120755.500	128166.500	140388.500	150273.500	113703.500	149790.500	134118.000	153207.000	147221.000	82728.000	169079.000	164940.000	130765.000	109229.000	128390.000	109119.000	151080.000	143661.000	140899.000	196463.500	116241.500	120958.500	144872.500	151502.500	137531.500	180379.000	181794.000	198201.000	128701.500	127012.000	135939.000	133674.000	155418.000	118755.500	161295.500	137721.500	116126.000	146501.500	162222.000	141448.000	175110.000	137213.000	140974.000	163273.500	130959.000	159420.000	162491.000	133425.500	173949.500	155378.500	149484.000	116128.000	112224.500	149010.500	141083.500	169781.500	135238.500	144759.000	161477.500	160987.500	150822.500	150243.000	164885.500	127376.500	173237.000	134008.000	195409.500	151893.000	179964.000	124298.500	134321.000	156715.500	146278.000	183620.000	155561.000	145931.500	141899.500	132726.000	141327.500	124945.500	155520.000	139879.000	107531.500	159228.500	159903.500	124394.500	140654.000	173247.500	127916.500	191640.000	145127.000	175796.500	133127.000	161169.000	162488.000	148304.500	182513.500	102772.000	186713.500	135936.500	157440.500	171640.500	143414.000	139538.000	171421.500	167069.000	128665.500	157536.500	164683.500	155864.000	133257.000	148920.000	149294.500	149180.500	138220.500	170568.000	157871.000	136591.000	133629.500	153077.500	158711.000	142195.500	156550.500
128244.000	148936.500	167050.500	188294.000	157679.000	165537.500	147092.500	138763.500	182413.500	140664.500	168263.500	172031.000	142684.500	159665.500	177398.500	135912.500	157934.000	172976.500	131564.000	150097.500	144578.500	176455.000	187703.000	168119.500	175216.000	151820.000	150295.500	147842.500	131438.000	149621.500	110262.500	151236.000	122951.000	197308.000	163093.000	145788.500	141525.500	165636.500	130287.500	126206.000	127009.000	148731.500	164107.000	135443.500	149636.000	162841.000	151501.500	163790.000	160887.500	151097.500	155625.500	171698.500	132134.000	179482.500	159835.500	140825.500	183454.500	135784.500	136846.500	192369.500	171298.500	163653.000	147490.000	169873.500	133421.000	178054.500	123699.000	151281.500	151810.000	183426.000	138044.500	154363.500	171856.000	147057.500	152832.500	141518.000	99322.500	131594.000	142610.500	162751.500	129835.500	156454.000	139949.500	161331.000	166045.500	140728.500	160728.500	158345.000	170607.000	144512.000	117179.000	134987.500	141340.500	144291.000	140890.500	162458.000	155715.500	122483.000	145260.000	123036.000	108377.500	138415.000	141091.000	127498.500	126132.000	153012.000	140317.000	140906.500	161761.000	142534.500	172917.500	147110.500	137009.500	147474.000	146025.500	159632.500	153883.000	119344.500	182312.000	157254.500	165925.000	125698.000	151784.000	156569.000	126167.500	166623.500	153918.000	155651.500	155978.000	168456.000	137694.000	142025.500	138463.000	158454.000	173779.500	126028.000	159707.000	147271.000	159734.000	157799.000	150762.500	142579.500	186140.500	146011.000	160125.500	142369.500	156404.500	129927.500	126358.500	121680.500	137842.500	143072.500	159602.500	152493.500	149476.500	149739.000	140815.000	145700.000	155106.500	147616.500	155483.000	151080.500	134780.500	153408.000	101018.500	154100.000	121120.000	138844.000	138428.500	161229.000	141231.500	133217.000	143541.500	151746.000	142331.000	140718.000	196083.500	142928.500	123766.500	111020.500	176911.000	108771.500	167094.000	137915.000	139514.500	171367.500	139668.500	167622.500	143779.000	132440.500	137929.500	121613.000	129122.500	168127.000	156106.500	157522.500	148458.500	139277.500	126044.500	161161.500	134690.500	137274.000	139148.500	168005.000	146219.500	136690.000	132840.000	133176.000	134985.500	154388.500	127422.500	132786.500	162097.500	155710.500	145730.000	154375.000	126377.000	159022.500	154814.000	161022.000	118391.000	117577.000	184840.000	122538.500	138333.000	181452.000	139073.000	161960.500	135388.000	97030.000	144798.500	137123.000	180957.500	127115.000	157718.500	183592.000	159231.500	140723.000	150481.500	171634.000	178482.000	167983.000	163229.000	158887.500	128332.000	117610.000	147954.000	165034.000	165434.000	136877.000	159195.000	147388.000	147280.000	181092.000	162110.500	162088.500	157411.000	155021.500	123626.000	121129.000	170466.000	116715.500	144803.000	153717.500	148717.000	142199.500	151062.000	146392.500	167407.500	153992.500	157246.500	128503.500	162678.500	153029.500	141921.000	110697.000	147829.000	147154.000	149607.000	139767.500	130908.000	144988.500	139782.000	141831.000	132906.500	147214.500	116545.000	156308.500	156241.000	144235.000	139710.000	96520.500	151671.500	106402.000	157292.000	156858.500	131879.500	174168.000	116946.000	151840.000
143694.500	144052.500	178334.000	184659.500	151465.000	150387.500	161886.000	163015.500	179516.500	141416.000	164639.500	175056.000	139782.000	140539.500	183253.500	126565.000	153898.000	153367.500	171625.000	143514.000	118224.000	171466.500	167896.500	143162.000	140533.000	149325.500	163526.500	140886.000	147733.000	173616.500	129815.000	168345.500	118119.500	130174.500	177664.000	152937.000	155487.000	130819.500	139316.000	122243.000	132809.000	161630.000	169793.000	108534.000	120793.500	114289.000	141284.000	122296.500	121737.000	131346.500	145550.500	153537.500	140471.500	188427.500	183000.500	134127.500	178501.500	172949.500	157762.500	150450.000	166889.500	160300.500	131674.000	172446.500	154257.500	165327.500	128440.000	151108.000	149885.000	178728.000	179471.000	174308.500	150260.500	126944.500	150287.000	129133.500	105938.500	121672.000	155281.500	168624.500	148490.500	138824.500	151178.500	180431.000	164660.000	152763.000	177262.000	150479.000	153715.500	144698.000	115145.500	117578.500	155694.500	160152.500	155507.000	174552.000	184138.500	120370.500	120928.500	118627.000	140359.500	142441.500	139000.500	121725.500	121468.000	102437.500	128811.500	153616.000	133796.500	143991.000	139205.500	186384.500	137426.000	137225.500	172622.000	174400.500	121790.000	100350.000	132704.000	128536.500	150108.500	96597.000	124681.000	150131.000	110522.500	166487.000	148919.500	122335.000	154587.500	147679.500	137797.500	153184.000	127446.500	177653.000	184143.000	153658.000	134455.500	146480.500	145580.500	148301.500	157446.000	154149.000	121526.000	135784.500	153620.000	145554.500	120482.000	160701.000	109408.000	169546.500	137252.000	148081.500	162799.500	149177.500	169303.500	153616.000	159760.000	161602.000	144864.500	151413.500	207341.500	144081.500	111316.000	117957.000	130731.000	169641.000	116572.000	125007.000	124827.000	134995.500	148696.000	154089.500	149324.000	152126.500	157873.500	143679.500	138748.000	172085.500	124963.500	145395.500	141761.000	92126.000	133950.000	126773.000	137625.500	130414.000	133963.000	143124.000	150055.000	154648.500	141056.000	155669.500	139309.500	133550.000	130864.500	128629.500	165967.500	111555.500	176338.000	166295.000	164906.000	136942.000	164187.000	154515.000	178239.000	123086.500	151855.000	152374.000	146892.500	148903.500	130807.000	167576.000	156516.000	138221.500	175867.000	117464.500	108236.500	156430.500	152177.500	208073.000	153999.000	127658.500	159184.500	164381.000	168388.000	179836.000	106564.500	136454.000	139551.000	119028.000	141281.000	140662.500	187303.000	145656.000	171882.500	144280.000	148598.500	149710.500	155710.000	156972.000	132989.500	171942.000	156767.500	122636.000	144106.500	128522.000	144552.000	135202.500	147884.500	179652.000	165607.000	149347.000	179677.500	136888.000	184994.500	125138.000	155234.500	112520.500	115358.500	138234.500	175437.000	123842.500	114554.500	126932.000	121738.000	139894.000	166520.500	150871.500	155198.000	152848.000	154695.500	131422.000	176901.500	167107.500	161066.500	148318.000	137053.500	140735.500	137492.500	150187.500	142207.500	169665.000	152288.500	141543.000	173220.000	160852.000	117091.500	123069.500	151817.000	188140.500	110241.500	141067.500	165225.500	132676.500	173896.000	137255.000	144591.500	129060.000	120205.000	190441.500
143723.000	124048.000	131780.000	93445.500	148174.500	120424.000	110327.000	157967.500	163761.000	137939.000	168504.000	153090.500	147913.000	160279.500	161770.000	117643.500	166530.000	156893.500	130338.500	139340.500	133246.500	136995.500	181038.000	151357.000	161101.000	162056.500	134940.500	126242.000	117141.500	114747.000	104148.000	160963.000	169703.000	164435.500	135755.500	156050.500	135829.500	138961.500	148759.500	164107.500	123802.500	145790.500	142816.000	155829.500	146046.000	130662.000	167027.500	164194.000	162196.000	143361.500	134929.000	167583.500	125981.000	148672.000	132172.000	143315.500	157768.000	200908.000	111308.500	100769.500	170401.500	181629.000	166164.500	151304.500	170905.500	128317.500	130793.000	163745.000	182893.000	188219.500	172378.000	134843.500	158520.500	98539.000	175666.500	111441.500	87505.500	155980.000	146093.000	149621.500	124025.000	129776.000	151153.500	184444.500	140591.000	124233.500	133233.500	165816.000	155010.500	138222.500	145879.500	138555.000	134110.000	153798.000	131568.000	100594.000	149888.500	118824.500	116497.500	129490.500	147942.000	127134.000	136329.000	130644.000	133145.000	149482.500	136257.000	132924.000	128674.000	153378.000	152740.000	142149.500	118972.000	138455.500	152450.000	156826.000	162894.000	122440.000	152220.500	126812.000	177976.000	145414.000	132138.000	177689.500	173750.500	131780.500	189072.000	158737.500	148137.500	176492.000	129404.000	164948.000	112389.000	138501.000	149733.000	173210.500	155554.500	170750.000	140101.500	144550.000	140007.000	166194.500	113642.500	154462.500	154242.500	153692.000	153210.000	165227.500	159209.500	131257.500	146441.500	153735.000	165728.000	131772.000	187463.000	158470.000	136983.000	143304.000	173296.500	154009.000	126285.000	148812.000	141228.500	127519.000	110811.000	188390.500	132247.000	136628.500	139779.000	149055.000	130696.000	157055.000	191647.000	132661.500	125375.000	133790.500	142625.500	178542.000	150454.000	135629.000	168893.500	96739.500	136632.500	106686.000	145164.500	127821.000	149448.000	165052.500	122456.000	163851.000	130920.500	114451.500	161084.500	176457.000	147059.000	159364.500	155108.000	139056.500	125995.500	142503.000	172023.000	160668.000	136532.500	194928.000	173095.500	127456.000	126241.000	118341.000	176656.000	156157.000	129393.500	122566.500	178209.500	140242.500	136204.000	113966.000	125845.500	163058.500	131385.000	146313.000	139660.000	99578.000	153442.500	167161.500	135384.500	160091.500	149652.500	146215.500	140909.000	125959.500	143435.500	113063.500	157065.000	144290.500	178567.000	153314.500	136371.000	153483.500	172100.000	177903.000	162757.000	171871.000	144615.500	149121.000	117193.500	168206.000	113559.000	137534.500	160629.500	127584.500	185074.500	128633.500	164942.000	156297.000	172256.500	152449.000	118594.000	130913.000	114819.500	161068.000	178277.000	132525.500	125044.500	162542.500	145303.500	141596.500	161031.000	145118.000	169326.500	155203.500	130042.000	138666.500	117473.500	183412.500	122423.000	155488.000	135871.000	125419.500	130556.500	99925.000	120153.500	137093.500	165174.000	93545.000	108875.500	172822.000	119529.500	127673.500	189740.000	144718.000	148924.000	136524.500	129905.500	148095.000	143994.500	143694.000	147532.500	125751.500	112941.500	168155.500
157002.500	162007.500	137406.000	141281.000	149938.500	160294.500	142198.500	167589.000	129796.500	137181.500	147420.500	175328.000	156061.500	142980.000	160906.500	145719.000	199384.000	181099.500	132238.500	101167.000	126540.500	130207.000	182445.000	132972.500	175688.500	151374.500	131034.000	95973.500	145183.000	138109.500	109957.500	204615.000	158006.500	171827.000	164290.000	134110.500	167453.000	147068.500	148465.000	166342.500	134830.500	175272.500	177853.000	159627.000	128900.000	149927.000	162336.500	132403.500	133093.500	160956.500	122116.000	133393.500	93158.000	181887.500	191785.500	143334.000	142927.500	106484.000	138310.500	148264.000	171003.500	136889.000	151493.500	161925.500	139796.000	154385.000	136378.000	138976.000	153031.000	144376.500	167773.000	171432.000	160882.500	148270.500	167725.500	126426.000	87179.500	141942.000	139440.000	128750.000	161336.500	151528.500	120800.500	130700.000	132040.500	129856.000	125696.000	129689.000	142423.000	151023.500	174502.000	113613.500	127105.000	132036.500	141254.500	106642.000	150978.500	119326.500	139622.000	121444.500	142571.500	147273.500	144866.500	135423.500	143500.500	187203.500	144285.000	116439.000	136275.000	139728.500	173886.000	160412.000	147812.500	139819.000	152166.000	126613.500	165139.500	154240.500	172611.000	166178.500	145742.000	118464.500	141092.500	183401.000	129694.000	131618.500	177368.500	131991.500	128835.500	87883.000	198053.500	156600.000	122571.500	136403.500	167900.000	179911.000	158466.000	167187.000	155885.500	156947.500	139752.500	168612.000	159367.500	147495.000	173135.500	156449.000	151299.000	166423.500	127424.500	172054.500	154937.000	145373.000	161592.000	148269.000	128935.000	183542.500	137492.500	133310.000	135991.000	155207.000	200424.000	160786.500	129861.000	148006.000	120109.500	173217.000	167774.000	118955.500	146689.000	87081.000	137396.000	149098.000	188821.000	158208.000	149246.500	125674.500	154280.000	148779.000	145831.500	149536.500	149989.000	130566.500	142577.000	150855.000	180360.500	156222.000	134988.500	151739.500	161547.500	164835.000	151522.500	160357.000	143195.000	141812.500	114361.500	170260.500	188941.000	128084.000	148779.000	160698.500	146533.000	150399.500	165374.000	192413.000	154728.000	93874.500	123764.500	141474.500	152294.000	146020.500	130825.500	138218.500	162456.000	136960.000	138728.000	91030.000	146305.500	147643.000	134036.500	169693.500	124116.500	148448.000	158538.000	195155.500	109983.000	152268.000	136125.000	171435.500	146608.500	149319.500	162730.000	177398.000	159238.500	148640.500	161706.000	162371.000	157362.500	148724.000	151723.500	163727.500	160951.000	160573.500	163057.500	154605.000	149278.000	144933.000	129477.500	157902.000	119641.500	148543.500	179708.500	158220.500	141878.000	174550.000	127310.000	161480.000	123815.500	136037.500	126224.000	119243.500	163399.500	139355.000	122148.500	135799.500	125494.000	149331.500	135727.000	170047.000	147500.500	171571.000	173305.000	154765.500	128692.000	139992.500	148779.500	132037.000	167189.500	137341.000	150473.500	95472.500	141233.000	143800.000	131204.000	137580.000	142545.500	157018.500	145226.000	165706.500	165076.000	183040.500	158402.000	119663.500	166797.500	151349.500	129729.000	143596.500	193162.500	115070.500	137546.000	155224.500
153332.000	148427.500	143555.500	156965.000	151121.000	133651.500	131811.500	161807.500	154274.000	116015.500	183652.500	146498.000	135214.000	129181.500	208299.000	150406.000	148642.000	137201.500	159206.000	115732.000	135251.500	148916.500	149146.000	118161.500	159882.000	156680.500	141514.000	122749.000	123823.500	140754.000	156626.000	177182.000	116369.500	127500.000	154643.000	157297.000	155248.500	148986.000	145010.500	129779.000	135814.500	184607.500	145626.500	130540.500	113656.000	122506.000	144818.500	166549.000	119598.500	149166.500	142577.500	157238.500	151707.000	172562.500	122644.000	150742.000	165569.500	185821.000	136666.500	170698.000	159774.500	159559.500	163185.000	161342.500	127175.500	142285.500	141628.000	160698.000	140212.500	131941.000	148330.000	148170.000	167955.500	141549.500	140820.500	134270.000	93206.500	107899.500	160091.500	156212.500	160153.000	110464.500	157469.500	200293.000	146777.500	148248.500	120907.500	155717.000	163179.500	103134.500	168828.000	129877.000	145751.500	161352.500	141039.500	154761.500	150122.500	116954.000	143438.000	150557.500	116283.500	172230.000	147791.000	117401.000	158994.000	133890.000	123231.000	131591.500	178189.000	160193.000	147990.000	125171.500	117299.500	134148.000	170156.500	192410.500	148095.000	156021.000	140881.500	151586.000	160030.500	162620.000	190398.500	142221.500	140294.000	143847.000	151536.000	133487.000	140720.500	114917.000	122689.000	178099.000	141065.500	156307.500	175408.500	156705.000	118557.500	132180.000	147997.000	116808.000	95131.500	158911.000	147356.000	161497.500	152420.000	150306.000	159983.000	156731.500	125518.500	141905.500	142584.000	139922.500	138603.500	154847.000	139780.000	176673.500	139237.000	150812.500	174116.500	139611.500	190330.000	143680.000	148511.000	132906.500	119754.500	155815.000	163914.500	111143.000	138074.000	135576.500	156468.000	142751.500	159753.500	157353.500	139918.000	164643.000	130528.500	153699.500	155231.000	136232.000	124908.000	126945.500	159979.000	142219.000	163801.000	176055.500	118093.500	154453.500	152819.500	167164.500	147668.500	115654.500	164011.500	188429.000	134924.000	165569.500	171946.000	123260.000	133447.000	121434.500	162278.500	151630.500	169833.000	168450.500	145808.500	122387.500	111758.000	156449.000	121914.000	151789.000	114963.000	123314.000	169640.000	115740.500	152543.500	105293.000	145804.000	165328.500	131107.000	140897.000	165332.000	150582.000	155433.500	152380.500	138081.000	139149.000	157383.500	132477.500	135730.000	140386.000	123131.000	153306.000	178534.000	166229.000	165593.000	174178.000	146277.000	156754.000	137490.000	162739.500	132710.000	140832.000	134424.000	167777.500	127296.000	172179.000	141898.000	119600.000	145675.000	180062.000	158488.000	122424.500	170366.500	127548.500	181191.500	167257.000	105229.500	116297.000	99928.000	128920.000	160988.000	122739.500	141605.500	132047.000	164891.500	128425.000	150121.000	164322.000	147876.500	175624.000	127481.000	139990.000	174217.000	138171.500	158020.500	121118.500	143085.500	159312.500	157131.000	146377.000	117847.000	135685.000	153493.500	142063.000	147667.500	177886.500	175155.000	132869.500	157372.500	165989.500	130987.500	131706.500	163288.000	153928.500	125277.500	152350.000	177705.500	165750.000	151387.000	163977.500
128359.500	150362.000	121140.500	167609.000	163655.000	173537.500	128269.500	142579.500	138017.500	134517.000	132104.000	134727.500	120180.000	186294.500	171474.000	149928.500	181412.000	169096.000	116656.500	150339.500	107743.500	169453.000	168572.500	162791.000	182722.000	172409.000	113201.000	155810.500	118099.000	112956.500	101283.000	168033.000	121270.000	164170.000	154620.500	139545.500	150041.500	148861.000	140485.500	141024.500	154828.500	154818.000	139634.500	127720.000	140237.500	130978.000	182553.500	152942.500	140179.500	175479.500	132242.500	158356.500	128891.000	191557.500	127126.500	122061.000	133659.000	170251.000	111066.000	150184.500	176767.500	174424.500	139541.500	144736.000	157286.000	150959.500	141870.500	129399.000	133093.000	161104.000	163880.000	185320.000	160927.000	141425.500	153176.000	136691.500	114706.500	145459.000	135408.000	123073.000	165416.500	103104.500	149927.500	179253.500	148871.500	185446.000	138038.000	153613.500	165247.000	119252.500	127295.500	119340.000	108938.000	152596.000	149995.500	145559.000	153369.000	135600.500	144050.000	123655.000	133405.500	131113.000	161859.000	141026.500	122006.500	144116.000	150984.000	133343.000	111382.000	136024.500	169462.000	160370.000	144134.500	148506.500	171115.000	154138.000	123591.000	165129.000	164020.500	149444.500	158462.500	136083.000	146340.000	175185.500	136858.500	125526.000	177044.500	154408.000	137052.500	139768.000	166643.000	155788.000	149645.000	130603.500	174754.500	142010.500	120332.000	160331.000	151702.500	133802.000	170398.000	187205.500	157655.500	155649.000	181668.500	130896.000	144322.500	129469.500	122342.000	122767.500	143565.000	137081.000	137969.500	149658.000	135544.000	160499.000	130579.000	147574.500	159133.500	181682.000	159433.000	152462.500	140642.500	112430.000	119893.000	167688.500	113804.000	143164.500	120838.500	155708.500	132223.500	122548.000	159111.000	143853.500	142960.000	151363.000	122836.500	158142.000	135360.500	146808.000	153458.500	96302.500	140458.500	137985.500	151111.500	153380.500	155057.000	138253.500	167734.500	183125.500	113588.500	132274.000	141004.000	116170.000	140258.500	142815.000	158517.000	138067.000	130690.500	144795.500	92619.500	155331.500	139295.500	190740.500	155314.000	128504.000	123119.000	114989.000	165812.500	165115.500	132109.000	146592.500	178883.000	129860.000	172516.000	116214.000	156742.500	174561.500	163805.500	171915.500	147499.500	162818.000	163022.000	158218.500	135535.000	167552.000	147419.000	165704.500	128918.000	131547.000	181018.000	156065.000	177001.500	165648.500	179975.500	160479.500	145531.000	127173.000	137373.500	155079.500	136675.500	156474.500	151220.000	167670.500	141652.500	142010.000	117496.000	121961.000	144987.500	147354.000	157675.500	170895.500	162536.500	131670.000	184515.500	175710.500	121523.500	138636.500	142205.500	135832.500	168315.500	153175.000	143914.000	149067.000	143466.000	166559.500	152303.500	133447.500	116817.000	163100.000	150727.000	155241.500	136715.000	157061.500	148814.000	161209.000	159228.500	142144.500	136376.000	180763.000	147438.000	171074.000	145065.000	139354.000	138469.000	171287.000	115852.500	138038.000	162665.500	125006.000	128502.500	142930.500	147443.000	125739.500	164263.000	159787.500	156838.500	159338.500	139811.000	146618.500
131156.500	142534.500	125086.000	130004.000	151145.500	146551.500	127446.000	147269.500	158393.500	129685.000	149467.500	155855.500	128505.500	153704.500	182695.000	167063.500	173119.000	143203.000	143516.500	167753.500	138701.500	138582.500	149081.500	138917.500	160473.000	138351.500	156921.500	155430.000	161403.000	137786.500	111660.500	147594.500	110690.000	146346.500	146984.000	146538.000	183534.000	161332.500	157539.500	146779.500	131964.500	148736.500	122262.000	125754.000	115868.000	127216.000	172810.000	128779.000	139094.000	142918.000	122370.000	188408.000	160900.000	165582.500	152258.000	136501.500	196477.500	146645.500	118916.000	120082.000	130470.000	135252.000	139654.000	158587.500	139453.500	143885.000	147506.500	147890.500	160534.000	157525.500	185917.000	157345.500	135887.500	176427.000	168689.500	133928.000	108674.000	127618.000	140360.000	112709.500	113644.000	147312.500	150322.000	169152.000	136475.500	159998.500	136358.000	132753.000	148553.500	155468.000	116182.000	119159.500	159333.500	140661.000	130259.000	161732.000	143476.500	116144.000	136349.000	140625.500	144290.500	185498.500	186112.000	135481.500	140535.000	130632.500	156409.000	137247.000	141392.000	147496.000	163281.000	106427.000	145993.000	168532.000	140403.500	119800.000	142360.500	175561.500	139982.500	135024.000	173185.000	153896.500	149749.000	181207.000	112318.500	173189.000	126146.000	155735.500	141046.500	113030.500	167063.500	151346.500	143499.500	135662.000	157042.500	163063.500	140291.000	158329.500	157495.000	143071.500	131817.500	163828.000	164027.000	160841.500	177601.000	146816.000	137960.000	145864.500	132561.500	134208.000	143315.500	156178.000	134944.000	148377.500	162632.500	175804.500	126168.000	133417.500	124561.000	173780.000	162090.500	138593.500	149187.000	108121.500	117467.500	138170.000	136735.000	157411.500	142023.000	114201.000	153509.000	132021.000	142945.000	152049.500	160084.500	123860.500	147304.500	116177.500	138215.500	152729.500	111721.500	97080.500	147466.000	108180.000	134869.000	168343.000	148429.000	159459.000	139653.500	152140.500	143838.500	128699.000	118693.500	177989.000	148983.000	190265.000	145480.500	147243.500	158731.500	165863.500	161061.000	122748.500	146759.500	152795.000	147820.000	119372.000	121253.000	145745.500	155109.500	186141.000	126894.000	136141.000	171479.000	129055.000	150306.000	127391.000	107891.000	152272.000	131850.000	121358.000	148624.000	169210.500	163026.000	153431.500	133210.500	187403.500	153537.000	122500.500	163804.000	125248.500	156054.500	109272.500	162826.500	155998.000	136865.500	171506.000	185173.000	138121.000	160941.000	133069.500	158175.000	158320.500	162110.000	159923.000	131469.500	139410.500	144734.500	141096.000	183147.000	176213.000	148083.000	146803.000	157387.500	128220.500	154882.000	169677.500	130554.500	130643.000	139829.000	130530.500	131586.000	124961.500	111953.000	166541.000	150686.500	117328.000	138140.500	176653.500	164979.500	168355.000	167986.500	110742.500	129300.000	143240.000	142648.000	154739.000	111551.000	147005.500	117391.500	129761.000	143182.500	129864.000	136512.000	141534.000	131966.500	142389.000	183891.000	125438.500	142334.500	140814.500	135356.500	157850.000	149949.000	149343.000	155629.500	149182.000	139946.000	119441.500	151603.500	148307.500
119111.500	149179.000	141304.500	172246.000	155278.500	134277.000	133531.000	142704.000	130286.500	96415.000	170415.500	154563.500	144686.000	142528.000	157767.500	131983.000	138539.000	141373.000	111242.500	175536.500	158862.500	138304.000	159745.000	176611.000	166360.000	137914.500	150256.000	161554.000	152692.500	114241.500	100192.000	183404.500	141266.500	140329.500	161368.000	129597.500	188791.000	138884.500	152070.500	159905.500	139872.500	155783.500	154654.000	136821.500	126141.500	130293.500	155281.500	126698.000	128461.000	113078.000	131566.000	172186.000	139168.500	156887.500	149774.500	155876.500	138557.000	163539.000	148010.000	133910.000	177630.500	165203.500	140165.500	190288.000	152008.500	154659.000	123387.500	164706.500	146000.500	142308.000	156087.000	129736.500	175122.500	126918.500	176892.500	115296.500	116236.000	156020.000	161081.000	149548.000	162292.000	127265.000	156548.000	154188.000	147795.500	145220.500	147442.000	137776.000	169888.500	172083.000	125273.000	120930.000	156808.000	143910.000	156328.500	172426.000	117294.500	122268.500	130222.500	140876.500	137434.500	132450.500	124519.500	133299.000	148489.500	163221.500	140461.500	175281.000	155862.000	156895.500	136440.500	162277.500	116622.500	117489.500	170389.500	150607.000	167749.000	133376.000	144989.500	165018.000	155588.500	142908.500	114997.000	124761.500	86144.000	128079.000	186028.000	157770.500	140405.500	185521.000	159128.000	123994.000	120704.000	152616.500	134616.500	162093.000	137297.500	130308.500	109737.000	116449.000	144631.000	164111.500	163897.000	178543.000	174021.500	156404.500	153449.500	148027.500	127394.500	157674.500	113677.500	137632.000	173175.000	141016.500	136464.500	151880.000	163294.000	130920.500	141255.500	156349.000	131769.500	152965.000	158259.500	143972.500	86471.500	138994.000	131648.000	104669.000	140732.500	143914.000	130294.000	129175.000	173070.500	132808.000	132657.000	99112.500	179002.500	176725.500	135061.000	134806.500	156132.000	123961.500	145584.000	144015.000	130731.000	172447.000	143643.000	155161.000	133808.000	151897.500	130834.000	147750.000	161976.500	179081.500	155909.000	174969.500	160147.500	131205.500	136558.500	173078.000	143350.000	148127.000	166946.000	162523.500	179184.500	133668.500	166257.000	121360.000	167632.500	162373.000	141809.500	160232.500	137508.000	138542.000	191921.000	150413.500	145149.500	137750.000	157757.500	127232.500	137098.000	134919.000	166047.500	166852.000	148375.500	164929.000	142941.500	137840.000	154393.000	146399.000	157206.000	105796.500	160113.500	166246.500	175216.500	135978.500	129173.500	136284.500	154878.500	151677.500	162771.500	174636.000	144874.000	138072.000	142576.500	150046.500	123294.000	116505.500	160419.000	150544.000	178445.000	163338.000	152912.000	159934.000	146424.500	168785.500	144401.000	152898.500	142032.000	109755.500	181142.500	98402.000	150388.500	146178.500	121014.500	144320.000	140793.500	138308.000	145011.000	152084.000	136572.000	132434.500	124570.500	147044.500	148708.500	139387.500	138313.000	183560.500	97393.500	158228.000	130670.500	140353.000	158905.000	144027.500	132595.000	139954.500	160132.000	144858.000	126825.000	145441.500	133439.500	156446.000	165296.000	159811.500	150462.000	122508.500	134266.500	108766.500	141613.500	140121.500
111303.500	147419.500	105528.000	138416.500	153962.500	113340.000	135135.000	145507.500	151454.000	120764.000	153011.000	152906.500	163703.000	175121.000	145810.500	168579.500	181915.500	169610.000	144907.500	134279.000	111924.500	121344.500	157132.500	118669.500	156947.500	142872.500	131600.500	149237.500	130950.000	164549.500	135844.500	175228.500	148086.000	147123.000	158189.500	136794.500	159060.500	177634.500	165834.500	163300.000	148576.000	151511.500	173914.000	162495.500	155757.500	143202.500	172191.000	165983.000	112860.500	146045.500	137959.500	155335.000	145119.500	170738.000	142477.000	156016.000	164931.500	156786.000	127504.000	172852.000	165670.500	205282.000	128759.000	148584.000	132287.000	163249.500	119835.000	163702.500	174465.000	155632.000	174435.500	147392.500	199839.500	107856.000	168305.000	122528.500	108696.000	123403.000	163129.500	147795.500	155616.500	131967.000	133232.000	200664.500	144548.500	135789.500	160509.500	154318.500	159300.500	163414.000	133318.500	126679.000	128925.500	171818.000	142367.000	137548.000	172830.500	122205.500	118368.000	131211.500	144186.500	130716.000	136837.000	137658.000	138553.500	171120.500	105566.000	133317.500	158013.500	117547.500	136232.500	148772.000	150533.500	122144.000	151906.500	154234.500	154731.000	141524.000	111960.500	133477.000	157339.000	144279.500	119681.000	192493.000	142571.500	154845.000	144485.500	142957.000	123381.500	124838.500	178675.000	165201.500	145608.000	128304.500	168303.000	160611.500	139412.000	182502.000	173500.500	116115.000	102539.500	143995.000	135422.500	199302.000	179535.500	157799.000	145364.500	181625.500	103906.500	148659.500	147450.500	110276.000	152290.500	149422.000	148474.500	141709.500	125201.000	166118.000	154220.500	139771.500	164373.000	151186.000	141825.000	131253.000	105875.000	143819.000	115165.000	120028.500	136673.000	150556.500	153377.000	138326.500	186951.000	137591.000	138448.000	113373.500	158871.500	117940.000	128496.500	126630.000	132021.500	93164.000	136519.000	134203.000	161175.000	166558.500	121716.500	167037.000	118680.000	133297.500	141121.500	119071.000	134972.500	183259.000	148064.000	173074.500	139996.500	130866.000	163549.000	134633.500	136175.500	130593.000	159917.500	162434.500	142127.500	138514.000	128426.500	129164.000	124038.500	133668.500	104656.000	140939.500	175523.000	144183.000	141701.500	138650.500	139736.000	174423.000	139683.500	133069.500	134121.500	124249.000	177998.000	150994.000	124797.500	177363.000	152541.000	116056.500	138093.500	117662.500	164229.000	135614.000	180395.500	133256.000	171610.000	177485.500	125147.000	161731.000	192742.500	168818.500	155919.000	171870.000	149577.000	145601.000	120144.500	157291.500	158866.000	147474.000	153481.000	145737.000	159618.000	146236.500	150978.000	145967.500	152051.500	154080.000	119746.500	135215.000	132628.500	124493.000	165398.000	106243.500	138081.500	128146.000	141597.000	136936.000	146323.000	144379.000	130506.000	145256.000	169257.500	163147.500	135910.500	156649.000	171091.500	140853.500	130625.500	117549.500	160564.000	110351.500	145667.000	137519.500	156643.000	134477.000	111893.500	135443.500	109256.000	103022.500	128984.000	132562.000	129246.000	113051.500	181784.500	144807.000	151812.500	142185.000	157067.000	152117.500	143151.000	149176.500
136558.500	143284.000	150594.000	157535.500	160890.000	159111.500	129161.000	191846.000	171334.500	133697.000	166349.000	201561.500	138019.500	144265.500	115511.500	135298.000	183061.500	148473.000	148799.500	120930.500	149728.500	129942.500	159770.500	155149.000	162687.500	143169.500	143625.500	101897.000	157517.000	131069.500	137053.500	157884.500	113084.500	141340.000	123714.500	147475.000	139126.000	145357.500	146003.500	181144.000	132092.000	166572.000	163778.500	144372.500	154641.500	148457.500	147054.500	180393.000	149378.500	179952.500	148410.000	139345.500	135112.500	181326.500	158734.000	163973.000	204672.500	134541.000	136368.000	158866.000	190666.500	144917.000	160754.000	154949.500	154797.000	169279.500	138470.000	136353.500	147520.000	158474.000	144584.000	157120.500	160400.000	134338.500	161257.000	112517.500	95482.000	157619.500	128477.000	152006.000	146768.500	120466.500	133109.000	157502.000	168047.000	123730.000	171647.500	134099.000	158128.000	151402.000	134736.000	135871.500	154110.500	184856.000	180940.000	120511.500	160708.000	108154.500	154117.000	149872.500	142040.000	146396.500	146888.500	122851.500	158794.000	157407.500	157227.000	135846.000	141511.500	147067.500	150779.500	119420.500	155475.500	142326.000	141100.000	149534.500	144031.500	135367.000	159921.500	160219.000	145226.000	110492.500	114235.000	146295.000	136912.500	149940.000	148087.500	178205.500	141029.500	172978.000	168686.000	185191.000	133244.000	143278.500	167357.000	164978.500	157835.500	141756.500	152301.000	131094.000	132804.000	158133.000	158931.000	159525.000	163191.500	149192.000	165563.000	114874.500	123005.000	165797.000	139233.000	159188.000	170637.500	172786.000	129338.000	160246.500	156912.500	160799.500	143971.500	172466.000	174746.000	153202.500	119326.000	142623.500	104443.500	144785.000	136330.000	161943.500	151809.000	145982.500	147259.000	165270.000	135828.000	132090.000	124349.000	125797.000	157364.500	170985.000	112093.000	153658.000	95470.000	113546.500	145183.000	124284.000	171491.500	141724.000	158552.500	140700.000	113873.000	159548.500	114514.000	132922.500	132476.500	169486.000	147701.000	148872.000	147053.500	166515.000	133571.500	152491.500	150494.000	149415.000	161176.500	105673.500	139043.000	124904.000	104369.500	141568.500	126158.500	133365.500	124999.500	110877.500	164226.500	132581.500	119916.000	165786.500	152098.000	161570.500	155642.000	152267.000	143806.500	131744.000	170644.000	171874.000	139399.500	164755.500	132412.500	133745.500	148448.000	108220.500	139923.000	115793.000	155858.000	137685.000	181788.000	147060.000	139210.000	131538.000	133306.500	177026.000	143211.500	140149.500	145633.000	166499.000	142148.000	144663.000	163109.500	153742.500	129591.500	167150.500	161708.000	153073.000	136033.000	145492.000	143200.000	186359.000	150440.000	134946.000	115391.500	128409.500	156271.000	130139.000	121701.000	136646.000	134215.000	139054.500	146406.500	155119.000	150409.500	160774.500	146568.500	113502.500	138124.000	150972.000	145901.500	133099.000	165493.000	167011.000	161047.000	136891.000	138935.500	126601.000	150203.000	111843.000	166822.500	133499.000	129508.500	127457.500	153589.500	138991.000	143576.000	112571.500	155014.500	152768.500	175415.000	148989.500	130016.500	143057.500	117104.000	163706.000
122562.500	139537.500	157286.000	130879.500	179332.000	144764.500	118904.000	148069.500	130821.000	100177.000	169174.000	161990.500	137703.000	162679.500	174827.000	156101.500	165535.000	168315.500	118778.500	139099.000	136434.000	147811.500	166600.000	146748.000	187314.500	120374.500	157448.000	145941.000	154861.000	158315.000	130696.000	175466.500	134658.500	169683.000	150883.500	139455.500	152157.000	116096.500	140785.000	160710.500	137643.500	162281.000	169463.500	142236.500	120150.000	130464.000	169041.500	148658.000	127175.000	151002.500	148284.500	145007.000	115217.000	165588.500	144756.500	145496.500	152127.500	136128.000	157353.500	123442.500	181844.000	164000.500	151010.000	145981.000	140334.500	151314.000	125375.000	173350.500	139201.500	182832.000	195596.500	138750.500	133072.500	118515.000	160121.000	143564.500	121527.000	124863.500	167002.500	155304.000	139650.000	131887.500	143559.500	187545.500	182048.500	74116.500	149799.000	117401.000	147160.000	137267.500	114922.500	130096.000	139570.000	143093.500	147954.000	154452.000	128073.500	144716.000	131038.500	135820.500	158359.500	137799.500	132221.000	153776.500	159033.000	131245.500	172239.500	131064.500	168909.500	176483.000	186048.500	130828.000	138400.000	124706.500	162169.500	152177.000	137828.500	170690.000	198802.000	147763.500	159890.500	137388.500	123554.500	151537.500	103604.000	130043.500	160859.500	173800.000	143995.000	111731.500	133856.000	172335.500	178362.500	139607.500	172129.500	154571.000	122200.000	144790.000	155331.500	136549.500	138999.000	150271.000	150301.000	159413.000	158271.000	171339.500	145313.500	169279.500	122130.000	146242.500	127081.000	142196.000	172911.000	163210.000	106836.500	155793.500	145989.500	137623.500	136991.500	152679.000	170909.000	129880.000	135640.500	135402.500	97896.000	148272.000	115110.000	120120.000	128138.500	111970.000	142753.000	122861.500	138121.500	137631.000	149144.000	162553.000	144207.500	137650.500	128271.500	130851.000	153579.000	123582.000	121847.000	148724.500	152337.000	143984.500	119803.500	174063.500	118399.000	156315.000	116555.000	172322.000	125995.500	147425.000	115747.000	178734.000	169213.000	155083.000	128430.500	152834.500	132265.000	170038.000	140704.500	140925.500	154863.500	130203.000	137879.000	143901.500	123499.000	159334.000	113953.000	158435.500	152963.500	146081.000	137281.500	123440.000	143665.500	161041.500	143472.000	148738.000	156066.500	135014.500	158501.000	169497.500	140865.500	162854.500	137637.000	130089.500	123771.500	139132.500	122918.000	126363.000	140760.500	162644.500	187102.500	143822.000	163010.000	149153.000	137099.000	131744.000	146438.000	167422.500	132457.000	177783.000	155018.000	174970.000	136058.500	146007.000	148854.000	178754.000	195155.500	143629.000	169418.000	152384.000	154082.000	146106.000	137439.000	103510.500	132497.500	111149.500	170141.500	128908.000	121244.500	154005.000	149515.000	144897.000	143857.500	135062.000	130105.500	156287.000	159307.000	165129.000	149205.000	155143.500	105312.500	136295.500	154187.000	147245.500	125656.000	96295.000	147221.000	114470.000	138965.000	146086.000	160830.500	146522.500	153673.500	119743.500	148303.500	135919.500	124503.000	113550.500	160976.500	169494.500	172783.000	152971.000	142290.500	115651.500	130174.500	176626.000
111748.500	171180.500	122802.500	115610.000	146192.500	170464.500	121379.500	148113.500	141552.000	143156.500	145392.500	155391.000	164830.000	168220.500	159159.500	116609.500	154862.500	142466.000	160802.000	150113.500	154694.000	156072.000	188598.500	150549.500	182120.000	145071.500	113084.500	125264.500	172865.500	129398.500	143726.000	187519.000	133921.500	177478.000	140561.000	175035.500	152740.500	156658.500	143712.000	165456.000	136688.000	166215.500	117709.500	140385.000	133294.000	129161.000	135952.500	158344.000	159802.000	113197.500	144691.500	134881.000	111232.000	163223.000	160339.000	132602.000	165590.000	158247.000	133789.000	163943.500	192882.500	142231.500	170825.000	169629.000	124232.000	162611.500	126331.500	161377.000	180981.000	154513.500	162205.000	155186.000	132291.000	131992.500	153980.500	138715.000	111330.500	132672.500	116914.500	132481.000	104072.000	111190.000	170004.000	182955.000	163986.000	133184.000	129468.000	153990.000	162285.500	144721.000	139177.000	141780.500	149042.500	122343.000	137279.500	131486.500	146652.500	132404.500	124304.000	121777.000	138427.500	157297.500	155367.500	185794.000	128415.000	135687.500	154510.500	161567.500	157465.000	136589.500	171250.500	136337.000	136710.500	118542.000	165538.500	153741.000	162173.500	154791.500	110300.500	139842.000	144880.500	141372.500	159146.000	175318.500	97671.000	129217.000	196956.000	162295.000	120966.500	132616.000	144621.500	132447.500	148179.000	120085.000	167417.500	180717.000	134402.500	160768.000	139229.500	133489.000	154755.000	169365.500	127946.500	145938.000	144769.500	158750.000	148439.500	134776.500	114259.500	142301.500	143057.000	129985.000	146841.000	169077.500	144304.000	142143.000	119293.000	142848.000	162228.500	179140.500	129261.000	127243.000	129923.000	138737.000	99856.500	142343.500	133692.500	115479.500	152775.000	126564.000	118755.500	142296.500	136048.000	158142.000	102356.500	104637.000	175881.500	171389.000	164307.000	149345.000	116926.000	120681.000	139300.000	159438.000	143200.000	157293.500	128113.000	173024.500	122444.000	152449.000	99846.500	131586.000	135702.500	186382.000	144648.000	129993.500	155375.500	128757.000	143997.500	156133.000	154188.500	151068.500	161916.000	174325.000	158468.500	136227.500	160285.500	130625.000	151549.000	102898.500	119902.000	161392.000	163494.500	134954.500	153749.500	108019.500	129572.500	124111.000	133674.000	109340.000	161899.500	116285.500	162308.500	168954.500	153804.000	134246.000	130228.000	85987.000	176230.500	115117.000	144503.000	161638.000	181280.500	153839.500	172638.500	173052.500	162520.000	137379.500	127136.000	181385.500	151094.000	179835.000	146540.500	182668.500	123308.000	154350.000	163344.000	115336.000	158388.000	182998.500	160267.500	149924.000	167100.500	175392.000	163993.000	146385.000	142078.000	114381.500	114089.000	118804.500	169676.500	129025.500	128616.000	159602.500	146913.500	139449.000	152156.000	132298.500	159124.000	157120.500	174404.000	142738.000	191105.000	135447.500	132975.500	107221.000	146077.500	162488.000	136263.500	128982.500	122238.000	146952.500	150304.500	134596.500	159637.500	143177.500	165919.000	104612.000	157044.500	141532.500	131575.000	132730.000	169543.500	125963.500	159254.000	117700.500	167846.000	149538.000	125403.500	168368.000
146117.000	175121.000	137132.000	151310.500	126289.500	151335.500	135627.500	140033.500	159048.000	168313.000	130937.500	188276.500	111041.000	136760.000	133682.000	156142.500	181418.000	134800.000	142439.000	139893.000	140892.000	185844.000	178003.500	161292.500	136722.000	153015.500	150562.500	155979.000	129537.500	164963.500	113729.500	166988.000	135523.500	130222.000	167443.500	150952.500	156298.000	173678.500	132913.000	158252.000	118445.000	171503.000	157233.000	102370.000	178576.000	113787.500	150595.000	182989.500	178269.500	152186.500	133543.000	176428.000	138152.500	180112.000	174138.500	136292.000	176479.000	176216.500	144766.000	154762.500	164995.500	138674.000	152118.000	145687.500	151288.000	156147.000	137300.000	155013.000	140613.000	146731.500	140538.500	147128.000	156674.000	128690.000	184992.000	133347.000	109907.500	143121.500	132751.500	147677.000	142074.500	123822.000	142113.500	193986.000	140639.000	162215.500	129303.000	136044.500	167332.000	152666.000	156165.000	131519.500	158060.000	150602.000	169855.000	155472.500	116600.000	122200.000	127599.500	131515.000	166907.000	145412.500	162501.000	117770.000	148713.000	123311.500	123184.500	157498.000	132639.000	169638.500	157267.500	128074.000	135092.000	121201.500	150258.000	145807.500	175105.500	132004.000	184483.000	125737.000	139206.500	126955.500	116204.000	147239.000	123152.000	118493.500	151540.000	168181.000	119988.000	127441.500	157007.500	125148.500	135857.000	158303.500	187869.500	161385.000	143686.500	172447.500	130757.500	156256.500	124086.500	158529.000	134907.500	144124.000	164568.500	119748.500	135286.500	131358.000	117639.500	166073.000	166195.000	132767.000	176851.500	162343.000	169245.500	129753.000	144116.500	122324.500	148344.500	132256.000	175788.500	119866.500	104301.000	145311.000	133572.500	135886.000	131957.000	148349.000	121941.500	148192.500	133986.500	162395.000	169527.000	159812.500	157632.000	119746.500	114628.500	169259.000	142697.000	127651.000	165064.500	131581.500	171624.500	147356.000	164229.000	157770.500	126812.000	155514.500	129284.000	153183.000	136496.000	131656.500	99832.000	186576.500	131588.000	160626.000	157864.500	144956.500	135935.500	165942.500	169835.500	127621.000	150883.500	130642.000	135071.000	139793.000	124720.500	130939.500	153543.000	167884.500	125943.000	159251.000	152074.000	162007.500	154421.500	168107.500	127830.000	113226.500	135957.000	100240.500	163032.000	122990.000	160185.500	160232.000	145107.000	171342.500	108578.000	144431.500	126099.500	137275.000	140846.000	166556.000	193210.500	149904.500	156483.000	158204.000	177635.500	161412.500	134086.500	159038.000	140709.500	136189.500	157200.000	131117.500	118870.500	148114.000	164522.500	128383.000	160018.500	180581.500	167037.000	145206.500	144927.000	170493.000	152687.500	187460.000	134064.000	99207.500	133825.500	143079.000	160003.000	110927.500	106845.500	137379.500	125680.000	134654.500	166394.000	152604.500	166074.000	159779.500	153826.000	158651.000	180459.000	163584.000	131025.500	130003.500	148129.000	136702.500	115121.000	142834.000	146389.000	122670.000	123120.000	136094.500	99866.000	150061.500	111102.000	114698.500	140453.500	152776.500	163084.500	157776.000	144167.000	150358.500	152308.500	154617.500	166082.500	123898.000	120952.500	135417.500
145277.000	165659.500	142855.000	172489.500	139455.500	164152.000	140068.000	162254.500	144460.000	162716.500	164316.000	152993.000	142837.500	136196.500	143631.500	152781.500	183262.500	159070.500	136435.500	160429.000	107829.000	128672.500	158551.500	136684.500	145705.500	144289.000	135210.500	133825.000	109674.000	148608.000	111950.000	182588.500	113509.000	148201.500	186076.500	158875.500	153602.000	150063.500	150325.000	159667.500	139212.500	145184.000	90117.000	158026.000	118766.500	123531.000	132834.000	137953.000	133042.000	156398.500	143780.500	165190.500	137220.500	160511.000	175240.000	117347.000	160299.000	170507.500	160014.000	198830.500	155007.000	149783.000	159745.000	174309.500	150660.000	144348.500	133367.000	147045.000	138108.000	144454.500	117252.500	169484.500	120670.500	112889.000	184212.500	137519.000	133438.000	139618.000	170152.500	162399.500	142688.000	131403.500	120194.000	160679.000	165867.500	131330.500	124130.000	172718.000	160093.500	153091.500	148068.000	143807.000	147710.500	112366.000	154235.500	136898.500	146529.000	125450.500	102430.000	121299.000	128406.000	140928.000	186273.500	117624.000	123863.500	161255.000	120961.000	165419.000	140003.500	156855.000	154937.000	132472.500	144959.000	164128.000	164503.500	170402.500	185883.000	156232.000	194328.000	120580.000	164554.000	148468.000	121949.500	204276.500	127136.500	126663.000	149149.000	149522.000	140754.000	139916.000	165303.000	149048.000	158061.000	163785.000	180205.500	157292.500	112049.500	126525.000	147509.000	157702.500	151335.500	176808.000	160714.000	164393.000	181983.500	154383.000	149253.000	132151.000	131723.000	151692.000	101750.000	129399.500	189943.000	151818.500	152141.500	196007.000	140708.000	153705.000	159372.000	140714.500	154864.000	154213.000	127951.500	160485.500	145194.500	155926.500	154595.500	145088.000	165705.000	152520.000	149554.000	143304.000	164055.500	136156.500	172110.000	104834.500	137242.500	144909.500	133909.500	134795.000	107274.500	134567.500	127387.500	131573.500	151202.000	147932.500	130393.000	154004.000	132780.000	135486.000	164155.000	112737.000	143716.500	189771.500	158930.500	147640.500	142742.000	164475.500	148990.000	190223.000	143558.500	148333.500	138191.000	103930.000	179984.500	162859.500	131241.000	136249.500	105847.500	115130.500	119535.500	156873.500	155746.000	120549.500	163412.000	170104.500	146533.000	145758.000	146400.500	144137.000	118171.000	175039.000	157465.500	140808.000	143471.500	161037.500	143481.000	159191.500	161555.000	160411.000	144630.000	165762.500	170492.000	131266.000	163836.000	138610.500	152341.000	135017.000	200891.500	157540.500	137129.000	181923.500	115311.000	118623.500	131982.000	133399.000	164688.500	127094.000	136188.000	145393.500	163443.000	173908.000	160865.500	182418.500	177396.500	163941.500	115829.000	119094.500	127658.000	116774.500	162409.500	132883.500	131986.500	136893.000	151026.000	145619.500	141281.000	163126.500	131267.000	128693.500	144743.000	143476.000	138678.500	142971.500	131048.500	147957.500	132427.000	138937.500	164517.000	148547.500	131752.000	156281.500	130921.000	164978.000	156946.000	138111.000	141300.500	131955.500	150622.000	106784.500	124807.000	117731.000	145368.000	147216.500	144208.500	141016.500	163349.500	147760.500	148172.000	147477.500
103061.500	157495.000	144088.000	123656.000	109266.500	144591.500	118757.500	179490.500	165360.500	148618.000	130587.500	105257.000	126074.500	140324.000	147320.000	112907.000	183028.000	142512.500	162470.000	145471.000	166186.500	165531.000	154059.000	131078.000	178238.000	140733.500	176937.000	155464.000	162405.000	146398.000	127118.000	187518.000	127410.000	157811.000	172460.000	149424.000	163012.500	144510.000	129390.500	125744.500	162940.000	133388.000	161721.000	140949.000	156264.000	135814.500	160370.500	169160.000	134107.000	149829.000	154456.000	153466.000	132769.500	170565.000	139538.000	133460.500	158529.000	170419.500	124536.000	127306.500	167825.500	167791.500	132456.500	148898.000	151667.000	177409.500	132122.500	172120.000	136217.000	188263.500	153092.000	148356.500	141178.500	105391.500	166446.000	78978.500	106628.500	135075.000	164001.000	125463.500	149159.000	168157.500	128215.500	133903.500	171464.500	136557.000	148898.000	164142.500	149200.000	154254.000	143481.500	131707.500	145337.500	175297.500	145216.000	144891.500	164596.500	124592.500	97271.500	144491.500	118393.000	162582.500	112615.500	141313.500	148277.000	159973.000	159483.000	141741.500	156633.500	155282.000	150422.500	147445.000	144480.000	138781.000	148652.500	153632.500	145050.500	171016.000	172165.000	172630.500	142269.500	128357.000	122394.500	171920.500	153096.000	151691.000	157623.500	166019.000	127864.000	133994.500	126756.500	140198.000	145542.500	173108.500	184364.500	170986.500	143611.500	195265.500	157023.500	154367.500	130641.500	180086.000	121329.000	171913.500	191494.500	145978.500	149222.500	179442.000	117634.500	134637.500	117722.500	129025.000	128131.000	174776.500	164008.000	178259.500	153780.500	113337.000	149465.000	161730.500	157372.500	158706.500	120353.500	144418.500	126660.000	148411.000	118819.000	132184.000	133093.000	139910.500	151568.000	120727.000	170222.500	144296.000	154871.500	147808.000	155398.500	163404.000	123651.500	143511.000	133935.500	109762.500	178640.500	129298.500	150144.000	155426.000	129998.000	194844.000	98687.500	166166.000	129511.500	139003.500	142957.000	173260.500	130999.000	130874.000	179176.000	123314.000	133007.000	158337.500	153265.500	138038.000	135998.500	162641.500	172883.500	131558.000	130482.500	136799.500	166255.500	163122.000	115222.500	162136.500	151648.000	156764.000	158565.000	163444.500	139348.000	153073.000	120862.500	133870.000	151708.500	128652.000	175756.500	152247.500	146357.000	183508.500	156935.500	133419.500	127610.500	144365.000	137442.500	142556.500	158101.500	156057.000	196932.500	165298.500	148641.000	174791.500	148324.500	125101.000	173903.000	149676.500	157559.500	188668.000	126727.500	141554.000	152777.500	130609.500	186897.000	142564.500	156762.500	154821.500	159812.000	148416.500	169570.500	165005.500	122275.000	121280.500	98624.500	104754.000	178818.000	112760.500	133180.500	147520.000	148632.500	126203.000	139542.500	160526.500	166739.000	136328.000	152403.500	153328.000	143338.500	155911.500	138062.000	116944.500	155333.000	163011.000	152866.000	137796.500	129010.500	140696.000	130968.500	128816.500	162311.500	153181.000	135025.000	127741.000	145685.500	128949.500	172826.500	130978.500	141492.500	129704.500	136231.000	114907.500	132345.000	141765.000	118068.000	175116.000
133232.500	166312.000	159452.500	136615.500	142096.500	132523.500	130574.500	121395.000	176948.000	147356.500	149259.500	162360.000	123544.000	131050.000	184329.000	141371.500	150080.000	155002.500	140317.500	153368.000	140620.500	134279.500	164858.000	128893.500	149350.500	142868.500	144245.000	142744.500	123723.500	133206.500	128434.500	190499.500	121053.000	149613.000	167790.000	140940.500	134739.500	118808.000	149051.500	131497.500	126474.000	147582.000	171264.000	141911.000	124730.500	137221.000	122824.000	135108.500	142954.000	155059.500	116259.000	178475.000	127045.000	167985.000	162485.500	168048.500	137864.500	140510.500	157140.000	136695.000	161562.500	175418.000	150734.000	140509.500	146753.000	176736.500	103363.500	158087.500	171769.000	178177.000	157813.000	161628.500	141675.500	129618.000	168201.500	117837.000	113070.500	160728.000	143528.500	118186.000	119211.500	147497.500	178455.000	201577.000	155473.000	129662.500	174569.000	143928.000	139268.500	139551.500	112089.000	125075.500	130281.500	180454.500	117850.000	130475.500	154422.500	146774.000	150049.500	156770.000	116942.000	156485.500	182714.500	152788.500	167876.500	134444.000	179072.000	154760.000	160506.000	152227.500	157597.000	127501.000	133827.500	132787.500	167502.000	158242.500	151907.000	112058.000	184239.000	143808.500	149992.000	111718.500	118477.500	182085.500	151937.500	150926.000	162034.500	144634.500	148121.500	134604.000	153098.000	170482.000	147799.000	148560.500	187256.000	170037.000	147019.000	156674.000	144566.500	131630.500	139047.500	149155.000	144462.500	183228.000	140995.000	131650.500	125249.500	159516.000	104110.500	117220.000	145327.500	138022.000	143613.500	162700.000	147021.500	178053.000	131813.500	146883.500	109835.500	144171.500	136695.500	133350.000	129426.500	137793.000	128162.000	144885.000	153247.500	142042.000	139879.000	141948.000	140755.000	174579.000	156552.500	134289.500	145677.500	143890.500	165969.000	169384.500	183987.500	127283.000	167803.000	125283.000	128171.500	121984.500	146328.500	163760.500	121095.000	199225.500	117891.000	146769.500	111887.000	150974.000	115614.000	158169.500	150441.500	152629.500	164040.000	151256.000	145187.000	155283.000	151207.500	156114.500	151827.500	151259.500	149167.500	120246.000	144471.500	176860.000	132672.500	166451.000	112485.000	161740.000	153758.000	116650.500	146192.500	142088.500	128984.000	139643.500	153364.000	122928.000	140509.000	161514.000	169079.500	183732.000	127722.500	135222.500	125384.500	139600.000	157400.000	155209.500	121462.000	132049.500	163999.000	135656.000	214548.500	170612.000	155830.500	123744.500	165471.500	163245.500	147615.500	180161.000	136029.500	171808.500	154929.000	134488.500	154852.000	161620.000	135677.000	164844.000	180405.500	171864.500	181357.000	160523.500	139746.000	168198.000	136171.000	106778.500	143053.000	134747.000	169583.500	119831.000	131074.000	150494.000	129540.500	137864.500	127030.500	167337.500	176359.500	122958.000	123809.000	154458.500	156000.000	126235.500	133723.000	132242.000	150343.500	144692.500	156726.500	137324.000	108081.000	133764.000	143212.000	142313.500	163138.500	113683.000	135697.500	142336.500	139488.500	142295.000	127103.000	148745.000	138103.500	142442.000	175035.000	160730.000	166930.500	125620.500	131048.500	151590.500
149916.500	146378.000	123471.000	143575.500	146467.000	155335.500	126977.500	186449.000	140847.000	141233.000	155478.000	180948.000	147346.500	151520.000	145175.500	134380.500	157209.000	146911.000	150151.500	131979.500	103500.500	168783.500	185623.000	159025.500	166863.500	170451.000	156843.500	135961.500	151942.500	157730.500	119173.000	178296.000	149956.000	192169.000	154257.500	131529.500	157525.000	177383.500	114434.000	135705.000	126764.000	156505.000	136113.500	131160.000	143639.500	126060.500	158608.500	158722.500	130253.500	125769.500	143296.000	166413.000	125889.000	167246.500	144240.500	148439.000	176105.000	152048.500	152915.000	146342.500	179666.000	155903.500	165192.500	138909.500	137891.000	126857.000	154655.500	98432.500	158129.000	162319.000	124039.500	162447.000	157169.000	165758.000	206678.500	137743.000	105698.000	119424.000	155342.000	142092.500	159636.500	116402.000	135815.500	167109.000	165693.000	115079.000	146902.500	157638.500	157932.000	141114.000	131613.500	115265.500	144778.500	135591.000	149210.000	119322.500	170547.000	131787.000	109810.500	123404.500	142544.000	144938.500	128482.000	137218.500	168082.500	130593.500	120266.000	166527.500	138500.500	145774.500	142922.500	161896.000	161553.500	119063.000	161244.500	129180.000	131157.500	136516.500	145480.000	99700.500	128856.500	137004.500	125850.500	184252.000	133309.500	142490.000	179815.000	161187.000	122732.500	123805.500	152438.500	147028.000	149002.500	140558.000	166755.000	190574.000	137668.500	171195.500	149569.000	148977.000	119881.500	171688.000	149194.000	172373.500	166681.500	129378.000	135241.500	146313.000	124319.000	129589.500	119460.000	152801.000	162706.500	135243.500	156782.500	190606.000	165162.000	145929.000	149247.000	209683.500	180958.000	132814.000	126449.000	138670.500	113751.000	159117.500	126342.000	136115.500	118127.000	126309.000	174811.000	162268.000	157404.000	146221.500	167086.500	136846.000	141869.000	144481.000	156045.500	144773.500	199396.500	98796.500	116291.000	127003.000	159562.000	142142.500	120068.000	195380.000	117213.500	142952.000	140077.500	128650.000	145440.000	184551.500	144153.000	171954.500	162629.000	132782.500	146781.000	164900.000	137710.000	138898.000	171739.000	131638.500	149845.500	135870.500	128421.000	103872.500	142365.000	145997.500	123675.000	134226.000	161486.500	144890.000	137797.000	138816.000	131965.000	141554.500	142024.500	145365.000	141461.500	134997.000	162753.500	176889.500	124358.000	148609.000	155461.000	133006.500	140602.000	140134.000	147924.000	157465.500	149900.000	156762.500	163638.000	162251.500	118674.000	139425.500	166452.500	200708.000	147776.000	167518.000	150321.000	158227.500	111802.000	161838.500	132610.500	109937.500	173437.500	151530.500	195056.000	150940.000	132450.500	162011.000	168875.000	185330.000	137642.500	111594.500	135777.500	132150.000	144891.500	130922.500	128518.000	148971.000	125180.000	146148.500	172583.000	146878.000	142013.000	144701.500	174396.500	133015.000	160919.500	162322.000	147910.500	143945.500	142166.500	169189.000	141731.500	142119.000	132236.500	128745.500	127750.000	125122.500	140826.000	152091.000	142642.500	145220.500	148962.500	167929.000	147457.500	122778.000	143696.500	141387.500	164144.000	142721.000	173310.000	137010.000	128099.500	131992.500
137216.500	173786.500	151208.500	149394.000	131720.000	135847.500	135518.500	103473.500	197405.000	138500.500	151232.000	172645.000	122880.500	136852.000	169323.000	149725.000	165625.500	180086.000	137726.000	147361.000	111074.000	136600.500	146652.000	125730.000	135029.500	148991.000	164518.000	176199.000	136883.000	129420.500	124639.000	156331.000	146098.500	149059.500	162188.500	138944.500	154482.000	128167.000	146875.000	157785.000	124093.000	164942.500	165692.000	141549.500	146720.500	149739.000	132768.500	157267.000	123607.500	141384.500	175761.000	172369.500	162673.500	161486.500	170780.000	122799.500	159555.000	199789.500	161399.000	171975.000	130146.500	180786.000	135413.500	129449.000	131091.000	147162.500	134011.000	111269.500	133070.000	129223.500	162146.000	152906.500	159528.500	112168.000	110359.500	107615.000	128751.000	156383.000	142845.500	128534.000	144302.500	139262.000	156579.500	158977.500	156160.500	129431.500	146840.000	186381.500	124477.000	179066.500	149799.500	124364.000	136768.500	169121.500	130656.000	148298.000	159150.500	124132.000	136624.500	127496.000	160479.500	126425.500	161276.000	106598.500	119861.000	125925.000	171047.500	146305.000	116881.500	152430.000	167287.000	136512.000	135185.000	130391.500	180890.000	167565.500	156668.500	117905.500	164228.500	173496.000	161645.500	140900.500	135300.500	151992.500	153669.500	128138.000	144068.000	171238.000	150417.000	153215.000	135725.000	124507.500	134379.000	147587.000	188996.000	161397.500	113158.000	159630.000	138354.000	115072.500	147019.000	170684.500	173279.000	144685.500	154947.500	136287.000	150336.500	145057.500	119877.500	149394.000	142959.000	125459.000	177186.000	143359.500	130535.000	160191.500	147244.000	166019.500	143265.500	141730.000	165262.500	153814.500	110083.000	141107.500	106507.500	131774.000	125500.500	172222.000	113509.500	122916.500	148923.500	126290.000	162075.500	137305.500	147983.000	141820.000	173894.500	140868.500	112768.000	115491.500	139139.000	119898.000	157567.500	135385.500	125200.500	137969.000	132831.000	162849.000	124478.500	143183.000	136244.000	130591.000	142244.500	190911.500	131861.000	143998.000	159861.500	142290.000	143049.500	142737.000	148547.000	146044.000	178821.000	154881.500	145724.500	113009.000	153237.000	127787.500	153674.000	150295.500	153129.500	161380.500	168300.500	152829.500	150929.500	123106.500	141595.500	142871.000	140914.500	128997.000	109488.500	117170.500	172565.500	174455.000	148905.500	142189.000	173977.000	154277.000	130181.000	126839.500	147350.000	154970.000	150553.000	167890.000	163468.500	166743.000	111697.500	181732.000	129555.500	160131.500	150523.500	171613.000	158010.000	143609.000	158080.500	142921.500	166882.000	139033.000	153460.500	157239.500	182864.000	155707.500	137802.000	172172.500	177845.500	135908.500	127906.500	127784.500	149865.500	149504.500	149507.000	142550.500	132506.500	146204.500	142697.500	133808.500	158071.500	165050.500	130585.000	149619.500	167127.000	175524.500	130012.500	129760.000	125437.000	117990.000	167906.000	142210.500	127421.000	164470.000	122075.500	148070.500	162148.500	131577.500	170140.500	163685.000	138008.000	137726.000	160742.500	130359.000	152620.500	110466.000	147406.000	152425.500	139274.000	170767.000	157536.500	148320.000	153642.500	173385.000
114462.000	179454.500	122089.500	128466.000	161493.500	161732.000	134339.000	137475.500	176728.000	130993.000	146548.500	166618.500	118027.000	161992.000	178155.500	133709.000	142788.500	133022.000	143525.000	126341.500	138422.000	155436.000	172700.500	167840.000	175778.500	152280.000	128505.000	141988.500	113745.000	141266.500	117001.500	189395.500	126222.000	200176.500	165717.000	154046.500	196461.500	191485.500	127783.000	145795.000	105508.000	162705.000	158419.000	142055.500	124057.500	119705.500	165328.500	139264.500	159611.000	132196.000	170476.000	133997.500	120612.500	160802.500	126096.500	129981.000	147553.000	115465.500	107248.500	144469.500	175705.000	161589.500	142874.500	166934.000	148553.500	145451.000	129824.500	149525.500	158912.000	146474.500	152216.500	159325.000	174839.500	162079.000	152419.000	100946.500	75859.500	143194.000	147827.500	139853.500	137570.500	115386.500	143322.000	144789.500	145908.500	157045.000	146054.500	133721.000	159568.000	119676.500	148721.500	133973.500	151657.000	179917.500	141613.000	160610.500	157588.000	121880.500	148516.500	127681.000	176987.000	122622.000	140655.500	151000.500	134893.500	173685.000	153157.000	130274.500	126142.500	140588.500	134315.000	142769.500	134683.000	124557.500	137840.500	157136.000	151912.000	168244.000	172609.000	138562.000	166219.000	155849.000	110134.500	142971.000	107523.500	144945.000	162211.000	158924.500	139960.500	126020.000	144146.000	162710.000	148336.000	141076.000	153063.000	153568.000	151575.000	178567.500	158936.000	128169.500	109065.500	156902.000	143507.000	182251.500	154319.500	158109.000	142257.000	151614.000	128908.000	124760.000	143261.500	137677.500	162300.500	180343.000	133238.000	188109.500	164769.500	171270.000	126612.500	159487.000	185389.000	127209.000	162919.500	163033.500	135823.500	178323.500	109609.000	132712.500	139568.000	127005.500	137410.500	149057.500	153980.000	195203.000	103939.500	137556.500	156637.000	151872.500	148200.000	144009.000	139091.000	130066.000	160608.500	138762.500	177915.500	174480.500	155028.000	167531.500	118503.500	145812.500	146404.500	127524.500	141245.000	166597.000	134214.000	143816.500	154737.000	140561.500	152639.500	134182.500	153468.000	166476.000	166140.500	139575.500	162047.500	129666.000	118182.500	121279.000	150330.500	164551.500	131130.500	106965.000	181955.500	95844.000	151429.000	99374.000	125535.000	187454.000	144503.000	168661.000	138547.500	147425.500	178163.000	185557.000	134957.000	171008.000	153799.500	158574.000	140874.500	135923.000	127953.000	137629.500	142129.000	119032.000	210777.500	155257.000	138217.000	132750.500	145738.500	159480.500	150056.500	143457.000	155736.000	137182.000	159374.000	137909.500	149635.000	143092.500	169763.000	165150.500	170897.000	152226.500	135566.500	128134.500	145746.500	131206.500	140196.000	146341.000	127629.500	148945.000	163239.500	141201.000	128824.500	117366.500	177485.000	130163.500	141430.500	145126.500	127744.000	153666.000	169703.000	181368.000	135044.000	149959.000	130673.500	146445.500	171601.000	155415.000	128053.500	141666.500	129340.500	156120.000	126762.000	129917.000	182989.500	194523.500	174145.500	145965.500	143659.000	143301.500	155197.000	132782.000	134265.000	152835.500	161604.500	145378.000	126976.000	170555.000	94630.500	146695.500
122397.000	117340.500	166915.500	168023.500	152195.500	180020.500	80546.500	176252.000	126422.500	126507.000	170171.500	127068.500	133058.000	147771.500	180545.500	144767.000	150236.500	140535.500	130871.500	155184.500	132073.500	163702.500	132790.500	148679.000	160295.500	151178.000	193397.000	121683.500	151798.500	132168.500	123851.500	180073.500	122851.500	158250.000	121447.500	145434.000	124824.000	204850.500	100406.000	135781.500	99391.500	160666.500	153268.000	148203.000	120927.500	145295.000	148858.000	152238.500	154584.000	112773.500	140773.000	184914.500	106428.500	165224.000	170712.000	130261.000	171705.500	157242.000	168147.000	161371.500	148621.500	166068.000	157609.500	163287.500	158986.000	146865.500	127407.500	153041.000	159806.000	194093.000	153969.500	159328.500	182840.000	116127.000	162514.500	144647.500	103898.500	174201.000	106625.000	155782.000	165521.000	139653.500	155284.500	159927.500	143941.500	161898.000	152942.000	168543.000	153130.500	126448.500	119985.500	141439.500	142029.500	173203.500	163805.500	172463.000	161765.500	100941.000	112010.000	102706.000	130386.500	131888.000	149204.000	142131.000	122366.500	135959.500	126321.000	165631.000	133015.500	131834.500	179535.500	139933.000	138474.500	137283.000	158310.500	134131.500	136662.000	133912.000	151977.000	134988.500	131494.500	146146.000	124853.500	142029.000	129845.500	153111.000	162883.500	158310.500	142289.000	135013.000	169882.500	176087.500	143038.500	177840.500	151475.000	138271.500	137789.500	159804.000	172034.500	129596.000	135689.000	179073.500	158902.000	162311.500	158625.500	151600.000	156269.000	155510.000	128106.500	136897.000	131105.500	123728.000	145584.500	169549.000	137467.000	150209.500	82309.000	161751.500	139822.000	173219.000	164495.500	165443.500	130676.500	127403.500	124561.500	140874.000	129020.000	104205.000	163838.000	121464.000	169104.000	153443.000	155511.500	165457.500	115938.500	133486.500	163142.000	157161.500	145658.000	170211.000	147384.500	105611.500	152743.000	127879.500	135177.000	162039.500	143319.000	177495.000	159428.000	130886.000	130974.000	152605.500	136407.500	168436.500	139260.000	159568.000	165625.000	141946.000	122552.500	143734.000	169856.000	157220.000	167808.500	174142.500	141311.500	158048.500	118231.000	153217.500	149457.500	145466.000	131599.500	143234.500	158589.000	142039.000	117253.500	141538.500	167761.500	155337.000	165902.000	137358.500	117732.000	114627.500	174560.500	157905.000	137771.500	166893.500	154572.500	149106.500	128853.500	121950.000	133524.000	114636.000	145503.500	147535.000	165936.000	169789.000	152096.500	119478.500	122762.000	187555.000	98652.500	188598.000	163762.000	155037.000	122855.500	156066.000	141043.000	153931.500	100718.500	171341.000	184547.000	142945.500	147399.500	151919.000	118805.000	151674.000	132434.500	144390.000	121783.000	122529.500	197661.000	155287.000	128912.000	155544.500	140846.000	151116.500	145316.000	155173.500	155536.000	163126.500	178612.500	148510.500	145739.500	147077.500	142506.500	124023.000	152521.500	130651.000	145523.000	152739.500	108861.000	127354.500	146226.000	144974.000	166130.000	152876.000	151651.500	122280.500	157277.000	129382.500	140258.500	146323.000	144771.000	130736.000	156510.000	155555.000	149687.000	135693.500	140401.000	144982.500
127806.500	160891.500	154022.500	121791.500	158377.500	190784.000	117222.500	169804.500	149827.000	121273.000	164637.500	177125.500	181157.500	135768.000	132566.500	131825.000	170401.000	175378.500	117029.500	162918.500	138130.500	152381.000	172259.500	148262.500	173164.000	114347.000	107425.000	162779.000	127848.000	147681.000	105829.000	135309.500	117965.500	127120.500	182882.500	142075.500	169630.500	158441.500	155427.000	121195.000	94400.500	183637.000	130503.500	141346.000	138260.000	125717.500	127806.500	123037.000	131835.000	133197.000	135505.500	188101.000	115046.500	173391.000	165579.000	137441.500	164029.500	168231.000	150955.000	169715.000	175442.000	114708.500	124775.500	158309.000	148836.000	148291.500	139101.500	172339.500	155637.000	128312.000	210905.000	160419.500	169748.500	145155.000	176256.500	133369.500	105182.000	128799.000	154690.000	138962.000	166004.500	156799.000	178637.500	161377.500	143473.000	144491.500	131135.500	141336.000	140695.500	123650.500	105009.500	120916.500	137552.000	170320.000	186975.500	132611.500	136126.000	113612.500	120983.500	125403.000	124579.500	156508.000	152007.000	145785.500	153948.000	122099.000	132855.500	134239.500	149366.500	136785.000	203531.000	141851.000	147788.500	143326.500	141158.500	169726.000	160475.000	149833.500	185669.000	140044.000	173451.000	145538.500	108861.000	192013.500	110128.000	135041.500	140008.500	159201.500	131547.000	115748.000	142978.000	160717.500	149483.000	147265.000	181777.000	132774.000	127052.500	138462.500	160767.500	142845.500	156023.500	142665.500	139248.000	136224.500	168946.000	152604.000	135084.500	136034.500	130784.000	162830.000	151824.500	95458.000	154773.000	124537.000	158590.000	185441.000	141751.500	132141.000	142558.500	123585.500	152307.000	145171.500	154420.000	152021.500	122659.500	174646.000	145543.000	151308.000	119649.500	149032.500	132732.000	148068.500	152586.000	161010.000	154741.000	150124.000	156257.000	163316.500	142544.500	122737.000	168489.500	96451.500	161492.500	156057.500	152442.000	159351.000	142264.000	154271.000	107732.500	158551.500	106714.500	143700.000	143502.000	171338.500	165317.500	123377.500	168818.000	146546.000	132749.500	172028.000	147240.500	136697.000	166985.500	131983.500	153841.500	122324.500	111704.000	134572.500	168455.500	161452.000	123517.500	162699.500	147642.500	130205.500	181865.500	115080.000	123137.500	155573.000	142451.500	164982.000	113107.000	149356.500	157043.500	168568.500	120836.500	180378.500	162071.000	160693.000	133933.000	101024.500	150950.000	128676.000	174245.000	161468.500	153673.500	159556.000	111668.000	118886.500	155119.000	159664.500	158114.500	98306.000	153724.000	148411.500	141940.000	114470.500	162659.500	146554.500	174073.000	158216.000	182137.000	127551.500	159705.500	145255.500	135436.500	190957.000	124891.500	97594.000	140271.000	125149.000	173718.000	126416.000	137457.500	127945.000	134720.000	136020.500	121795.000	187332.000	170777.000	165937.500	152401.000	132893.000	132393.500	122643.500	140742.500	156091.000	175604.000	117457.500	132777.500	131331.000	126654.500	142281.500	119419.500	102273.000	151505.000	154990.500	131567.500	123262.000	144721.500	142697.000	136336.500	167470.500	139904.000	164127.500	158252.500	141554.000	147344.000	115149.500	134862.000	154571.500
162681.000	160435.000	155517.500	161054.500	123186.500	156610.500	115766.000	169045.000	177258.500	141112.000	195576.500	137261.000	136442.500	153966.500	167558.500	180923.500	189455.000	144832.000	131929.500	125086.000	134691.000	140297.000	157272.000	140874.000	173864.000	160148.000	159109.500	129744.500	127100.500	146019.000	125202.500	201512.500	140460.000	121616.500	130442.000	151006.000	160100.000	156387.500	143620.500	138598.500	110705.000	151888.000	179016.500	102759.500	134690.500	152229.000	151475.000	138757.500	154121.000	161632.500	162482.000	171485.000	151584.000	177002.000	172805.500	125590.000	148639.500	167784.500	112085.500	145736.500	170958.500	178776.000	145887.000	162993.000	134891.000	148384.000	143958.000	137331.000	153740.500	141524.000	175253.500	173450.000	143610.000	117815.000	172914.500	141455.500	94720.500	120357.500	127399.500	173596.500	170710.500	93882.000	124635.500	182778.500	152953.500	125765.500	147849.500	144901.500	163341.000	161091.500	173663.000	122641.500	124916.000	142075.500	150332.000	182648.500	141293.500	142286.000	122850.500	126041.500	139017.500	147456.000	121452.500	137633.500	139537.500	151964.500	145027.500	188632.500	157872.000	140621.000	197062.000	154562.500	140988.500	139087.000	161220.000	135216.000	154750.500	146004.500	147988.000	122861.500	134651.000	158967.500	145345.500	183975.500	126758.000	163145.500	141441.500	133237.000	147606.500	136369.000	169547.000	138020.000	144439.000	149812.500	150593.000	122118.500	140076.000	157839.500	134028.000	147124.000	128527.000	136536.000	194221.500	169551.500	182624.500	134546.500	146730.500	178172.000	144577.000	124511.500	117512.000	128519.500	133510.000	176347.500	145934.500	149876.500	157403.000	130100.000	179108.000	138759.500	132992.500	161812.000	134784.000	135619.500	127879.500	149874.000	141429.500	130828.000	130103.000	119839.000	140089.500	135901.500	156817.000	128936.500	129983.000	119381.000	154365.500	130879.500	138023.500	113638.000	169189.500	98745.500	148867.500	140529.000	138010.000	202525.500	138181.000	163320.000	160277.500	144385.500	154221.000	91587.000	158596.500	164777.000	128927.500	144251.000	161514.000	133150.000	148224.500	169046.000	150071.500	168827.000	151934.500	158332.500	136976.000	94612.500	111895.000	133068.000	165251.000	192334.500	117760.500	134437.000	191477.500	132361.500	162956.000	123419.000	143421.500	115750.500	160226.000	113383.500	134025.500	117908.500	131407.500	186090.500	153606.000	165858.000	146891.000	153080.500	153173.500	143261.000	176000.500	163358.000	167230.000	152724.500	162296.000	172688.500	163388.000	147095.000	149742.500	142704.000	150570.500	171810.000	147873.500	137526.500	139919.500	156671.000	137486.500	153863.000	153287.500	171131.500	175651.500	138262.500	152429.500	155862.000	156751.000	169035.000	119694.500	117839.500	157207.000	112019.500	178701.000	107460.000	156820.000	167188.000	150439.000	128495.500	161796.000	171602.500	156360.000	175413.500	169664.500	161168.000	159410.000	119727.000	171619.000	125280.500	155781.500	139591.500	149125.500	132736.000	143419.500	160868.500	122117.000	142700.000	151748.500	148253.000	135928.500	118625.000	170712.500	154478.500	165318.500	128162.000	149650.500	170157.000	165422.000	134073.000	137984.000	180143.500	150562.000	188241.500
131472.500	146960.500	136754.000	134671.500	154173.000	152834.000	152755.500	169510.000	171067.500	107208.000	163789.000	154931.500	156294.500	128210.500	160835.500	159748.500	150377.000	160087.500	162108.000	124345.000	133909.000	168679.000	142018.500	173122.000	164972.000	140259.000	135403.500	141702.000	146631.500	147692.500	135271.000	181330.500	105588.000	124631.500	168681.000	136718.500	149269.500	155086.500	177759.500	156654.500	147709.500	132814.500	125614.000	145518.000	128679.500	157581.000	160632.000	134732.500	145383.000	172716.500	156560.500	162000.000	143143.500	152724.500	126263.000	148584.500	126825.500	131854.500	122745.500	147286.500	175431.500	150168.500	153891.000	135784.000	152213.500	131848.500	138063.000	161278.000	146654.000	192245.000	154885.000	152949.000	158474.500	139259.000	167708.000	114878.000	96595.500	133896.500	137590.000	132234.000	154039.500	131035.000	145946.500	155515.000	142900.500	135572.000	137702.000	149494.500	143480.500	138217.500	127610.500	128910.000	146077.500	146728.500	153497.000	126190.000	162052.000	146157.000	135609.000	157081.000	173986.000	159212.000	169670.500	117167.000	132380.000	149417.500	146655.500	172112.500	135727.000	159646.500	187542.000	149763.000	119498.000	141076.000	158457.000	154152.000	143574.500	134786.500	137635.500	116007.000	154417.000	151962.000	134029.500	190312.500	154826.000	142417.500	151822.000	177428.000	126731.500	153742.000	133729.000	144684.500	133737.500	152624.500	161645.000	163092.500	146455.000	151262.000	115130.500	168166.000	167332.000	139624.500	136531.000	135696.500	197154.000	147693.500	136690.000	178998.000	145394.500	142679.500	107845.000	134529.000	157757.000	140422.000	163892.500	192532.500	140346.000	168276.000	124098.000	137357.500	168507.000	145212.000	129729.500	138185.500	105682.500	140798.500	157958.500	133460.500	89026.000	121610.500	154813.000	142052.000	155519.000	189483.500	128726.000	168902.500	153249.500	172298.500	117806.000	132638.000	161719.500	111349.000	146801.000	118626.500	163738.500	147651.500	108385.500	159518.000	150497.500	161790.500	111451.500	146636.000	159818.000	176000.000	156893.000	173343.000	162751.000	155464.000	119567.500	164774.500	166721.000	135527.000	165541.000	149562.000	173678.500	115168.500	128608.500	134272.000	126870.000	158149.500	129559.000	187996.500	178945.500	146973.500	160871.000	134815.000	102012.000	144840.500	155586.000	141980.500	148710.500	205867.000	178143.000	164313.500	134944.500	160169.500	107806.500	146997.500	143191.000	89261.000	110226.000	174516.500	160896.500	149120.500	163447.500	135415.500	142517.000	157034.000	141633.500	147829.000	122264.000	162604.500	142959.000	147929.500	170129.500	145697.000	149187.000	150142.500	141906.500	167761.000	168090.500	143801.500	182409.500	145991.000	136257.500	181823.500	137499.000	121181.500	136893.000	129303.500	160244.500	103690.000	130940.000	131465.000	145978.500	121971.500	144054.000	141887.000	143116.500	171884.500	162523.500	182006.500	129284.500	162103.500	132041.000	137205.500	188776.500	143372.500	115468.000	142963.500	136093.000	132745.000	146769.000	135043.500	186093.000	149304.500	131546.000	133382.000	145353.000	116268.000	149003.500	139111.500	168023.000	133406.500	146547.000	163218.000	152870.500	117827.500	120770.000	142819.500
128052.500	171743.500	161220.500	148154.000	126552.500	103432.500	113302.000	136047.000	161835.500	138821.500	136150.000	135226.000	118796.500	124697.000	152246.000	135452.500	142680.500	161325.000	141059.000	119904.000	155825.500	140645.000	165198.500	177191.000	156901.500	156939.000	167758.500	170591.500	135752.500	154777.000	119490.000	160394.500	82529.500	152078.500	170709.000	166041.000	138748.500	124103.500	127875.000	170463.500	153003.000	173383.000	146310.500	154753.000	144218.000	112600.500	171612.000	130712.000	156287.000	144345.500	145205.000	156946.000	130752.500	147075.000	160013.500	163941.000	143309.000	142584.000	144236.000	157183.000	134630.500	182068.500	153608.000	156970.000	172729.500	122086.000	127429.000	145565.500	164604.500	178357.000	181244.000	139633.000	147124.000	158021.500	147554.000	126331.000	105666.500	148215.500	159135.000	152290.500	151744.500	117739.000	138162.500	179181.000	120166.500	124687.500	151021.500	144073.500	161618.000	135819.000	127470.500	128524.500	119771.000	168017.500	170048.500	142730.500	135278.500	132013.500	142073.000	151877.500	121702.500	161266.500	170304.500	122756.000	143243.000	130556.500	170403.500	149500.500	154508.500	141952.000	135657.500	154708.500	105051.000	161992.000	176130.500	173618.500	132152.500	120765.500	149608.500	175762.500	151872.500	113062.500	122519.000	157227.500	138401.500	127532.500	178760.500	160038.500	138937.000	99956.000	139214.000	138693.500	161924.500	156478.500	155850.500	166197.500	133221.500	152586.000	134735.500	124013.500	186861.000	171913.000	163861.000	150332.500	141463.500	146949.500	114163.000	155294.000	137332.000	168740.500	142848.000	124675.000	173714.000	166091.000	150954.500	120580.500	130691.500	130042.500	152760.500	130966.500	170485.000	127957.500	108111.500	135506.500	114548.500	162178.500	133244.500	156757.000	123760.000	108599.500	158218.500	160747.500	142051.500	153704.000	169775.500	137720.000	141724.500	158809.500	142616.500	136169.500	181255.000	101524.500	132736.500	152145.500	158623.500	159733.500	144419.500	162391.500	132944.500	140470.000	111108.500	129597.500	150831.500	179900.000	132620.500	146483.500	159392.500	158612.000	134503.000	146239.500	143822.500	159329.500	134577.500	142462.500	141783.000	114261.000	139349.000	118463.500	136958.500	124708.000	140576.500	99682.500	160488.000	136260.000	169656.500	141658.500	116799.500	157742.500	131877.500	125336.000	121929.500	145352.500	155622.500	158433.500	132294.000	165962.000	135215.000	126888.500	121100.000	129202.000	130162.500	142538.500	158119.000	141426.000	164269.000	175566.500	150888.000	158098.000	143934.000	171508.000	164123.000	147118.500	147964.500	158575.000	160307.000	148209.500	181884.500	137369.500	152205.000	156365.000	178038.000	104729.500	127482.000	120088.500	141897.000	152686.500	163371.500	110202.500	140329.500	135088.000	162947.000	121313.000	89494.000	166344.000	159546.000	140546.000	156748.500	175622.500	148894.500	167139.500	179154.500	153616.000	140666.000	200826.500	117556.000	135706.000	189938.000	181055.000	163243.500	99082.000	136902.000	165007.500	150882.000	144776.000	123161.500	135332.500	166331.500	113663.500	146555.500	100978.000	146613.500	131132.500	136799.500	186629.500	170856.500	128821.000	134846.000	144314.000	130868.500	182628.500
134977.500	129285.000	141193.000	137094.500	113976.000	144986.500	172601.500	184836.500	152241.000	139948.500	144808.000	139634.000	114336.000	114898.000	131560.000	107301.000	155176.500	147242.500	127860.500	111978.000	134716.000	146739.500	142397.500	138602.500	171217.500	151630.500	131830.000	138718.500	131810.500	154134.000	144141.500	162112.000	160103.500	200853.000	156874.000	163870.500	167406.000	175628.500	126797.000	164166.500	122111.500	170998.000	152991.000	144916.000	142610.000	150500.000	163333.000	148972.500	115316.500	145121.500	151993.000	181315.500	155645.500	153494.000	155959.000	142427.500	175583.000	132058.000	115087.000	142323.500	173310.500	191267.500	154215.000	165462.000	148202.500	153532.000	135118.500	148221.000	140401.000	132653.000	159528.000	160744.000	160417.500	122679.000	173784.500	144711.000	123947.000	123858.500	143725.000	141478.500	146004.000	106954.000	130862.500	184776.500	123979.000	130957.000	144371.500	154044.000	154708.000	145517.000	131529.000	154061.500	148241.500	123949.500	118827.500	164466.000	124520.000	128254.000	148229.000	124883.500	153089.500	175465.000	168851.500	133690.000	135991.000	163723.000	143106.000	139565.000	150957.500	161212.000	163755.500	147936.500	130010.000	159492.000	165632.000	151926.500	143281.000	139910.000	166723.000	156374.500	128048.000	143875.500	130831.000	169811.500	129888.500	152592.000	116492.500	171875.000	107130.000	149820.000	155078.000	147429.500	123208.500	168185.500	131093.000	210096.500	129890.500	164042.500	160596.500	134351.000	141952.000	151852.500	133931.000	136614.000	163504.500	159625.500	134609.500	115643.000	102945.500	140690.500	129443.000	96829.500	166023.500	134517.000	119241.500	144910.500	112831.000	158711.500	138483.000	137258.500	131396.000	137951.500	161715.000	162274.000	103811.500	165812.500	131204.500	130911.500	120960.000	156193.000	131017.000	162641.000	154925.000	140130.000	132986.000	131654.000	170143.500	118290.000	161605.500	126258.500	141654.000	130910.500	134027.000	149922.500	155277.500	172984.500	119747.500	184902.500	135830.500	124939.500	150203.500	88869.500	163157.500	192240.000	142026.500	160549.000	149464.500	143551.500	148223.000	186525.000	129159.000	119670.500	160178.000	160483.500	162483.500	124423.500	142471.000	125056.000	118158.000	162101.000	114280.000	146631.000	176240.000	149181.000	167535.500	135304.000	126284.500	156659.000	168552.000	136851.500	126401.000	83262.000	156343.000	168079.000	146305.000	146583.000	146585.000	155110.500	150574.000	133399.000	116928.500	133036.000	158954.500	144121.000	183652.500	148638.500	139200.500	119761.500	140765.000	188268.000	164151.000	141030.000	154646.500	138639.500	144266.000	167018.000	151081.000	152766.500	157211.500	144740.500	176941.000	128949.000	148537.000	159210.000	138404.500	190366.500	129551.500	135620.000	129443.500	149359.000	171626.500	98735.500	143077.500	164264.500	157979.500	157436.000	174656.500	152340.000	154879.000	177801.000	173682.500	176287.000	143069.500	129537.500	138721.000	147605.000	155400.500	133098.500	150328.500	137840.500	138528.000	166680.000	181174.500	143868.000	156592.500	161986.000	146857.500	108779.000	154174.000	174335.500	138358.500	140767.500	139027.500	133211.000	138622.500	118858.500	152860.000	129299.500	122793.000	134836.500
118218.000	151806.500	138402.000	137705.000	164085.500	131599.000	166700.500	152315.500	154628.000	161159.000	132447.000	149689.500	143346.500	144127.500	130231.000	154708.500	122884.000	149085.500	160313.000	148009.000	136582.000	161109.000	146377.000	123061.000	155699.500	133406.500	128025.000	150304.500	130973.500	139080.500	117499.500	188640.000	145408.000	181150.500	170250.500	145661.500	138844.500	158917.000	122880.000	171905.000	146752.500	164463.000	163804.000	126893.500	139746.500	108445.000	161712.000	145798.500	146436.000	161420.000	134430.500	150496.500	125940.500	152730.500	137628.000	154886.000	165723.500	147552.500	107014.000	166560.000	162753.000	199936.500	145322.500	191529.000	133394.500	142975.500	144118.500	154177.500	147052.500	194344.000	187430.500	167535.000	159221.500	135434.500	179850.500	135252.000	106537.500	149447.500	173331.500	134470.500	149645.000	147045.000	173379.000	192120.000	146961.500	137352.500	121872.000	138649.000	176438.000	138952.500	119207.500	117212.000	133692.500	144844.000	141161.500	153107.500	103393.500	99328.000	144851.000	134788.000	150580.500	165527.000	168101.500	120730.000	124178.000	143405.500	106869.000	152221.500	112485.000	125422.500	133244.500	122175.500	124919.000	107004.500	139929.000	159864.000	163406.000	129806.500	172991.500	131839.000	171675.000	127873.500	123797.500	179165.500	164219.500	155985.000	140315.000	161629.000	152066.500	159854.000	148441.500	138307.000	182471.500	125310.500	189613.500	159281.000	141250.000	149650.500	155564.500	130196.000	140312.000	141399.500	124960.500	156167.000	156751.500	162736.000	159073.500	146030.500	147803.000	132154.500	150021.500	125531.000	149639.000	183829.000	143360.500	178608.500	148503.000	158447.500	166885.000	168059.000	180060.000	146693.000	139422.500	121682.000	107245.000	134952.500	127708.500	122035.000	142231.500	117147.000	153097.500	140389.000	147468.000	152918.000	133391.000	133058.000	186498.000	163149.500	142365.000	131001.500	150729.500	104453.500	181121.000	134935.000	172772.500	166319.500	148985.500	170530.500	136435.000	143672.500	141495.000	187495.500	138825.000	171710.000	138696.500	136594.000	160936.000	162681.000	154990.000	149339.500	157782.500	152387.500	141475.500	125789.000	161838.000	142641.500	118510.500	149425.500	149050.000	130684.500	135443.000	140960.500	177917.000	129360.500	169996.500	148969.500	140234.500	146528.500	161594.500	125395.500	130953.000	122754.500	189499.000	161326.000	122315.500	148468.000	153763.000	128571.000	124934.000	146679.500	146155.000	130211.000	149715.000	158544.500	203525.000	181799.500	145468.000	133493.000	158649.000	171993.000	103209.500	155007.000	160477.500	148214.500	137338.500	159632.000	167632.000	124052.000	149579.500	146554.000	182215.000	140167.000	131946.500	127220.000	135058.000	154590.500	125928.000	123012.000	146479.000	143138.000	149400.500	145761.000	144346.500	132325.500	134722.500	121268.500	151507.000	141749.500	191261.000	134545.500	194009.500	172782.000	134413.000	169046.500	123238.000	110623.000	115199.000	144243.500	120501.000	107904.500	144230.500	132211.000	144703.500	138405.500	156355.500	163080.500	144922.500	109227.500	136557.500	118998.000	164289.500	154228.000	136678.500	152227.500	151501.500	133898.500	139043.500	149525.500	146186.500	178159.000
145537.500	152488.000	137354.000	124762.500	138938.000	132728.000	153392.500	145859.000	149280.000	170052.000	138776.500	134223.000	170967.000	153686.000	129583.500	148201.500	166404.000	156908.500	134362.500	124175.000	169459.000	167772.500	149730.000	112688.000	166330.500	184528.500	118145.000	143812.000	145355.500	152708.000	169247.500	195896.000	154175.500	130498.500	152876.500	138788.500	168350.000	158729.000	157406.000	139274.000	144106.500	151217.000	105112.500	165943.000	164188.000	167552.000	156949.500	148122.500	127218.500	152397.500	125989.000	175723.500	138956.500	176378.500	136817.500	133389.000	168648.000	131420.000	105577.500	148295.500	198834.500	161056.500	173287.500	149186.500	167331.500	142296.000	136001.500	157396.000	155462.500	148610.000	145021.500	152989.500	154620.500	149634.000	152295.000	135074.000	124548.500	162027.000	131516.500	130876.500	159872.000	98041.000	151601.500	151192.500	106374.000	138066.500	150511.500	128488.000	135973.500	141324.000	101041.000	123019.000	162466.000	166983.000	111262.000	133085.000	138158.000	127786.000	130398.000	130433.500	123760.000	158286.000	152420.500	140092.000	150750.000	166813.500	143022.500	132889.000	151981.000	149066.000	154779.500	144639.000	140106.000	120335.500	142221.500	130448.500	126911.000	136503.500	170244.000	127708.000	126894.000	143012.000	135176.000	166858.500	140491.500	139958.000	174897.500	163893.500	128611.000	133319.000	163260.000	158611.500	155337.000	152853.000	173193.500	138799.000	134290.500	154621.000	126074.500	155013.500	128415.500	141964.000	129078.000	141489.500	154944.000	137437.000	141291.500	168164.000	130625.000	134273.000	151082.500	152629.500	152584.000	153004.000	150009.000	152775.500	179889.500	172895.000	140405.500	158381.500	173599.000	107002.500	124139.000	153908.000	114271.000	163289.500	140057.500	145033.500	156695.000	171093.500	151418.000	147460.500	153825.500	152619.000	122997.000	116859.000	153327.000	141190.500	178079.000	112208.000	130615.000	130203.000	126398.500	137713.500	122158.000	166091.000	158964.000	176104.500	154895.000	147155.000	135263.500	117247.000	160861.500	159939.000	128158.500	149785.000	136717.500	150806.500	140368.500	131050.000	143041.000	162673.500	155786.500	153952.000	142670.000	136996.500	136690.500	128554.500	164410.000	131907.500	135318.000	142515.000	135114.500	113222.000	155081.000	143317.000	123269.500	132288.500	155187.000	130256.000	120082.000	152478.500	181956.000	157087.000	155161.000	158691.000	136256.000	144537.000	128134.000	109514.000	138106.000	143632.500	177339.000	133861.500	144795.000	182464.500	147891.500	140856.500	130321.000	194026.000	159549.000	177786.500	165931.000	150089.000	169248.000	156145.000	133736.000	134036.500	150633.500	139839.500	167928.000	159424.000	146501.500	120053.500	142212.500	176532.000	131275.000	139093.000	134047.500	119044.000	162151.000	128122.500	164829.000	144060.000	120608.500	149299.000	175500.000	167875.500	147283.500	162466.000	161521.000	162489.500	177149.500	123941.500	139609.000	167043.000	156763.500	124913.000	142815.500	125522.000	144775.000	126150.500	164760.500	168888.500	142705.000	161728.500	154102.500	114704.000	152238.000	137633.000	144588.000	123575.500	152337.000	161282.500	153933.500	133562.000	144108.500	150884.000	151195.500	170091.500
118330.000	154600.000	166265.000	160470.500	148590.000	113600.500	126342.500	143054.500	157262.000	145504.500	153821.500	117712.500	166590.000	141378.500	167989.500	133108.000	153897.500	170189.500	185196.500	147380.000	177639.500	137270.500	160988.000	178357.500	133568.500	144882.500	150076.000	166974.000	140061.000	156852.000	119675.500	187205.000	137154.500	163306.000	160531.500	163220.500	169782.500	147706.000	108710.500	158883.500	165243.000	143874.500	178239.000	129560.500	175104.000	105516.000	166959.500	136010.500	131542.500	158021.500	119777.000	182727.500	135219.000	145685.000	150893.500	126765.500	184105.000	140643.500	121364.000	119206.000	165838.000	185073.500	139016.500	143402.000	136080.500	142128.500	120895.000	134370.000	138940.500	167149.000	133432.000	161682.500	170174.000	147467.000	190953.000	119358.000	111945.500	153296.000	153036.500	154217.500	156860.500	139638.000	153207.000	207124.000	128309.000	142292.000	161830.000	159294.000	148808.500	144254.500	151585.000	125310.500	138620.500	165163.000	122430.000	155549.500	155421.500	140020.000	140597.500	156502.000	144712.500	148348.500	127870.000	165393.500	120197.500	121519.000	139376.500	140176.000	118128.500	139418.500	163954.000	137810.500	122330.500	120276.000	160246.500	153639.500	151126.000	124383.500	155756.000	150808.500	164263.000	117155.500	114956.000	170823.000	108102.000	126988.000	177905.500	182223.500	132286.000	128542.000	174670.500	121463.500	161396.500	177777.500	179167.500	141222.500	131081.000	182097.500	147058.000	137061.000	160834.000	183052.000	165662.000	169436.000	191682.000	162487.500	145310.500	153896.000	157816.000	145330.500	122774.000	138777.000	144029.000	140631.500	162577.500	170623.000	153729.500	138907.000	159755.000	162249.500	143394.000	131335.500	126841.500	132982.500	108656.500	165953.500	131485.500	140850.500	126575.500	155592.500	140665.000	133157.500	148544.500	173606.500	148846.500	145981.000	171062.500	140741.500	147109.000	156146.000	136469.000	137283.500	132353.500	135342.500	153702.000	120238.500	101924.000	147061.000	107257.500	130066.000	123726.000	160050.500	136671.500	182384.000	105527.500	144704.000	167061.000	120458.000	132223.500	132823.000	133752.500	146964.500	183839.500	167118.500	165498.000	138100.000	144565.500	126166.500	155499.000	150961.000	119246.000	130636.500	167623.000	140985.500	134564.000	134578.000	142413.000	153951.500	166384.000	149891.000	137492.500	130213.500	145397.000	167407.500	147482.500	156399.000	154268.500	151014.500	162776.500	131399.000	132427.000	127097.500	159332.000	148911.000	167618.500	175079.000	139687.500	153191.500	147032.500	141697.500	173029.500	152899.500	152405.000	197282.500	145441.000	144273.000	107987.500	165957.000	129396.500	150870.000	182608.000	143073.500	147991.000	140138.000	143849.500	168067.500	145399.000	129626.000	123288.000	161065.500	160244.500	146656.500	133062.500	147504.000	140117.500	170372.000	140639.000	146632.000	150894.000	168302.500	151758.500	136701.000	151421.000	116141.000	137601.500	168458.500	157033.000	151813.000	143700.500	141391.500	107890.500	141454.000	139870.000	147621.000	154759.500	138646.000	147179.000	151920.500	129268.500	145603.000	156607.500	140036.500	180358.000	142587.000	155597.000	129527.500	173381.000	161705.000	134221.000	177559.500
129478.000	148261.500	172970.000	139036.500	152124.500	191039.500	138008.500	196800.500	172998.000	119773.000	132029.500	155343.500	145606.500	154833.500	145329.000	111592.500	135675.500	183627.500	136232.000	153386.000	120127.500	123111.000	168922.000	126719.000	153247.500	163474.000	137732.500	160932.000	127353.500	131747.500	142718.000	154554.000	118575.000	177731.500	157093.000	128186.500	151946.500	193642.500	161879.500	132689.000	149810.000	174755.500	147322.000	140988.500	131013.000	136580.500	135876.000	119580.500	151495.500	153977.500	101771.000	143150.000	146629.000	160807.000	148021.000	133780.000	164639.500	195191.000	115070.000	166115.000	169922.000	186208.000	156462.500	144705.000	97401.000	147854.000	117412.500	171788.000	148795.000	156684.000	151422.000	144055.500	153970.500	148698.500	193926.500	111307.000	116208.000	165612.500	182573.500	112201.000	139336.500	133473.500	171896.000	186903.000	168161.000	131176.500	136228.000	156613.500	149395.500	147514.000	109284.500	118457.000	161011.000	168990.500	129377.500	124642.500	144895.500	132790.000	119464.000	128778.500	152431.500	136281.500	184875.000	136677.500	128259.000	154488.000	142698.000	132491.000	149397.500	135743.000	201206.500	122067.500	132873.500	137084.500	146138.000	161066.000	144318.000	138053.000	129661.000	169789.000	144006.000	111269.000	124423.000	125048.000	127260.000	171773.000	166778.500	185074.500	134821.500	145707.000	166860.000	113844.500	138549.000	177589.500	181422.500	125328.000	142271.000	154681.000	145223.000	136671.500	134828.500	157041.000	145219.500	156420.000	138696.000	133728.500	138369.500	117368.500	91314.000	142329.000	127130.000	173075.500	181402.500	181004.000	162918.500	179416.500	175840.000	163141.000	133566.000	171841.000	151733.000	129090.000	141580.500	159275.000	117263.500	174354.000	133680.500	146113.000	124454.000	130751.000	142570.000	138843.500	158981.000	144571.000	122381.000	144722.000	164863.000	163064.000	154000.000	151572.500	119943.000	115956.000	147222.500	147521.000	173953.500	166608.500	118293.500	159556.000	108584.000	170429.000	164579.500	135991.500	150429.500	164378.500	136504.500	165249.000	176019.500	154936.500	141640.500	153080.000	142358.000	173743.500	162606.500	143435.000	137945.000	142235.500	119072.000	137279.500	180072.000	146273.500	136594.500	154465.000	176826.000	147237.000	150832.500	132985.000	141705.500	161314.500	130404.500	141911.000	134073.500	111260.000	149358.000	166827.000	124613.500	169898.500	146508.500	117335.500	127148.000	129463.500	151066.500	161384.500	169579.500	144481.500	157186.500	218857.500	130210.000	156600.000	191583.500	159851.000	144771.500	174955.000	175064.500	135484.500	145007.500	147350.000	128053.500	118923.500	129302.000	160934.500	175374.000	138685.000	162961.500	147844.500	163876.000	163169.500	145497.500	104709.500	121860.000	111344.500	133996.000	120301.000	119370.500	148425.500	133841.500	120315.500	164200.000	161601.000	151715.500	159966.000	166765.000	141770.500	171091.500	148666.000	138776.500	158175.500	145741.500	128753.000	144098.500	134553.500	113775.500	172867.000	118695.000	126054.000	148218.000	120128.000	131882.500	122031.500	192749.000	144399.500	133382.000	114235.000	134495.500	153904.000	160887.500	113119.500	141481.000	114357.500	133972.500	156924.000
133717.500	163911.000	177374.500	179763.500	146146.000	155298.000	134391.000	145135.500	161693.000	124549.500	157612.500	163136.500	124935.500	153552.000	190557.000	134770.500	142061.000	161859.500	134172.000	169167.500	145514.000	155835.500	164174.000	174424.000	171391.000	162842.000	139236.000	180150.000	117479.000	120425.000	112297.500	188543.000	154510.000	161897.500	207049.000	137967.500	143116.500	111106.500	113171.000	162464.000	139403.500	137007.500	155472.500	124990.500	147672.500	122554.500	174927.000	156189.000	129468.500	167643.000	162180.500	177862.000	130759.000	150529.500	159913.500	131316.500	173434.500	212174.000	136401.500	159906.000	158927.000	185222.500	148788.000	126912.000	147002.500	189443.500	120824.000	148119.500	128464.000	154895.000	121843.500	162727.000	165880.000	136836.000	135797.000	146262.500	92847.000	135512.000	140535.500	151944.000	175946.500	107490.000	131322.500	171576.500	129909.500	142416.500	112863.000	160671.500	147063.500	134215.000	124102.000	150885.000	131022.000	165390.500	134368.500	144147.500	142131.500	130740.000	142319.000	126831.000	116963.500	141798.500	121586.000	125027.500	141036.500	139950.000	144391.500	159343.000	145490.500	164456.000	121319.500	153103.000	148804.000	133273.500	144345.000	168551.000	139229.000	165210.000	144510.500	111115.000	140767.500	122372.500	130929.500	155115.500	115504.000	151003.000	167168.500	153233.000	161633.000	108409.000	168190.500	105921.000	137711.000	114136.000	212963.000	183919.500	142275.500	131952.500	163152.000	150175.500	142117.000	157091.500	141456.000	161580.500	131849.500	162610.500	164334.000	173607.000	105850.000	155075.000	128898.500	150929.000	131810.500	167935.000	122130.500	137706.500	113050.000	166000.000	173283.500	174401.000	169442.000	112025.500	143505.000	132988.000	109947.000	174142.000	156401.500	148793.000	106300.500	150866.000	176891.000	147098.000	156531.000	143787.500	138656.000	118987.000	163166.000	125188.000	151133.500	145560.500	190811.000	112661.000	148148.500	126665.500	170847.500	145418.000	141512.500	149291.000	133431.000	160988.500	152121.000	110197.000	147230.000	162097.500	140590.000	149079.500	171005.000	160960.500	116196.000	177777.000	169064.500	134866.500	161756.500	165795.500	139991.000	132027.500	134289.000	123596.500	130646.500	157167.500	121389.000	125558.000	149565.000	103106.500	166621.000	143028.500	127725.500	176861.000	151587.500	157344.000	142641.500	151962.000	142656.500	158419.500	133678.000	181784.000	122105.000	147000.500	176485.500	136935.500	134236.000	128111.000	171502.000	182131.000	166990.000	143602.000	147553.000	128383.500	150232.500	184327.000	134898.000	188076.500	173417.500	197874.500	170135.000	165455.500	151680.500	157174.500	155152.500	174507.000	149540.500	145382.000	162877.500	160935.500	140732.500	149418.500	135675.000	110487.000	119725.000	127792.000	183021.000	117121.000	158450.000	148460.500	159007.000	143293.500	162452.500	176046.500	155635.000	164045.500	146919.000	125211.000	126391.000	130305.500	130254.500	154979.000	173540.500	175794.500	146907.500	130279.500	139214.000	156830.000	185815.000	115533.000	132846.500	137293.500	128253.500	138655.500	146144.000	179149.000	157116.500	106862.000	162325.000	125038.000	160476.500	124128.000	145299.000	143633.500	131343.000	179950.000
139803.500	95701.000	183907.000	132456.500	118182.500	147594.000	136604.500	145211.500	159865.500	143095.000	144228.500	161514.000	141317.000	95294.000	121866.500	125012.500	152941.000	186253.500	122692.000	99765.500	152119.500	169707.500	205083.000	142814.000	129980.000	162634.000	165104.500	140267.000	177500.000	109493.500	129717.500	189235.500	149410.000	149984.500	124243.000	130448.500	164960.500	151660.000	109595.500	174282.500	146497.000	147532.000	134328.000	143528.500	134638.000	148227.500	166074.000	182519.000	136769.000	144753.500	158630.000	142282.500	133855.000	160781.500	209396.500	140154.500	156175.000	148657.500	128371.500	144637.000	167017.500	188376.500	154122.000	144251.000	133377.000	129931.000	109839.000	151136.000	149303.500	151805.500	136892.000	157933.000	181619.500	136765.000	183131.500	127664.500	123142.000	148623.500	153432.500	150180.000	158294.500	105040.500	147417.500	179634.000	152736.000	135016.500	119566.500	166145.500	169916.500	142902.500	128644.000	137264.000	167018.000	162485.000	141961.500	163539.000	163268.500	134853.000	118207.500	140561.000	134851.000	117339.500	164196.000	141110.000	120228.500	174743.500	145795.500	142092.000	136986.000	148586.000	162084.500	129957.000	138914.000	128150.500	160449.000	155170.500	129638.000	165182.000	170766.000	144360.500	132682.500	140035.000	121250.000	170942.500	139325.000	151882.000	152533.500	149967.500	123835.500	152549.000	145153.000	161493.500	126094.000	130331.500	162422.000	169564.000	128320.500	145897.500	142448.500	142965.000	153442.000	156080.500	115902.500	167622.000	184800.000	157654.000	182949.500	165265.500	105945.500	153815.000	125855.500	178323.000	152131.000	132170.500	135423.500	147063.500	141313.000	146486.500	168139.500	180728.500	159192.000	146686.000	126023.000	138521.000	108230.500	145692.500	132264.000	145483.000	103198.000	122891.000	140645.000	136474.000	189537.500	165855.500	133024.000	132970.500	161869.000	143111.000	147735.500	127948.500	155797.500	136418.000	156369.500	140478.000	149468.500	189239.500	133036.500	175290.000	109270.500	179271.500	135980.500	121168.500	153767.000	183382.000	151186.500	135522.000	139286.500	135821.000	127473.000	144477.500	161089.000	149967.500	157952.000	167610.500	146376.500	135762.500	111397.500	115407.500	154568.000	140795.000	115877.000	167786.500	138469.500	162914.500	153262.500	113901.000	114420.000	137597.000	164692.000	140722.000	121794.500	135296.500	153288.500	157737.500	110251.500	165827.500	147004.500	165310.500	152254.000	141163.500	158259.000	133516.500	130342.000	137958.000	130181.000	188285.000	159579.000	128874.500	150348.000	158172.500	130095.000	166652.500	153410.000	192851.000	116882.000	131975.000	166558.000	167441.000	128291.500	141796.000	206073.500	163223.000	154331.000	130024.000	187751.000	190858.500	132183.000	132614.000	158889.000	116386.000	186552.000	145721.500	140629.500	160636.000	172428.000	149357.500	161777.000	155655.500	149806.500	187259.500	152840.000	179721.500	172965.500	132379.500	134852.000	133626.000	135092.500	156546.500	140505.500	101991.500	144909.500	131392.000	170681.500	112094.500	128562.500	123919.500	168408.500	108463.500	137970.000	151595.000	139971.000	157533.500	148906.500	144237.500	143580.000	120683.000	129921.000	125310.000	184030.000	161080.000
92247.000	176880.000	138333.000	160424.500	164019.000	153008.500	108234.500	149184.500	150282.000	126298.500	149633.000	162552.000	165389.500	151966.000	133856.500	143534.500	156611.500	132140.500	126996.000	159258.500	160361.000	162098.500	183879.000	163971.500	152612.500	146534.000	141751.000	159046.000	157061.500	131983.500	115624.000	158160.500	140198.000	151081.500	180939.500	137977.500	154152.000	154494.500	117169.500	148959.500	133654.500	155334.500	151926.000	171319.000	150060.500	119015.500	181008.500	141991.500	162762.000	141018.500	165769.500	189180.000	141164.000	177890.000	178864.000	132901.000	178940.500	142736.500	147579.000	152877.500	158994.500	161212.000	137238.000	158158.000	132247.000	161309.500	153231.500	127149.000	139206.000	186491.500	166716.500	167058.500	182550.000	136230.000	173405.000	118475.500	92623.500	126320.000	163503.000	179205.500	172869.500	133854.500	135167.500	172270.000	134524.000	140302.000	161705.500	158735.500	132933.000	139517.500	145765.000	159191.500	157388.500	140903.000	135287.000	144632.500	137098.500	138926.000	122883.500	118143.000	133866.500	128272.500	159477.000	134337.000	147535.000	155330.000	139909.500	155109.000	167099.500	142986.500	155650.000	156338.500	133549.000	148221.000	142974.000	140787.500	156823.500	139606.500	135400.000	149608.000	105166.000	117986.000	121121.000	145565.500	114879.500	161728.500	151480.000	173134.500	130710.000	133193.000	134495.500	130081.000	147229.000	143461.500	168023.500	159836.000	163593.500	130373.000	131806.000	139126.000	159623.500	168691.000	147819.500	171534.500	170695.500	122508.000	164527.500	152504.000	123182.500	131235.000	120788.000	132862.000	163597.500	167391.000	123369.000	150411.000	161606.000	179578.500	148693.000	154537.500	165752.000	156625.000	73772.500	133459.500	111428.500	176508.500	132011.500	156567.000	139663.000	132008.000	129662.000	121170.000	138861.500	150979.500	141444.000	148687.000	196663.500	148943.500	155604.500	114545.000	163391.500	126533.000	185951.500	149400.000	193935.000	166907.000	117602.000	181326.000	105939.000	158282.000	111922.500	127886.500	135778.500	183541.000	137261.500	155903.000	168796.500	141739.500	133605.000	182379.500	166511.000	128183.000	159499.000	136727.500	126402.500	159959.000	135450.500	116673.500	152407.000	163423.500	85301.500	156593.000	142423.500	134309.500	125213.000	170903.000	149820.000	148763.000	183049.500	135183.500	150130.000	153666.000	127576.000	182224.500	130806.000	139167.000	135560.500	111554.000	156816.500	124889.000	109097.000	152823.000	168747.500	146944.000	173881.000	175068.500	161489.000	145094.000	148670.500	147890.500	150600.500	128016.500	130656.000	135400.000	116504.500	136209.000	167016.500	138615.000	171429.000	126413.000	162743.500	156937.500	130821.500	131612.500	181489.000	176751.000	132983.000	161850.500	98626.000	140785.000	160347.500	122448.500	133859.500	128491.500	127536.000	128799.500	183000.500	172708.000	165071.500	162047.000	161153.500	142178.500	122679.500	150111.500	117306.500	145739.000	159990.500	123400.000	144312.500	151343.500	118606.000	105507.500	122907.500	131531.000	130480.000	169490.500	162685.000	137519.500	138188.000	150629.500	146517.500	99178.000	131091.500	141111.000	118825.000	135104.500	145853.000	143821.000	145387.000	158664.500
134834.000	127118.500	131915.500	145753.000	112514.500	184198.500	130506.000	139876.000	147010.000	138248.500	172156.000	135853.500	148781.500	139428.000	168985.000	122263.500	169498.000	172136.500	125961.500	140421.000	145931.500	140006.000	136341.000	141803.000	171433.500	131759.500	162104.500	175167.000	125769.500	140810.500	105367.000	146414.000	139055.000	144939.000	130111.500	137564.500	163446.000	163473.000	148188.500	163349.500	169615.000	165833.000	147980.000	141785.500	187983.500	147940.500	186624.500	178761.000	149318.000	162199.000	182012.500	185295.500	145694.500	183834.000	189253.500	151526.000	181005.500	171219.000	151730.500	151046.000	191176.500	190210.000	137734.500	195276.000	124004.000	154905.000	151598.000	160843.000	176158.500	142556.500	179093.500	154712.000	167346.000	122564.500	177340.500	158762.000	112973.500	139230.500	148140.500	136893.000	152543.000	139451.500	154647.000	160211.500	157935.500	139328.000	143143.500	131235.000	172152.000	141511.500	125800.000	133655.500	152995.000	125424.000	130558.000	150590.000	157341.000	121125.000	118013.000	143621.000	124116.000	148644.500	150890.000	142451.000	151466.500	167945.500	136289.500	139149.000	103400.000	129942.500	126754.000	153376.000	134474.500	142708.500	164365.000	174714.500	114993.500	160665.500	181274.500	170893.000	151223.000	149121.500	98997.500	166135.500	129049.000	127444.000	139865.500	174615.000	153638.000	157869.500	154887.500	152552.000	140964.000	117782.000	147957.000	160128.000	152819.500	167648.000	153979.500	149336.000	156495.500	185163.500	117266.500	141357.500	147981.500	151458.000	143852.500	158905.000	123620.000	131810.500	147672.000	115756.500	145836.000	141669.000	165170.500	152256.500	151702.000	130812.000	135581.000	148719.500	161807.500	141460.000	136017.000	115313.000	130536.000	161460.000	146995.000	152141.000	115979.500	111407.000	132304.000	146725.000	174629.000	155556.500	168764.000	128435.500	154427.000	170328.500	95960.000	146205.500	152078.000	116097.500	142145.500	118178.500	137238.000	156242.500	150927.000	165907.000	145585.500	126877.000	115270.500	103883.000	160784.000	178846.000	126690.500	109877.000	164490.500	128951.000	129328.000	187162.000	175977.000	155871.000	156880.500	135152.000	139834.000	121188.000	127320.500	175164.000	165982.000	163548.000	138608.000	120152.000	184758.500	160493.000	138936.500	134826.000	141166.500	138772.500	173482.000	128375.500	131123.000	119506.000	140480.000	206922.500	151947.500	173438.000	127344.500	123365.500	143068.500	135035.000	158360.000	153776.500	159752.000	134914.500	197509.500	162971.000	126805.000	135540.000	184615.000	174960.500	142781.500	173610.000	137372.000	147044.500	137885.500	159883.500	165396.500	149469.000	152293.500	182315.500	146426.500	171734.500	159267.500	156661.500	146106.000	172585.000	126861.500	148702.000	122107.500	136934.500	134107.000	140094.000	150165.500	135889.000	166098.500	130808.500	152038.500	150020.500	161389.500	155556.000	163068.500	180430.000	160856.500	139484.500	148878.000	170194.000	136931.500	162400.000	149324.000	116635.000	147101.500	141764.000	146109.000	155121.000	152234.000	156282.000	143217.500	103533.500	145160.000	188386.000	127550.500	127795.000	164973.000	133983.500	155852.000	148703.500	132742.000	142233.500	134082.500	142486.500
118054.500	151644.500	142957.000	132971.000	142174.000	121780.000	157248.500	178959.000	165026.000	143365.500	161427.000	159948.500	124398.500	144662.000	205339.500	131618.500	194897.500	152211.500	161366.500	147054.500	159413.000	174351.000	192804.000	139683.000	174101.000	130648.000	120331.000	141549.500	132094.500	185840.500	124217.500	162289.500	121876.000	126863.000	150062.000	140129.000	193435.000	173555.500	152886.500	186920.000	136590.000	172955.000	158661.000	143267.000	164518.000	163022.000	180661.500	186967.500	180226.000	149377.000	202239.000	213118.500	203922.500	194050.000	174419.500	168877.000	182216.000	161248.000	140196.000	168629.500	181502.000	179864.000	131462.000	188036.000	157108.000	194606.000	137765.500	174953.000	176630.000	171443.500	174181.500	193410.500	180648.500	144800.500	149834.000	143495.500	103771.000	128251.000	130891.000	154180.000	164571.500	101904.000	166883.500	174453.000	131232.000	123748.000	123360.500	160499.500	165350.000	116692.500	158116.500	126604.000	162389.000	148308.500	139428.500	143556.000	141557.500	75867.000	153294.500	136001.000	130784.500	147591.500	144103.500	131336.000	128343.500	142434.000	143768.000	136273.000	117837.500	107315.500	159655.000	142685.000	128051.000	138635.500	231878.000	136768.000	135497.500	146290.500	156984.000	159184.000	169123.000	140543.500	130240.000	132779.500	133178.500	180387.500	134321.000	156225.000	136637.000	131924.500	157380.000	150468.500	175921.000	144415.500	188467.500	143822.000	121984.500	109035.500	130026.500	161096.000	153266.000	155586.500	139989.000	171320.000	145938.500	139722.000	160937.500	133313.000	114867.000	160189.500	148821.000	130369.000	176835.000	154476.000	153429.000	162121.000	145083.000	146096.000	137060.500	158219.500	146652.500	165730.000	132755.500	141005.000	123303.500	153394.500	137288.500	151813.500	118463.000	111874.500	133420.000	132838.500	157693.000	145432.000	136032.000	136188.500	160205.000	134179.500	151841.000	171424.000	128908.000	102474.000	141561.500	121121.000	144168.500	142210.500	113366.500	156680.500	121884.000	158900.000	127114.500	131811.000	151239.500	189264.500	141876.000	163221.000	188474.000	159242.500	134299.000	143416.000	159199.000	171656.500	164726.000	161436.500	171333.500	152213.500	140129.000	145851.000	140077.000	151546.500	120380.500	112945.500	126123.000	145696.000	162819.500	160964.000	148472.000	167100.500	139219.000	146049.500	133304.000	125157.000	161541.500	152799.500	112130.000	159657.000	136549.000	135452.500	139446.000	130086.000	148545.500	146207.000	164424.500	157374.000	186106.000	181940.500	156388.500	144565.000	142938.500	138542.000	130961.000	175132.000	136541.000	164979.500	145743.500	131893.500	135661.500	121350.000	154770.000	117605.500	171861.000	154281.500	123047.000	115832.000	182017.000	185175.500	131061.000	121350.500	153060.000	87840.500	172184.000	158010.000	148525.000	168248.500	163907.000	112819.500	147219.000	176387.500	156116.500	160167.500	144382.500	145242.000	166181.000	150920.000	119913.500	143178.500	145049.500	159976.000	150794.500	148532.000	155111.500	125399.000	155767.500	150992.500	136739.000	157061.000	145061.000	120593.500	170818.000	149097.500	149549.000	129112.000	164072.000	160567.500	157344.000	162695.500	156042.000	131894.000	130046.500	176672.000
143200.000	176034.500	126545.500	184895.500	159106.000	153322.500	131248.500	153425.000	117851.500	139610.500	153647.500	116140.500	154398.500	124445.500	171465.000	148046.000	154095.500	165644.500	129655.000	138754.000	115402.000	153851.000	142717.500	129671.500	167863.500	154448.000	143279.000	165751.000	129865.500	123947.000	122998.500	168455.000	125067.000	157657.500	158477.500	128551.000	137657.500	153828.500	142358.000	186860.000	163102.500	189824.000	208950.500	181411.500	170369.500	179714.500	228244.000	205983.000	201144.500	178034.500	217172.000	224312.000	178763.500	231194.500	184325.500	189792.000	171602.500	195749.000	179586.000	164164.500	223873.500	197342.500	187458.500	171489.500	147364.500	165246.500	162440.000	197551.000	196262.500	193178.000	178424.000	237617.000	200116.500	168117.500	182654.000	135527.000	128209.000	125442.000	172996.000	134500.500	148473.000	132755.000	126003.000	169522.500	158676.000	142746.000	175590.500	176293.500	174331.500	121454.500	145608.000	127226.500	101599.500	171764.500	169991.000	130548.500	132304.500	109024.500	152207.000	126940.500	144185.000	161822.000	172571.000	141839.500	159749.500	131846.000	121873.500	121749.500	130253.500	158302.500	159829.000	150904.000	146908.500	137348.500	166423.500	145772.500	107264.000	120439.000	141677.000	135602.500	173650.500	132810.500	145514.500	144760.000	131545.500	141658.000	182910.500	160289.000	150139.500	144991.500	151255.500	116616.500	154668.500	145706.000	178880.500	112639.500	156529.500	136100.500	161207.500	153794.500	119231.000	171392.500	155580.500	196584.000	151756.000	116152.500	156303.000	165834.000	159427.000	152154.500	128674.000	137727.000	119502.000	152120.500	153933.000	136348.000	158319.500	128871.000	157583.500	178976.500	152373.000	142937.000	155140.500	157783.500	128488.000	170183.500	126561.000	158442.000	148600.500	120290.000	111166.000	162156.000	159896.500	155390.500	170432.500	123114.000	162113.500	163594.500	162086.500	128379.500	148385.000	107911.000	166544.000	115836.000	161902.000	170995.000	129276.500	147553.000	174685.000	151074.500	134020.000	109495.500	140229.500	186160.500	143741.000	148084.500	154476.500	136358.000	148493.500	150028.000	170766.500	140136.000	136089.000	154449.500	182727.000	132636.500	124591.000	106421.500	171041.500	162644.500	124201.500	134985.000	163689.000	134415.000	136521.500	138032.000	134257.500	169303.000	144947.500	124426.500	144201.000	168764.000	148468.000	172853.000	144503.000	169889.000	136024.500	106912.000	141801.500	148629.500	157943.500	140320.000	130880.500	176917.500	144784.500	128133.000	132669.000	157286.500	117032.000	154146.000	128094.000	184119.500	130197.000	165363.000	121740.000	192137.500	145960.000	150482.000	148582.000	156183.000	160057.000	137128.000	168382.000	133027.500	133452.500	160818.000	145013.000	145251.000	146865.000	114143.000	166775.000	137740.500	133593.000	133582.500	145421.500	162290.000	158081.000	137037.000	167218.500	160381.500	128239.000	167415.500	134520.000	136651.500	134430.000	157828.000	150372.500	129271.500	155674.000	118124.000	127381.000	141956.000	139037.500	144567.500	178273.500	170245.500	154340.000	111074.500	143133.500	129254.500	150831.500	123358.500	149690.500	173765.500	155955.000	128089.000	133752.500	158224.000	139260.500	165769.500
125864.500	132963.500	154529.000	187536.500	153099.000	144256.500	131688.500	183010.500	131331.500	136923.000	156038.000	177328.000	139565.000	140413.000	187823.500	151509.000	164213.000	160488.000	139292.000	153565.000	145632.000	134295.500	154852.000	145266.000	141936.000	153861.000	177569.000	177047.000	145657.000	144671.000	118615.000	176513.500	144362.000	153854.000	141089.000	152883.500	160098.000	130915.500	210331.500	197441.000	174867.500	220079.500	192623.000	197887.500	207874.000	173512.500	197641.500	187202.000	152894.500	167776.000	150069.000	231487.000	170298.500	242416.500	217289.500	166374.500	207475.000	173052.500	155864.000	183936.000	209581.000	195245.000	173788.500	193009.000	149395.000	212047.000	172933.500	222361.000	184071.500	210326.500	220635.000	180222.500	234608.000	204919.500	187260.500	156253.000	119212.500	145149.500	170900.000	136769.000	144553.000	147762.000	161158.500	139768.500	155832.000	150936.000	144259.000	145177.000	170751.000	130461.000	116633.000	128624.500	133506.500	168004.500	154404.500	161835.500	144970.000	121416.000	128105.000	119943.000	191299.000	164251.500	121633.500	132517.000	132874.000	159591.000	166450.500	156792.500	140032.000	172855.000	139986.000	150850.000	142226.000	146479.500	139007.500	137642.500	144879.000	112295.500	168158.500	122251.000	133014.000	145581.500	138829.500	190039.500	150537.500	148289.500	157090.500	141866.500	106011.000	158588.000	118025.500	157329.000	114674.500	167955.500	182637.500	133962.000	118712.000	140726.500	149273.500	122425.500	142697.500	145878.000	140711.500	150666.500	171303.000	115547.500	176146.500	136738.000	119615.000	116631.500	145899.000	155056.000	166396.500	112061.500	166482.000	145109.000	139817.500	158220.500	139642.500	199757.000	178624.500	146772.000	124698.000	129993.500	116397.500	167902.500	147761.500	130361.500	127934.500	117150.500	156918.500	175101.500	158086.000	158294.500	155965.000	123613.500	145344.000	157664.500	170276.000	129375.000	153556.000	131581.000	141042.000	138968.000	165141.000	167125.000	126477.500	162860.500	151293.500	120812.000	133331.500	119519.000	140660.000	164317.000	169658.500	98544.000	162405.500	146345.000	107024.000	149579.500	148784.500	164208.000	158406.000	180874.500	133088.000	119289.000	138395.500	165061.000	133436.000	163878.000	124299.500	126543.500	177700.000	91610.500	127398.500	138392.000	110745.500	129277.000	143812.000	127584.000	150042.000	154764.000	153882.500	163623.000	133142.000	145703.500	132799.500	166798.500	123888.000	119022.500	157100.500	119543.000	139454.500	136997.000	186006.500	162660.000	167918.500	152064.000	122815.000	152911.500	135446.500	166255.500	156102.000	171511.000	139950.500	188729.500	147711.000	157881.500	160721.500	164662.500	135237.000	131429.000	152628.500	171945.500	154708.000	142111.000	139159.500	125268.000	111016.500	109372.000	185643.500	112450.000	141463.500	134986.000	155242.000	104492.500	130820.000	132215.000	167751.500	154997.500	165277.000	172549.500	165665.500	149903.000	132255.500	159068.500	173520.000	167526.000	143695.000	140829.000	107905.000	115993.500	173498.500	141877.500	161616.500	145423.500	128916.000	133827.000	138099.000	168509.500	162258.000	118096.500	152412.000	157385.000	157172.500	133386.500	173496.000	156014.500	143738.000	118722.000
117322.500	122954.000	139769.000	157942.000	150204.000	172523.500	141922.000	150236.500	134552.500	145398.500	159597.500	166854.500	125889.000	165908.500	131222.500	125893.000	159628.000	187490.500	153766.500	120448.000	157210.000	98468.500	173661.000	150644.000	173954.500	184385.000	205463.500	168575.000	145585.000	154892.000	152858.000	206689.000	166322.000	182064.000	183626.000	167904.500	194140.500	177059.500	183221.500	180815.500	170632.500	157300.000	191155.500	148058.500	159229.000	124881.000	179424.000	186135.000	148059.000	149849.500	180655.500	205279.000	151194.000	190340.000	155969.000	175240.000	161600.500	177916.000	144938.500	195801.500	151466.000	191810.500	165832.000	192848.000	178550.500	186735.500	147989.500	174109.500	196554.500	180323.000	210595.000	186373.000	234905.500	158009.500	242525.000	171510.000	159914.000	183048.000	181896.000	175464.000	158233.000	161192.000	159772.000	183622.000	186894.500	170102.500	146966.500	158772.000	146291.500	173384.500	157086.000	142204.500	159782.000	167827.500	155865.500	121654.000	145048.000	150397.000	162898.500	136706.000	154012.000	111592.500	139880.000	126038.500	105078.000	149560.000	131531.000	109312.500	153713.500	138950.000	110867.500	191306.500	143340.500	136427.000	173967.000	152945.500	129846.000	140362.500	134173.500	132616.000	150433.000	134432.000	107062.500	178475.500	130304.000	154637.500	176820.500	136584.500	124214.000	142313.000	148854.000	147084.000	77767.500	135891.000	174167.000	171506.000	155292.500	146056.000	126298.000	135173.000	128163.500	137413.500	127766.000	149273.500	143720.000	126900.000	111658.500	177235.500	129089.000	156473.500	109320.000	151627.000	166201.000	176975.500	143091.000	156942.000	131232.500	134449.000	128617.000	162848.500	164992.500	156420.500	134250.000	114470.000	124763.500	154265.500	127995.000	175738.000	132304.500	122763.500	151054.000	152721.500	163450.500	161815.000	147254.500	112408.000	132600.000	122930.500	105960.000	119755.000	141617.000	132940.000	134716.000	146932.000	147499.500	149439.000	131252.000	128251.000	133210.000	145384.000	149491.000	122002.000	144562.000	151029.500	140851.000	124647.500	179586.000	141140.500	139443.000	146842.000	148706.500	153517.500	152617.000	131516.500	127210.000	144650.000	112194.500	133939.500	123311.500	162839.000	125227.000	173686.500	153731.000	115750.500	146006.500	105448.500	115855.000	155296.000	166195.000	145142.500	130326.500	123056.500	174771.500	148322.500	138126.500	201781.500	145819.000	141253.000	110839.000	149361.500	140997.000	127407.000	164436.500	146158.000	164962.500	149048.000	122146.000	139725.000	138268.000	169154.000	157832.500	149591.000	153972.500	126571.500	148440.500	173067.500	155779.500	128417.500	175459.000	139316.000	165778.500	160101.000	151597.500	168839.500	121737.000	153139.000	154719.000	117842.000	151939.500	131544.500	173440.000	103182.000	118490.000	134851.000	147799.500	123543.500	164736.000	175016.000	173687.000	155122.500	139806.500	144787.500	122234.500	165546.000	124522.500	138555.000	166928.500	147508.000	146885.500	149048.500	137073.500	134542.500	149420.500	155946.500	163722.000	128292.500	139833.000	125329.000	124162.500	132339.500	173150.000	131111.000	135219.000	135064.000	163994.000	156378.000	178261.500	128647.000	134333.000	167676.500
[truncated: 593,609 more chars]
